# Supplementary material for: Global proteome analyses of phosphorylation and succinylation of barley root proteins in response to phosphate starvation and recovery
Source: Front Plant Sci. 2022 Aug 18;13:917652. doi: 10.3389/fpls.2022.917652 (PMC9433975; doi:10.3389/fpls.2022.917652)
Supplement: Supplementary file 1 [file Data_Sheet_1.ZIP]

Archive with 19 entries (18 files):
- Additional files/
- Additional files/Table S1.xlsx
- Additional files/Table S10.xlsx
- Additional files/Table S11.xlsx
- Additional files/Table S12.xlsx
- Additional files/Table S13.xlsx
- Additional files/Table S14.xlsx
- Additional files/Table S15.docx
- Additional files/Table S16.xlsx
- Additional files/Table S17.xlsx
- Additional files/Table S2.xlsx
- Additional files/Table S3.xlsx
- Additional files/Table S4.xlsx
- Additional files/Table S5.xlsx
- Additional files/Table S6.xlsx
- Additional files/Table S7.xlsx
- Additional files/Table S8.xlsx
- Additional files/Table S9.xlsx
- Additional files/~$ble S15.docx
