# Supplementary material for: Global proteome analyses of phosphorylation and succinylation of barley root proteins in response to phosphate starvation and recovery
Source: Front Plant Sci. 2022 Aug 18;13:917652. doi: 10.3389/fpls.2022.917652 (PMC9433975; doi:10.3389/fpls.2022.917652)
Supplement: Supplementary file 1 [file Data_Sheet_1.ZIP › Additional files/Table S1.xlsx]

## Sheet:  Site level-Phosphoproteome 
Modification sites information																																							Protein quantitation
Protein accession	Position	Amino acid	Protein description	Localization probability	PEP	Score	Modified sequence	Charge	Mass error [ppm]	MS/MS Count	Type	D1CK6H_1	D1CK6H_2	D1CK6H_3	H1E_48H_1	H1E_48H_2	H1E_48H_3	H1E_6H_1	H1E_6H_2	H1E_6H_3	H1_P48H_1	H1_P48H_2	H1_P48H_3	H1_P6H_1	H1_P6H_2	H1_P6H_3	H1E_48H/D1CK6H Ratio	H1E_48H/D1CK6H P value	H1E_6H/D1CK6H Ratio	H1E_6H/D1CK6H P value	H1E_48H/H1_P48H Ratio	H1E_48H/H1_P48H P value	H1_P48H/D1CK6H Ratio	H1_P48H/D1CK6H P value	H1E_6H/H1_P6H Ratio	H1E_6H/H1_P6H P value	H1_P6H/D1CK6H Ratio	H1_P6H/D1CK6H P value	D1CK6H_1	D1CK6H_2	D1CK6H_3	H1E_48H_1	H1E_48H_2	H1E_48H_3	H1E_6H_1	H1E_6H_2	H1E_6H_3	H1_P48H_1	H1_P48H_2
HORVU6Hr1G069920.5	512	S	Pro-apoptotic serine protease NMA111	0.750032	0.000664028	79.248	AGHMDANLNSVSPLT(0.038)ES(0.212)S(0.75)PMDLK	3	1.4748	5	Only					0.449				1.527	1.42	0.408	1.195								0.446								1.142	1.134	1.12	1.003	0.99	0.95	1.008	1	1.009	0.916	0.94
HORVU3Hr1G013090.2	1236	S	E3 ubiquitin-protein ligase UBR2	0.750279	0.00387861	46.345	SVAEFAS(0.001)NILS(0.006)HVGS(0.75)T(0.122)GS(0.122)LK	2	1.7269	1	Only														1														1.035	0.936	1.114	0.95	1.023	0.883	1.123	1.1	1.155	0.825	0.955
HORVU1Hr1G059860.2	432	S	Ran-binding protein 3-like	0.750359	0.000601417	104.15	ASDAPKS(0.999)PES(0.75)S(0.25)PK	2	1.1908	3	Only			1.336						1.296				0.368					0.97						3.522		0.275		0.965	0.977	0.966	0.96	0.99	0.915	0.949	1.058	1.043	1.009	0.992
HORVU3Hr1G021950.3	1357	S	Enhancer of polycomb-like transcription factor protein	0.750812	0.00279973	58.794	TYESYDGGS(0.008)LNS(0.751)PT(0.183)GY(0.026)S(0.033)PR	2	6.5758	2	Only	0.968									1.032												1.066
HORVU2Hr1G124000.10	6	S	Double-stranded RNA-specific adenosine deaminase	0.751002	0.00118162	56.943	PS(0.249)S(0.751)PRPQDGVQWAEAASSAALR	3	2.1716	2	Only			1.054										0.946													0.898
HORVU4Hr1G053180.1	4	T	enoyl-CoA hydratase/isomerase A	0.751012	0.000191109	78.779	MDAT(0.751)S(0.247)PVS(0.002)GDLILVEPARPGSK	2	2.04	1	Overlap								1																				0.967	0.967	1.004	0.937	0.958	1.018	0.988	0.987	1.009	1.019	1.024
HORVU1Hr1G059220.10	2426	S	Phosphatidylinositol 4-kinase	0.751085	6.6548e-72	159.62	DFSSGSTLSGGGGS(0.091)S(0.751)QHGS(0.091)EHLAS(0.066)VDAR	3	5.599	6	Only							1.083	1.008	1.024	0.766				1.022	1.097									0.98	0.63934			1.204	1.12	1.017	1.033	1.143	1.049	0.713	1.065	0.809	0.977	0.976
HORVU2Hr1G113830.11	599	S	Filament-like plant protein 7	0.751122	0.00712713	51.577	HLDLDS(0.751)S(0.249)DGHEAVAAK	3	4.2426	4	Only				0.939						1.282					0.779					0.732
HORVU5Hr1G033640.1	174	S	Protein SUPPRESSOR OF GENE SILENCING 3 homolog	0.751166	0.0148302	98.865	HRPGTFQAS(0.002)S(0.184)S(0.751)S(0.046)S(0.017)	2	3.2672	2	Only								0.99					1.01											0.98
HORVU6Hr1G069280.5	535	S	uridine kinase-like 4	0.751424	1.83287e-13	172.03	S(0.005)S(0.244)PS(0.751)QQNLAPPSDTR	2	3.5917	4	Only		0.746									0.836			1.22	1.198							1.121				1.621				1.007							1.009	0.983
HORVU3Hr1G054490.3	886	S	N-alpha-acetyltransferase 15, NatA auxiliary subunit	0.751756	1.39948e-05	40.363	IVEGDAHS(0.752)LNGT(0.247)MHVVDDLSNLSMR	3	6.4794	1	Only											1																	1.075	1.079	1.092	1.013	1.013	1.005	0.999	0.975	1.004	0.969	0.968
HORVU3Hr1G055910.5	366	T	WRKY DNA-binding protein 27	0.751782	0.000931865	72.075	STPAEDHVT(0.005)T(0.016)T(0.039)T(0.752)T(0.055)S(0.133)PK	2	3.2469	1	Only															1
HORVU5Hr1G000830.3	1083	S	Protein ALWAYS EARLY 3	0.752184	2.4702e-28	216.38	FDPAAAATNNIS(0.752)S(0.248)PR	2	5.3655	3	Only				0.897							0.985		1.117							0.911
HORVU1Hr1G001760.3	8	S	Phosphatidate cytidylyltransferase family protein	0.752722	0.00194873	81.409	EAS(0.003)S(0.085)S(0.753)S(0.159)DVS(0.001)ASHVGR	2	5.1637	2	Only				0.986									1.014
HORVU7Hr1G100500.1	231	S	EH domain-containing protein 1	0.752766	0.00013183	53.335	VDHDMDGFPQAQGPS(0.091)T(0.091)NHWFNS(0.296)KS(0.77)S(0.753)K	4	-3.3336	4	Only													0.898	1.087	1.015													1.012	0.989	1.063	0.979	0.965	0.975	0.974	0.99	0.97	1.04	0.98
HORVU3Hr1G080650.6	335	S	protein kinase family protein	0.753046	0.00114818	135.5	IVSRPS(0.247)LLS(0.753)R	2	2.2906	3	Only											1.004	0.98			1.017
HORVU1Hr1G059990.4	158	S	DnaJ-like protein 1	0.753343	1.02487e-28	184.98	SGVSGS(0.001)AS(0.753)T(0.245)PPHGDK	2	1.6453	1	Only															1
HORVU4Hr1G019850.1	8	S	LOCATED IN: chloroplast; EXPRESSED IN: 14 plant structures; EXPRESSED DURING: 8 growth stages;	0.753909	2.59108e-266	228.46	PT(0.123)S(0.123)PAAS(0.754)AGAIASPSGSSPASAAASAADPATPSWWESVSQAR	3	5.8325	2	Only									0.882			1.118																0.944	0.98	0.841	1.107	0.996	1.01		1.027	1.086		1.072
HORVU7Hr1G096660.1	37	S	histone H2A 2	0.753986	0.0048839	62.95	S(0.145)LS(0.754)LS(0.095)T(0.005)ANPEMDISGNSGR	2	-43.236	3	Only				1.043	1.037						0.92									1.13
HORVU3Hr1G096450.1	206	T	coiled-coil domain-containing protein SCD2-like isoform X2 [Aegilops tauschii subsp. tauschii]	0.754095	0.00332953	84.102	T(0.754)PS(0.246)PIPPVAVESPVERPR	3	1.8866	1	Only												1																1.01	1.084	1.027	1.082	1.043	1.131	0.935	0.946	0.925	0.967	1.026
HORVU1Hr1G014010.25	1618	S	30S ribosomal protein S1	0.754414	0.0113627	62.494	GHEIANGS(0.246)ES(0.754)NVK	2	2.4225	1	Only				1																								1.073	1.078	1.099	0.984	0.989	1.023	1.061	1.073	1.098	0.917	0.927
HORVU1Hr1G043680.7	385	S	RNA-binding KH domain-containing protein	0.754568	7.54831e-13	178.03	VSEPS(0.755)ES(0.245)EPSEEHK	2	3.9648	1	Only															1													0.95	0.935	0.958	0.966	0.953	0.976	1.021	1.054	1.101	1.004	1.014
HORVU2Hr1G060380.1	71	S	Nuclear-interacting partner of ALK	0.754637	3.4428e-166	184.51	S(0.22)DS(0.755)PPAT(0.025)PVASSAGAS(0.309)S(0.69)PPAQT(0.001)NVATIDWLGSGQLSK	3	3.6634	4	Only		1.159			1.148							0.935	0.758			0.991				1.228		0.807				0.654		0.891	0.931	0.986	0.974	1.013	0.98	1.049	0.982	1.08	1	0.953
HORVU3Hr1G061790.1	5	S	ubiquitin-conjugating enzyme 35	0.754865	0.0282282	43.767	S(0.76)RT(0.24)AS(0.755)VRIIGS(0.245)IHPHCLPR	3	-10.187	2	Only	1.014						0.986											0.972													0.741						1.251	1.003
HORVU7Hr1G008760.1	86	S	soluble N-ethylmaleimide-sensitive factor adaptor protein 33	0.755847	0.000338448	69.224	GALFGAGPAPS(0.001)GFAS(0.023)S(0.169)S(0.052)S(0.756)AAAR	2	3.3574	1	Only													1
HORVU3Hr1G026350.1	138	T	Pyridoxal phosphate (PLP)-dependent transferases superfamily protein	0.756539	2.20452e-05	97.525	RPS(0.027)PT(0.757)GS(0.12)PS(0.048)S(0.048)ARPDIDMVR	3	-0.57486	2	Only	0.808								1.192									1.475
HORVU4Hr1G051250.3	1105	S	Dedicator of cytokinesis protein 8	0.757136	0.016029	50.131	ISPQLSSPNQPY(0.242)S(0.757)LR	2	1.8302	1	Only									1																			1.05	0.787	1.062	0.967	0.923	1.116	1.033		1.16	0.949	1.052
HORVU1Hr1G060250.1	24	S	Protein LIGHT-DEPENDENT SHORT HYPOCOTYLS 6	0.757245	9.52174e-10	106.91	GEGASAPEES(0.001)GPS(0.027)S(0.123)S(0.757)S(0.092)VAVEK	2	4.3076	2	Only							1.087	0.913																				0.948	0.942	0.966	0.921	0.937	0.923	1.124	1.101	1.087	0.976	0.899
HORVU4Hr1G083270.2	262	S	C-terminal binding protein AN	0.757352	0.00827323	55.354	TDDLSAVES(0.058)DS(0.134)NY(0.051)S(0.757)FR	2	7.15	1	Only						1
HORVU1Hr1G066100.1	127	S	Adenine nucleotide alpha hydrolases-like superfamily protein	0.75755	9.97677e-220	328.19	LAASQAAAVAAIQPS(0.758)S(0.242)PR	2	4.9679	58	Only	2.153	2.224	2.099	2.73	0.022	2.586	0.079	2.49	0.086	0.103	0.086	0.086	0.114	0.025	0.115	0.824	0.47614	0.41	0.20188	19.411	0.38314	0.042	4.5395e-07	10.453	0.35036	0.039	0.021039	0.872	0.819	0.895	0.931	1.028	1.019	1.015	1.037	1.012	1.01	1.078
HORVU4Hr1G086800.1	230	S	Divalent ion symporter	0.757721	0.000164165	102.89	QMAVVEEGGRS(0.999)PS(0.758)VAS(0.243)LK	2	4.2919	1	Only				1																												1.143	1.081	0.852	0.84
HORVU2Hr1G046660.6	10	S	calcium-dependent protein kinase 33	0.757848	5.80028e-08	76.084	AT(0.016)S(0.758)PDS(0.226)VQGGANGYGYSHQPK	3	3.3116	2	Only		1																										1.058	1.071	1.081	1.05	1.058	1.02	0.87	0.96	0.93	1.026	1.012
HORVU4Hr1G089890.1	631	S	Embryogenesis transmembrane protein-like	0.757962	0.000196674	102.55	LLHLTSDAAS(0.758)S(0.142)S(0.101)QHR	2	2.0459	2	Only					0.849										1.151
HORVU7Hr1G045060.1	63	T	PREDICTED: serine/arginine repetitive matrix protein 1-like isoform X1 [Oryza brachyantha]	0.757991	0.0106132	81.409	T(0.025)EDCT(0.758)S(0.217)DAEIQECHER	2	3.537	1	Only													1
HORVU3Hr1G097580.2	675	S	BTB/POZ domain-containing protein	0.758001	0.000706222	72.031	YS(0.001)GAAT(0.001)VS(0.033)T(0.01)PGGS(0.187)S(0.758)PQMQES(0.01)K	2	-2.4137	3	Only						0.982				1.244					0.773					0.789
HORVU3Hr1G064080.2	877	T	zinc finger protein-related	0.758233	0.00160183	53.872	GVPT(0.758)PS(0.15)DS(0.026)S(0.026)S(0.026)ET(0.013)S(0.003)PIPEDSHSQDK	3	2.5299	2	Only	1.145				0.855											0.747
HORVU1Hr1G095220.1	201	S	RING/U-box superfamily protein	0.758427	3.82697e-116	278.64	FVFGAGDDAPAAPS(0.019)S(0.758)S(0.223)GR	2	6.2436	3	Only				1.124		1.041								0.836
HORVU3Hr1G055550.3	278	S	extra-large G-protein 1	0.75851	0.0187364	50.519	AIPYT(0.008)S(0.14)S(0.759)PS(0.073)FS(0.013)LS(0.007)K	2	1.7815	1	Only											1
HORVU5Hr1G055070.2	354	S	lipid phosphate phosphatase 2	0.758514	8.28525e-26	100.27	NSGIANS(0.171)FS(0.759)VRPPT(0.07)ETEEGEGQGGIALR	3	3.3743	2	Only								1.025					0.975											1.051
HORVU7Hr1G042100.8	11	T	Rad23 UV excision repair protein family	0.758924	0.00325719	64.56	GT(0.759)S(0.241)FEIEATPESSVGEVK	2	2.3189	2	Overlap	0.946						1.054											1.114										0.904	0.899	0.855	0.954	0.985	0.959	1.057	1.029	1.046	1.007	0.978
HORVU5Hr1G066160.1	271	T	RING/FYVE/PHD zinc finger superfamily protein	0.759124	0.00405738	50.641	GVHFTIAPDS(0.241)PAT(0.759)PQHEPQP	2	1.5721	1	Only			1
HORVU3Hr1G083470.3	51	S	Chromosome 3B, genomic scaffold, cultivar Chinese Spring	0.759569	0.000147431	129.28	LVAS(0.76)S(0.217)PS(0.024)FR	2	-1.1017	1	Only														1														0.688		0.738		0.783	0.747		1.208	1.226	0.819	0.877
HORVU7Hr1G041920.2	571	S	phosphatidylinositol-4-phosphate 5-kinase family protein	0.759655	0.000819345	105.79	HMNGGDIS(0.001)S(0.052)S(0.052)T(0.136)S(0.76)R	2	3.2941	3	Only						0.576			1.166				1.258											0.927
HORVU4Hr1G001850.2	462	S	Protein kinase superfamily protein	0.759669	0.00236995	67.548	EILPLMT(0.152)PS(0.76)NLT(0.088)ADK	2	4.2461	2	Only										0.961	1.039																	0.822	1.253	1.074	1.102	1.088	0.932	0.967	0.972			0.913
HORVU0Hr1G038890.1	214	S	methyl-CPG-binding domain 10	0.759743	0.00663703	40.372	T(0.008)EDS(0.76)T(0.232)PAPAEHKEDVK	3	0.38051	1	Overlap				1																										1.037		0.989	1.046	1.042	1.076	1.081	0.88
HORVU2Hr1G127320.1	40	S	protein CHROMATIN REMODELING 24-like [Aegilops tauschii subsp. tauschii]	0.760091	5.16169e-05	112.06	LS(0.021)S(0.219)S(0.76)PDHDHDKDEDSIR	3	0.59706	1	Only	1
HORVU5Hr1G117970.2	138	S	Acyl-CoA-binding domain-containing protein 4	0.760225	0.000267182	56.542	EEPGIVPALT(0.005)NGT(0.023)GT(0.106)S(0.106)S(0.76)IPEPK	2	2.4822	1	Only	1																											0.983	1.015	1.032	1.06	1.087	1.075	0.969	0.956	0.955	1.018	1.003
HORVU1Hr1G034630.9	450	S	Transcription initiation factor IIF subunit alpha	0.760306	0.000411567	64.092	QTDQPKDEPVDT(0.192)S(0.76)PAKPT(0.037)PS(0.009)S(0.002)GHAR	4	4.0292	2	Only											0.928	1.072
HORVU3Hr1G051850.2	499	T	Chaperone protein DnaJ	0.760979	0.00064491	78.75	VVDTSAEPGAT(0.761)GS(0.173)PS(0.066)PR	2	3.4294	1	Only				1																								1.034	0.924	1.058	1.004	0.915	1.036	1.102	1.051	1.104	0.999	0.891
HORVU4Hr1G054920.1	424	T	LL-diaminopimelate aminotransferase	0.761007	0.00594695	54.556	AHVVT(0.761)T(0.237)PGS(0.002)GFGPGGEGFVR	2	4.9444	2	Only						1																						0.997	0.996	0.99	0.967	0.964	0.977	1.018	1.019	1.018	0.984	0.985
HORVU2Hr1G017210.2	931	S	Nuclear pore complex protein NUP214	0.761037	3.89176e-06	169.05	QISALNIS(0.17)S(0.761)PS(0.069)KK	2	5.0426	5	Only					1.087	1.035				0.91	0.968									1.13	0.0901								0.936					0.858
HORVU3Hr1G069970.5	33	S	Reticulon family protein	0.761142	1.50048e-41	167.55	FHGGGGSS(0.002)S(0.009)S(0.016)S(0.016)S(0.761)S(0.227)DS(0.968)DDDKKGSAAGVK	3	4.4579	2	Only						1.06						0.94								1.128								0.809	0.858	0.819	0.931	0.917	0.907	1.171	1.138	1.15	0.856	0.865
HORVU1Hr1G060480.1	130	S	sorting nexin 2B	0.761285	1.65203e-06	103.29	AS(0.393)S(0.519)S(0.088)FVDPPS(0.001)YADVAAS(0.761)S(0.238)PR	2	3.128	6	Only	1.025		0.439			1.3	1.221				0.89				1.125	1.776		1.668		1.461		1.216		1.085		1.537		1.049	1.116	0.783	0.888	1.002	0.941	1.207	0.993	1.077	0.921	0.881
HORVU4Hr1G075070.7	36	S	PATATIN-like protein 5	0.761289	0.00116419	86.243	LS(0.073)S(0.044)S(0.761)S(0.121)ALTPR	2	1.3585	1	Only										1																		0.928	0.959	0.917	0.804	0.821	0.8	1.299	1.309	1.3	0.823	0.87
HORVU5Hr1G114920.20	60	T	receptor kinase 1	0.761443	2.27837e-24	173.63	AASDGYPYPSS(0.003)S(0.173)PDT(0.761)S(0.063)YR	2	4.3012	1	Only					1
HORVU5Hr1G065960.1	791	S	microtubule-associated protein futsch-like [Aegilops tauschii subsp. tauschii]	0.761646	0.00167049	66.913	SAGLPTILEES(0.238)ES(0.762)PKAPMEDLKPWR	3	4.9581	4	Only	0.945						1.058								0.997			1.12						1.061		1.055
HORVU4Hr1G060260.1	267	S	avr9/Cf-9 rapidly elicited protein 137 [Zea mays]	0.761718	5.73408e-06	81.578	GWALGHS(0.237)S(0.762)GPMHQS(0.001)MAPNAAIR	3	3.0449	2	Only		0.727													1.273											1.751
HORVU7Hr1G075360.2	106	S	60S acidic ribosomal protein family	0.761901	0.00885842	68.127	EEAKEES(0.238)DDDMGFS(0.762)LFD	2	6.0152	2	Overlap			0.895				1.105											1.235										1.015	1.146	1.107	1.104	0.954	1.067	0.983	0.788	0.935	0.957	0.967
HORVU4Hr1G057700.2	33	S	Protein MODIFIER OF SNC1 11	0.762211	1.67002e-142	165.79	PAQVPAATELTAPAAAAAGEAPNPT(0.145)S(0.762)PT(0.092)AAPNPSSAAAAAAGGAATDLEK	4	3.8763	14	Only	0.926			0.771		1.022		1.462		0.922		0.896				0.968		1.579		0.986	0.8828	0.982
HORVU4Hr1G050520.1	546	S	protein ENHANCED DISEASE RESISTANCE 4-like [Aegilops tauschii subsp. tauschii]	0.762583	0.00439253	85.813	LMGY(0.001)S(0.118)S(0.763)AS(0.118)ELMR	2	2.5229	6	Only	0.864		0.831	1.13					1.296			0.814		1.065		1.333		1.529		1.388		0.96		1.217		1.257
HORVU3Hr1G112450.1	196	S	Synaptobrevin homolog YKT6	0.762783	1.52009e-15	211.52	S(0.763)S(0.237)DLSAASQMFYK	2	2.9642	16	Only	0.899	0.975	0.854		1.129	0.607	0.962	0.987	0.978	1.178	1.125	1.065	1.14	0.983	1.12	0.955	0.81706	1.073	0.141498	0.773	0.5081	1.235	0.0119423	0.903	0.101082	1.189	0.046702
HORVU6Hr1G090290.5	615	S	Receptor-like protein kinase	0.762958	0.0198996	45.459	LIYNDAEEAVGDS(0.763)Y(0.001)S(0.236)HR	3	3.4668	1	Only												1
HORVU4Hr1G034110.2	170	S	formin-like protein 14 [Aegilops tauschii subsp. tauschii]	0.763092	6.27129e-78	120.31	EPPIFTAPHLGPPGPGSGLNS(0.001)WIPPPMHS(0.763)APPPGS(0.236)PQK	4	0.93331	2	Only										1																		0.834	0.879	0.892	0.947	0.936	1.008	1.051	1.092			1.23
HORVU3Hr1G019840.4	86	S	myb-like transcription factor family protein	0.763624	0.00342029	46.528	GGGEGAPGY(0.223)VS(0.764)DDPMHAS(0.003)CS(0.003)T(0.007)NGR	3	3.9472	1	Only								1
HORVU4Hr1G075070.7	35	S	PATATIN-like protein 5	0.763833	0.00212982	86.243	LS(0.028)S(0.764)S(0.178)S(0.029)ALT(0.001)PR	2	-0.069752	3	Only									1.047		0.884	1.069																0.928	0.959	0.917	0.804	0.821	0.8	1.299	1.309	1.3	0.823	0.87
HORVU3Hr1G050010.11	778	S	stomatal cytokinesis defective / SCD1 protein (SCD1)	0.763842	0.0231617	74.62	GQPPPS(0.118)YS(0.764)MAS(0.118)PR	2	3.7939	1	Only					1																							1.227	1.161	1.114	0.94	1.048	1	0.945	0.862	0.927	0.973	0.996
HORVU7Hr1G056490.1	268	S	Basic-leucine zipper (bZIP) transcription factor family protein	0.764056	0.0051204	41.284	ATSAAESSENEAES(0.024)QS(0.764)T(0.106)S(0.106)AER	2	1.2783	1	Only														1
HORVU5Hr1G125620.13	249	T	COP1-interacting protein-related	0.764129	0.000547455	100.23	HETGQWIDVEPET(0.764)MS(0.236)AR	2	4.1875	8	Only						1.006				1.042	1.083				0.869					0.947
HORVU4Hr1G089890.1	632	S	Embryogenesis transmembrane protein-like	0.764188	0.000160635	110.06	LLHLTSDAAS(0.047)S(0.764)S(0.188)QHR	3	0.99029	4	Only						0.859			0.931					1.21										0.769
HORVU7Hr1G109590.8	459	S	Protein kinase superfamily protein	0.76431	0.000330396	67.849	LYIPSPDSDGHQLGLET(0.01)LAS(0.225)PPS(0.764)R	3	1.742	1	Only				1
HORVU7Hr1G091220.2	290	S	UPF0183 protein	0.764406	0.00703047	43.767	QVDQMVIHS(0.236)AS(0.764)DLRPR	3	-0.18887	2	Only												1.048		0.952
HORVU3Hr1G053380.1	29	S	ABC transporter G family member 37	0.764542	2.77314e-13	162.41	T(0.29)S(0.765)S(0.945)RFQEEEDDEEALR	2	5.0705	3	Only	1.205	1.249									0.546											0.445						1.172	1.207	1.182	0.988	1.012	0.969	0.915	0.93	0.951	0.995	0.942
HORVU2Hr1G098290.4	168	S	SMR domain-containing protein	0.764845	9.09586e-05	135.24	SSASFGT(0.053)VS(0.765)S(0.182)MLGK	2	1.137	1	Only	1
HORVU3Hr1G080210.60	387	T	Protein MOR1	0.764849	0.000674113	74.778	ALDTAS(0.013)S(0.03)T(0.765)S(0.104)AAS(0.062)S(0.026)DGLPR	2	25.757	1	Only							1																					1.014	1.058	1.111	1.003	1.101	1.007	0.858	0.848	0.859	1.052	1.075
HORVU5Hr1G061360.1	69	S	phospholipid:diacylglycerol acyltransferase	0.765058	0.0196075	48.201	QQQPPPPS(0.765)PGDDS(0.47)NGS(0.765)DHDDKDKDK	3	4.7049	1	Only		1																										0.999	1.019	0.905	1.02	1.001	1.024	0.989	1.018	0.962	1.096	1.021
HORVU1Hr1G079200.1	293	S	Lys-63-specific deubiquitinase BRCC36	0.765352	4.83186e-57	137.12	HLPIDSAIVPYEPDNSAGPS(0.007)VDQDGS(0.035)DLS(0.193)PS(0.765)IQEALHR	4	2.5612	1	Only		1																										0.99	1.085	0.999	0.988	0.973	0.963	1.04	0.916	0.963	1.039	1.029
HORVU7Hr1G000370.12	85	T	MEI2-like protein 5	0.765365	2.55583e-70	155.08	GGDDTSIFS(0.017)T(0.765)S(0.218)LPVLPHEK	2	5.6084	2	Only					0.816				1.184																			0.954	0.876	1.041	0.865	0.872	0.92	0.935	1.206	1.086
HORVU1Hr1G053340.2	525	S	phosphatidylinositol N-acetyglucosaminlytransferase subunit P-like protein [Medicago truncatula]	0.765385	7.06169e-05	68.127	SLEGMLLLPHCDVS(0.765)S(0.235)PR	2	2.9621	7	Only	0.51	1.088			1.131				0.931		1.167		0.99		1.183	1.416		1.165		0.969		1.461		0.857		1.36	0.43846
HORVU2Hr1G109080.7	510	S	Beta-fructofuranosidase, insoluble isoenzyme 7	0.765707	0.00938153	46.823	VYPEHAAT(0.117)GS(0.766)S(0.117)R	2	7.4687	1	Overlap	1																											1.05	1.057	1.044	0.94	0.967	0.952	1.032	1.018	1.033	0.938	0.941
HORVU1Hr1G089680.3	113	T	sugar transporter 1	0.76571	3.595e-10	138.87	QSSLT(0.001)AGT(0.766)S(0.826)S(0.407)MAIMR	2	5.2798	1	Only															1													1.11	1.105	1.081	1.103	1.122	1.133	0.951	0.935	0.987	1.001	1.049
HORVU4Hr1G037030.4	716	T	Apoptotic chromatin condensation inducer in the nucleus	0.765858	2.07078e-09	92.497	LKLEPPAPAATAAAVPIS(0.198)PAT(0.766)T(0.037)PR	3	2.4051	4	Only				1.286								0.767		0.947						1.677								0.807	0.885	0.779	0.929	1.03	0.877	1.18	1.119	1.139	0.935	0.864
HORVU4Hr1G007550.1	343	S	receptor-like kinase 902	0.765964	3.34185e-06	63.978	KPPELPSGSAVAPMAT(0.003)VGHPAGQS(0.766)T(0.185)S(0.047)GK	3	4.8063	4	Only				1.177						0.799		1.094	0.93							1.244								1.018	0.904	1.02	1.028	0.942	1.061	1.015	0.967	1.006	0.995	1.091
HORVU1Hr1G037150.2	410	S	Protein kinase superfamily protein	0.766045	0.00225064	60.78	IVDS(0.003)S(0.004)DLGT(0.991)PEHPLIS(0.236)HS(0.766)K	3	1.2621	2	Only							1.011								0.989									1.022
HORVU3Hr1G079500.2	514	S	Chromosome 3B, genomic scaffold, cultivar Chinese Spring	0.766518	0.000328836	52.773	NPFDLPYDSDEAAIPGS(0.233)APS(0.767)ILHAR	3	5.7186	2	Only	0.956			1.044												1.092
HORVU6Hr1G060010.19	7	S	alcohol dehydrogenase 1	0.766626	0.000738303	59.997	AAAAS(0.076)S(0.767)S(0.047)S(0.11)PPAAITCR	2	3.4235	1	Only														1														0.92	0.931	0.955	1.001	1.026	0.966	1	1.041	1.078	1.024	0.975
HORVU5Hr1G031300.2	56	S	Phosphatidylinositol 3,4,5-trisphosphate 3-phosphatase and dual-specificity protein phosphatase PTEN	0.766911	1.08684e-47	176.24	APANDSATQVASPNPVAPS(0.132)S(0.767)PS(0.079)APT(0.014)S(0.006)AT(0.001)T(0.001)QDAAGR	3	5.1417	8	Only		0.837	0.987	1.042	1.111		1.03				1.312		0.927		0.756	1.18	0.196676	1.129		0.821		1.439		1.224		0.923	0.5945	1.025	1.01	0.957	0.898	0.915	0.971	1.022	1.043	1.074	1.026	1.051
HORVU0Hr1G001400.10	498	S	Colon cancer-associated protein Mic1-like containing protein, expressed	0.767532	0.00112937	73.012	S(0.001)S(0.001)LNT(0.008)S(0.768)S(0.307)DS(0.914)DGIAS(0.001)ASR	2	6.4023	2	Only									0.888	1.112																		1.097	1.051	1.081	0.916	0.935	0.965	1.08	1.027	1.021	0.964	0.98
HORVU2Hr1G103000.8	9	S	Polyphenol oxidase, chloroplastic	0.767815	0.0127292	55.354	MSQFT(0.001)MEMS(0.768)IT(0.66)S(0.571)APR	2	11.923	3	Only			1.497				0.73	0.774										0.502
HORVU3Hr1G047230.5	71	S	DNA replication licensing factor MCM4	0.767888	7.23908e-05	96.313	PSSPLPAT(0.014)NS(0.068)S(0.768)PPQS(0.15)AR	2	4.5428	7	Only		1.349	1.162	0.864		0.854			1.608			0.175		0.989		0.684	0.037262	1.281		4.909		0.139		1.626		0.788		1.128	1.143	1.135	1.041	1.042	1.078	0.923	0.908	0.961	0.968	0.985
HORVU1Hr1G080360.1	355	S	IQ-domain 31	0.767928	0.00121896	51.577	VS(0.227)S(0.768)PAT(0.004)DT(0.001)PDYPEVQCEKPQR	3	3.4156	1	Only														1														0.958	1.095	1.247	1.117	1.135	1.123	0.946	0.911	0.88	0.894	0.942
HORVU5Hr1G049240.3	285	S	cyclic nucleotide-gated channel 17	0.768116	0.00198949	59.77	SYEDGDGS(0.768)GS(0.231)FAAHGLS(0.001)AK	2	3.2746	1	Only								1
HORVU6Hr1G075850.2	12	T	Aquaporin-like superfamily protein	0.768237	2.6867e-136	238.94	AT(0.768)FS(0.186)S(0.046)EIHDIGTVQNSTTPSMVYYTER	3	5.2334	4	Only		0.727				1.195						1.158		0.92		1.644				1.032		1.593				1.265			0.848	0.501			1.095
HORVU5Hr1G005980.2	216	S	cysteine synthase D1	0.7684	0.00702031	66.485	LVLTMPAS(0.768)MS(0.231)MER	2	6.6406	2	Overlap				0.922							1.078									0.855								0.939	0.975	0.983	0.95	0.958	0.908	1.029	1.038	1.07	0.976	0.993
HORVU3Hr1G050290.1	1057	T	myosin 1	0.768482	0.00144968	152.23	QQAVAIS(0.232)PT(0.768)AK	2	2.2412	1	Only	1																											1.074	1.102	1.078	1.097	1.089	1.04	1.073	1.057	0.994	1.022	0.99
HORVU3Hr1G019720.2	193	S	Clavaminate synthase-like protein	0.768698	0.00277747	65.212	VLGEGDDPS(0.769)S(0.231)PIGR	2	3.0205	4	Only							0.905	0.68			1.294	1.121																0.91	0.957	1.006	0.998	0.982	0.987	1.034	0.976	0.982	1.105	1.046
HORVU3Hr1G087050.1	22	S	Ankyrin repeat family protein	0.768785	0.000584853	129.69	AMS(0.001)AS(0.769)LS(0.231)GKR	2	3.685	1	Only										1
HORVU2Hr1G046160.2	438	S	Microtubule-associated protein TORTIFOLIA1	0.769093	2.65217e-22	120.49	S(0.218)PS(0.769)WRPDS(0.013)EQWDSYAYSGSR	3	0.25548	1	Only											1																								0.95		1.138
HORVU7Hr1G074870.11	65	S	DNA polymerase III subunit gamma	0.769149	0.00229154	86.729	HS(0.224)FS(0.769)Y(0.007)NMYDHVQR	3	0.73349	3	Only								0.978	0.939						1.083									0.885
HORVU3Hr1G057270.18	632	S	RNA-binding KH domain-containing protein	0.769361	1.87249e-07	51.333	MASMGPSMQPPFGLLDPQFGAFPGIHES(0.115)T(0.115)S(0.769)PR	3	3.926	2	Only	1																											0.962	1.019	0.976	0.889	0.96	1.018	1.049	1.091	0.955	0.982	1.051
HORVU5Hr1G078370.1	3	S	Protein farnesyltransferase/geranylgeranyltransferase type-1 subunit alpha	0.769541	3.46206e-35	169.6	GS(0.77)S(0.115)S(0.115)GEEGQEEWVPPSR	2	6.0692	4	Only					1.037		0.893			1.07										0.969								0.989	0.998	1.273	1.091	1.038	0.946	0.991	1.033	1.055	0.662	0.965
HORVU3Hr1G047750.1	504	S	Tudor/PWWP/MBT superfamily protein	0.769664	0.0011301	54.418	EQDEDVTGLDAGVGS(0.098)AS(0.77)DPGS(0.066)S(0.066)MK	2	0.29249	2	Only											1.144			0.856
HORVU2Hr1G041550.1	638	S	Transcription factor jumonji domain-containing protein, putative isoform 8	0.769697	4.27562e-05	127.38	DAQDHS(0.77)S(0.23)PLAESNGSLAR	2	9.4447	10	Only		0.692	0.876		2.981			0.757	0.569	0.843		0.867			0.415	3.802		0.846	0.4535	3.487		1.091	0.51336	1.598		0.529										0.974		1.026
HORVU7Hr1G100500.1	230	S	EH domain-containing protein 1	0.769837	0.00013183	53.335	VDHDMDGFPQAQGPS(0.091)T(0.091)NHWFNS(0.296)KS(0.77)S(0.753)K	4	-3.3336	4	Only													0.898	1.087	1.015													1.012	0.989	1.063	0.979	0.965	0.975	0.974	0.99	0.97	1.04	0.98
HORVU4Hr1G033300.1	614	S	AAA-type ATPase family protein	0.770081	5.97352e-122	260.07	RPAAPT(0.46)S(0.77)S(0.77)VNADIVGTSTLHSATLPK	3	2.4958	7	Only	0.659					0.607			0.615	2.953	0.593		0.573			0.921		0.933		0.342		2.69		1.073		0.869		1.144	1.108	1.103	1.033	0.984	0.994	0.951	0.901	0.953	1.003	1.019
HORVU4Hr1G038960.2	14	S	Alpha-1,4-glucan-protein synthase [UDP-forming]	0.770294	1.48799e-05	92.319	AGTVTVPGS(0.004)S(0.01)VPS(0.77)T(0.216)PLLK	2	5.1379	3	Overlap			0.928							1.168			0.905									1.259				0.975		0.975	0.924	0.946	1.008	1.016	1.009	0.935	0.925	0.936	1.045	1.03
HORVU7Hr1G018340.9	427	S	2-oxoglutarate (2OG) and Fe(II)-dependent oxygenase superfamily protein	0.770429	1.1908e-69	109.66	DDPELLNITPLEAPAAPET(0.23)S(0.502)RS(0.498)S(0.77)DEGKGK	3	4.1503	10	Only	0.784		0.825	0.996	0.991	0.929			0.887	1.123		1.046		1.222	1.198	1.208	0.0120832	1.103		0.896	0.068496	1.348	0.0208	0.733		1.504	0.0044569
HORVU4Hr1G043120.8	344	S	Paladin	0.770499	0.00291515	53.773	VFYAGNDVDDY(0.083)S(0.77)PS(0.1)S(0.046)EEAILR	2	2.894	1	Only									1																			1.092	1.082	1.133	1.001	1.014	0.926	1.038	1.079	0.875	0.885	1.161
HORVU2Hr1G100660.2	101	S	Ubiquitin-specific protease family C19-related protein	0.770562	9.28726e-37	176.91	SNYSGS(0.091)LS(0.103)S(0.016)S(0.771)VPGAGGS(0.02)AR	2	3.0517	3	Only													0.055		1.945													0.93	0.916	0.968	1.022	1.169	0.794	0.892	0.942	1.091	1.018	1.045
HORVU5Hr1G033930.8	2256	S	ubiquitin-protein ligase 2	0.770599	0.0160275	47.349	S(0.114)T(0.114)S(0.771)IY(0.001)NLLGR	2	-0.15373	1	Only						1																						1.006	1.019	1.004	1.056	1.064	1.056	0.949	0.975	0.968	1.03	1.051
HORVU4Hr1G081670.1	836	S	respiratory burst oxidase homologue D	0.770757	2.02046e-14	127.62	LEGDVESGNPGDAS(0.044)T(0.044)S(0.771)T(0.103)S(0.038)FR	2	3.9493	2	Only			1.002				0.998											0.996										1.217	1.283	1.256	0.751	0.811	0.796	1.103	1.118	1.126	0.826	0.803
HORVU3Hr1G065390.1	619	S	Lipid A export ATP-binding/permease protein MsbA	0.770795	0.00331474	100.07	ST(0.057)S(0.771)LS(0.172)FKR	2	0.25843	6	Only		1.457	1.491		0.762	0.719	0.878					0.694				0.502	0.002056	0.596		1.067		0.471						2.005	1.676	1.651	0.678	0.49	0.617	1.097	0.919	1.075	0.533	0.403
HORVU1Hr1G094460.1	291	Y	Trihelix transcription factor	0.770839	0.0169277	47.965	DASGDAEEDEQS(0.212)ADS(0.805)DY(0.771)EDHDEEHQAVHHS(0.212)MR	4	3.983	1	Only						1
HORVU5Hr1G092900.2	118	S	Methylthioribose-1-phosphate isomerase	0.771	1.18429e-15	64.231	HVDHLS(0.123)PDS(0.896)PS(0.934)PPAS(0.048)DVLLLAS(0.225)S(0.771)APQPS(0.003)S(0.001)MR	3	6.2941	4	Only				0.798				1.058					0.958	1.187										0.986				1.008	1.154	1.074	1.009	0.871	1	1.009	1.076	1.02	0.923	0.851
HORVU2Hr1G109910.6	461	S	Regulator of chromosome condensation (RCC1) family protein	0.771134	0.00421665	52.662	DLS(0.229)ES(0.771)EEEDEDES(1)EDDEDDDAR	2	3.734	1	Only	1																											0.872	0.924	0.927	1.069	1.044	1.014	1.043	1.023	1.031	1.034	1.034
HORVU6Hr1G058930.1	16	S	Aquaporin PIP2-4	0.771219	8.73712e-160	228.55	DIEAAPQGGEFS(0.229)S(0.771)K	2	3.8549	20	Overlap	1.359	1.33	1.298		1.424	0.644	0.558	0.759	0.44		1.328	1.378	0.495	0.988		0.778	0.56082	0.441	0.033438	0.764	0.47614	1.018	0.47496	0.79	0.5813	0.558	0.3146	0.996	0.998	0.98	1.086	1.052	1.037	0.9	0.902	0.896	1.063	1.076
HORVU3Hr1G069980.3	148	S	Bifunctional polynucleotide phosphatase/kinase	0.771486	0.0177823	61.067	AGVAEEGS(0.771)VS(0.229)VEYAK	2	27.248	1	Only			1
HORVU3Hr1G091250.3	174	S	SCARECROW-like 1	0.771543	8.99872e-05	92.178	ES(0.001)ESS(0.004)IS(0.001)CAGS(0.772)NS(0.223)GEAR	2	3.7776	3	Only			0.935						1.07	0.995								1.144				1.064						0.864	0.829							1.071
HORVU1Hr1G062330.8	556	S	Protein WEAK CHLOROPLAST MOVEMENT UNDER BLUE LIGHT 1	0.771664	2.14024e-17	138.47	LSEEAGAVEEHGGS(0.228)DEDREMS(0.772)R	3	6.1876	2	Only						1.074				0.926										1.16
HORVU1Hr1G038370.1	493	S	Transcriptional regulator ATRX	0.771712	4.00687e-05	84.999	GVDIIDLDLIPS(0.772)QS(0.228)PK	2	1.0994	4	Only	0.854			1.231		0.739				1.176						1.153				0.838		1.377
HORVU1Hr1G072650.3	102	S	Protein YIPF	0.771794	0.0106165	60	LIS(0.772)S(0.228)VYPMDGFFR	2	-39.78	4	Only				1.179						1.162			0.864		0.795					1.015
HORVU2Hr1G084440.18	123	S	Cyclin-dependent kinase G-2	0.771841	1.49453e-08	153.26	EGEVAVGAPAAPS(0.228)PS(0.772)K	2	2.3221	7	Only		1.024		1.11	1.096		0.899	0.958				0.992		0.92		1.077		0.907		1.112		0.969		1.009		0.898
HORVU7Hr1G061070.4	108	S	Ubiquitin-specific protease family C19-related protein	0.77241	1.14995e-09	132.83	SNYSGSISAAVPGT(0.228)GGS(0.772)AR	2	3.2001	1	Only												1																			1.116							0.778
HORVU3Hr1G109740.1	37	S	NAD kinase 1	0.772539	2.97739e-05	86.997	SLNPGPIPIPAAPS(0.773)S(0.227)R	2	2.6706	10	Only	1.004			0.33	1.271		1.408	1.353	1.343		0.241		1.431	0.144	1.477	0.797		1.363		3.322		0.24		1.345	0.45446	1.013
HORVU3Hr1G085990.1	155	S	Chromosome 3B, genomic scaffold, cultivar Chinese Spring	0.772582	0.00112898	62.494	GEDEEADGGAGS(0.773)PT(0.094)S(0.094)T(0.039)LCFR	2	5.3131	2	Only				1.079		0.921
HORVU1Hr1G043680.7	772	S	RNA-binding KH domain-containing protein	0.772961	0.000373113	82.822	PGS(0.173)S(0.054)ES(0.773)IMEIQGMAHQVR	2	-1.2093	3	Only		0.859					1.141											1.328										0.95	0.935	0.958	0.966	0.953	0.976	1.021	1.054	1.101	1.004	1.014
HORVU6Hr1G032800.8	394	S	DNA damage-inducible protein 1	0.773213	6.52961e-06	144.55	SSNLAS(0.773)S(0.155)S(0.072)QGAAGESSK	2	1.2437	2	Only					0.937	1.063																						0.947	0.962	0.95	1.009	1.028	1.001	0.967	0.971	0.996	1.022	1.043
HORVU0Hr1G008690.1	288	S	TOPLESS-related 1	0.773345	2.69431e-24	141.53	T(0.227)PS(0.773)AANPSMDYPSGDSDHVSK	3	-0.32296	4	Only	0.833							1.026						1.14				1.232						0.9		1.369		1.059	1.01	1.032	0.983	1.018	1.057	1.002	0.994	0.952	0.99	0.998
HORVU5Hr1G035610.4	634	S	Protein kinase superfamily protein	0.773482	7.67871e-05	81.031	S(0.773)NS(0.226)FVGT(0.001)HEYLAPEIIK	2	4.7998	1	Only						1
HORVU1Hr1G059970.2	180	S	RAN binding protein 1	0.773606	0.0180808	49.487	DEGGES(0.774)VEGS(0.774)S(0.453)AAGLLEK	2	16.779	2	Only										1.02		0.98																0.886	0.911	0.901	1.071	1.055	0.996	1.043	1.07	1.077	1.053	1.023
HORVU1Hr1G059970.2	176	S	RAN binding protein 1	0.773606	0.0278738	49.487	DEGGES(0.774)VEGS(0.774)S(0.453)AAGLLEK	2	16.779	2	Only										1.02		0.98																0.886	0.911	0.901	1.071	1.055	0.996	1.043	1.07	1.077	1.053	1.023
HORVU7Hr1G039480.3	953	S	Pollen-specific protein SF3	0.77362	0.0117747	54.143	ISEDSSAPEKPS(0.774)EDAPVT(0.226)PK	3	7.5897	1	Only										1																		1.011	1.036	1.088	0.994	0.964	0.973	0.982	0.954	0.761	0.767	0.95
HORVU6Hr1G054520.3	221	S	glyceraldehyde-3-phosphate dehydrogenase C2	0.773822	8.58561e-05	163.93	TVDGPS(0.774)S(0.226)KDWR	2	5.2334	4	Overlap	1.047				0.926				1.04			0.987				0.884		0.993		0.938		0.943						0.816	0.826	0.778	1.044	1.056	1.022	1.009	1.048	0.993	1.136	1.023
HORVU1Hr1G070270.3	521	S	PLAC8 family protein	0.77415	1.32507e-12	118.26	GSTAGQSIFIMES(0.226)PS(0.774)APR	2	1.2536	2	Only		1.12												0.88												0.786
HORVU4Hr1G069320.1	21	S	Divalent metal cation transporter MntH	0.774323	1.20083e-57	132.33	DLGESLLPGGGAS(0.049)AS(0.049)S(0.123)S(0.774)HDEY(0.004)EER	3	0.62151	3	Only				1.03			0.951							1.019										0.933						1.056				0.916				1.074
HORVU5Hr1G120210.4	288	S	Ras-related protein Rab-25	0.774589	3.84163e-05	51.397	ALT(0.111)T(0.111)EDS(0.775)GAGVVGEGQS(0.003)ILVSGGEPTSVSSR	3	8.2212	1	Only										1																		1.095	1.128	0.911		0.886				1.139
HORVU2Hr1G070720.25	597	S	hydroxyproline-rich glycoprotein family protein	0.774792	6.62146e-06	69.223	ES(0.016)S(0.035)EVS(0.775)S(0.173)PPLT(0.002)PISLADVSR	2	2.2312	1	Only													1
HORVU5Hr1G021300.3	84	S	Heat shock 70 kDa protein 3	0.774917	0.0175593	70.806	FTDS(0.775)T(0.222)VQS(0.003)DIK	2	4.4354	4	Overlap		1.048		1.252					0.881	0.819						1.195		0.841		1.529		0.781						1.025	1.036	1.067	1.069	1.065	1.062	0.944	0.949	0.944	1.041	1.054
HORVU7Hr1G105880.1	274	S	Tetraspanin family protein	0.775138	0.0145235	53.363	GAQPGLWS(0.034)S(0.191)S(0.775)MR	2	4.3387	1	Only						1
HORVU3Hr1G094260.3	790	T	dynamin-related protein 3A	0.775314	6.805e-73	197.17	VHGVYDGS(0.036)S(0.85)PY(0.189)S(0.15)T(0.775)PK	2	31.054	3	Only				1.516						0.818		0.666								2.043								0.983	0.968	0.968	1.016	1.01	0.999	0.975	1.02	0.974	0.996	1.001
HORVU5Hr1G055350.3	699	T	phosphoenolpyruvate carboxylase 1	0.775824	0.0025278	47.27	FT(0.205)AAT(0.776)LEHGMRPPIS(0.019)PKPEWR	4	0.90777	1	Overlap														1														0.995	1.007	0.992	0.998	1.016	0.993	1.022	1.033	1.042	0.964	0.947
HORVU5Hr1G103450.4	285	S	DNA topoisomerase 3-alpha	0.776742	0.000778104	43.764	TAAPLQGAS(0.002)S(0.002)PY(0.035)QAGAS(0.777)PT(0.173)NQNMS(0.01)K	2	0.26303	1	Only													1
HORVU3Hr1G037470.19	484	S	Lupus La protein homolog	0.776769	1.78388e-60	139.46	CNIDGAAIEAIVPDEELPNDAHS(0.777)CS(0.223)LDK	3	4.7448	13	Only	1.02		0.967	1.025	1	1.047	0.851		0.84	1.048	1.075	1.02	1.039	1.046	1.023	1.031	0.33038	0.851	0.027896	0.977	0.32118	1.055	0.15258	0.816	0.00024218	1.043	0.146079	0.951	0.937	0.936	0.981	1.058	0.984	1.009	1.007	1.071	1.019	0.994
HORVU1Hr1G074550.7	300	S	Protein NRT1/ PTR FAMILY 5.10	0.777056	0.0113627	61.503	STSPLAAS(0.223)GS(0.777)QER	2	3.1002	3	Only		0.863	1.215		0.922											0.887
HORVU2Hr1G109850.1	379	S	IQ-domain 32	0.777201	0.000217866	134.2	FEELT(0.01)S(0.777)AVS(0.213)R	2	-0.81413	1	Only													1															0.833	0.908	0.854	1.233	1.197	1.104	0.879	1.06	0.834	1.321	1.18
HORVU5Hr1G107290.3	240	S	Actin cross-linking protein	0.777507	3.40215e-07	189.13	LESSDS(0.222)FS(0.778)APLHK	2	3.8019	1	Only								1																						1		0.995	1	0.897	0.891	1.214	1.044	1.045
HORVU6Hr1G020850.3	414	T	Splicing factor 3B subunit 1	0.777762	3.52031e-06	101.62	LLAT(0.222)PT(0.778)PLGTPMYAIPEENR	2	4.2428	1	Only															1													1.028	1.051	1.044	1.003	1.041	1.001	1.041	1.087	1.071	0.948	0.964
HORVU7Hr1G055440.12	744	S	retinoblastoma-related 1	0.778558	5.77635e-06	185.57	NVLADNS(0.779)FRS(0.221)PVK	2	2.1817	3	Only			0.989	1.011												1.022
HORVU2Hr1G020220.5	683	S	Potassium transporter family protein	0.778833	2.16232e-183	255.71	SETLQSLQSIYEQES(0.779)GS(0.196)LS(0.025)R	2	3.5119	3	Only		0.978	0.926			1.096										1.151												1.052	0.952	1.013	0.919	0.996	0.965	1.119	1.055	1.002	0.925	1.012
HORVU5Hr1G073990.1	981	S	proton pump interactor 1	0.779183	5.11604e-05	71.299	AGTTAADLASGESNSAAIAAADT(0.116)ES(0.779)NT(0.386)S(0.718)QNAR	3	5.0168	2	Only				0.698	1.302																							1.001	0.967	1.008	1.146	1.174	1.103	0.899	0.883	0.881	1.102	1.139
HORVU6Hr1G076110.1	281	T	Auxin efflux carrier family protein	0.779263	0.0158092	64.967	T(0.779)GAT(0.221)PRPS(0.991)NY(0.009)EEDAPKPK	3	2.5234	1	Only				1																								1.057					0.907			0.965	1.071
HORVU6Hr1G032540.6	94	S	Protein kinase superfamily protein	0.779295	0.000307112	114.25	GVT(0.002)HDFS(0.219)S(0.779)GYLLGEGGFGTVHK	3	5.1619	7	Only		0.939	1.075	0.963				0.845			0.992	1.063			1.123	0.956		0.839		0.937		1.02	0.80074	0.752		1.115
HORVU1Hr1G077600.2	224	S	F-box family protein	0.779402	5.97235e-37	165.87	S(0.11)S(0.11)S(0.779)LSSSSAPHADVSHHSPSEVLR	3	4.6217	3	Only				1.148					0.827			1.025								1.12
HORVU1Hr1G038370.1	495	S	Transcriptional regulator ATRX	0.78021	3.08516e-05	84.999	GVDIIDLDLIPS(0.22)QS(0.78)PK	2	0.75768	6	Only	0.937		0.976	1.35		0.81					1.077	0.85				1.129	0.76054			1.121	0.78214	1.007	0.99698
HORVU1Hr1G088810.2	148	S	FRIGIDA-like protein	0.780457	5.61033e-05	75.686	T(0.001)PT(0.002)NDT(0.137)S(0.78)AS(0.076)LPS(0.003)EEHTSAK	2	1.7465	2	Only	1.009			0.991												0.982												1.026	0.882	0.918	1.067	0.937	1.044	0.967	1.026	0.972	1.108	1.055
HORVU3Hr1G049610.1	781	S	Carbamoyl-phosphate synthase large chain	0.780574	6.21599e-28	155.61	S(0.219)ES(0.781)DALSIASEVGYPVVVR	2	1.7081	7	Overlap	1.494	1.002	1.182			1.041	0.497		0.642	1.143						0.849		0.465	0.023275	0.911		0.932						1.045	1.044	1.048	0.994	0.997	0.982	1.031	1.035	1.033	0.949	0.94
HORVU1Hr1G039050.13	526	S	Pre-mRNA-processing factor 19	0.780683	2.1793e-19	120.73	IFGLPGDDQMDDDAKS(0.219)S(0.781)AE	2	5.229	9	Only	1.161	1.222	1.099	0.889						0.893	0.907		0.93	0.898		0.766				0.988		0.775	0.0079357			0.787	0.0106153	0.998	1.01	1.012	1.011	1.009	1.001	0.99	0.995	0.977	0.989	1.005
HORVU6Hr1G077400.2	412	S	plant/MNA5-17 protein [Medicago truncatula]	0.780781	0.0150505	69.641	HTS(0.012)RPS(0.781)S(0.149)S(0.058)IPLR	3	0.030216	3	Only	1.1								0.856						1.044			0.778						0.82		0.949
HORVU7Hr1G081200.3	71	S	Transducin/WD40 repeat-like superfamily protein	0.7808	0.0212569	42.495	IPDHLS(0.218)LS(0.781)DY(0.001)MDK	2	1.0193	1	Only													1
HORVU3Hr1G089490.10	341	S	receptor-like kinase 1	0.780865	0.00376561	45.459	GHALT(0.001)PS(0.018)T(0.084)VS(0.781)GEMT(0.052)DLT(0.026)S(0.026)S(0.012)K	2	5.5112	2	Only												1.249	0.751
HORVU0Hr1G038420.3	20	S	T-complex protein 11	0.781105	0.00885451	59.731	S(0.781)PS(0.219)WSSQEEDYGQR	2	-2.183	2	Only				1.136	0.864
HORVU7Hr1G038650.5	822	S	Protein kinase superfamily protein	0.781212	2.34052e-48	223.03	S(0.781)T(0.219)AGTAEWMAPEVLR	2	0.24678	9	Only	1.14	1.072	1.004	1.024	1.003	0.982		0.885	0.959						0.931	0.936	0.165961	0.86	0.074962					0.99		0.868				1.108	0.905
HORVU6Hr1G084700.8	1025	S	PREDICTED: mucin-5AC-like [Brachypodium distachyon]	0.781388	0.00267491	59.731	S(0.781)PS(0.219)HMEDAHQLR	3	-1.9847	2	Only	1.168												0.832													0.712
HORVU7Hr1G061920.2	280	S	14-3-3-like protein GF14-A	0.78169	2.62438e-113	192.49	DNLTLWTSDMQDDAGDET(0.109)RDS(0.782)S(0.109)KPEDEQ	3	5.9329	6	Overlap				1.106		1.032			0.853	1.001	0.964		1.043							1.088	0.1669			0.818				1.065	1.043	1.076	0.987	1.013	1.004	1.001	0.976	0.973	1.07	1.039
HORVU7Hr1G033820.2	216	S	auxin response factor 19	0.781791	6.49966e-08	86.952	S(0.218)HS(0.782)ALAESEDPSSSTAPSASR	2	2.5053	4	Only	0.959							0.964					1.016	1.061				1.005						0.928		1.083
HORVU4Hr1G083530.9	238	S	O-acetyl-ADP-ribose deacetylase	0.781811	0.000243095	64.56	YPVPVPADIPLS(0.782)GS(0.148)GLT(0.07)R	2	3.0478	2	Only														1.01	0.99													0.965	0.926	0.864	0.972	1.04	1.002	1.031	1.038	1.072	0.987	1.04
HORVU5Hr1G068940.1	11	S	receptor kinase 2	0.782071	0.000394637	108.41	MENNLQHAS(0.067)T(0.15)S(0.782)PR	2	4.6446	6	Only	1.369			0.87		0.974	0.821			1.037	0.929					0.673		0.6		0.938	0.5012	0.718
HORVU6Hr1G061020.1	44	S	Autophagy-related protein 13	0.782221	5.37983e-20	178.05	S(0.782)FPS(0.177)S(0.041)LTEAASSALPLPSR	2	5.0667	1	Only			1
HORVU5Hr1G081290.3	624	S	Zinc finger CCCH domain-containing protein 19	0.782392	6.90107e-31	127.25	SYLSELPEANDEEEANS(0.782)DS(0.435)S(0.782)PK	2	5.156	7	Only	1.003		1.036		1.181		0.841		0.826	1.056		1.058				1.158		0.818	0.008357	1.117		1.037	0.154858					1.088			1.049	1.045	1.074	0.896				0.94
HORVU6Hr1G088570.2	259	S	Clathrin interactor EPSIN 2	0.782513	0.0115057	69.327	SYGDEEAYS(0.783)S(0.217)R	2	5.2491	1	Only								1																				1.038	1.048	0.965	1.094	1.126	1.083	0.902	0.755	0.859	1.031	1.072
HORVU2Hr1G041760.1	919	S	Eukaryotic translation initiation factor 4G	0.782645	1.84301e-267	358.17	DESSTEQSSAAPT(0.004)GS(0.783)VRPLS(0.214)R	3	2.5692	2	Only												0.967	1.033															0.882	0.889	0.912	0.948	0.907	0.94	1.079	1.083	1.088	0.926	0.942
HORVU2Hr1G114580.6	1315	S	Clustered mitochondria protein	0.782668	5.80006e-06	91.1	QVDTLSPEEY(0.216)S(0.783)DEGWQAAT(0.001)LK	2	2.3359	4	Only						1.395		0.614			0.941	1.051								1.401
HORVU1Hr1G008330.5	560	S	evolutionarily conserved C-terminal region 5	0.78267	0.00606329	52.773	LHQQQHLS(0.036)S(0.173)PS(0.783)VS(0.008)EPK	2	1.8052	2	Only				1																								0.968	0.992	0.963	1.058	0.874	0.902	1.018	1.121	1.154	0.856	0.852
HORVU3Hr1G091930.1	614	S	Protein terminal ear1	0.782961	0.000144222	102.26	TPMPSPS(0.001)PS(0.019)PS(0.197)S(0.783)PR	2	3.1016	3	Only						0.913						1.01		1.077						0.904
HORVU1Hr1G074310.4	667	T	receptor kinase 1	0.783504	0.0042145	73.502	S(0.061)T(0.784)T(0.156)DEAHAPAGAVR	2	1.3717	1	Only	1
HORVU6Hr1G028730.1	283	S	ubiquitin fusion degradation 1	0.783591	2.58255e-14	183	LVFGSGGSQS(0.216)S(0.784)K	2	1.8227	3	Only						1.52	0.857						0.623											1.376				1.04	0.932	0.941	1.021	1.004	0.989	0.975	1.004	1.022	0.956	1.048
HORVU3Hr1G075960.2	231	T	Jacalin-related lectin 3	0.783654	8.91483e-05	93.026	S(0.112)AGT(0.784)T(0.104)PLGDMLALPMR	2	-0.93344	2	Only				0.728							1.272									0.572									1.175						0.825
HORVU0Hr1G004330.1	40	S	Heterogeneous nuclear ribonucleoprotein Q	0.783684	0.00349409	40.132	AGHHYQCENVEEFAAT(0.353)S(0.863)DGS(0.784)EK	3	5.6402	1	Only						1
HORVU7Hr1G002860.1	89	S	Chromosome 3B, genomic scaffold, cultivar Chinese Spring	0.784045	0.000310987	51.07	ALLTIPLAPAPGAGS(0.784)DS(0.181)DMDS(0.035)R	2	4.5589	2	Only				1.043							0.957									1.09
HORVU7Hr1G100740.1	16	S	protein IRX15-LIKE-like [Aegilops tauschii subsp. tauschii]	0.784254	3.40529e-17	128.7	VLLVHS(0.001)S(0.123)S(0.784)S(0.091)KPSGGGSGSPWMGR	3	3.9772	5	Only		0.985		0.971						1.022		0.995			1.027	0.986				0.963		1.024				1.043
HORVU2Hr1G047010.2	191	S	DNA/RNA helicase protein	0.784517	0.00094043	75.012	QLRPPGS(0.046)S(0.785)S(0.16)PPS(0.008)T(0.001)SLGLPMR	3	-1.429	1	Only								1
HORVU3Hr1G091930.1	613	S	Protein terminal ear1	0.784974	5.05734e-05	125.75	TPMPSPSPS(0.026)PS(0.785)S(0.189)PR	2	2.1587	2	Only											1.639		0.361
HORVU4Hr1G012420.5	646	S	receptor-like kinase 902	0.785081	5.06538e-124	192.49	S(0.013)PEHAS(0.785)PS(0.195)GS(0.003)S(0.003)ASFSGPAAEGQQQAPEIVR	3	3.9402	10	Only	0.976		1.037	1.116	1.07		0.846		0.888	0.988	1.071		1.006		1.002	1.086	0.154356	0.861	0.061599	1.062	0.31528	1.023	0.70242	0.864	0.026276	0.998	0.9528
HORVU1Hr1G066930.1	3	S	undescribed protein	0.785133	0.0287917	45.654	VPS(0.785)HT(0.205)S(0.01)DAPEQPVCR	2	-5.6982	1	Only											1
HORVU5Hr1G007320.2	45	S	no exine formation 1	0.78517	0.000235334	100.21	NS(0.028)T(0.014)S(0.785)S(0.172)PKPLLPFPIPASR	2	4.3354	2	Only				0.999									1.001															0.844	1.02	0.981	0.988				1.041			0.981
HORVU7Hr1G110470.6	266	T	Auxin efflux carrier family protein	0.785458	0.000425896	59.868	ASNLTGVEIY(0.261)S(0.116)LQT(0.286)S(0.551)REPT(0.785)PR	3	3.6602	5	Only	1.084			1.025	1.015	1.102					0.774					0.966				1.353		0.714
HORVU6Hr1G078060.1	17	S	RNA-binding protein 1	0.785633	3.56043e-89	159.97	AATAAASSSSPAGGAS(0.786)S(0.214)PAQAPGGGGGGGGGGGGGGGVPYHR	3	5.4783	1	Only					1																							0.876	0.89	0.929	1.052	1.091	0.986	1.119	0.89	0.88	1.03	1.103
HORVU3Hr1G101930.10	293	S	RNA binding	0.78575	0.0079558	76.196	GVNPELS(0.214)PNS(0.786)GPR	2	3.3571	2	Only	1.49							0.51										0.342												0.965	0.999	0.965	0.813	0.965	1.067	0.94		1.121
HORVU7Hr1G074840.1	30	S	Serine/threonine protein phosphatase 2A 59 kDa regulatory subunit B' gamma isoform	0.78606	1.3147e-133	280.87	DFAGAGSSSLS(0.786)S(0.213)PT(0.001)ADAR	2	4.7224	3	Only			0.983		0.993	1.024										1.026												1.082	1.152	1.041	0.965	0.944	0.982	0.975	0.995	1.003	0.873	0.978
HORVU3Hr1G043640.24	124	S	LisH domain and HEAT repeat-containing protein KIAA1468 homolog	0.786125	2.11936e-12	113.13	AS(0.066)S(0.148)S(0.786)PPGADPQSLLEEK	2	4.6278	13	Only	1.073	0.983	0.944	1.19		1.03	0.827	0.968	0.929	1.076	1.114	1.042	0.945	0.879		1.11	0.25054	0.908	0.182741	1.03	0.67288	1.077	0.149624	0.996	0.93456	0.912	0.199979	1.045	1.086	1.131	1.01	1.021	1.084	0.908	0.946	0.991	1.036	1.015
HORVU6Hr1G043010.3	82	S	alkaline/neutral invertase	0.78622	3.72709e-25	90.922	S(0.988)LVGT(0.161)PAS(0.786)S(0.064)ALHS(0.001)FEPHPIVGDAWEALR	3	3.11	3	Overlap			0.937	0.854									1.209			0.911										1.29		1.142	1.151	1.154	0.937	0.925	0.963	1.016	0.995	0.996	0.934	0.902
HORVU4Hr1G021220.1	18	S	Cyclin family protein	0.786271	0.000452933	50.519	MDIMQTSDSSQYGVVENS(0.786)PY(0.213)R	2	6.404	5	Only					1.998		0.721	0.588		0.789	0.905									2.359
HORVU3Hr1G032170.1	516	S	Plant regulator RWP-RK family protein	0.786364	0.00636259	51.129	T(0.001)VHFENS(0.786)EGFHES(0.204)PEGDT(0.009)HGGAHEFDK	4	4.5948	2	Only									1.026				0.974											1.053
HORVU4Hr1G067270.5	514	S	NAC domain protein,	0.786483	0.0011999	77.696	TEPALDGYAIYPPES(0.213)PS(0.786)VK	2	1.4858	3	Only		0.85				1.107								1.043		1.302										1.227
HORVU1Hr1G053840.2	321	S	Altered inheritance of mitochondria protein 32	0.786632	0.0140815	69.201	HVTNGVT(0.023)EEES(0.787)S(0.19)AK	2	0.51912	3	Overlap	1.261		0.857								0.881											0.832						0.953	0.952	0.946	1.008	1.024	1.007	0.997	0.992	0.984	1.005	1.034
HORVU0Hr1G017170.3	694	S	BAH domain ;TFIIS helical bundle-like domain	0.787326	0.00538654	60.708	SVSGGSFEDPS(0.065)VT(0.148)GS(0.787)R	2	5.9996	2	Only						0.907		1.093
HORVU2Hr1G092690.9	462	S	Sphingoid long-chain bases kinase 1	0.787358	0.00245686	54.199	AS(0.787)S(0.198)FS(0.011)S(0.002)IDSIMTPSR	2	5.2541	3	Only			1.068		0.94					0.992						0.88				0.948		0.929
HORVU5Hr1G047080.1	528	T	Regulatory-associated protein of TOR 2	0.787646	1.14494e-05	108.24	T(0.788)PPVS(0.212)PPQHDYLTGLR	3	-3.5754	4	Only			0.987				0.968							1.045				0.981						0.926		1.059		1.013	0.84	1.181	0.72	1.067	1.037	0.873	1.064	0.915	1.13	0.937
HORVU7Hr1G006940.9	851	T	receptor kinase 1	0.787888	3.26188e-78	233.43	LYDDQETHVS(0.212)T(0.788)K	2	3.7657	6	Only	0.786		1.226			0.501		1.074		1.093			1.32			0.498		1.068		0.458		1.086		0.814		1.312		0.991	1.02	0.883	0.866	0.736		1.328	1.299	1.246	0.75
HORVU3Hr1G055910.5	367	T	WRKY DNA-binding protein 27	0.788019	1.62326e-14	155.61	STPAEDHVTTT(0.001)T(0.015)T(0.788)S(0.196)PK	2	3.7353	2	Only							1.007	0.993
HORVU4Hr1G079710.1	250	S	Divalent ion symporter	0.788302	3.13025e-53	224.47	MS(0.038)HVS(0.788)S(0.173)LNPDDFDCVSEPIIR	3	0.84312	2	Only						0.879				1.121										0.784
HORVU5Hr1G094420.11	421	S	BEACH domain-containing protein A2	0.788393	0.000569908	76.669	S(0.788)RT(0.24)PS(0.971)ADKFADDILEMSSPK	3	0.056318	1	Only		1																										1.133	1.107	0.886	1.247	1.098	0.988	0.971	0.951	0.938	0.998	1.059
HORVU5Hr1G097010.3	325	S	Protein kinase superfamily protein	0.788489	3.185e-16	91.39	KVEIS(0.001)EPS(0.011)DQS(0.176)GS(0.788)PGCNT(0.016)S(0.008)ANLQYPER	3	7.4835	3	Only	0.239					1.466	1.295									6.134		5.418										0.917	0.946	0.897	0.974	1.018	0.908	1.07	1.026	1.027	1.002	1.011
HORVU6Hr1G072040.2	8	S	Altered inheritance of mitochondria protein 32	0.788496	1.11361e-138	215.4	ADPAHS(0.199)S(0.788)PT(0.013)AGDALPPPPASDAPEAPLPAAAADLDK	3	7.5611	26	Only	0.728		0.893	1.395	1.19	1.214			0.999	0.317	1.371	1.323		0.57		1.562	0.020518	1.233		1.262	0.47946	1.238	0.96388	1.753		0.703		1.046	1.027	1.048	1.062	1.018	1.011	0.957	0.902	0.98	1.063	1.059
HORVU0Hr1G015650.2	269	S	DUF630 family protein [Medicago truncatula]	0.78852	7.82374e-152	305.82	ASAEVEQQS(0.789)T(0.211)PGR	2	5.1256	4	Only							0.953	0.897			0.92		1.23											0.752
HORVU6Hr1G010780.3	64	S	Protein NRT1/ PTR FAMILY 8.3	0.788685	5.00987e-10	82.99	S(0.399)KS(0.399)S(0.169)LT(0.031)S(0.002)PSLAAS(0.038)PS(0.789)FS(0.142)AS(0.026)PS(0.003)FS(0.001)YLASPR	3	6.1777	1	Only															1
HORVU7Hr1G111360.2	9	S	histidine kinase 5	0.788833	0.0113287	41.261	GDEY(0.211)RCDS(0.789)DDEVAPPMWPNVGDAHQK	3	7.3675	1	Only								1
HORVU3Hr1G117680.4	618	S	protein kinase family protein	0.789132	0.0251229	40.224	S(0.789)NAPS(0.21)CEIAT(0.001)ETCHPFR	3	3.6437	1	Only										1
HORVU6Hr1G003300.1	655	Y	nitrate reductase 1	0.789165	1.24073e-109	220.51	IGELITTGT(0.002)GY(0.789)NS(0.254)DNS(0.952)VHGGS(0.002)S(0.001)LSHLAPIR	4	3.1498	2	Only	1																											1.16	1.128	1.107	0.94	0.906	0.913	1.101	1.119	1.091	0.889	0.854
HORVU6Hr1G081890.3	55	S	Sn1-specific diacylglycerol lipase alpha	0.78925	0.0010963	88.115	DVASSGALES(0.105)HS(0.105)MS(0.789)R	2	3.2814	4	Only				0.725			1.266		1.09						0.918									1.283
HORVU3Hr1G075830.1	791	T	Chromosome 3B, genomic scaffold, cultivar Chinese Spring	0.78927	0.00959943	45.654	AVAPHDILEANT(0.789)S(0.206)AEY(0.005)VDR	3	1.4597	1	Only		1
HORVU7Hr1G080980.2	453	S	Protein kinase superfamily protein	0.789359	0.00198611	67.057	DDNS(0.789)DS(0.211)DIDEFGSMDVTK	2	6.0059	1	Only												1																								1.107
HORVU3Hr1G085130.1	159	S	Calcium-dependent lipid-binding (CaLB domain) family protein	0.789436	1.06455e-08	58.061	DLLFPAS(0.008)PNPS(0.097)S(0.097)DS(0.789)PAS(0.009)PIITLPLLR	3	3.2134	1	Only															1													1.006	0.86	0.878	1.032	1.022	1.123	0.863		0.953		1.074
HORVU3Hr1G030900.7	388	S	receptor kinase 2	0.789448	1.06197e-09	114.5	FMGS(0.017)HAS(0.789)S(0.191)EY(0.002)DTSQYNEDLKK	3	5.2454	3	Only					0.972	1.059					0.969									1.048
HORVU1Hr1G050480.1	257	S	PLATZ transcription factor family protein	0.789452	0.00500108	88.734	GSSDSEAAS(0.009)S(0.016)S(0.185)S(0.789)PLR	2	5.817	1	Only							1
HORVU1Hr1G039050.13	525	S	Pre-mRNA-processing factor 19	0.789732	2.1793e-19	120.73	IFGLPGDDQMDDDAKS(0.79)S(0.21)AE	2	5.0069	15	Only	1.181	1.243	1.118	0.904	0.902	0.978	1.062	1.033	0.993	0.909	0.922	0.879	0.946	0.914	1.016	0.786	0.0040426	0.872	0.0196828	1.027	0.43006	0.765	0.00137818	1.074	0.122745	0.812	0.0088387	0.998	1.01	1.012	1.011	1.009	1.001	0.99	0.995	0.977	0.989	1.005
HORVU6Hr1G091740.1	40	T	AT-hook motif nuclear-localized protein 20	0.790032	5.64973e-54	176.18	DPET(0.79)S(0.195)PT(0.01)S(0.005)GGGEHADDNK	3	3.5276	5	Only			1																												0.969	1.057		1.051			1.046
HORVU3Hr1G090670.1	273	S	RNA-binding KH domain-containing protein	0.790033	0.0121646	51.577	EES(0.033)PS(0.79)PHLS(0.143)PS(0.034)VSPFNSAGMK	3	2.318	1	Only						1																						1.09		1.002		0.994	0.921
HORVU2Hr1G082540.6	369	S	Leucine-rich repeat (LRR) family protein	0.79053	3.98734e-167	283.78	SMAEAAAAESLQAS(0.791)T(0.209)PK	2	3.8658	12	Only				0.092	1.581			0.156	2.85			0.486	1.589		0.245					1.721				1.639	0.97282			0.883	0.925	0.925	0.945	1.002	0.964	1.017	1.035	1.066	1.041	0.996
HORVU5Hr1G088140.2	4	S	Tumor susceptibility gene 101 protein	0.790553	5.4967e-10	76.598	APS(0.791)PS(0.209)PPPPASGAQYAHQFLNTALSQR	3	4.1451	1	Only							1																					0.843	0.684		0.951	0.914	1.006	1.002	0.854	1.309	1.079	1.021
HORVU4Hr1G015180.3	127	S	Receptor like protein kinase S.2	0.790852	0.0281631	40.533	S(0.791)VS(0.184)S(0.025)ELLPLK	2	-2.362	1	Only								1
HORVU5Hr1G055380.2	324	S	Rab3 GTPase-activating protein non-catalytic subunit	0.79087	8.88621e-25	213.29	GVAATFS(0.002)T(0.005)IS(0.101)S(0.791)LS(0.101)K	2	4.3408	5	Only				0.787		0.801		1.191	1.241						0.979									1.242
HORVU1Hr1G034070.10	10	S	Histone acetyltransferase GCN5	0.790872	5.55164e-05	81.897	MDGLTAPS(0.119)PS(0.791)HS(0.062)GAT(0.008)S(0.015)GGGAS(0.005)HR	3	5.0663	2	Only						1.025			0.975
HORVU3Hr1G031380.1	218	S	Abscisic acid receptor PYR1	0.790884	5.14468e-06	142.51	LAAIATT(0.003)T(0.02)S(0.791)S(0.186)PPPLDGQS	2	4.2061	2	Only	0.985					1.015										1.03												0.887	0.887	0.9	0.977	0.96	1.004	1.034	1.053	1.063	0.974	0.994
HORVU4Hr1G089890.1	627	S	Embryogenesis transmembrane protein-like	0.791042	0.00581167	64.266	LLHLT(0.209)S(0.791)DAASSSQHR	3	-1.6315	1	Only		1
HORVU7Hr1G034290.3	75	S	Protein kinase superfamily protein	0.791273	4.17945e-05	86.997	NFS(0.791)T(0.189)S(0.02)NFLGEGGFGPVYK	2	9.4765	3	Only						1.211					0.972		0.818							1.246
HORVU7Hr1G012780.1	260	S	NAC domain protein 66	0.79136	0.0185579	41.261	S(0.064)QS(0.791)NCS(0.121)S(0.015)T(0.007)VT(0.001)TISSHIK	2	6.3443	2	Only			0.803						1.197									1.491
HORVU4Hr1G069320.1	19	S	Divalent metal cation transporter MntH	0.791533	1.12589e-70	167.79	DLGESLLPGGGAS(0.046)AS(0.792)S(0.081)S(0.081)HDEYEER	3	1.3021	6	Only		0.669		0.841			1.7					1.068		0.723		1.257		2.541		0.787		1.596		2.351		1.081				1.056				0.916				1.074
HORVU6Hr1G062050.9	191	S	Vesicle-associated membrane protein-associated protein A	0.791627	4.47347e-52	148.7	VVYTLPS(0.002)GS(0.199)S(0.792)DDS(0.007)GVTSSANR	2	3.5407	4	Only				0.82			1.121					0.897			1.161					0.914				0.966
HORVU5Hr1G075200.2	198	T	PREDICTED: MTD1 isoform X1 [Zea mays]	0.79209	0.0253157	71.896	S(0.2)FT(0.792)S(0.008)LAEAAAR	2	60.226	2	Only				1.43				0.57
HORVU1Hr1G035440.2	34	S	Protein kinase superfamily protein	0.792139	5.06059e-05	59.689	SSEPAGPSNSAAAQQQQPPPLS(0.792)PS(0.169)APS(0.038)R	3	2.4253	10	Only	0.86		1.14		1.446	1.331	0.529	1.032		1.001		1.209		0.695	0.758	1.389	0.148557	0.78	0.50426	1.257	0.153338	1.105	0.59806	1.074	0.96262	0.726	0.169796			1.255		0.886			0.859
HORVU2Hr1G076830.3	196	S	Regulator of nonsense transcripts UPF3	0.792413	0.00036893	102.26	VAGVVTSS(0.019)S(0.051)S(0.137)PS(0.792)KR	2	4.3036	1	Only	1
HORVU2Hr1G073240.2	84	T	Transcription factor bHLH130	0.792633	0.0291915	61.577	EEEAICT(0.793)CLPS(0.207)K	2	7.7349	3	Only		2.255					0.385					0.359						0.171				0.159
HORVU3Hr1G003150.1	1000	T	Sodium/hydrogen exchanger 7	0.792653	0.0258005	84.309	GPGS(0.124)T(0.793)S(0.083)LAEIR	2	-3.0662	2	Only	0.839							1.161										1.384										1.061	1.116	1.059	1.076	1.041	0.764	1	1.017	1.037	1.016	0.82
HORVU7Hr1G107750.20	830	S	Poly(A) RNA polymerase protein 1	0.792712	0.0241402	47.491	NTSDVGDDT(0.015)ES(0.104)Y(0.085)WFS(0.793)EEES(0.004)DGR	2	5.1071	1	Only								1
HORVU3Hr1G086040.1	338	S	Major facilitator superfamily protein	0.793173	0.000248829	89.636	AEQQAEPPAS(0.793)PS(0.119)CS(0.088)FGGCVK	2	2.1406	5	Only	1.023	0.919			0.948									0.996	1.115	0.976										1.087	0.3966
HORVU6Hr1G014700.1	173	S	calcium-dependent protein kinase 28	0.793239	1.13945e-70	199.96	T(0.103)AS(0.103)MS(0.793)NLPSPSGVPNPQAL	2	4.7327	1	Only			1
HORVU4Hr1G025090.1	6	S	Protein transport protein Sec61 subunit beta	0.793366	5.08055e-61	233.48	S(0.103)S(0.103)S(0.793)QSQSSVGGAGAAGSR	2	4.097	6	Only	0.655				0.938	0.927	1.205					0.887			1.388	1.424		1.84		1.051		1.354		0.868		2.119				0.909	0.856	0.831	0.907	1.194	1.139	1.226	0.914	0.826
HORVU4Hr1G040770.2	62	S	Proteasome subunit alpha type-5	0.793466	0.000242445	113.86	VTSPLLEPS(0.793)S(0.207)VEK	2	1.7255	7	Only		1.034		1.038				0.861		1.102	1.108		0.901		0.956	1.004		0.833		0.939		1.069		0.927		0.898		0.933	0.962	0.962	1.008	1.021	1.001	0.989	0.997	0.998	1.054	1.048
HORVU4Hr1G020190.1	543	S	Autophagy-related protein 13	0.793538	0.000291915	73.305	VMTEEQGDAAS(0.085)T(0.085)S(0.794)ALLQS(0.037)K	2	4.9671	1	Only							1
HORVU4Hr1G003840.4	2694	S	Protein ABERRANT POLLEN TRANSMISSION 1	0.793573	6.85735e-17	177.62	IIGPAMQDS(1)LPS(0.794)S(0.207)PR	2	5.2595	9	Only	1.496		0.555		1.675				1.064	0.591		0.645		0.974		1.633		1.038		2.71		0.603	0.51608	1.092		0.95
HORVU5Hr1G115010.4	218	T	ELM2 domain-containing protein	0.793653	0.00049829	59.708	KDEAVDT(0.794)S(0.211)DEKS(0.996)DQEDEENER	3	4.3467	1	Only		1
HORVU2Hr1G030880.1	120	S	40s ribosomal protein SA	0.794092	0.0101136	48.945	HTPGTFTNQMQT(0.038)S(0.168)FS(0.794)EPR	3	1.1612	2	Overlap		0.894	1.106																									1.079	1.01	0.992	0.963	0.943	0.974	1.023	0.963	0.995	1.026	1.122
HORVU4Hr1G079100.5	80	S	DENN domain-containing protein 5B	0.794261	4.50931e-22	99.442	EAELFEDAVDVS(0.794)PT(0.175)AS(0.029)AHPVT(0.002)WR	3	3.5448	9	Only	0.851	0.791	0.775		0.791		1.123		1.036			0.721	1.344		1.566	0.982		1.34	0.0085608	1.097		0.895		0.742	0.075503	1.806	0.0032015
HORVU6Hr1G026800.3	51	S	BnaAnng35970D protein	0.79437	0.00462221	56.436	HS(0.035)S(0.035)S(0.035)T(0.035)EPPS(0.794)PPT(0.043)S(0.016)S(0.006)LQSLSISSNPR	3	1.5883	2	Only			0.616				1.384											2.247												1.065	0.885		0.957	0.824		1.098	0.977
HORVU6Hr1G071910.3	209	S	Enhancer of mRNA-decapping protein 4	0.794439	3.72603e-08	159.44	MLS(0.998)S(0.002)T(0.014)S(0.794)S(0.191)KVPR	2	1.8326	4	Only	1.158	1.594											0.248													0.18		1.041	1.032	1.058	0.992	0.972	0.983	1.001	1.008	0.979	0.961	0.982
HORVU1Hr1G050520.1	200	S	ADP-ribosylation factor GTPase-activating protein 3	0.794724	6.11778e-82	132.83	S(0.003)S(0.003)T(0.004)EEANNS(0.987)WPS(0.203)S(0.795)PVAAS(0.005)QTSTQAAAFPDFK	3	7.3897	9	Only	0.287		1.061	2.058	0.499			0.897			1.73	0.467				1.897	0.59278	1.331		1.164	0.91242	1.63	0.65064													1.023
HORVU4Hr1G089080.3	92	S	UDP-N-acetylglucosamine--peptide N-acetylglucosaminyltransferase 110 kDa subunit	0.794752	2.46102e-05	121.23	S(0.795)DS(0.205)ADGNGPGSATPER	2	1.466	3	Only							0.998	0.856	1.146																			0.948	1.043	0.968	1.062	1.079	1.08	1.022	0.795	0.972	1.115	0.989
HORVU4Hr1G084510.2	470	S	protein kinase family protein	0.794817	0.000186847	54.143	ES(0.001)T(0.001)QLPWS(0.795)PY(0.13)T(0.072)QEGVSGWADESTNR	3	1.216	1	Only		1																										0.96	1.092	1.096	0.963	1.023	0.996	0.926	0.982	0.962	0.971	0.949
HORVU0Hr1G008690.1	293	S	TOPLESS-related 1	0.794994	0.00239269	74.62	TPSAANPS(0.795)MDY(0.127)PS(0.039)GDS(0.039)DHVSK	2	1.846	2	Only							0.988					1.012																1.059	1.01	1.032	0.983	1.018	1.057	1.002	0.994	0.952	0.99	0.998
HORVU6Hr1G094660.5	762	S	Protein furry homolog-like	0.795186	0.000440608	104.47	DVS(0.087)S(0.795)LGS(0.118)AS(0.999)PLQEQNQK	2	2.7128	3	Only	0.439						1.334		1.227									2.917										1.139	1.042	1.354			1.004		0.83	0.936	0.85	0.925
HORVU1Hr1G066100.1	104	S	Adenine nucleotide alpha hydrolases-like superfamily protein	0.795992	0.00507453	86.729	PS(0.204)S(0.796)PS(0.015)PPS(0.985)PVR	2	-0.36441	3	Only				1.266					1.511						0.223									6.776				0.872	0.819	0.895	0.931	1.028	1.019	1.015	1.037	1.012	1.01	1.078
HORVU5Hr1G103380.18	323	S	Mitochondrial transcription termination factor family protein	0.796134	6.93742e-70	176.1	EIGGS(0.796)S(0.201)T(0.002)NEGEEVLNAGTTPAFAR	2	3.0924	2	Only							0.494						1.506											0.328				0.984	0.763	0.994	0.755	0.725		1.158	1.221	1.134	0.973
HORVU7Hr1G000370.12	644	S	MEI2-like protein 5	0.796205	1.52737e-19	69.613	ASLNPVSALS(0.089)GS(0.796)LT(0.038)DNNS(0.017)T(0.017)NFRPIPS(0.043)PR	3	1.7384	5	Only	0.882								1.195				0.923					1.355						1.295		1.046		0.954	0.876	1.041	0.865	0.872	0.92	0.935	1.206	1.086
HORVU0Hr1G039250.32	607	S	Sister chromatid cohesion protein PDS5 homolog A	0.796306	0.0160089	60.734	GS(0.204)KDS(0.796)DELLVHSVSK	3	-1.604	1	Only											1																	0.946	0.995	1.06	1.007	1.045	1.041	1.1	1.101	1.131	0.985	1.005
HORVU5Hr1G062030.9	54	S	Alcohol dehydrogenase	0.796536	1.12572e-05	144.16	DTSGVLS(0.016)PY(0.004)S(0.184)FS(0.797)R	2	2.9298	4	Only	1.462								1.009		0.723	0.807						0.69				0.523						0.946	1.008	1.002	1.042	1.044	1.006	0.981	0.973	0.982	0.992	0.988
HORVU4Hr1G055220.1	134	S	Abscisic acid receptor PYR1	0.796575	7.81854e-05	100.56	EVHVVSGLPAAS(0.203)S(0.797)R	2	0.67822	3	Only						1.129						0.957		0.914						1.18
HORVU5Hr1G056280.13	32	S	ABC transporter G family member 53	0.796781	0.00285824	86.952	S(0.797)RS(0.175)S(0.029)RDEDDEEALR	3	-0.63898	2	Only										1.004				0.996														1.096	1.231	1.163	0.893	0.994	0.976	0.852	0.937	1.003	0.929	0.903
HORVU1Hr1G049900.1	161	S	Leucine-rich repeat family protein	0.797009	2.65881e-09	86.612	VVS(0.01)PS(0.019)DEGS(0.797)S(0.174)GGGGGVEMEEVVEEMDAK	2	5.0982	3	Only					0.966										1.034													0.942	1.297	1.026	1.238	0.678	0.75	1.087	0.928	0.874		1.095
HORVU6Hr1G013670.17	157	S	cellulose synthase 1	0.797211	0.00326938	71.912	S(0.024)PT(0.05)S(0.108)S(0.797)Y(0.018)VDPS(0.003)VPVPVR	2	3.2315	1	Only			1																											1.372						0.974
HORVU4Hr1G020080.2	260	S	PREDICTED: UPF0496 protein 4 [Arachis ipaensis]	0.797296	8.82026e-22	179.9	ASSASSSSSS(0.102)S(0.797)S(0.101)HFR	2	2.0546	6	Only	0.7							1.431	1.396	0.647	0.903	0.923						2.019				1.178						1.026
HORVU1Hr1G063700.2	215	S	DNA helicase MCM8	0.797477	1.14622e-86	274.89	T(0.001)PRS(0.999)DDDGDGLT(0.001)PS(0.797)S(0.202)PGR	2	4.9742	6	Only			1.807		0.432						0.357		1.405			0.239				1.21		0.198				0.778		1.102	1.095	1.135	1.074	1.061	1.097	1.009	1.004	0.978	0.991	0.996
HORVU4Hr1G017100.25	400	T	Protein kinase superfamily protein	0.797732	0.0207562	60.547	HISAYT(0.798)S(0.202)IK	2	3.0426	1	Only		1
HORVU6Hr1G076070.6	687	S	Protein kinase superfamily protein	0.797841	1.02711e-05	75.312	QYEHSEPGNQLLS(0.006)LPS(0.798)T(0.137)S(0.057)EQNES(0.001)VEK	3	5.2556	1	Only												1																0.954	1.005	1	0.978	1.024	0.905	0.965	1.005	0.961	1.003	1.059
HORVU1Hr1G091820.2	83	S	Chaperone protein DnaJ	0.797923	0.00162607	100.98	SQDFSAGS(0.001)DNFS(0.798)S(0.201)K	2	6.2405	1	Only					1																							1.007	1.021	1.042	0.948	1.009	1.041	0.978	0.95	0.973	0.998	1.017
HORVU4Hr1G022540.1	479	S	stress response protein nst1-like [Aegilops tauschii subsp. tauschii]	0.79796	0.003594	51.07	S(0.1)T(0.1)S(0.798)VS(0.001)PCPDVTAAAR	2	3.161	3	Only						0.715	1.102						1.184											0.931
HORVU6Hr1G089010.1	663	S	Ankyrin repeat family protein	0.79809	4.25231e-57	172.84	FEELQPLDEFAT(1)PPT(0.169)S(0.798)PT(0.033)QFQDAR	3	2.3334	21	Only	0.363	0.915	0.846	1.603	1.446	1.522		0.741	0.531	1.609	0.998	0.396	0.923	1.105	1.001	2.152	0.105143	0.898	0.9211	1.522	0.30048	1.414	0.6197	0.63	0.043998	1.426	0.22566		1.113			0.887
HORVU7Hr1G074380.2	258	S	Electron carrier/iron ion-binding protein, putative	0.798178	7.83331e-10	104.3	NSAYEDDNS(0.798)S(0.202)DQNLDDHKK	3	4.902	5	Only		0.949						0.944		1.185		0.972	0.95					0.995				1.136		0.994		1.001
HORVU3Hr1G108110.26	54	S	villin 2	0.798348	2.18311e-22	146.58	FYSGDSYIVLQT(0.101)T(0.101)S(0.798)PK	2	6.7567	10	Overlap		1.003	1.25		0.992	1.104	0.504	0.939				1.327	1.153	0.703	1.025	0.93	0.6361	0.64	0.27792	0.79		1.178		0.751	0.37646	0.852	0.46498	1.043	1.035	1.02	1.032	1.054	1.035	0.93	0.94	0.946	1.037	1.012
HORVU3Hr1G097420.1	200	S	WRKY transcription factor 21	0.798421	0.016029	44.667	FDSPS(0.001)GGT(0.003)GT(0.063)IS(0.135)S(0.798)PR	2	3.6874	1	Only														1
HORVU7Hr1G081350.3	75	T	ENTH/VHS/GAT family protein	0.798455	0.00567079	48.892	S(0.015)ES(0.015)S(0.015)VPIY(0.062)T(0.798)PPQT(0.094)QPLQNYPPPALR	3	-0.96696	1	Only															1																	0.589	0.916					1.495
HORVU5Hr1G055380.2	326	S	Rab3 GTPase-activating protein non-catalytic subunit	0.798592	1.03525e-05	137.58	GVAATFSTIS(0.023)S(0.178)LS(0.799)K	2	2.9201	3	Only		0.801										0.747		1.452								0.933				1.813
HORVU1Hr1G091730.19	294	T	PREDICTED: signaling mucin HKR1 [Elaeis guineensis]	0.798636	5.76216e-31	166.69	S(0.201)FT(0.799)LEVNDDVPGDANTFEQTK	2	2.6303	1	Only											1																	1.017	0.927	0.971	0.801	0.809	0.855	1.233		1.02	0.987	0.805
HORVU5Hr1G002040.4	76	S	Enolase	0.798727	0.00408113	72.627	AAVPS(0.004)GAS(0.799)T(0.197)GVYEALELR	2	3.7398	2	Overlap				1.057									0.943															0.92	0.926	0.963	1.012	1	0.999	1.051	1.012	1.019	1.004	1.004
HORVU3Hr1G008420.5	283	S	Octicosapeptide/Phox/Bem1p family protein	0.799149	6.04026e-96	196.87	HQHDVQSVPDS(0.117)PMLDKNS(0.799)S(0.799)FGS(0.143)T(0.052)S(0.052)S(0.038)APSLSNLPPIR	4	0.96699	4	Only											2.07	0.749	0.869		0.312													0.841	0.825	0.857	0.998	0.982	0.953	1.021	1.101	1.054	0.976	0.904
HORVU7Hr1G055440.12	922	T	retinoblastoma-related 1	0.799323	5.55763e-25	226.06	PLLVDLGPGT(0.799)S(0.201)PNR	2	3.1444	1	Only									1
HORVU3Hr1G026870.3	165	S	Protein kinase superfamily protein	0.799634	0.000116107	113.66	S(0.8)KS(0.2)PLPSVVPSDTFR	2	2.1846	6	Only		0.945	0.963		1.035				1.056		0.885			1.115		1.085		1.107		1.169		0.928		0.947		1.169
HORVU2Hr1G076830.3	193	S	Regulator of nonsense transcripts UPF3	0.799924	5.1281e-05	153.18	VAGVVTSS(0.013)S(0.8)S(0.166)PS(0.021)KR	2	4.4975	2	Only					1.063							0.937								1.134
HORVU3Hr1G002280.1	229	T	sucrose phosphate synthase 1F	0.799928	1.85512e-05	121.86	IGS(0.2)T(0.8)DAIDVWANQHK	3	0.22354	16	Only	0.935		0.885	0.914	0.765	0.961			1.016	1.086		0.976	1.142	1.32		0.967	0.70746	1.116		0.854	0.196997	1.133	0.1754	0.825		1.353	0.060704	0.987	0.977	0.999	0.981	1.003	1.098	1.165	1.111	1.121	0.917	0.923
HORVU7Hr1G006180.4	112	S	Guanine nucleotide-binding protein alpha-2 subunit	0.800088	5.27066e-06	52.773	GSELPHS(0.004)GPQNEGY(0.28)S(0.747)DS(0.8)DDDS(0.168)RR	3	4.4041	2	Only				0.931									1.069															1.164		1.196				0.849	0.956	0.948	0.887
HORVU6Hr1G039440.1	11	S	allene oxide synthase	0.800144	0.0004393	91.1	VPNSSGS(0.8)S(0.172)DS(0.028)AEPK	2	2.8739	5	Only		1.385	1.1						0.774		0.83	0.911						0.623				0.701	0.10616					1.254	1.271	1.269	0.985	0.997	0.974	0.909	0.898	0.924	0.966	0.979
HORVU5Hr1G079460.1	215	S	PREDICTED: PHD finger protein rhinoceros-like [Setaria italica]	0.800546	0.00341685	60.708	S(0.435)T(0.547)PS(0.204)S(0.801)PT(0.011)S(0.002)VYSLPGTFDR	2	7.197	4	Only						1.105						0.882		1.037	0.975					1.253
HORVU0Hr1G018030.1	11	S	Replication protein A 32 kDa subunit A	0.801089	1.2403e-12	87.232	MMFSS(0.002)QVDAFS(0.801)PS(0.16)QFT(0.033)AS(0.003)QNAAADSTPNK	3	1.9894	6	Only	0.884				1.351	1.062					1.02		0.724	0.959		1.365				1.183		1.154				0.952
HORVU4Hr1G013680.2	450	T	Y-family DNA polymerase H	0.801179	3.717e-15	126.81	MSHFSGEKDDS(0.004)T(0.044)S(0.151)PT(0.801)QK	3	1.4149	1	Only											1
HORVU7Hr1G075360.2	64	S	60S acidic ribosomal protein family	0.801204	0.000408909	42.536	S(0.005)VDDLILS(0.194)VGS(0.801)GGGGAPAAAAAPAAGGAAPAEEK	3	3.3461	1	Overlap					1																							1.015	1.146	1.107	1.104	0.954	1.067	0.983	0.788	0.935	0.957	0.967
HORVU7Hr1G082720.1	79	S	extra-large G-protein 1	0.801227	0.00085945	117.41	YLEVLES(0.199)S(0.801)PEKK	2	5.3721	5	Only		0.891				0.829				1.108	1.105	1.067				0.93				0.758		1.227
HORVU1Hr1G084160.1	129	T	Syntaxin-71	0.801285	0.000544566	70.598	IQSIPDGS(0.066)S(0.066)S(0.066)AT(0.801)K	2	2.2057	2	Only		0.949				1.051										1.107												0.967	0.973	0.978	1.002	1.03	1.006	1.011	0.978	0.973	0.956	1.001
HORVU3Hr1G072800.1	468	S	RNA-binding protein, putative isoform 1	0.801493	4.62478e-09	94.517	S(0.007)QGHGS(0.156)S(0.801)PT(0.036)IPGSDPANKPISGPR	3	2.3182	12	Only	0.773	0.772			0.793	0.771	1.133	1.17	1.082	0.762	0.67		1.339	1.407	1.329	1.012	0.48	1.461	0.0035802	1.092	0.30452	0.927	0.439	0.831	0.0030172	1.758	0.00100303	1.413	1.13	0.524	0.962	1.067	1.032	0.992	0.978	1.013	0.87	0.952
HORVU4Hr1G000590.6	112	S	Protein kinase superfamily protein	0.801518	0.0142682	46.358	S(0.802)VS(0.195)CT(0.003)FPVTGPR	2	-0.15065	1	Only													1															1.203	0.817	1.072	0.831	0.559	1.178	0.517		1.125		1.219
HORVU3Hr1G010300.1	409	S	Vacuolar protein sorting-associated protein 4B	0.801758	3.16396e-06	93.517	VHLGDT(0.001)PHS(0.153)LS(0.802)ES(0.045)DFEVLGR	3	2.0089	7	Only		0.929			1.009			0.822	0.774				1.233	1.067	1.166	1.086		0.859						0.691	0.0081822	1.244		0.94	0.941	0.957	1.002	0.983	1.017	0.991	0.959	0.982	1.026	1.037
HORVU3Hr1G008420.5	177	S	Octicosapeptide/Phox/Bem1p family protein	0.801917	1.88439e-70	193.64	LFLFPAKPES(0.802)S(0.214)S(0.351)S(0.629)LGS(0.004)LLDDSSK	3	-0.29397	4	Only		0.355		1.674		0.279					1.692					2.751				0.577		4.766						0.841	0.825	0.857	0.998	0.982	0.953	1.021	1.101	1.054	0.976	0.904
HORVU5Hr1G106440.1	168	T	Eukaryotic translation initiation factor 3 subunit B	0.802048	0.00273858	65.248	VPDEWAPAEIKPY(0.198)T(0.802)PGENLLK	3	-1.8215	1	Only													1															1.097	1.094	1.089	1.01	1.034	1.012	0.968	1.002	0.981	0.937	0.966
HORVU3Hr1G093430.2	275	S	THO complex subunit 2	0.802391	0.0198238	64.56	QLEDNS(0.802)DNS(0.139)S(0.059)IAISR	2	-15.028	1	Only								1																					1.103		1.06	1.071	0.959	0.989	1.075			0.875
HORVU7Hr1G066670.4	373	S	WRKY DNA-binding protein 4	0.802399	1.83144e-24	96.492	SEAIENS(0.005)EQQLFCS(0.597)S(0.802)DCEGDVGNKS(0.596)EDEHR	4	4.029	14	Only			0.835	1.016	0.997			0.989	0.943	1	0.979	0.956	1.077	1.037	1.17	1.205		1.157		1.029	0.21512	1.172		0.882	0.086497	1.311
HORVU4Hr1G050400.5	17	S	Phospholipid-transporting ATPase 1	0.802515	3.20856e-07	105.6	STVDPLLLS(0.001)S(0.002)S(0.02)GS(0.05)ADS(0.803)PS(0.125)K	2	5.7737	8	Only	1.059	0.796			1.002	1.114	1.174	1.029	0.965		0.86					1.141	0.45382	1.139	0.37034	1.23		0.927
HORVU4Hr1G051120.4	622	Y	protein kinase family protein	0.8026	3.19716e-06	94.63	GMS(0.002)T(0.002)DS(0.002)FDDY(0.803)S(0.121)GGY(0.045)S(0.025)FQS(0.002)K	2	6.0787	4	Only		0.935								1.006				1.059								1.076				1.133
HORVU4Hr1G033300.1	343	S	AAA-type ATPase family protein	0.802856	0.00505465	97.594	VVQPIIS(0.803)S(0.645)AS(0.445)DKS(0.107)K	2	3.9269	6	Only	0.609		2.521	0.676	0.587	0.607										0.398	0.51032											1.144	1.108	1.103	1.033	0.984	0.994	0.951	0.901	0.953	1.003	1.019
HORVU7Hr1G022910.2	63	S	Nucleotide/sugar transporter family protein	0.803196	7.34988e-82	164.27	AFDVENPPGAS(0.004)VGAAAGT(0.019)GAGGLGLRPS(0.174)ES(0.803)VAK	3	3.6869	7	Only		1.078		0.891		0.96	1.117	1.082				0.931	0.942			0.859		1.02		0.994		0.864		1.167		0.874
HORVU2Hr1G004460.4	96	S	actin-related protein 9	0.803239	0.00686213	43.613	IPFLGEVS(0.803)PS(0.197)ENQPLPPK	2	6.2333	1	Only						1
HORVU3Hr1G095420.3	594	S	GYF domain-containing protein	0.803348	1.06594e-15	89.247	GGSAESPDSVHNNFEDALPT(0.058)S(0.138)GS(0.803)FGK	3	1.993	7	Only		1.07	0.563	1.127		1.005					1.087	1.096			1.053	1.306	0.43518			0.977	0.70292	1.337	0.4809			1.29		0.936	1.227		0.902	0.967	0.888	0.803		0.872	0.95	1.115
HORVU1Hr1G076390.1	261	T	VQ motif-containing protein	0.804189	0.00492895	84.999	LLPLFPVT(0.804)S(0.196)PR	2	0.086582	4	Only		1.088		0.983		0.919				1.011						0.874				0.941		0.929
HORVU6Hr1G077610.1	95	S	RING/U-box superfamily protein	0.8043	5.04653e-06	137.58	GSGPGAGFS(0.804)S(0.196)FIAR	2	1.6357	5	Only	1.218		1.126		0.926							0.693		1.037		0.79				1.336		0.591				0.885
HORVU5Hr1G094510.2	16	S	Protein kinase superfamily protein	0.805074	2.03503e-14	153.05	MNSLTATGS(0.005)S(0.033)S(0.091)GAGAS(0.805)GS(0.066)R	2	3.6936	2	Only					1.027				0.973																			1.086	1.067	1.011	1.043	0.996	1.039	0.982	0.707	1.026	1.097	1.033
HORVU2Hr1G127500.4	333	S	Magnesium transporter NIPA2	0.805447	9.90357e-05	88.421	DMADGTSLS(0.006)NS(0.055)S(0.133)S(0.805)FR	2	7.4237	4	Only		1.176					0.898	1.027		0.899								0.818				0.764
HORVU1Hr1G056920.1	571	S	receptor-like kinase	0.805455	2.48116e-05	103.63	LANIAGGAPS(0.057)S(0.137)QS(0.805)DR	2	3.3383	6	Only	1.157		1.099		1.057			0.772				1.087	0.829			0.937		0.684		0.972		0.964		0.931		0.735
HORVU7Hr1G021910.1	86	S	PREDICTED: BRISC and BRCA1-A complex member 1 [Cucumis melo]	0.805661	6.11008e-16	94.044	VAAAVAS(0.033)PAS(0.09)S(0.806)GS(0.071)PGPGALMDPAAAPR	3	1.4405	2	Only								1																					0.995	1.005	0.867	0.941	0.822	1.014		1.037	0.965
HORVU1Hr1G022250.2	178	T	kinesin-like protein 1	0.805975	6.01984e-150	243.86	SLNFNGESLPASVSEPY(0.179)T(0.806)PT(0.015)AQK	2	3.1665	12	Only	0.987	0.927	0.946	1.2		1.19	0.942		0.998	1.046	1.086	0.979	0.839		0.86	1.253	0.0025431	1.017	0.62844	1.152	0.035881	1.088	0.078259	1.142	0.051999	0.891	0.0205	1.022	1.015	1.025	1.058	1.164	1.057	0.844	0.91	0.927	1.106	1.041
HORVU6Hr1G086690.1	25	S	Cytochrome b5 reductase 4	0.806011	3.10198e-27	85.646	VDY(0.022)AENDGHLDS(0.806)PNS(0.17)IPVAS(0.002)MTLEDVDSNGETK	3	3.1599	3	Only		1.061											0.92		1.02											0.914
HORVU5Hr1G073990.1	321	S	proton pump interactor 1	0.806089	1.24479e-16	132.83	AAVVDEVKPS(0.125)S(0.806)AT(0.081)GS(0.93)ES(0.058)DVAR	2	3.6576	15	Only		0.96	0.913	1.086	1.131	1.098		0.707		1.072	1.144	1.05	0.839			1.18	0.0065355	0.755		1.015	0.61768	1.162	0.029358	0.843		0.896		1.001	0.967	1.008	1.146	1.174	1.103	0.899	0.883	0.881	1.102	1.139
HORVU7Hr1G011890.2	500	S	SPX domain-containing membrane protein	0.806117	0.00183867	121.96	GPAT(0.005)S(0.806)IGS(0.189)AYR	2	0.99441	3	Only					0.995		0.783					1.221								0.815								1.211	1.283	1.179	0.953	0.937	0.953	0.937	1.058	1.048	0.91	0.928
HORVU2Hr1G013790.2	551	S	Symplekin	0.806262	1.65635e-261	308.89	S(0.806)PS(0.179)S(0.015)STIEGSQPQFSSLNAPTSQYVLPK	3	5.4873	9	Only		0.809			1.157		0.749		0.803	1.026	1.456					1.43		0.959		0.932		1.534						1.154	1.189	1.158	0.681	1.004	0.88					0.894
HORVU3Hr1G082170.11	582	S	DUF668 family protein [Medicago truncatula]	0.806661	9.43052e-15	97.933	AS(0.02)S(0.049)S(0.124)S(0.807)PALTQQEQEMLR	2	2.5357	4	Only				1.277	1.595		0.204		0.924																						0.853	1.147
HORVU5Hr1G054880.2	105	S	Histone-lysine N-methyltransferase 2A	0.806668	0.00121043	63.025	VEDDGIFCSCS(0.003)LS(0.016)S(0.036)GS(0.807)PVT(0.138)CGK	2	31.884	4	Only					1.041	0.971			0.863	1.124										0.895
HORVU1Hr1G075680.2	350	T	hexokinase 1	0.806829	0.00118953	94.63	SGNMVINT(0.807)EWGS(0.193)FK	2	5.4875	1	Overlap										1																		1.038	1.092	1.066	0.952	0.945	0.984	1.024	1.038	1.043	0.915	0.968
HORVU3Hr1G014590.9	23	S	serine/threonine protein phosphatase 2A	0.806989	0.000376558	91.993	LLDAEAPLS(0.096)S(0.807)PS(0.096)AAPPLTR	2	4.7122	5	Only	0.96			1.093	1.14		0.804			1.003						1.163		0.838		1.113		1.045
HORVU6Hr1G054060.2	206	S	TGN-localized SYP41-interacting protein	0.807232	0.00525282	63.79	EVS(0.807)S(0.056)S(0.137)LHADDPDER	2	2.5703	1	Only													1
HORVU3Hr1G026980.2	61	S	Nuclear pore complex protein NUP35	0.807303	0.000410525	44.955	HS(0.193)PS(0.807)PPPHAPPQEAMSPSPPPAR	3	1.6159	1	Only													1
HORVU2Hr1G109330.1	271	S	WRKY family transcription factor	0.80735	0.000250009	116.36	LEGGDLEEVLS(0.807)S(0.193)R	2	2.2155	1	Only													1
HORVU4Hr1G059010.3	461	S	Acyl-CoA N-acyltransferase with RING/FYVE/PHD-type zinc finger domain	0.807352	0.0298307	53.051	ASTQT(0.001)S(0.005)APT(0.054)LS(0.132)KS(0.807)PEK	2	2.4412	3	Only			0.612				1.336			1.051								2.183				1.717
HORVU2Hr1G017490.4	221	S	Zinc finger CCCH domain-containing protein 53	0.807363	6.7029e-05	103.27	S(0.15)AS(0.807)VS(0.043)ELCFGGGDGLGWK	2	7.1672	4	Only			0.989	1.053		1.189								0.769		1.133										0.778
HORVU6Hr1G032800.8	417	S	DNA damage-inducible protein 1	0.807681	2.23439e-35	204.22	TPDVPPPS(0.808)S(0.192)PAGAPAVTPQGGDFEAK	3	2.0145	8	Only				2.196		0.371			1.533	0.191					0.71					6.72				2.159				0.947	0.962	0.95	1.009	1.028	1.001	0.967	0.971	0.996	1.022	1.043
HORVU1Hr1G071890.16	110	T	Phosphatidate phosphatase LPIN2	0.807852	0.000264532	72.075	ELVPGGEDSETAAEEAT(0.808)S(0.187)EPET(0.005)PLR	2	2.63	1	Only		1																										0.968	0.953	0.887	1.044		0.985	1.142	1.068		1.144
HORVU5Hr1G035100.10	517	S	exocyst complex component sec10	0.80787	0.00188471	121.96	QQSES(0.808)T(0.096)GS(0.096)IGR	2	2.1245	1	Only												1																1.027	1.114	1.094	0.98	1.021	1.007	0.953	0.995	0.941	1.009	1.029
HORVU4Hr1G039810.2	22	S	Erlin-2	0.807878	0.00649903	58.045	LPT(0.002)PS(0.012)PS(0.984)LS(0.808)QQQS(0.193)R	2	4.0328	1	Only				1																								1.168	1.036	0.997	1.049	1.15	1.02	0.905	1.012	0.924	0.463	1.01
HORVU1Hr1G061010.1	335	S	Breast carcinoma-amplified sequence 3	0.808051	2.54607e-31	151.52	YCQELLPDGSNSPLS(0.056)S(0.136)S(0.808)PGR	2	5.2615	15	Only	0.891	0.928	0.899	1.03	1.356	1.028	0.837	1.073	0.938		1.123				0.897	1.256	0.1418	1.048	0.59754	1.013		1.24		1.058		0.99
HORVU5Hr1G103620.1	6	S	Syntaxin-121	0.808291	0.0205528	71.896	MNNLFS(0.808)S(0.052)S(0.139)WK	2	0.53482	1	Only	1																														1.083				1.08	1.028	0.928
HORVU6Hr1G091310.3	40	S	pumilio 4	0.808347	0.0212261	47.57	S(0.808)GS(0.192)APPTVQGAR	2	1.047	1	Only									1																				1.098		1.044			0.961	1.187	1.074	0.98	0.782
HORVU7Hr1G007860.1	28	S	receptor kinase 2	0.808408	0.00387024	65.879	S(0.808)T(0.192)GHQNFMSR	2	6.11	8	Only	1.133		1.106		1.142	1.062	0.857		0.845			1.093		0.763		0.984	0.7109	0.76	0.0025829	1.008		0.976		1.115		0.682
HORVU2Hr1G032540.2	487	S	histone deacetylase 5	0.808535	0.000979029	40.372	NNS(0.096)S(0.096)DS(0.809)VQAQDDGPVAASTR	2	0.41342	1	Only								1																				1.12	1.181	1.067	0.974	1.001			1.038	1.007	0.856	0.903
HORVU5Hr1G048960.1	337	S	CCR4-NOT transcription complex subunit 4	0.808665	6.20562e-05	101.55	S(0.154)KS(0.809)EAHS(0.031)NS(0.006)LSSSIISNSR	3	3.3675	6	Only	0.962		0.846		0.875		1.129		1.163			1.026				0.968		1.268	0.068319	0.853		1.135
HORVU6Hr1G031590.2	77	S	Choline-phosphate cytidylyltransferase 1	0.808705	9.52144e-13	155.75	S(0.809)T(0.132)S(0.06)NGAGAGEGITDRPIR	2	3.9152	2	Only					1.037						0.963									1.077								1.007	0.938	0.943	1.009	1.022	0.981	1.013	1.02	1.005	1	1.019
HORVU5Hr1G103380.18	207	S	Mitochondrial transcription termination factor family protein	0.808719	2.30823e-51	152.17	GFNFFDANLPS(0.01)S(0.809)S(0.181)GAGPS(0.001)R	2	5.7409	6	Only	0.425							1.294	1.357				1.403	0.521				3.119						1.378	0.47008	2.264		0.984	0.763	0.994	0.755	0.725		1.158	1.221	1.134	0.973
HORVU4Hr1G025090.1	10	S	Protein transport protein Sec61 subunit beta	0.808791	3.0741e-05	91.131	SSSQSQS(0.809)S(0.191)VGGAGAAGSR	2	-0.73326	1	Only														1																0.909	0.856	0.831	0.907	1.194	1.139	1.226	0.914	0.826
HORVU6Hr1G061020.1	94	S	Autophagy-related protein 13	0.808873	0.000305105	47.086	FS(0.001)PPPT(0.005)LY(0.073)AS(0.809)PT(0.151)PS(0.81)PPT(0.131)FGGGY(0.018)LQS(0.003)R	3	2.2981	1	Only															1
HORVU7Hr1G069660.4	1278	S	phosphatidylinositol-4-phosphate 5-kinase family protein	0.808999	0.00612972	63.301	VS(0.809)S(0.191)EGQFR	2	-0.55464	3	Only				0.82		1.219					0.961									1.061
HORVU2Hr1G085060.2	264	S	IBR domain-containing protein	0.809077	0.000242072	70.552	ALETGLNDVGPS(0.809)T(0.047)S(0.101)QS(0.022)T(0.022)GNK	2	3.4112	1	Only	1																											1.021	0.886	0.985	0.988	0.948	0.932		1.135	1.135	0.842	0.962
HORVU1Hr1G024240.1	216	S	Acyl-CoA dehydrogenase	0.809452	0.000210334	74.733	TVGCWALT(0.002)EPDY(0.036)GS(0.809)DAS(0.137)S(0.015)LK	2	5.4558	5	Overlap		1.046		0.887		1.049				0.98			1.038			0.925				0.988		0.937				0.992		1.01	1.005	0.992	0.965	0.965	0.891	1.085	1.06	1.075	0.95	0.932
HORVU7Hr1G001520.3	62	S	undescribed protein	0.809494	0.021273	53.363	MNELPS(0.869)KS(0.809)EWLET(0.321)K	2	38.046	1	Only									1
HORVU6Hr1G061020.1	98	S	Autophagy-related protein 13	0.809556	0.000305105	47.086	FS(0.001)PPPT(0.005)LY(0.073)AS(0.809)PT(0.151)PS(0.81)PPT(0.131)FGGGY(0.018)LQS(0.003)R	3	2.2981	1	Only															1
HORVU4Hr1G063270.5	581	T	Filament-like plant protein 4	0.8097	7.6797e-05	109.16	DLQSVPLPGT(0.81)PS(0.056)S(0.135)K	2	2.4682	8	Only	1.014	0.987	1.085		1.368		0.319		0.573	1.295		1.358				1.33		0.434	0.20602	1.031		1.29	0.0080764					1.065	0.983	1.054	1.312	1.279	1.263	0.889	0.76	0.948	1.029	1.178
HORVU7Hr1G033230.8	806	S	sucrose synthase 4	0.809871	7.16126e-35	193.56	SLAAAVPLAVDGES(0.81)S(0.19)GN	2	4.2766	15	Overlap	1.365	0.683	0.66	0.785	1.464	0.793		0.79	0.778		1.886	0.725	1.33	0.857	0.885	1.123	0.69798	0.869	0.76358	0.777	0.70184	1.446	0.54632	0.766	0.2704	1.134	0.58234	0.807	0.79	0.808	0.985	0.984	0.97	1.079	1.091	1.064	0.984	0.985
HORVU3Hr1G021950.3	1322	S	Enhancer of polycomb-like transcription factor protein	0.810018	0.00178163	117.21	LMYSGCHS(0.19)FS(0.81)R	2	3.4319	1	Only		1
HORVU3Hr1G010360.1	51	S	Chromosome 3B, genomic scaffold, cultivar Chinese Spring	0.810519	0.0291987	61.23	TNNPALCIS(0.811)VLT(0.189)AK	2	-12.123	6	Only	1.622				0.928			0.592			0.827	1.031				0.572		0.365		0.999		0.573
HORVU4Hr1G058480.3	87	S	Ankyrin repeat family protein	0.810593	2.13451e-15	157.38	LDQSPSPSRPVLLMS(0.044)HS(0.811)S(0.146)NR	3	2.6775	13	Only			0.7		0.746	0.854		1.02	0.873	0.748	0.798	0.764	1.312	1.749	1.435	1.143		1.352		1.039	0.56346	1.1		0.632	0.034996	2.141
HORVU3Hr1G015180.14	322	S	putative DUF1664 domain family protein [Zea mays]	0.810691	8.04276e-05	69.223	T(0.167)AS(0.811)VPS(0.021)GS(0.001)EPVSPVAQSPR	2	3.1438	3	Only							0.683			1.392		0.925																			1.002
HORVU1Hr1G045310.7	74	S	Ras-related protein Rab-19	0.810716	1.04053e-06	112.49	HITYGGLGS(0.09)S(0.811)S(0.09)NS(0.01)IIGDAER	2	2.4308	4	Only		1.051	0.861						1.068		1.021							1.117				1.068						1.222	1.074					0.781	0.939		0.749
HORVU6Hr1G069280.5	4	S	uridine kinase-like 4	0.810951	0.00373302	77.072	S(0.811)DS(0.189)LSESPR	2	-0.0046601	4	Only	1.044	1.329								0.729					0.898							0.614				0.757				1.007							1.009	0.983
HORVU4Hr1G068890.8	10	S	Plant calmodulin-binding protein-related	0.811136	0.0121344	65.421	RNS(0.811)FGT(0.072)T(0.072)T(0.033)PT(0.007)S(0.004)S(0.001)ASASDSSK	2	1.3335	2	Only												0.905		1.095
HORVU4Hr1G066730.1	1225	S	Nuclear pore complex protein NUP155	0.81117	0.000677447	61.067	LEAIPDS(0.113)S(0.811)ES(0.063)PS(0.012)DPFPR	2	2.3835	3	Only					1.026	1.034			0.94																			1.076	1.091	1.08	1.004	0.991	1.015	1.045	1.006	1.007	0.928	0.964
HORVU5Hr1G000830.3	349	S	Protein ALWAYS EARLY 3	0.811176	0.0212035	42.072	TDDQFEDDREACS(0.811)GT(0.168)EEGY(0.008)S(0.009)S(0.004)R	3	3.3144	1	Only					1
HORVU0Hr1G017170.3	680	S	BAH domain ;TFIIS helical bundle-like domain	0.811181	0.00175455	67.927	S(0.811)VS(0.185)GGS(0.004)FEDPSVTGSR	2	3.1847	1	Only									1
HORVU5Hr1G051200.4	242	S	Octicosapeptide/Phox/Bem1p (PB1) domain-containing protein / tetratricopeptide repeat (TPR)-containing protein	0.811256	0.0033176	44.781	KQS(0.189)PPS(0.811)PPPPQQQPAPAMTK	3	-0.73698	2	Only		0.718							1.282									1.786										0.946		1.058		0.868		1.034		1.1
HORVU5Hr1G112750.2	181	T	Outer arm dynein light chain 1 protein	0.811262	0.00907186	67.057	S(0.44)S(0.56)GDLPGDLFVVT(0.189)T(0.811)PR	2	0.79033	6	Only		0.642		1.288	1.08					1.077	0.792	1.122				1.844				1.188	0.33382	1.553
HORVU1Hr1G043940.3	366	S	Protein TIC110, chloroplastic	0.811696	0.0291706	49.485	S(0.812)IGRGLDIGT(0.188)LIEVR	2	4.339	3	Overlap					0.819						1.077	1.103								0.751								1.009	1.032	1.012	1.035	1.057	1.083	1.094	1.117	1.173	0.988	0.932
HORVU5Hr1G049460.5	49	S	ABC transporter G family member 41	0.811733	0.000413815	91.245	EALS(0.012)S(0.812)AS(0.107)S(0.04)LS(0.015)T(0.015)R	2	4.1721	2	Only								0.993			1.007
HORVU0Hr1G012950.1	16	S	Membrane protein PTM1-like	0.811786	2.4894e-05	171.51	FDREDS(0.188)LS(0.812)LIR	2	2.8357	12	Only	0.91		0.95			1.06			0.97		1.035	0.99	0.949	1.074	1.063	1.14		1.043		1.047		1.089	0.110876	0.943		1.106	0.160523
HORVU4Hr1G011460.1	121	S	BnaC03g45930D protein	0.811881	8.43719e-111	229.08	LET(0.022)S(0.812)AS(0.166)SLAETIQQGELPAK	2	5.5776	1	Only					1																							1.114	1.129	1.092	1.037	1.013	1.047	0.915	0.97	0.956	0.945	1.002
HORVU1Hr1G045160.1	293	S	acyl-UDP-N-acetylglucosamine O-acyltransferase [Arabidopsis thaliana]	0.812296	0.00671956	52.662	S(0.186)FS(0.812)DQEAS(0.001)SEESNGQTQDK	2	1.1285	1	Only					1
HORVU3Hr1G062980.1	264	S	Chromosome 3B, genomic scaffold, cultivar Chinese Spring	0.812477	9.72822e-05	78.888	IDLAS(0.002)VS(0.019)GS(0.812)HS(0.163)EGES(0.003)S(0.001)GEK	2	4.9052	1	Only											1
HORVU1Hr1G045630.2	178	S	membrane steroid binding protein 1	0.812933	6.86335e-58	134.31	AFLGEEGT(0.001)IS(0.813)T(0.16)S(0.024)PET(0.002)ATAEAETEK	2	2.8079	1	Only		1																										0.777	0.805	0.79	1.003	1.042	1.014	1.169	1.059	1.06	1.024	1.087
HORVU3Hr1G106950.3	120	S	Calcium-binding EF-hand family protein	0.813131	0.0112444	50.521	S(0.074)EAPS(0.813)FAS(0.078)AS(0.012)S(0.012)S(0.006)S(0.003)T(0.003)ASSSASEDAPAR	2	1.3814	1	Only				1
HORVU5Hr1G053680.3	103	T	Protein GrpE	0.813521	1.00329e-35	107.03	DQESTAHESNGEAS(0.001)KEDS(0.186)GT(0.814)EDLDLSK	3	5.5143	1	Overlap											1																	0.904	0.909	0.905	1.022	1.004	1.021	1	1.032	1.013	1.062	1.078
HORVU6Hr1G095330.1	16	S	Syntaxin-132	0.81363	6.52712e-64	150.98	RDS(0.814)S(0.129)T(0.057)DLEMGMHHPDASHNLQAFLNK	4	1.3384	2	Only					1.026										0.974
HORVU5Hr1G090020.3	188	S	Protein S-acyltransferase 21	0.813942	0.000225105	42.888	KPDDS(0.185)EQQAS(0.814)GEEALFCT(0.001)LCNAEVR	3	3.9933	1	Only					1
HORVU2Hr1G062680.1	127	S	Two-component response regulator ARR1	0.814016	3.58325e-05	116.36	S(0.814)S(0.186)EPESHDGAVLPFK	2	1.3802	12	Only	0.839	1.037	0.823		0.957			1.046	1.183	0.867	1.104	1.133	1.053	0.944	1.014	1.064		1.239	0.132163	0.925		1.15	0.2875	1.11	0.191219	1.116	0.23062
HORVU5Hr1G002040.4	77	T	Enolase	0.814022	0.00017756	66.553	AAVPS(0.001)GAS(0.146)T(0.814)GVY(0.039)EALELR	2	4.7292	1	Overlap															1													0.92	0.926	0.963	1.012	1	0.999	1.051	1.012	1.019	1.004	1.004
HORVU2Hr1G011610.15	78	S	SNARE-interacting protein KEULE	0.814094	0.000658364	104.76	NS(0.999)DDGY(0.001)S(0.085)S(0.814)DS(0.101)VLK	2	3.903	14	Only	0.843	0.821		1.005	1.126	1.027	1.043	1.048	1.01	0.962	0.89	0.829	1.082	1.139	1.176	1.265	0.0147167	1.242	0.0012165	1.178	0.041102	1.074	0.30382	0.913	0.027961	1.361	0.0025773
HORVU2Hr1G066650.2	633	S	Histidine kinase-, DNA gyrase B-, and HSP90-like ATPase family protein	0.814126	2.09519e-25	85.562	S(0.001)AS(0.002)S(0.002)ILHGLPDT(0.394)S(0.394)DDS(0.392)DS(0.814)EFVNTPSLTSK	3	6.3181	2	Only											0.635			1.365
HORVU2Hr1G041760.1	732	S	Eukaryotic translation initiation factor 4G	0.814302	8.36006e-10	110.93	LS(0.13)S(0.814)AS(0.054)T(0.002)GEPQAVESLDVAAVK	2	3.2303	1	Only									1																			0.882	0.889	0.912	0.948	0.907	0.94	1.079	1.083	1.088	0.926	0.942
HORVU5Hr1G095970.2	619	T	protein-serine kinase 1	0.814716	2.64665e-08	126.81	AEFIPGLGS(0.033)INS(0.152)FT(0.815)HDPK	2	4.3131	4	Only	0.494						2.108							0.397				4.267						5.31		0.804									1.26
HORVU3Hr1G071540.4	12	T	DNA-directed RNA polymerase subunit beta (DUF616) [Arabidopsis thaliana]	0.814774	0.000543741	78.71	SIS(0.008)IT(0.815)VS(0.177)DDDGAAAPR	2	-1.1434	2	Only			1.049											0.951												0.907
HORVU3Hr1G085930.3	76	S	Protein phosphatase 2C family protein	0.815224	0.00252162	45.459	T(0.184)VS(0.815)GPCPDAASASENTER	2	4.8045	3	Only									1.011	0.803				1.186										0.852
HORVU2Hr1G030880.1	118	S	40s ribosomal protein SA	0.815268	0.000270356	62.304	HTPGTFTNQMQT(0.145)S(0.815)FS(0.039)EPR	3	1.7439	7	Overlap							0.889	0.902			1.213	1.298	0.918	0.814	0.967									0.995	0.97668			1.079	1.01	0.992	0.963	0.943	0.974	1.023	0.963	0.995	1.026	1.122
HORVU6Hr1G028730.1	239	S	ubiquitin fusion degradation 1	0.815414	5.08486e-14	163.93	DLDAS(0.006)S(0.815)S(0.047)S(0.132)PAKR	2	3.9117	2	Only								0.812						1.188										0.684				1.04	0.932	0.941	1.021	1.004	0.989	0.975	1.004	1.022	0.956	1.048
HORVU2Hr1G088210.8	152	S	Coiled-coil domain-containing protein 115	0.815537	0.00219767	55.782	GS(0.001)AAT(0.002)PDS(0.816)S(0.147)NES(0.025)DAT(0.007)T(0.003)AK	2	1.0434	4	Only				0.939	0.934					1.059		1.067								0.881	0.00132171							1.011		0.856	0.915	0.966	0.944	1.041	1.039	1.024	0.99	0.985
HORVU3Hr1G066420.1	793	Y	Regulator of Vps4 activity in the MVB pathway protein	0.815922	0.0168469	43.177	VES(0.185)RDY(0.816)DLS(0.967)EEET(0.032)EAHK	2	0.12568	2	Only				0.854				1.146																						1.155	0.991	1.049				1.083
HORVU2Hr1G103000.8	11	T	Polyphenol oxidase, chloroplastic	0.81608	0.0127292	55.354	MSQFT(0.002)MEMS(0.713)IT(0.816)S(0.468)APR	2	13.033	3	Only			1.497				0.73	0.774										0.502
HORVU6Hr1G010050.1	32	S	Protein kinase superfamily protein	0.816159	0.0222581	40.53	T(0.019)S(0.04)GS(0.816)VT(0.063)T(0.007)S(0.007)NS(0.014)T(0.014)T(0.019)GK	2	-0.21217	1	Only							1
HORVU1Hr1G043680.7	770	S	RNA-binding KH domain-containing protein	0.81617	3.65185e-135	262.23	PGS(0.183)S(0.816)ES(0.001)IMEIQGMAHQVR	3	0.90298	5	Only									0.825	0.901	0.846		1.199	1.229										0.68				0.95	0.935	0.958	0.966	0.953	0.976	1.021	1.054	1.101	1.004	1.014
HORVU6Hr1G050750.17	246	T	Cellulose synthase family protein	0.816212	3.67329e-05	78.673	AAT(0.001)DIDAS(0.091)T(0.816)EY(0.091)NMEDALLNDET(0.001)R	2	2.4044	6	Only	1.177			1.045			0.929					0.969	1.124	0.757		0.888		0.789		1.078		0.823		0.988		0.799		1.098	1.006	1.184	1.163	1.147	1.143	0.882	0.761	0.805	0.987	1.09
HORVU6Hr1G093060.3	282	S	Phosphatidylinositol-4-phosphate 5-kinase family protein	0.816698	5.92345e-31	212.69	ILHS(0.019)S(0.817)S(0.164)VDMGNMK	2	3.144	4	Only	1.221		0.56					1.218										1.368										1.006								0.994
HORVU4Hr1G075310.3	65	S	Kelch repeat protein F3	0.817137	2.06671e-12	117.03	S(0.817)KS(0.133)PS(0.049)PQPHTPDITESHGSSR	4	2.946	5	Only	1.165		0.973									0.863										0.807
HORVU0Hr1G016350.1	153	S	senescence regulator [Medicago truncatula]	0.817379	0.0139799	58.338	AAS(0.183)LS(0.817)VNDGMGVGR	2	0.73741	1	Only														1
HORVU2Hr1G110900.9	788	S	Protein kinase superfamily protein	0.817635	4.05791e-20	140.22	LDHY(0.001)HS(0.139)S(0.818)GS(0.03)MQS(0.013)LQADADK	2	3.5632	9	Only		1.446		1.678		0.44	0.431						0.489	1.972	0.544	0.732		0.298						0.43		0.693		1.103	1.043	1.277	0.954	0.851	0.983	0.926	1.023	1.032	0.976
HORVU4Hr1G078170.1	18	T	purine permease 3	0.817762	3.47571e-13	122.99	ATITAS(0.006)AIS(0.133)AMQEAAKT(0.818)PS(0.521)AS(0.521)PAR	3	1.2596	8	Only	1.57	1.1	0.784		0.929		1.072	0.775		1.102				0.668		0.807		0.802	0.54636	0.843		0.957		1.382		0.58
HORVU2Hr1G055640.5	83	S	Peptidyl-prolyl cis-trans isomerase D	0.818002	3.65998e-07	185.18	RMS(0.182)S(0.818)DDLAR	2	2.4138	5	Only		0.675	0.614					1.173	1.138						1.4			1.793	0.0071556					0.825		2.172		0.983	0.952	1.008	0.973	0.984	0.969	0.991	1.022	1.03	0.976	0.877
HORVU7Hr1G006180.4	171	S	Guanine nucleotide-binding protein alpha-2 subunit	0.81802	2.07594e-29	145.73	Y(0.031)EQS(0.483)S(0.483)ELDDT(0.178)RS(0.818)EQFVAVT(0.005)R	2	4.8756	8	Only				0.502	0.404		0.673	1.792	1.63																			1.164		1.196				0.849	0.956	0.948	0.887
HORVU3Hr1G045150.1	56	S	ADP-ribosylation factor 3	0.818101	0.000235354	58.691	LVQHQPT(0.004)QHPT(0.149)S(0.818)EELS(0.029)IGK	3	1.0763	2	Overlap									1.077			0.923																0.953	0.956	0.981	1.005	1.021	1.018	0.939	0.932	0.936	1.035	1.02
HORVU5Hr1G099670.11	151	T	Class E vacuolar protein-sorting machinery protein hse1	0.818183	0.00553307	42.072	S(0.001)NGS(0.001)VPIFT(0.818)PPQT(0.169)QPLQNY(0.011)PPALR	3	0.13401	1	Only														1														1.013	0.92			0.92			0.922	1.109	0.909
HORVU3Hr1G066420.1	663	S	Regulator of Vps4 activity in the MVB pathway protein	0.818409	0.023743	47.561	S(0.065)T(0.082)S(0.818)T(0.034)LFSR	2	-1.5388	1	Only						1																								1.155	0.991	1.049				1.083
HORVU3Hr1G015150.11	93	S	Sphingosine-1-phosphate lyase	0.818841	1.70489e-32	196.47	VVEQLQS(0.473)GS(0.854)AS(0.854)S(0.819)KK	2	27.162	4	Only	2.495										0.253			0.252								0.101				0.101		1.112	1.098	1.042	0.951	0.983	0.962	0.884	0.936	0.946	0.962	1.029
HORVU6Hr1G091740.1	21	S	AT-hook motif nuclear-localized protein 20	0.818985	3.64966e-28	164.13	WWDGHLGLPGVAPEQPS(0.819)GS(0.157)S(0.024)GPK	3	-0.30723	5	Only		0.828	0.843	1.181					1.041	1.106						1.414		1.246		1.068		1.324									0.969	1.057		1.051			1.046
HORVU5Hr1G083360.5	407	S	Protein PAT1 homolog 1	0.819022	0.000374288	64.983	PLLDVEEAS(0.819)EPS(0.098)DS(0.04)T(0.04)T(0.004)EK	2	3.599	4	Only				0.98	0.799									1.061	1.16													1.048	0.989	0.99	1.005	0.974	0.93	1.009	0.973	1.028	1	1.011
HORVU5Hr1G043520.1	371	S	PP2A regulatory subunit TAP46	0.819328	1.90161e-07	86.729	MIQEAS(0.052)S(0.129)S(0.819)WHK	2	1.6135	3	Only											0.997		0.93	1.073														0.877	0.878	0.906	1.039	1.002	0.942	1.062	1.07	1.056	1.012	1.009
HORVU2Hr1G095890.1	107	S	HMG1/2-like protein	0.819336	8.08192e-115	266.35	S(0.819)KS(0.181)DVEDDAEDDEE	2	3.6222	8	Only						1.153	1.068		0.998	0.983	1.111	0.995	0.841	0.852						1.12				1.22	0.028904
HORVU3Hr1G021190.1	255	S	Chromosome 3B, genomic scaffold, cultivar Chinese Spring	0.819425	5.39103e-83	189.89	RGES(0.819)S(0.126)AT(0.05)T(0.005)VGEDGEEDGNNKPAR	3	2.2502	9	Only					0.509		1.83	0.903	0.794	1.595		0.404		0.965						0.509				1.218							0.988	0.969	0.309	0.551	1.339	0.527	0.32
HORVU7Hr1G037510.1	47	S	electron carrier/protein disulfide oxidoreductase [Medicago truncatula]	0.819464	3.33092e-24	171.03	ETVNST(0.002)S(0.819)ENS(0.132)S(0.047)DEVEGK	2	2.4052	2	Only		1																										1.121	1.314	1.204	0.927	0.891	1.059	0.958	0.878		0.874	0.905
HORVU6Hr1G057870.1	495	S	ammonium transporter 1;1	0.819546	7.91327e-06	111.27	HGGFAYAY(0.008)T(0.036)DEDS(0.934)S(0.202)S(0.82)RPGR	2	3.2783	3	Only														1.028	0.972													1.412	1.444	1.518	0.76	0.821	0.805	0.971	1	0.991	0.84	0.672
HORVU5Hr1G022360.3	323	S	protein kinase family protein	0.819606	0.0017141	91.245	DGPS(0.82)S(0.162)GPS(0.009)T(0.009)PR	2	0.51373	5	Only						1.086	0.714			1.038	1.045	1.116								1.018								1.01	1.248	1.223	1.145	1.025	1.063	1.186	0.812		1.036	0.874
HORVU1Hr1G007580.4	467	S	E3 UFM1-protein ligase 1 homolog	0.819884	9.98015e-05	98.868	HSAGQGTPMNMNS(0.82)S(0.129)S(0.051)EHR	3	3.3009	10	Only	0.698	0.819		0.936	1.132	1.014		0.903		0.97			1.058	1.164	1.306	1.354	0.046756	1.191		1.059		1.279		0.768		1.55	0.021224	0.956	0.936	1.013	0.979	1.082	0.973	1.007	1.007	1.016	1.062	1.035
HORVU5Hr1G055070.2	359	T	lipid phosphate phosphatase 2	0.819964	0.00121412	46.278	NSGIANS(0.009)FS(0.034)VRPPT(0.82)ET(0.136)EEGEGQGGIALR	3	2.8194	1	Only														1
HORVU3Hr1G024210.9	725	S	ABC transporter C family member 3	0.820607	0.00816129	101.45	S(0.002)VS(0.821)S(0.177)AEEKDR	2	0.28582	1	Only								1
HORVU4Hr1G082730.1	356	S	Dolichyl-diphosphooligosaccharide--protein glycosyltransferase subunit 1A	0.820737	0.0231878	41.186	RFLNIT(0.179)FGS(0.821)PMEEILIEK	3	9.9724	1	Only					1																							1.035	1.025	1.065	1.025	1.038	1.021	0.957	0.946	0.947	0.95	1.03
HORVU2Hr1G070690.2	43	S	Protein kinase superfamily protein	0.820738	0.00872249	75.012	TAAAAS(0.051)S(0.128)S(0.821)GVGAR	2	1.9084	3	Only	1.04		0.869	1.091												1.143												1.012					1.065					0.924
HORVU6Hr1G054010.6	326	S	uncharacterized membrane protein At3g27390-like isoform X1 [Aegilops tauschii subsp. tauschii]	0.820812	0.0155182	62.398	NQASVES(0.179)GPLS(0.821)R	2	3.9679	1	Only														1
HORVU6Hr1G072870.1	314	S	RNA-binding protein 1	0.820837	3.56018e-34	120.52	DAVPYGTSSYGPS(0.001)Y(0.002)DS(0.05)S(0.126)GAS(0.821)ADPS(0.001)VR	2	3.747	2	Only		0.953								1.047												1.099						0.946	0.92	0.965	0.994	1.016	1.029	1.018	1.08	1.023	1.006	1.069
HORVU4Hr1G079100.5	375	S	DENN domain-containing protein 5B	0.820998	0.000415012	56.473	T(0.146)PS(0.821)MS(0.033)DLNEVIFGQEHLCR	3	2.8339	2	Only							0.998					1.002
HORVU7Hr1G032080.3	131	S	ATP-dependent RNA helicase, putative	0.821229	0.00142752	65.212	AWGSAPAPEMPS(0.006)FS(0.041)S(0.132)GAS(0.821)PQK	2	4.9004	3	Only		1.007			0.81			1.182								0.804		1.174
HORVU2Hr1G098390.44	30	S	receptor kinase 2	0.821535	7.64328e-65	234.58	GLSYLHEES(0.822)S(0.178)IR	2	2.2588	2	Only	1.054											0.946										0.898
HORVU4Hr1G007050.2	246	S	Phytanoyl-CoA dioxygenase domain-containing protein 1	0.821569	0.00524079	45.654	DENGT(0.063)HFDRPS(0.822)PLY(0.116)DQK	3	1.8134	1	Only													1															0.945	0.909	0.89	1.058	1.06	0.97	1.05	0.997	0.968	0.998	1.023
HORVU6Hr1G090290.5	617	S	Receptor-like protein kinase	0.821641	0.000388138	53.44	LIYNDAEEAVGDS(0.177)Y(0.001)S(0.822)HR	3	2.543	6	Only		0.954		1.126	1.078	1.097				0.952	0.794					1.153				1.26	0.042999	0.915
HORVU1Hr1G057800.2	471	S	DnaJ homolog subfamily C member 7	0.821765	0.00050176	66.913	T(0.083)T(0.083)S(0.822)FT(0.009)S(0.003)FQTNVSSESK	2	6.0011	2	Only		1.046				0.954										0.912
HORVU6Hr1G093690.1	14	T	Disease resistance protein	0.821937	0.000571218	42.072	RGS(0.534)KT(0.534)AIAFDLPVT(0.822)T(0.323)AAS(0.787)MFGVNEAR	3	-10.408	2	Only								0.967					1.033											0.936
HORVU2Hr1G021020.4	557	S	sodium hydrogen exchanger 2	0.822545	0.013967	46.528	GFVPY(0.003)S(0.042)PGS(0.823)PT(0.132)DPNVIVA	2	0.59204	2	Only	1.007		0.993
HORVU3Hr1G046180.1	326	S	Protein FAM91A1	0.822635	1.11327e-16	74.053	LVDGDSVFKDEGEPPS(0.021)PS(0.039)NILS(0.823)DDDEGS(0.101)NAS(0.014)INS(0.001)EK	3	4.6859	8	Only	1.032		1.053				1.002	1.079	1.047		0.944	0.933		0.91				1	0.9936			0.9	0.0120802	1.146		0.873		1.088	1.138	1.124	1.021	1.02	1.125	0.828	0.991	0.991	0.959	0.986
HORVU6Hr1G010680.1	582	S	Copine-3	0.822764	7.74139e-05	88.796	PRPPQHAS(0.823)AS(0.174)PAY(0.003)PPPPPQL	3	-0.65896	1	Only											1																	1.026	1.215	0.977	0.963	1.054	1.039	0.971	0.91	1.002	1.096	0.84
HORVU4Hr1G026050.3	124	S	RNA-binding protein 47	0.822959	0.00550563	82.747	EVLDET(0.001)DAS(0.054)HDS(0.823)DS(0.122)K	2	11.63	2	Only	1.068								0.932									0.873
HORVU6Hr1G076070.6	362	S	Protein kinase superfamily protein	0.823153	6.34462e-43	127.52	ADTTNQLGS(0.048)S(0.123)HS(0.823)GVS(0.005)NS(0.001)ACDSFEYELLDR	3	6.8572	3	Only				1.025	0.97							1.005								0.993								0.954	1.005	1	0.978	1.024	0.905	0.965	1.005	0.961	1.003	1.059
HORVU1Hr1G034070.10	5	T	Histone acetyltransferase GCN5	0.823157	0.000128548	83.979	MDGLT(0.823)APS(0.158)PS(0.141)HS(0.342)GAT(0.284)S(0.238)GGGAS(0.015)HR	3	4.8646	3	Only	0.908				1.092								1			1.203										1.101
HORVU5Hr1G123080.7	21	S	Transducin family protein / WD-40 repeat family protein	0.823239	2.65259e-05	45.705	NTS(0.004)APT(0.016)S(0.036)FS(0.074)GS(0.823)PPGCHT(0.025)AS(0.013)T(0.009)R	3	1.9569	1	Only						1																						0.87		1.25
HORVU4Hr1G006200.5	291	S	Phosphatidylinositol-4-phosphate 5-kinase family protein	0.823349	0.000249593	80.049	ISNGT(0.004)T(0.008)PIFVDDS(0.823)GNHS(0.165)PQDPPNK	3	6.9608	2	Only	0.951			1.049												1.103
HORVU1Hr1G044020.1	1081	T	myosin XI B	0.823534	0.0115144	41.284	SNSTNGS(0.001)PHY(0.005)EEQMT(0.824)PHGT(0.169)PR	3	4.1729	1	Only							1																					1.16	0.869	1.126	0.963	1.113	0.939	1.37	1.027	1.063	0.896	0.872
HORVU6Hr1G020420.1	255	S	Nuclear pore complex protein NUP160	0.824082	0.00970713	66.485	LAPS(0.824)S(0.176)PGFSNELR	2	3.5769	1	Only			1																									1.058	1.036	1.049	1.055	1.027	0.988	1.175	1.137	1.177	0.963	0.922
HORVU5Hr1G077570.3	285	S	ADP-ribosylation factor GTPase-activating protein 3	0.824361	0.0137397	66.485	MIEAVMQS(0.824)AS(0.176)K	2	7.863	1	Only														1
HORVU4Hr1G073380.1	2176	T	protein NETWORKED 1D-like [Aegilops tauschii subsp. tauschii]	0.824368	0.01081	54.27	SQY(0.002)T(0.824)S(0.173)FEIAR	2	3.6202	3	Only	0.966				1.105	0.929										1.053
HORVU5Hr1G077570.3	432	S	ADP-ribosylation factor GTPase-activating protein 3	0.824368	4.33933e-53	207	ITGVIASLLS(0.013)S(0.824)QS(0.163)PER	2	5.8517	2	Only	1
HORVU2Hr1G113000.1	175	S	Golgin subfamily A member 5	0.824389	0	378.01	LLDTNASSLASS(0.002)S(0.824)S(0.172)S(0.002)SR	2	4.8231	2	Only				1.028						0.972										1.058
HORVU7Hr1G023980.3	257	S	IQ-domain 9	0.824408	0.00554926	43.177	LQGAIS(0.824)LS(0.16)NNT(0.016)NDR	2	-59.857	1	Only														1
HORVU3Hr1G083800.1	184	T	PREDICTED: CASP-like protein 4A2 [Brachypodium distachyon]	0.824724	8.11266e-08	91.457	ESPMT(0.024)T(0.825)FS(0.152)VLEGAGR	2	3.2098	1	Only	1
HORVU5Hr1G120370.1	189	S	FAR1-related sequence 6	0.824758	8.83726e-06	101.8	GECS(0.02)T(0.156)S(0.825)DVEAPTMFDDWGR	2	4.7342	2	Only								1.134					0.866											1.309
HORVU7Hr1G058140.13	123	S	Solute carrier family 12 member 7	0.825032	7.82748e-55	218.79	SMTGEEIPAPS(0.825)S(0.175)PR	2	4.4725	18	Only	1.483	0.236	0.313	1.595	1.529			1.014	1.159		1.491	1.589	1.114	0.416	0.062	2.306	0.174482	1.604	0.34942	1.014	0.74134	2.274	0.21158	2.047	0.33222	0.783	0.68512
HORVU3Hr1G053380.1	832	S	ABC transporter G family member 37	0.825098	1.06246e-16	208.81	NSAIS(0.006)GADS(0.903)S(0.825)GS(0.266)RK	2	3.59	8	Only	1.883	1.651				0.51	0.659			0.838			0.576		0.884	0.289		0.373		0.609		0.474		0.903		0.413	0.056218	1.172	1.207	1.182	0.988	1.012	0.969	0.915	0.93	0.951	0.995	0.942
HORVU3Hr1G086590.1	503	S	Protein kinase superfamily protein	0.825181	4.589e-05	84.071	S(0.011)AIAS(0.021)GS(0.012)S(0.097)S(0.825)FT(0.03)T(0.004)AGNTPGASPR	2	5.3406	4	Only	0.999				1.002					0.991	1.008					1.003				1.003		1.001
HORVU2Hr1G100740.27	990	S	DNA ligase IV	0.825319	4.09214e-11	196.42	LSAAGETT(0.07)S(0.104)S(0.825)PK	2	2.2709	1	Only									1
HORVU2Hr1G054040.19	490	S	Acyl-CoA N-acyltransferase with RING/FYVE/PHD-type zinc finger protein	0.825556	0.00315355	43.767	VSS(0.003)QGNHQPS(0.826)PS(0.172)LKDEK	3	-0.55628	2	Only								0.97	1.03
HORVU0Hr1G015220.3	64	S	chloride channel B	0.82582	3.10074e-58	231.21	S(0.5)NT(0.5)LTS(0.826)S(0.174)HLAMVGAK	2	4.1541	4	Only			0.956	1.022		1.022										1.069
HORVU2Hr1G098940.15	654	S	Potassium transporter family protein	0.825889	7.93459e-06	93.649	LES(0.001)MMDGY(0.075)S(0.826)DS(0.099)DEFSLPEQR	2	7.0849	5	Only	1.211	1.144		0.899	0.866	0.88										0.749	0.00145846
HORVU0Hr1G015960.2	22	T	Leucine-rich repeat (LRR) family protein	0.825984	0.00164416	49.967	SQLVEEDDDS(0.015)LQT(0.826)PT(0.159)R	2	3.9596	2	Only									1.107	0.893
HORVU1Hr1G089680.3	114	S	sugar transporter 1	0.826248	1.4753e-16	189.07	QSSLT(0.001)AGT(0.766)S(0.826)S(0.407)MAIMR	2	5.2798	20	Only	0.173	0.338	1.015	1.285	1.243	1.621	1.267	1.282	1.075		0.377	1.223	1.102	0.4	1.598	2.719	0.073657	2.375	0.161939	1.729	0.21684	1.573	0.53692	1.169	0.54414	2.031	0.28044	1.11	1.105	1.081	1.103	1.122	1.133	0.951	0.935	0.987	1.001	1.049
HORVU3Hr1G098720.3	352	S	Regulator of Vps4 activity in the MVB pathway protein	0.8265	0.00098629	40.851	S(0.172)DS(0.827)IPLNS(0.001)PPVKPTEQEFFTR	3	-0.68798	1	Overlap	1																												0.95	0.942	1.226	0.918	0.842	1.069	1.047
HORVU7Hr1G018230.3	286	T	BZIP transcription factor [Medicago truncatula]	0.826553	0.00187686	84.102	RES(0.173)HAET(0.827)EDPSEFITHR	4	1.0399	3	Only				0.91				1.04							1.05									0.99
HORVU5Hr1G051700.1	114	S	Pre-mRNA-splicing factor CWC22 homolog	0.826846	0.00727183	41.186	IRS(0.827)RS(0.744)PS(0.449)MT(0.977)AMAIS(0.003)S(0.001)T(0.001)PR	3	2.8656	1	Only										1
HORVU4Hr1G063640.1	383	S	armadillo repeat only 2	0.82711	0.00607924	52.863	VTAPPPSRPQLS(0.003)S(0.006)NGS(0.827)S(0.164)GR	2	2.3582	2	Only														1														0.929	0.963		0.991			1.171	1.063	0.98	0.716
HORVU3Hr1G038420.1	443	S	BSD domain-containing protein	0.827413	0.0248814	54.912	DDNGES(0.03)S(0.142)GEAS(0.827)PPK	2	8.9564	1	Only											1																			1.16			1.167	0.627				1.046
HORVU7Hr1G000370.12	581	S	MEI2-like protein 5	0.827687	1.75454e-08	40.689	HHVGS(0.828)APS(0.159)GAPFES(0.028)HFGFLPES(0.924)PET(0.032)S(0.029)FMNQVR	4	-1.0713	1	Only													1															0.954	0.876	1.041	0.865	0.872	0.92	0.935	1.206	1.086
HORVU1Hr1G055000.10	1657	S	Pleckstrin (PH) domain-containing protein isoform 4	0.827748	4.39169e-43	195.66	ET(0.003)S(0.828)S(0.169)PTQGSILDVHQR	2	4.4657	1	Only				1																								0.99	1.118	1.054	0.959	1.083		1.07	0.995	1.071	0.983	0.922
HORVU5Hr1G094230.3	91	S	Chromosome 3B, genomic scaffold, cultivar Chinese Spring	0.827877	0.00048601	61.503	NT(0.138)ES(0.828)DS(0.035)EEIQDRPELGEK	2	1.4847	6	Only				0.921	0.899			1.109			1.045			1.05	0.976					0.871				1.095
HORVU1Hr1G034070.10	12	S	Histone acetyltransferase GCN5	0.827944	0.000128548	83.979	MDGLT(0.796)APS(0.15)PS(0.174)HS(0.828)GAT(0.025)S(0.025)GGGAS(0.002)HR	3	4.0117	7	Only		0.916		0.991	1.068			1.102			0.958	0.988	0.978			1.124		1.203		1.058	0.30148	1.062		1.127		1.068
HORVU6Hr1G019540.3	272	S	Protein arginine N-methyltransferase 5	0.828146	1.46978e-08	55.804	SNHNLS(0.004)QVS(0.828)EGVLS(0.165)GDENHT(0.002)EDTPTR	3	6.1573	1	Only										1																		1.049	1.03	1.03	1.022	1.065	1.045	0.966	1.006	1.008	0.987	0.99
HORVU2Hr1G110410.28	174	S	Mediator of RNA polymerase II transcription subunit 13	0.828216	4.66144e-11	63.197	LS(1)PVGFT(0.001)S(0.008)MEAFNHET(0.159)MS(0.828)PIQDVAS(0.005)K	3	2.1525	5	Only			0.766	1.063		1.017	1.109							1.045		1.358		1.448						1.061		1.364
HORVU3Hr1G082070.3	507	S	serine hydroxymethyltransferase 7	0.828374	0.00353726	42.072	TPIYGDNGS(0.171)IS(0.828)PGGVR	2	0.53734	1	Only		1																										1.262	1.199	1.301	0.972	0.962	0.921	0.882	0.895	0.907	0.902	0.994
HORVU7Hr1G055570.11	335	S	Protein S-acyltransferase 8	0.828478	0.0011216	63.947	EDSAAFT(0.003)S(0.026)T(0.143)LS(0.828)MGR	2	4.759	3	Only							1.099		0.901
HORVU6Hr1G080430.2	270	S	Cyclin-L1-1	0.828954	0.00472145	49.65	ALDT(0.001)HAS(0.148)KES(0.829)PAS(0.02)AVAS(0.002)DR	3	3.2013	1	Only														1
HORVU7Hr1G036090.2	663	S	kinesin 4	0.828962	0.000137989	74.053	S(0.171)GLGNS(0.829)PQAPSPSSNQATNAQGR	2	1.0181	7	Only	1.118	1.025		1.077	0.98	1.145	0.697					0.96				0.996	0.94516	0.65		1.112		0.896						1.11	1.005	1.063	0.988	1.061	0.976	0.977	1.081	0.962	0.961	1.029
HORVU7Hr1G120510.9	1567	S	Chromodomain-helicase-DNA-binding protein Mi-2 homolog	0.829033	0.000977558	56.08	S(0.085)T(0.085)S(0.829)PIFSLTQVLPR	2	-0.31467	1	Only							1
HORVU6Hr1G043010.3	11	S	alkaline/neutral invertase	0.829239	1.55298e-229	317.86	S(0.829)AS(0.171)HNSLSGSDDFDLTHLLNKPR	4	2.1994	8	Overlap		0.435	2.428		0.851	0.761	0.667	0.858								0.563	0.8032	0.533	0.75808									1.142	1.151	1.154	0.937	0.925	0.963	1.016	0.995	0.996	0.934	0.902
HORVU2Hr1G107580.20	1168	T	Amino-terminal region of chorein, A TM vesicle-mediated sorter	0.829807	0.0219774	88.796	QNS(1)FGSVS(0.17)T(0.83)PR	2	1.709	1	Only		1																										0.989	1.06	1.094	1.152	1.057	1.017	0.93	0.945	0.927	0.98	1.009
HORVU3Hr1G054600.23	410	S	Chromosome 3B, genomic scaffold, cultivar Chinese Spring	0.829817	0.00262226	43.271	FPDHVLEPGS(0.17)S(0.83)PLGACIDS(0.001)EVAK	3	-0.21471	1	Only	1
HORVU2Hr1G127320.1	38	S	protein CHROMATIN REMODELING 24-like [Aegilops tauschii subsp. tauschii]	0.829881	6.09179e-05	86.135	LS(0.83)S(0.167)S(0.003)PDHDHDKDEDSIR	3	2.4895	9	Only			0.597					1.406		0.831		0.928		1.238				2.355				1.473		1.136		2.074
HORVU2Hr1G082940.1	46	T	Surfeit locus protein 2 (SURF2)	0.830025	0.0293789	57.003	LICNIT(0.17)GDT(0.83)INK	2	-62.523	1	Only												1
HORVU0Hr1G017170.3	971	S	BAH domain ;TFIIS helical bundle-like domain	0.83008	0.000696331	60.055	IS(0.17)S(0.83)PDVVGTTLGGQCNSAVSNR	2	0.71926	3	Only				0.88				0.963	1.157
HORVU1Hr1G094920.5	315	S	Protein kinase superfamily protein	0.830261	0.0149493	50.621	AMAAAAGQS(0.83)S(0.17)GMAPMANR	2	49.802	1	Only									1																			0.957	1.055	1.042	0.99	0.933	0.953	1.058	0.964	1.056	0.868	0.955
HORVU5Hr1G123590.1	397	S	ADP-ribosylation factor GTPase-activating protein 2	0.830346	0.000225964	117.03	AIS(0.136)S(0.83)S(0.034)QYFGNTDR	2	3.2768	1	Only															1													0.901	0.962	0.907	0.793	0.907	0.453	1.611	1.162	1.262	0.689	0.974
HORVU4Hr1G075150.2	113	S	protein kinase 2B	0.830378	0.00100413	53.773	GWIDEHT(0.002)LAPS(0.83)KPGS(0.168)GMVVAVK	3	0.1832	1	Only															1
HORVU5Hr1G050560.1	685	S	Polyadenylate-binding protein 8	0.830395	1.92463e-11	175.61	S(0.046)AQQHT(0.12)NQS(0.83)PEQQLAS(0.003)LSLNDGLISS	3	2.5786	12	Overlap	0.802	0.694		0.832				0.937		0.801	0.761	0.623	1.562	1.619	1.37	1.112		1.253		1.142		0.974	0.80874	0.618		2.028	0.0036204	0.977	0.968	0.993	0.992	1.025	1.043	0.981	0.988	0.966	1.063	1.03
HORVU2Hr1G025180.1	827	S	Pre-mRNA-splicing factor SYF1	0.830538	3.23148e-09	116.28	QLAS(0.071)GPS(0.831)PAPAAAPS(0.056)T(0.005)S(0.005)T(0.022)T(0.009)PANR	2	2.7091	5	Only	0.947						1.142					0.934	0.988	0.988				1.206				0.986		1.156		1.043		1.001	0.971	1.022	0.87	0.914	1.02	1.133	1.186	1.097	0.925	0.947
HORVU5Hr1G059970.1	309	S	PHD finger family protein / bromo-adjacent homology (BAH) domain-containing protein	0.830601	0.000235487	103.27	RPS(0.001)NS(0.001)Y(0.001)PS(0.067)S(0.327)PS(0.679)S(0.831)DS(0.094)KVEPK	2	1.8988	6	Only	1.089					1.176	1.014	0.302		1.213	1.206					1.08		0.604		0.972		1.111
HORVU3Hr1G054640.2	231	S	NAD(P)-linked oxidoreductase superfamily protein	0.830691	0.000285072	62.304	GVTQQVS(0.002)AES(0.167)S(0.831)LKGHPR	3	1.6313	3	Overlap								1.05				0.85	1.1											0.955				0.882	0.869	0.885	1.056	1.061	1.049	0.99	0.959	0.962	1.085	1.094
HORVU4Hr1G067100.2	444	S	Outer arm dynein light chain 1 protein	0.830816	0.000605823	89.636	SPCDEGVDQQS(0.831)S(0.169)PR	2	5.5685	2	Only						1.096						0.904								1.212
HORVU5Hr1G094510.2	11	S	Protein kinase superfamily protein	0.830853	9.96134e-45	186.21	MNSLTAT(0.003)GS(0.025)S(0.14)S(0.831)GAGAS(0.001)GSR	2	2.7853	5	Only		0.795				0.946	1.131	1.039		1.088						1.19		1.365		0.869		1.369						1.086	1.067	1.011	1.043	0.996	1.039	0.982	0.707	1.026	1.097	1.033
HORVU4Hr1G003210.2	159	S	basic helix-loop-helix (bHLH) DNA-binding superfamily protein	0.830973	0.00171906	46.345	S(0.831)PT(0.162)GT(0.007)GPVSSGPPYAQDHIMAER	3	0.61342	2	Only		1.421										0.579										0.407
HORVU3Hr1G079760.1	246	S	ARF-GAP domain 5	0.831047	1.63596e-17	170.98	NDVLSPSSQDTGYS(0.02)S(0.141)PS(0.831)VHHS(0.008)R	3	2.8244	1	Only												1
HORVU4Hr1G060880.1	526	S	SH3 domain-containing protein	0.83115	5.15929e-41	100.05	AAAYSLGAYDEGANLQAY(0.001)S(0.001)DNVES(0.113)LDS(0.831)DENS(0.052)QPEAT(0.001)R	3	6.5464	3	Only				1.051							1.132	0.817								1.079								1.061	1.105	1.077	1.067	1.057	1.006	0.957	0.97	0.971	0.992	1.028
HORVU6Hr1G046160.1	89	S	cyclin-dependent kinase C;1	0.831519	0.00508104	65.173	S(0.051)Y(0.036)S(0.832)Y(0.073)S(0.008)T(0.001)AGLTHHR	3	-3.1622	3	Only				0.959					1.041
HORVU7Hr1G092320.1	357	S	UBX domain-containing protein	0.831539	1.59902e-09	82.99	T(0.007)LAAPS(0.047)ENS(0.832)APS(0.105)DIT(0.01)PASAAAAAASTATTTAPK	3	5.3335	5	Only		0.908	1.201							1.021	0.818	1.052										0.914	0.59572					0.868	0.917	0.904	1.019	1.009	0.977	0.751	0.769	1.078	1.05	1.175
HORVU5Hr1G125710.2	604	S	Protein kinase superfamily protein	0.832026	4.67347e-105	123.07	ESIAEAADSVEGAENS(0.136)NS(0.832)GAPS(0.032)LNLNEPSSDDCLAQFEK	3	5.0552	9	Only		0.97	0.975	1.122	1.077		0.972	0.993		1.05		0.851		0.988		1.131	0.027184	1.01	0.4523	1.157	0.29396	0.977	0.83206	0.994		1.016		0.951	0.933	0.944	0.928	0.941	0.886	1.118	1.176	1.024	0.997	0.921
HORVU2Hr1G093950.4	122	T	2-oxoglutarate (2OG) and Fe(II)-dependent oxygenase superfamily protein	0.832096	0.00599609	95.311	LS(0.161)T(0.832)S(0.007)FNVR	2	-2.0924	2	Only					0.926					1.074										0.862
HORVU3Hr1G055650.3	130	S	loricrin-related	0.832381	0.00142055	103.23	KS(0.832)S(0.168)AGLVANSPK	2	2.5543	1	Only								1
HORVU5Hr1G021240.1	69	S	Nuclear pore complex protein Nup93	0.832808	0.000414517	132.93	AEAPSQS(0.046)LS(0.833)AT(0.121)R	2	2.8943	9	Only		1.007	0.744		1.308	1.082	0.712			0.903		1.25		1.163	0.832	1.365	0.21694	0.813		1.11	0.60896	1.23	0.45364	0.714		1.139	0.62804	1.078	1.032	1.063	1.049	1.074	1.022	0.954	0.909	0.951	1.036	1.015
HORVU3Hr1G093310.2	231	T	Transcription factor bHLH62	0.832898	0.00177227	93.777	PQQHYGAGTPLGS(0.167)PT(0.833)K	2	4.9526	2	Only														1.018	0.982
HORVU4Hr1G042610.2	464	S	Rho GTPase-activating protein 7	0.833185	0.0298014	56.473	VHS(0.833)DDS(0.167)DADCSVDDK	2	3.1345	1	Overlap															1
HORVU1Hr1G091230.12	107	T	Protein kinase superfamily protein	0.833465	3.1161e-25	138.47	HEAANPS(0.025)DMT(0.833)GET(0.123)GT(0.018)LGYMAPEVLNGNAYNR	3	2.2689	5	Only				0.746	0.782		0.792						1.347		1.333									0.591
HORVU1Hr1G091730.19	323	T	PREDICTED: signaling mucin HKR1 [Elaeis guineensis]	0.833548	0	357.53	EISASNASGLT(0.834)S(0.166)PGPLS(0.999)PS(0.001)DK	2	6.9596	4	Only			0.683		1.134	1.134		1.049								1.66		1.536										1.017	0.927	0.971	0.801	0.809	0.855	1.233		1.02	0.987	0.805
HORVU5Hr1G094760.2	525	S	Acyl-CoA N-acyltransferase with RING/FYVE/PHD-type zinc finger protein	0.833613	3.24179e-07	79.182	DAVSLVDQNVCS(0.142)S(0.834)AFT(0.025)EK	2	4.4651	9	Only	1.119				1.433	0.46			1.045	1.007	0.844	0.91	1.62	0.563		0.846		0.934		1.028	0.86508	0.822		0.957		0.975
HORVU4Hr1G072940.4	307	T	evolutionarily conserved C-terminal region 2	0.833675	0.000199696	85.421	RPT(0.008)T(0.008)T(0.008)T(0.008)GS(0.13)AT(0.834)PT(0.003)YPNR	2	2.5676	1	Only	1																											1.067	1.076	0.969	1.056	1.036	1.041	1.013	0.996	0.971	1.015	0.974
HORVU4Hr1G059130.6	70	S	UDP-glucuronic acid decarboxylase 3	0.833821	0.000437315	58.402	NEVIVADNFFT(0.166)GS(0.834)KDNLK	2	7.3577	6	Overlap							0.807				1.11	1.045	1.038											0.777				1.011	1.027	1.003	1.072	1.081	1.036	0.894	0.879	0.895	1.088	1.088
HORVU2Hr1G112260.9	210	S	NADPH--cytochrome P450 reductase	0.833899	2.45103e-11	56.064	S(0.004)DLEFEDKS(0.834)WT(0.162)LANGNGVIDAQHPCR	3	2.8934	1	Only															1													1.093	1.075	1.051	0.99	0.992	0.991	0.995	0.974	1.053	0.938	0.958
HORVU1Hr1G008330.5	557	S	evolutionarily conserved C-terminal region 5	0.834151	1.15446e-05	128.28	LHQQQHLS(0.834)S(0.165)PS(0.001)VSEPK	3	1.601	3	Only						1.081								0.919														0.968	0.992	0.963	1.058	0.874	0.902	1.018	1.121	1.154	0.856	0.852
HORVU4Hr1G052810.1	253	T	Adenylosuccinate lyase	0.834188	0.00508092	71.896	THGQPAS(0.144)PT(0.834)T(0.022)LGK	2	3.5098	1	Only												1																0.981	0.937	0.911	0.872	0.971	1.011	1.075	1.071	1.027	0.997	0.974
HORVU3Hr1G085760.5	188	S	Gamma-glutamyl phosphate reductase	0.834618	0.000383957	83.061	LINS(0.835)S(0.165)FADLQNPQLDLDGK	2	-18.876	2	Only		0.479						1.521										3.175
HORVU0Hr1G015180.2	225	S	AT-hook motif nuclear-localized protein 1	0.83478	0.010265	90.306	RT(0.112)PS(0.835)S(0.053)EVIK	2	0.11521	3	Only			1.274		1.279	0.448										0.678												0.82	0.803	0.838	0.983	1.099	1.069	1.09	0.975	1.107	0.892	0.93
HORVU4Hr1G060270.6	472	T	Serine/arginine repetitive matrix protein 1	0.834781	0.0154676	44.723	S(0.165)PT(0.835)NDAERDS(0.672)T(0.348)HGS(0.974)PLKDT(0.006)GK	3	3.572	1	Only											1																	0.9				1.082			1.107	0.847	1.058	1.006
HORVU4Hr1G069060.6	1313	S	Poly(A) RNA polymerase cid14	0.834857	0.00545728	61.319	VNS(0.015)S(0.018)HS(0.131)S(0.835)PDQPS(0.659)S(0.341)PQPR	2	0.70858	1	Only								1
HORVU3Hr1G089450.13	578	S	ARM repeat superfamily protein	0.834914	0.0292663	41.796	QS(0.835)S(0.04)GS(0.124)PYFNDR	2	4.8704	1	Only										1
HORVU4Hr1G005770.4	546	S	Zinc finger CCCH domain-containing protein 24	0.835042	5.84855e-05	128.28	YNNADQGAMFS(0.165)PS(0.835)QK	2	5.7145	1	Only						1																												0.948
HORVU2Hr1G083720.2	416	S	COP1-interacting protein 4.1	0.835123	0.00750115	60.324	VSS(0.001)VGLS(0.143)S(0.835)MDT(0.02)AEAK	2	6.0976	2	Only					0.771						1.229									0.627											0.957			1.43	0.613
HORVU6Hr1G083650.3	38	S	Eukaryotic translation initiation factor 3 subunit G	0.835132	0.000600575	52.149	DLAPPT(0.03)DAS(0.835)DT(0.125)PPT(0.007)S(0.003)DGPAALGGPAK	2	1.9322	2	Only		0.98	1.02																									0.89	0.71	0.954	0.979	0.964	1.004	1.005	1.042	1.021	1.036	1.163
HORVU0Hr1G016820.2	257	Y	Protein kinase superfamily protein	0.835254	7.99624e-194	186.56	VIDFGSACTEGQTIY(0.021)S(0.08)Y(0.835)IQS(0.064)R	2	2.2474	25	Only	1.216	1.123	1.075	0.928	1.116		0.86	0.817	0.873	1.037	0.999	1.024	0.965	0.949	1.016	0.898	0.27558	0.747	0.0021396	1.002	0.98514	0.896	0.045396	0.87	0.0084177	0.858	0.021543
HORVU5Hr1G024550.3	640	S	respiratory burst oxidase homologue D	0.835307	0.00613712	55.094	AIFSQICRPPS(0.835)AGQS(0.164)GLLR	3	-7.1169	1	Only													1
HORVU3Hr1G067750.5	469	S	IQ-domain 31	0.835438	5.47519e-05	133.47	RS(0.14)S(0.835)FS(0.024)NS(0.001)EYPESGTK	2	-0.90581	3	Only				1.537									0.463
HORVU7Hr1G073410.1	118	T	Polycomb group protein FERTILIZATION-INDEPENDENT ENDOSPERM	0.835655	1.46941e-05	76.009	LGPGQGLGCEAAVGS(0.066)LT(0.836)PS(0.098)R	2	4.0692	6	Only		1.01		1.114			0.678	1.136	0.986		1.077					1.103		0.924		1.034		1.066								0.977	1.023
HORVU2Hr1G097080.22	182	S	Beige/BEACH domain ;WD domain, G-beta repeat protein	0.835684	4.63796e-05	101.55	VLNSVLS(0.001)S(0.011)T(0.143)S(0.836)IAS(0.007)S(0.003)APS(0.001)R	2	-5.2138	4	Only	1.224			1.077		1.286			0.413							0.965		0.337										1.03	1.019	1.058	0.943	1.14	1.042	0.93	1.028	1.052	0.874	0.957
HORVU5Hr1G040040.6	60	S	Protein kinase superfamily protein	0.836059	8.34079e-07	48.037	VEDMDS(0.001)AY(0.016)GS(0.143)DAS(0.836)DEGADDGDDLS(0.004)VR	2	3.186	2	Only										1.368	0.632
HORVU5Hr1G097010.3	381	S	Protein kinase superfamily protein	0.836125	0.00269178	74.486	AS(0.836)S(0.162)DT(0.002)IQER	2	1.4891	2	Only	1.106						0.894											0.808										0.917	0.946	0.897	0.974	1.018	0.908	1.07	1.026	1.027	1.002	1.011
HORVU6Hr1G043010.3	52	Y	alkaline/neutral invertase	0.836206	0.0103598	80.128	S(0.895)LS(0.125)DVS(0.975)Y(0.836)S(0.168)GGHAR	2	59.831	5	Overlap			0.725	0.837	0.687							1.751				1.051				0.435		2.415						1.142	1.151	1.154	0.937	0.925	0.963	1.016	0.995	0.996	0.934	0.902
HORVU3Hr1G020020.4	315	T	Protein kinase family protein	0.83633	2.21201e-05	104.76	LAFS(0.164)T(0.836)VGTPDYIAPEVLLK	2	5.0026	2	Only														0.912	1.088													1.12	1.192	1.217	1.051	1.103	1.078	0.922	0.894	0.937	0.931	1.029
HORVU7Hr1G076910.2	391	S	methyl esterase 12	0.836338	0	335.85	TLEEEEEESAEKS(0.164)S(0.836)	2	4.8231	2	Only							0.922				1.078																	0.909	0.914	1.178	0.842	1.065	1.031	1.076	1.013	0.981		1.035
HORVU1Hr1G015060.3	202	S	Chaperone protein DnaJ	0.836352	0.00183499	60.324	AAAAAAAFS(0.836)PGS(0.133)GEAS(0.024)GGGS(0.007)AR	2	1.1443	2	Only	1.112					0.888										0.799
HORVU7Hr1G122590.2	193	T	RNA-binding protein 3	0.836604	0.00361637	127.03	T(0.163)PT(0.837)PGEYCGPR	2	3.2116	1	Only		1																										0.957	0.935	0.98	0.87	0.997	0.907	0.93			1.039	1.194
HORVU1Hr1G082010.2	31	S	Reticulon family protein	0.836616	2.12009e-14	169.6	FHGSSSS(0.004)S(0.021)S(0.837)S(0.722)S(0.416)DDEAGR	2	4.0013	4	Only						1.094	0.83					0.974		1.102						1.123				0.753				0.92	0.94	0.953	0.995	0.922	0.978	1.087	1.052	1.106	0.865	0.911
HORVU1Hr1G069380.3	132	S	RNA-binding KH domain-containing protein	0.836631	0.00017358	95.677	IGFPQGPAGWQGAPQS(0.837)PS(0.103)S(0.046)Y(0.015)IVK	2	2.7691	11	Only	1.086		1.105		0.981				1.018		0.95			0.861		0.895		0.929		1.033		0.867		1.182		0.786
HORVU0Hr1G022050.10	94	T	RAB6A-GEF complex partner protein 2	0.83686	1.27455e-13	89.923	LS(0.163)T(0.837)NEALYSQGER	2	4.1456	6	Only	0.959						1.087			0.954								1.133				0.995						0.998				1.148			1.083
HORVU2Hr1G111640.2	594	S	Plasma membrane ATPase	0.837199	0.000172785	91.993	LGMGTNMY(0.007)PS(0.156)S(0.837)ALLGQSK	2	7.4787	1	Overlap			1																									0.984	0.964	0.989	1.01	0.998	1.036	0.975	1.017	0.98	1.004	0.987
HORVU4Hr1G024790.3	731	S	Coffea canephora DH200=94 genomic scaffold, scaffold_77	0.837413	0.000150754	58.539	EVLQIDS(0.837)DT(0.163)IAEAVEDVPACNK	2	1.9981	2	Only														1.587	0.413													1.034		1.008			1.037				1.016	0.939
HORVU7Hr1G092300.5	18	S	extracellular ligand-gated ion channel protein (DUF3537) [Arabidopsis thaliana]	0.837447	0.00463184	69.327	SSAS(0.004)T(0.034)PAS(0.124)GEPLLS(0.837)EVLK	2	3.2528	1	Only			1
HORVU5Hr1G054450.1	280	S	myb-like transcription factor family protein	0.837522	0.00405738	50.641	TDPSTPAPT(0.037)S(0.037)ES(0.087)AS(0.838)QGAAFK	2	3.9923	2	Only											1.292	0.708
HORVU1Hr1G027620.2	641	S	FACT complex subunit SSRP1-B	0.837577	0.00126058	87.251	GAGAAPVDVDS(1)ADGS(0.838)S(0.162)D	2	3.6105	2	Only										0.975	1.025																	1.24	0.992	1.277	1.544	0.826	1.334	1.126	0.995	0.839	0.746	0.964
HORVU6Hr1G020850.3	398	S	Splicing factor 3B subunit 1	0.837626	4.5164e-05	89.923	ILEPPAS(0.838)Y(0.098)QPIRT(0.064)PAR	3	-2.3735	1	Only				1																								1.028	1.051	1.044	1.003	1.041	1.001	1.041	1.087	1.071	0.948	0.964
HORVU7Hr1G087050.1	314	S	Elongation factor 1-gamma 2	0.837801	0.00669004	54.261	YQEENT(0.009)VS(0.838)Y(0.003)VT(0.151)LNK	2	4.6764	2	Overlap	1.35										0.65											0.481						1.047	1.039	1.056	1.008	0.988	1.008	0.964	0.967	0.986	1.028	1.034
HORVU2Hr1G064070.2	479	S	splicing regulatory glutamine/lysine-rich protein 1 [Aegilops tauschii subsp. tauschii]	0.837818	4.17945e-05	93.517	TGEASAPDS(0.005)S(0.002)VLS(0.838)T(0.155)DEGK	2	4.108	6	Only		1.083	0.676	1.035	1.063	1.077								1.066		1.203	0.53328									1.212
HORVU6Hr1G069450.1	447	S	Calpain-3	0.837939	8.15881e-05	85.646	S(0.15)NS(0.838)CLS(0.012)AVQDSETAIISADR	2	5.9961	2	Only			0.91								1.09											1.198
HORVU3Hr1G015980.1	68	Y	DUF674 family protein [Medicago truncatula]	0.838143	0.00160729	68.789	LLS(0.006)T(0.979)ET(0.969)MVGS(0.165)VGNLY(0.838)GS(0.043)VEK	3	34.815	1	Only	1
HORVU7Hr1G025300.3	157	S	Proline-rich cell wall-like protein	0.838282	8.18086e-06	135.89	HS(0.033)T(0.093)S(0.838)T(0.033)T(0.003)SMATPGDPLVEK	2	3.6623	2	Only													1.085		0.915
HORVU6Hr1G036810.1	228	S	RNA-binding protein 39	0.838477	0.00172988	102.26	EIS(0.104)S(0.838)S(0.039)S(0.018)DELHNDAK	2	-42.961	6	Only				0.301					3.764	0.268	0.329	0.338								0.966								0.783	0.759	0.789	1.077	0.994	0.992	1.23	1.109	1.203	1.091	1.058
HORVU4Hr1G043120.8	761	S	Paladin	0.838505	2.65437e-20	71.85	PIGMPAIQNNHEDT(0.003)T(0.003)DADY(0.317)S(0.748)S(0.839)GEET(0.09)IDHNGR	3	6.1721	5	Only			1.183	1.017								0.984	0.864	0.953		0.86				1.034		0.832				0.768		1.092	1.082	1.133	1.001	1.014	0.926	1.038	1.079	0.875	0.885	1.161
HORVU5Hr1G053390.5	45	S	BnaCnng49070D protein	0.838551	6.97414e-10	96.78	GDSPAQAAGEEPELS(0.839)PS(0.081)AS(0.081)R	2	0.56742	5	Only	0.915		0.926		0.913						1.162	1.084				0.992				0.813		1.22	0.030196
HORVU3Hr1G019320.2	552	S	structural maintenance of chromosomes flexible hinge domain protein [Arabidopsis thaliana]	0.838601	2.10505e-10	94.905	AVPSPES(0.121)S(0.839)PS(0.028)S(0.012)EEAVVATGK	2	3.0459	6	Only				1.08			0.918				1.031	1.056		0.941	0.974					1.035				0.959
HORVU1Hr1G047730.9	59	S	Sphingoid long-chain bases kinase 1	0.838603	0.00559107	46.358	EPEELLHPQAS(0.081)T(0.081)PS(0.839)WR	2	-52.43	2	Only					0.694		1.306
HORVU7Hr1G017730.1	620	S	kinesin-like protein 1	0.838655	6.34058e-11	176.58	IFPGLDS(0.044)LMS(0.839)HS(0.117)R	2	2.5603	10	Only		0.555		0.621		0.675	0.622	0.64	0.723		4.379	0.405		0.761	0.619	1.168		1.192		0.271	0.65338	4.31		0.959	0.71708	1.243		0.919	0.964	1.172	1.127	1.025	1.165	0.897	1.222	0.87	0.728	0.898
HORVU4Hr1G019460.1	597	S	receptor-like protein kinase 1	0.838727	1.62355e-165	266.27	S(0.839)VS(0.158)S(0.003)TGSGQLFSPSGFR	2	6.4241	2	Only				1.577									0.423															1.072	1.039	1.025	1.022	0.956	0.97		0.825	0.876	1.058	1.122
HORVU4Hr1G006260.5	189	S	Ethylene receptor	0.838946	1.5609e-14	209.84	S(0.161)GS(0.839)NLQLSHTLR	2	1.6578	4	Only							0.976	1.016		1.006	1.002
HORVU2Hr1G071880.2	24	S	OJ000315_02.4 protein	0.839632	6.01576e-23	157.38	FHTHGHHS(0.124)NS(0.84)T(0.084)T(0.1)PT(0.848)GEAAS(0.005)PK	3	1.5848	2	Only	1.059							0.941										0.889																	1.053	0.947
HORVU2Hr1G054040.19	535	S	Acyl-CoA N-acyltransferase with RING/FYVE/PHD-type zinc finger protein	0.839746	3.14355e-05	138.87	LEVTDLQGT(0.112)S(0.84)DS(0.048)APK	2	1.7456	5	Only				0.908	0.769	0.752			1.348	1.223										0.662
HORVU4Hr1G002300.2	123	S	DnaJ/Hsp40 cysteine-rich domain superfamily protein	0.839772	0.027681	62.304	S(0.006)KS(0.84)S(0.154)LEALFCYDK	2	4.3399	2	Only						0.866							1.134
HORVU0Hr1G039250.32	795	S	Sister chromatid cohesion protein PDS5 homolog A	0.839889	7.10972e-15	158.86	S(0.84)T(0.255)S(0.622)S(0.284)MEVPANQHKPIK	2	1.8637	12	Only		1.223	1.077	1.069	1.103	1.084	1.06	1.014	0.334	1.081		0.993	0.991	0.971		0.944	0.33482	0.698	0.4002	1.047	0.26292	0.902	0.3126	0.818	0.48366	0.853	0.134957	0.946	0.995	1.06	1.007	1.045	1.041	1.1	1.101	1.131	0.985	1.005
HORVU4Hr1G089290.7	1001	S	Zinc finger CCCH domain-containing protein 19	0.839938	0.00314005	44.16	VPVCS(0.84)PQS(0.16)VPAAAIPETCK	2	2.0423	1	Only												1
HORVU2Hr1G007760.1	769	T	ABC transporter family protein	0.840208	0.00125599	75.024	S(0.001)MS(0.016)GS(0.142)T(0.84)PHCLPGVSNAFAQER	3	1.3342	2	Only				1.058		0.942																						0.915
HORVU3Hr1G012850.1	817	T	chromatin-remodeling protein 11	0.840302	3.5877e-05	106.22	KDT(0.159)T(0.84)DGEDEDQLEPFTAEDEAEK	3	3.0896	12	Only	1.062	0.993			1.082	1.242	0.808		0.78			1.033				1.131	0.25484	0.773	0.02104	1.125		1.005
HORVU6Hr1G018790.3	979	S	Transducin family protein / WD-40 repeat family protein	0.840419	9.49451e-05	110.48	LAS(0.84)NS(0.16)FKEGQSTFGDLR	3	-2.2311	4	Only							1.155	0.925	0.921																			1.074	1.081	1.047	0.997	0.998	1.037	0.93	0.909	0.964	0.987	0.982
HORVU1Hr1G033390.3	205	S	Ras-related protein Rab-25	0.84047	0.00359011	79.235	TISVDS(0.84)T(0.155)VGNS(0.005)K	2	1.6979	4	Only							0.962	0.958	1.018						1.062									0.922					0.995				0.998	1.026
HORVU3Hr1G079010.5	147	S	transcription factor-related	0.840634	3.88945e-05	126.42	NNENWGES(0.002)S(0.006)MADT(0.151)S(0.841)PR	2	6.1432	9	Only			0.992		1.015		0.931	0.991		0.988	1.04	1.069	0.964	1.008		1.023		0.969		0.983		1.041		0.975	0.56908	0.994
HORVU2Hr1G092690.9	35	S	Sphingoid long-chain bases kinase 1	0.840638	0.00124378	98.328	SAGQQS(0.841)S(0.159)PTVFPEKR	2	3.6544	1	Only										1
HORVU7Hr1G088370.13	554	S	poly(A) polymerase 2	0.840687	0.0118925	51.128	SGNVSDEPIS(0.159)NS(0.841)QQK	2	0.70771	1	Only									1
HORVU4Hr1G063180.2	289	T	Brefeldin A-inhibited guanine nucleotide-exchange protein 2	0.840817	2.26743e-165	177.88	T(0.04)T(0.04)S(0.04)S(0.04)T(0.841)AAGT(0.001)VPHDGAFETTAAAEEGANPADLLDSTDK	3	5.7471	1	Only				1																								1.022	1.01	1.079	1.073	1.081	1.06	0.966	0.989	0.977	1.027	1
HORVU2Hr1G110900.9	762	T	Protein kinase superfamily protein	0.840849	4.61258e-10	128.46	FASISGSGAS(0.002)VT(0.001)QNGS(0.157)T(0.841)PR	2	1.6335	2	Only				1.219					0.781																			1.103	1.043	1.277	0.954	0.851	0.983	0.926	1.023	1.032	0.976
HORVU4Hr1G039890.13	373	S	retinoblastoma-related 1	0.84108	4.39063e-05	88.796	NMLTVPS(0.025)S(0.064)PS(0.841)S(0.064)PANGGS(0.005)VK	2	4.6373	4	Only		0.998			1.125				0.851	1.026						1.127		0.853		1.096		1.028
HORVU4Hr1G035740.2	393	S	DOMAIN OF UNKNOWN FUNCTION 724 7	0.841237	6.81197e-06	88.301	RPSSAVEVASNDDENGHHT(0.119)QS(0.841)PAT(0.039)K	4	1.0854	2	Only									0.913		1.087
HORVU6Hr1G012510.5	37	S	Cold shock protein 2	0.841403	1.25944e-23	173.13	GFGFISPDDGSEDLFVHQS(0.841)S(0.159)IK	3	2.268	10	Only	0.8	0.722	0.703	1.014	1.066			1.133			1.214				1.348	1.402	0.0082159	1.528		0.857		1.637		0.841		1.818		0.915	0.926	0.958	0.966	0.97	0.972	1.049	1.055	1.051	1.037	1.053
HORVU7Hr1G056570.13	729	S	Membrane-associated protein Hem	0.841666	0.00101523	81.618	FVEGS(0.002)S(0.099)S(0.057)GS(0.842)HGAGSLQR	2	0.4691	1	Only					1																							1.009	1.134	1.071	1.052	1.123	0.8	1.018		0.844		0.91
HORVU6Hr1G080430.2	281	T	Cyclin-L1-1	0.841752	0.00684325	78.177	ESPASAVAS(0.155)DRGT(0.842)PVPS(0.001)S(0.001)S(0.001)S(0.001)QEK	3	-0.45199	2	Only				0.744								1.256								0.592
HORVU1Hr1G087100.4	242	S	Protein DEHYDRATION-INDUCED 19	0.841763	5.68783e-05	91.457	FAVPGSQS(0.023)LS(0.842)LLS(0.136)R	2	4.1226	2	Only							0.982		1.018
HORVU5Hr1G106520.1	223	T	prenylated RAB acceptor 1.E	0.841854	8.91219e-05	84.071	DAFDADAAVS(0.012)S(0.099)FT(0.842)GS(0.04)T(0.005)Y(0.002)GYSTLPR	2	2.995	3	Only			1.198					0.775		1.027								0.647				0.857
HORVU5Hr1G107380.1	32	T	chloride channel C	0.841859	6.4408e-159	275.19	S(0.158)AT(0.842)NNISQVAMVGSK	2	2.4742	16	Only	1.538	1.526		0.421	0.962			0.971	0.768	0.732	0.839		1.478	0.765		0.451	0.2799	0.568	0.128523	0.88	0.6684	0.513	0.0102354	0.775	0.612	0.732	0.46716		0.955	1.003					0.902		1.108	1.067
HORVU2Hr1G020190.5	296	S	MORC family CW-type zinc finger protein 4	0.842029	4.67761e-59	248.41	IASEALSIPLLS(0.842)S(0.158)PR	2	3.9363	4	Only			0.863	1.047				0.952		1.138						1.213		1.103		0.92		1.319
HORVU5Hr1G056280.13	838	S	ABC transporter G family member 53	0.842285	7.75856e-06	61.503	DTEDGS(0.943)NDES(0.024)T(0.024)S(0.02)NHAT(0.032)VNS(0.114)S(0.842)PGKK	3	4.7906	2	Only										0.781					1.219													1.096	1.231	1.163	0.893	0.994	0.976	0.852	0.937	1.003	0.929	0.903
HORVU6Hr1G053490.2	374	S	BTB/POZ domain-containing protein	0.842467	3.74263e-07	132.01	S(0.842)RS(0.156)DES(0.001)VGFDGAR	2	5.2024	1	Only										1
HORVU3Hr1G035850.1	418	S	Chromosome 3B, genomic scaffold, cultivar Chinese Spring	0.842511	7.0199e-08	52.295	ADEDAES(0.843)PT(0.153)LKEDMADT(0.004)QNAVTLDLFK	3	6.1438	2	Only												0.865			1.135
HORVU2Hr1G103890.12	200	S	receptor kinase 2	0.842567	0.000704028	104	LLPANAT(0.043)HVS(0.843)T(0.115)R	2	2.0121	6	Only					0.636		0.981	1.016	1.097				1.081		1.19									0.908	0.182438
HORVU2Hr1G060900.2	17	S	Pleckstrin homology (PH) domain-containing protein	0.842595	0.000297307	103.23	STMVGEMES(0.843)S(0.157)LER	2	5.3931	4	Only						1.026				0.876		0.994		1.103						1.097								1.145	1.159	1.067	1.144	0.912	0.991	0.921	0.755	1.025	1.135	1.155
HORVU1Hr1G051290.1	14	S	sugar transporter 11	0.842758	4.73329e-25	154.48	DVEIHVS(0.843)S(0.157)PAPDDRDAAR	3	0.1008	6	Only	0.918	0.985				1.048			0.981		1.104		0.964			1.101		1.031		0.949		1.16		1.018		1.013
HORVU2Hr1G053480.6	106	S	WD-40 repeat family protein	0.842911	0.000713401	46.206	IWTIPDGPCGS(0.002)IQPS(0.843)PAS(0.155)VHVLK	3	-0.039901	3	Only					1.081			0.909						1.01										0.9				1.106		1.049	0.884		0.936				1.014	1.062
HORVU5Hr1G003820.2	878	S	sacI homology domain-containing protein / WW domain-containing protein	0.843022	1.75718e-93	250.26	NIADS(0.035)S(0.843)S(0.121)PGNDIHGS(0.001)ER	3	0.36149	2	Only					1																							1.043	1.078	1.07	1.02	1.007	1.03	0.936	0.988	0.951	0.991	0.998
HORVU4Hr1G003210.2	258	S	basic helix-loop-helix (bHLH) DNA-binding superfamily protein	0.843208	7.58074e-05	82.747	NAAVSDQNGS(0.843)PS(0.135)S(0.022)ASSGAPASR	2	-0.85737	5	Only		1.076	1.099	0.865	0.995							0.965				0.855	0.154041			0.964		0.887
HORVU5Hr1G031300.2	593	S	Phosphatidylinositol 3,4,5-trisphosphate 3-phosphatase and dual-specificity protein phosphatase PTEN	0.843373	0.00135963	66.002	IT(0.157)IS(0.843)GDQGIATAPDGISLK	2	3.1241	1	Only												1																1.025	1.01	0.957	0.898	0.915	0.971	1.022	1.043	1.074	1.026	1.051
HORVU5Hr1G027590.2	456	S	Zinc finger CCCH domain-containing protein 67	0.843421	0.0014607	43.177	AMAVDELLAS(0.843)GDY(0.063)DNHLGS(0.075)PAS(0.018)VR	3	2.4598	1	Only		1
HORVU7Hr1G007940.5	674	S	WPP domain-interacting tail-anchored protein 1	0.843754	0.00209191	59.997	VGAEES(0.844)T(0.156)GDEEDS(1)ADEGVLR	2	4.8447	2	Only				1.096							0.904									1.212								1.228	1.089	1.234	0.909	1.022	1.06	1.102	0.904	1.048	1.078	0.941
HORVU1Hr1G094740.1	665	S	Translation initiation factor IF-2	0.843802	0.0011187	71.471	NVAPPVDNS(0.005)KKS(0.844)DT(0.151)ENVR	3	3.0197	7	Only						1.053	1.1	0.962		1	1.016	0.872			0.998					1.094				1.033				1.064	1.037	1.074	1.062	1.062	1.084	0.993	1.001	0.971	0.988	1.016
HORVU2Hr1G086240.1	508	S	eukaryotic translation initiation factor 4G	0.843864	9.48702e-43	242.35	IPS(0.156)S(0.844)INKPSPINPR	2	3.8655	3	Overlap				0.758										1.242														0.921	0.922	0.933	1.003	0.993	0.995	0.985	0.961	0.99	1	1.026
HORVU5Hr1G118160.5	317	S	mRNA-decapping enzyme-like protein	0.843937	0.000104315	47.387	ALS(0.844)AT(0.156)MVPPDAHVPTSAPTIQAASLTK	3	3.5434	2	Only									1.168		0.832
HORVU4Hr1G058210.4	94	S	Calcium-transporting ATPase	0.84429	0.0278183	50.519	T(0.156)PS(0.844)ECLAELGVSADR	2	2.2531	1	Overlap	1																											1.063	1.037	1.055	1.033	1.023	0.996	0.99	0.975	1.003	0.979	0.965
HORVU1Hr1G050560.1	586	S	Transcription factor MYC2	0.844404	0.0265544	54.261	PAAPS(0.003)S(0.152)S(0.844)GMHDNGAR	2	4.8847	1	Only			1
HORVU7Hr1G021910.1	88	S	PREDICTED: BRISC and BRCA1-A complex member 1 [Cucumis melo]	0.844428	8.63532e-35	112.06	VAAAVAS(0.003)PAS(0.038)S(0.114)GS(0.844)PGPGALMDPAAAPR	2	2.825	4	Only						1.11	0.88	0.932					1.078											0.84					0.995	1.005	0.867	0.941	0.822	1.014		1.037	0.965
HORVU6Hr1G029950.2	73	S	Protein CYPRO4	0.84469	1.13227e-11	100.41	YAEPIS(0.016)PNPS(0.845)PT(0.14)PNPGASASASASASAVNAVK	3	4.0725	1	Only								1																				0.906	0.998	1.046	1.137	1.042	1.071	0.972	1.01	0.956	1.161	0.995
HORVU1Hr1G094460.1	289	S	Trihelix transcription factor	0.844766	6.71503e-50	108.27	DASGDAEEDEQS(0.957)ADS(0.845)DY(0.175)EDHDEEHQAVHHS(0.023)MR	4	4.0348	6	Only	1.34		1.345	1.05		0.513				0.912		0.839				0.582	0.34078			0.893	0.67452	0.652	0.0093644
HORVU1Hr1G077510.5	531	S	Protein PAT1 homolog 1	0.844777	0.00699914	76.009	VLQS(0.154)S(0.845)QAQDS(0.001)SFQLR	2	1.576	5	Only	1.304	0.857	1.028								0.838				0.973							0.788				0.915
HORVU4Hr1G003270.1	817	S	unknown protein; LOCATED IN: chloroplast; BEST Arabidopsis thaliana protein match is: unknown protein .	0.844894	1.24199e-06	112.06	S(0.845)ES(0.149)MS(0.005)YPTSSYGSFLAFEK	2	2.0387	4	Only				1.481	0.816								0.945		0.758
HORVU7Hr1G121230.4	1112	S	Actin cytoskeleton-regulatory complex protein pan1	0.844958	2.28777e-60	137.58	GFFDSSVPSTPMY(0.003)NS(0.04)S(0.111)FS(0.845)PR	2	2.8915	14	Only	1.134	1.25	1.205	0.898	0.907	0.918	1.034	1.05	1.073	0.836	0.833	0.864		1.055	0.943	0.759	0.00069801	0.88	0.0136802	1.075	0.0054592	0.706	0.00034275	1.053	0.31178	0.835	0.047319	0.988	0.984	1.021	0.866	0.986	0.948	1.112	0.974	1.006	0.895	1.034
HORVU2Hr1G041760.1	652	S	Eukaryotic translation initiation factor 4G	0.845056	0.00513488	53.193	NLPQQPQS(0.155)AS(0.845)PAEELK	2	4.4016	2	Only							1.018	0.982																				0.882	0.889	0.912	0.948	0.907	0.94	1.079	1.083	1.088	0.926	0.942
HORVU7Hr1G091790.1	192	S	Replication factor C subunit 1	0.845111	8.54878e-22	184.31	S(0.845)S(0.155)EDLENDIKPSAANK	2	3.02	11	Only			0.913	1.111	1.047		1.121	1.157		1.082	1.085	0.099	1.081	1.109	1.196	1.182		1.248		1.429	0.42514	0.827		1.009	0.8241	1.236		0.957	0.959	0.915	1.165	1.042	1.092	0.992	1.15	0.772	1.1	1.065
HORVU7Hr1G095550.1	376	S	arogenate dehydrogenase	0.845552	0.000141539	63.025	QLLLEGKPPS(0.846)PS(0.152)VPT(0.002)PNNVT(0.001)VPK	3	0.48236	3	Only							0.844			0.746				1.41										0.599				0.884	0.878	0.945	1.078	1.073	1.055	0.962	0.874	1.004	1.1	1.104
HORVU3Hr1G089490.10	327	T	receptor-like kinase 1	0.845724	0.0269899	63.212	VPT(0.002)PT(0.846)T(0.152)PAR	2	-1.8874	1	Only											1
HORVU5Hr1G093370.3	21	S	Protein kinase superfamily protein	0.845742	0.00992184	67.887	T(0.095)GS(0.919)LGS(0.846)S(0.141)DYVR	2	2.047	2	Only									0.942				1.058											0.89				1.109	1.099	1.133	1.054	0.967	1.039		0.948	0.982	1.032	0.96
HORVU4Hr1G059740.2	143	S	PREDICTED: GATA zinc finger domain-containing protein 10 [Ipomoea nil]	0.846013	0.000494004	49.485	GGPNIPNQIS(0.846)PY(0.146)AY(0.008)NEGQNAEGK	2	2.5604	3	Only			0.986				1.159					0.855						1.175				0.867
HORVU2Hr1G085030.1	361	S	Serine incorporator 3	0.846239	0.00560706	69.613	AGSSTT(0.004)FLS(0.983)PPS(0.167)S(0.846)PR	2	4.6763	2	Only	0.866					1.134										1.309
HORVU6Hr1G016750.9	3161	T	Endoglucanase 11	0.846474	2.49572e-10	114.35	ELFLEKPLPT(0.846)ES(0.154)EEQEENQITK	3	2.4366	2	Only					1.104						0.896									1.232								1.039	1.043	1.089	1.061	1.067	1.044	1.052	1.077	1.067	1.082	1.091
HORVU4Hr1G086500.9	28	S	respiratory burst oxidase homolog B	0.846509	5.68363e-20	125.13	ADIEAGKPATESDTATLIPNS(0.01)GS(0.059)LEGS(0.847)S(0.084)R	3	6.2828	9	Only	0.598					1.306	0.908		0.915	1.375		1.303	0.88	0.817	0.897	2.184		1.524		0.975		2.239		1.054	0.24258	1.446		0.871	0.98	0.872	1.058	1.09	1.012	0.922	0.835	0.784	1.02	0.97
HORVU2Hr1G058850.2	194	S	Zinc finger CCCH domain-containing protein 50	0.846529	3.17395e-141	169.45	ALAVATSAASGASSPPLS(0.007)S(0.018)S(0.046)PDDEGNRS(0.847)PS(0.06)S(0.023)R	3	5.1763	6	Only	0.89			1.523	1.541		0.808	0.698						0.54		1.721		0.846						1.394		0.607		1.115	1.078	1.184	0.926	1.06	1.076	0.922	0.848	0.831		1.059
HORVU3Hr1G015610.2	200	S	Splicing factor 45	0.846689	6.49807e-15	72.438	AS(0.066)S(0.066)PPHGDAGGFS(0.847)IPGS(0.009)S(0.005)S(0.005)S(0.003)GLGLGAGGQMTAAQR	3	5.5625	2	Only			0.936										1.064													1.137
HORVU2Hr1G080020.2	72	T	receptor-like protein kinase 1	0.846754	0.00829781	85.821	LMDY(0.001)KDT(0.999)HVT(0.847)T(0.153)AVR	3	-2.3442	3	Only									1.081				0.808	1.111										1.127
HORVU6Hr1G065280.5	157	S	RING/U-box superfamily protein	0.846829	1.45712e-05	84.309	GTDGSS(0.067)S(0.847)S(0.086)IDDAGESGPHGR	2	4.8681	3	Only		1.235					0.932	0.832										0.714
HORVU5Hr1G083360.5	177	S	Protein PAT1 homolog 1	0.846918	8.74777e-05	134.24	MS(0.847)S(0.153)YPHQEPQYNNIELIR	3	-0.26624	1	Only					1																							1.048	0.989	0.99	1.005	0.974	0.93	1.009	0.973	1.028	1	1.011
HORVU1Hr1G077350.1	18	S	receptor serine/threonine kinase, putative	0.846974	0.00161708	90.156	QAS(0.847)S(0.153)QNGVHEGYFPVR	2	-53.832	3	Only						0.403			2.475				0.121											20.455											0.901
HORVU3Hr1G017020.13	314	S	receptor kinase 3	0.847046	0.000461346	113.46	S(0.012)T(0.012)S(0.124)S(0.847)S(0.005)VPQLR	2	-18.376	3	Only											0.892	1.108																1.029	1.013	1.074	0.972	0.972	0.938	0.988	1.009	1.003	1.009	0.953
HORVU3Hr1G071430.2	27	S	Protein kinase superfamily protein	0.847144	0.0207461	63.397	QS(0.847)S(0.153)LAPVR	2	-2.1386	3	Only					0.654					0.633		1.713								0.558								1.002	0.921	1.156	1.093	0.94	0.999	1.031		0.886	1.145	1.154
HORVU5Hr1G077190.10	233	S	hydroxyproline-rich glycoprotein family protein	0.847396	7.39889e-27	87.892	LHTYVLPTPNDVQATSQTIAGNPT(0.027)S(0.063)GS(0.847)PIES(0.063)K	3	5.088	4	Only					0.817		1.294		1.231			0.658								1.242
HORVU3Hr1G089160.3	600	S	AP2-like ethylene-responsive transcription factor	0.847444	0.00963295	51.07	AVAAQAY(0.004)S(0.847)GGNMS(0.149)R	2	2.5289	1	Only			1
HORVU3Hr1G013650.6	373	S	Gamma-glutamyltranspeptidase 3	0.847449	0.0125751	79.889	PLS(0.078)S(0.847)MT(0.037)PT(0.037)IILK	2	-2.2628	2	Only										0.949	1.051																	1.211					0.861		1.214			1.112
HORVU2Hr1G121080.24	789	S	Protein kinase superfamily protein	0.847618	1.14178e-20	124.62	STELLDEAMMGS(0.848)S(0.131)CDHS(0.021)QVR	3	2.3122	4	Only		0.99		1.145											0.864	1.157										0.873
HORVU5Hr1G027590.2	662	S	Zinc finger CCCH domain-containing protein 67	0.847753	0.0029891	49.872	S(0.657)AS(0.495)HHDS(0.848)IDGEDSAILGR	3	0.88597	3	Only	1.121		0.951				0.928											0.896
HORVU5Hr1G000200.1	793	Y	Protein kinase superfamily protein	0.847754	4.89301e-08	108.94	LCDFGNAMLAGMNEVT(0.108)PY(0.848)LVS(0.045)R	2	1.3501	15	Only	1.383	1.384	1.059	0.914		0.919	0.795	0.791	0.785					0.971		0.719	0.068542	0.62	0.034044					0.814		0.761
HORVU7Hr1G118370.1	1046	T	Mediator of RNA polymerase II transcription subunit 15a	0.84777	0.000333154	45.458	QT(0.001)FS(0.042)ADT(0.848)PDVQS(0.036)T(0.024)AT(0.024)S(0.024)R	2	4.5493	1	Only					1
HORVU1Hr1G010380.2	836	S	WEB family protein At5g16730, chloroplastic	0.848195	0.000837323	86.135	LVVVDEVHS(0.848)AT(0.152)R	2	0.1597	7	Only				0.91				1.06	0.84		0.94	1.285	0.923	1.043						0.818				0.966	0.79444
HORVU7Hr1G053170.6	438	S	Peptidyl-prolyl cis-trans isomerase	0.848251	0.00370528	80.026	IIEY(0.003)DT(0.132)S(0.017)FS(0.848)EDEKK	2	3.8258	3	Only	1.263								0.843				0.894					0.667						0.943		0.708		0.956	0.949	0.991	1.079	1.056	1.054	0.97	1.012	1.005	1	0.981
HORVU5Hr1G002150.1	59	S	RNA-binding protein 1	0.848837	0.00152256	73.305	GFGFVTFGS(0.151)EES(0.849)MR	2	4.8715	5	Overlap	0.949	0.99		0.975		0.918		1.168								0.976	0.57782	1.205										0.928	0.773	0.817	1.205	1.061	1.116	1.033	0.612	0.916	1.07	1.058
HORVU3Hr1G080210.60	391	S	Protein MOR1	0.84886	2.47109e-13	167.19	ALDTASST(0.003)S(0.015)AAS(0.849)S(0.132)DGLPR	2	27.388	6	Only				1.084	0.651	1.138				1.008	1.02			1.1						0.944	0.67456							1.014	1.058	1.111	1.003	1.101	1.007	0.858	0.848	0.859	1.052	1.075
HORVU5Hr1G009740.2	47	S	Sec1/munc18-like (SM) proteins superfamily	0.848941	5.9369e-22	114.69	MLHLNQQQPS(0.849)S(0.151)DGGGEGDEEAYK	3	2.2208	2	Only							0.822						1.178											0.698				1.031	1.031	1.013	1.064	0.985	1.035	0.948	0.983	0.987	1.034	1.047
HORVU2Hr1G100740.27	988	T	DNA ligase IV	0.849352	0.000174032	168.43	LSAAGET(0.011)T(0.849)S(0.016)S(0.124)PK	2	0.59112	4	Only	0.889		0.852					1.061						1.197				1.219						0.886		1.375
HORVU0Hr1G008690.1	296	Y	TOPLESS-related 1	0.849943	0.000335092	73.345	TPSAANPS(0.086)MDY(0.85)PS(0.056)GDS(0.008)DHVSK	2	2.6613	2	Only				0.948	1.052																							1.059	1.01	1.032	0.983	1.018	1.057	1.002	0.994	0.952	0.99	0.998
HORVU3Hr1G093280.1	33	S	Loricrin	0.85001	1.56355e-14	156.45	S(0.85)KS(0.15)HLNADSQDSSSDDVYR	3	3.0834	3	Only	0.888								1.229			0.883						1.384				0.994
HORVU5Hr1G033940.1	36	T	trehalose phosphate synthase	0.850356	3.65836e-08	51.397	VVT(0.85)AS(0.147)GIVPGLHCFDDDAGT(0.002)AS(0.001)VASDQPNQAPR	3	3.7252	1	Only														1
HORVU5Hr1G124410.12	134	S	5'-AMP-activated protein kinase subunit gamma-2	0.850429	0.000568253	108.2	MDVDGES(0.85)S(0.15)QR	2	5.3924	5	Only	0.987					1.009			0.923		0.912		1.17			1.022		0.935		1.106		0.924		0.789		1.185		0.939	0.935	0.973	1.018	1.009	0.979	1.018	0.982	1.017	0.991	0.994
HORVU1Hr1G039790.5	281	S	RNA-binding protein 1	0.85052	7.86752e-05	104.75	SMGGGGFHSNNGPNSNAS(0.144)S(0.851)Y(0.005)DGR	3	4.0301	6	Only	0.838	1.068	0.841					1.129	1.089					1.035				1.211	0.15436					1.071		1.13		0.96	0.984	0.906	1.044	1.065	1.02	0.968	1.009	1.003	1.066	1.059
HORVU2Hr1G086830.1	611	S	Trafficking protein particle complex subunit 9	0.850875	7.53308e-10	112.33	AWHLSLTDLEADGS(0.149)RS(0.851)PANPR	3	1.6962	4	Only	1.238	1.201						0.573			0.988							0.47				0.81
HORVU0Hr1G005320.9	78	S	IQ-domain 22	0.850908	0.00263828	117.21	SYAT(0.01)MPDS(0.851)PS(0.139)R	2	7.6852	10	Only	0.708		1.179	1.119	1.45	1.259	0.701	1.022	0.689					0.91	0.962	1.352	0.22116	0.852	0.60586					0.859	0.38746	0.992	0.93454
HORVU2Hr1G115180.1	647	T	Multidrug resistance ABC transporter ATP-binding and permease protein	0.851031	2.30309e-08	173.54	S(1)MHLTS(0.001)S(0.007)LS(0.14)T(0.851)K	2	2.3193	6	Only		1.204	0.21	1.311			0.986				1.289					1.854		1.395		1.017		1.823						1.056	1.097	1.203	1.183	1.303	1.146	0.709	0.662	0.818	1.125	1.034
HORVU1Hr1G087180.1	952	S	homeobox-1	0.851234	2.01322e-07	157.54	SVVNLSMPS(0.851)S(0.11)PHS(0.039)K	2	1.7109	4	Only					0.186			1.815		0.167					1.832					1.114				0.991
HORVU2Hr1G030670.4	157	S	WD repeat and FYVE domain-containing protein 3	0.851273	5.46595e-09	54.755	GGVDNASSHSSVSGATDSFSGLNLDKDDDS(0.851)S(0.099)PT(0.049)K	3	4.9862	1	Only											1																	0.794	0.803	0.848	0.86	0.931	0.852	1.294	1.1	1.126	0.978	0.993
HORVU7Hr1G063020.3	778	S	Lipid A export ATP-binding/permease protein MsbA	0.851425	0.000227495	77.347	RLS(0.851)DFS(0.136)T(0.013)ADFSLSVIHDPAAHR	4	-3.0167	3	Only			0.594										1.14		1.266											2.025		0.955	0.993	1.087	1.1	1.224		0.783	0.922	0.824	1.045	1.188
HORVU2Hr1G038480.14	1049	S	time for coffee	0.85161	0.00870007	60.14	SVAGDS(0.001)S(0.007)S(0.016)T(0.124)PS(0.852)AGDNER	2	4.3195	2	Only												0.395			1.605
HORVU2Hr1G094290.3	399	S	ubiquitin fusion degradation 1	0.851641	0.00438631	119.43	LVFGS(0.001)S(0.007)AS(0.852)S(0.14)KK	2	1.9122	14	Only	0.62	0.687	0.625	1.09	1.076	0.893	1.223	1.255	1.238		1.052	1.171	1.075	1.005	0.991	1.583	0.0032215	1.923	4.0839e-05	0.917	0.40644	1.726	0.0025962	1.21	0.00187628	1.59	0.00036103		0.854	0.954	0.99	1.105	1.109	0.677		1.009		1.069
HORVU7Hr1G066930.5	326	S	WD-40 repeat protein-like isoform 1	0.851748	1.0482e-42	113.73	VGQPDEVS(0.001)FS(0.009)GAS(0.134)HS(0.852)PNVY(0.004)SQEDLPK	3	3.4475	11	Only	0.973	0.959	0.875	1.107	1.208			0.986		1.001	1.018	1.038	0.885	0.951		1.237	0.028878	1.054		1.136	0.036964	1.089	0.068482	1.074		0.981	0.73734	1.016	1.019	1.032	0.999	1.012	1.026	0.991	1.032	1.019	0.973	0.956
HORVU4Hr1G082710.2	482	T	Protein MLO	0.851753	0.00122652	123.99	SDDPQS(1)APT(0.852)S(0.148)PR	2	5.9972	3	Only	1.516						1.292				0.192							0.852				0.127
HORVU3Hr1G079760.1	244	S	ARF-GAP domain 5	0.851856	2.23536e-41	195.51	NDVLSPSS(0.001)QDT(0.017)GYS(0.119)S(0.852)PS(0.01)VHHS(0.002)R	3	3.8365	8	Only	1.022	1.096			0.755		1.02		1.127				0.965	1.017	0.998	0.713		1.014	0.85114					1.081	0.166596	0.938	0.147102
HORVU5Hr1G093770.1	17	S	lipoxygenase 1	0.851901	0.0002018	74.152	MFGGGLDLIGGLT(0.148)GGGS(0.852)K	2	-3.3124	1	Overlap													1															1.218	1.2	1.184	0.807	0.832	0.82	1.164	1.147	1.156	0.824	0.838
HORVU2Hr1G058850.2	180	S	Zinc finger CCCH domain-containing protein 50	0.851916	1.01463e-39	93.626	ALAVATSAAS(0.003)GAS(0.126)S(0.852)PPLS(0.017)S(0.001)S(0.001)PDDEGNR	2	2.3039	5	Only	0.266			1.548	2.187								0.637	0.363		7.021										1.88		1.115	1.078	1.184	0.926	1.06	1.076	0.922	0.848	0.831		1.059
HORVU1Hr1G066100.1	103	S	Adenine nucleotide alpha hydrolases-like superfamily protein	0.851954	0.00358605	85.716	PS(0.852)S(0.146)PS(0.002)PPSPVR	2	1.8395	2	Only										0.92					1.08													0.872	0.819	0.895	0.931	1.028	1.019	1.015	1.037	1.012	1.01	1.078
HORVU2Hr1G041760.1	1021	S	Eukaryotic translation initiation factor 4G	0.85209	1.46961e-12	117.41	IELDDWEDAADMS(0.852)T(0.148)PK	2	5.3396	7	Only	0.801					1.152					1.047					1.438				1.1		1.307						0.882	0.889	0.912	0.948	0.907	0.94	1.079	1.083	1.088	0.926	0.942
HORVU7Hr1G054730.9	120	S	Membrane fusion protein Use1	0.852117	0.00219282	85.513	STAQVEVGPS(0.852)S(0.148)HER	2	5.4453	11	Only				0.949	0.898	1.267	1.038	1.012	0.959	1.029	0.148		1.387	1.112	1.202					1.764	0.5029			0.813	0.041744
HORVU5Hr1G111540.3	324	S	RNA-binding KH domain-containing protein	0.852229	7.32859e-05	89.529	EDS(0.004)PHPGS(0.852)VS(0.143)PFSNGGMK	3	-0.15246	6	Only			0.741	1.035	1.173	1.05										1.466												0.919		0.867		1.08	0.964	1.099	0.9	1.128		1.002
HORVU1Hr1G066100.1	106	S	Adenine nucleotide alpha hydrolases-like superfamily protein	0.852341	0.0145341	59.731	PS(0.037)S(0.093)PS(0.852)PPS(0.018)PVR	2	0.26331	1	Only							1																					0.872	0.819	0.895	0.931	1.028	1.019	1.015	1.037	1.012	1.01	1.078
HORVU5Hr1G022220.2	36	S	Tetratricopeptide repeat protein 7A	0.852385	0.00602919	54.261	APGS(0.852)ET(0.139)GAS(0.008)AAT(0.001)ASESSETR	2	3.6766	4	Only					1.085	1.091		0.837		0.987										1.102								0.9		1.091	1.059		1.022				1.045
HORVU7Hr1G096660.1	51	S	histone H2A 2	0.852392	0.0151475	49.487	SLSLSTANPEMDIS(0.148)GNS(0.852)GR	2	5.7972	3	Only			0.829		1.089								1.081			1.314										1.304
HORVU3Hr1G061240.1	62	S	26S protease regulatory subunit 4 homolog	0.852405	0.00482985	73.262	APVT(0.002)LDT(0.134)S(0.852)PAPS(0.012)PR	2	3.302	1	Only	1
HORVU6Hr1G041140.15	179	S	Copine-3	0.852531	0.000961283	44.019	SVADLENLYHSGNGENFFVPAS(0.147)NAHDCHS(0.853)MEVLK	4	4.4478	1	Only															1													0.907	0.748	0.94	0.963	1.087	1.072			1.069		1.059
HORVU4Hr1G052040.2	367	T	BZIP transcription factor [Medicago truncatula]	0.852576	0.000522902	57.042	ILDISMYET(0.086)DET(0.853)PVT(0.53)S(0.53)PVK	2	5.6325	1	Only															1
HORVU2Hr1G035650.7	609	S	SUMO-activating enzyme subunit 2	0.852821	1.68294e-06	119.58	S(0.853)AAS(0.095)S(0.017)S(0.017)S(0.017)VHAT(0.001)DDTAEDPSKPGMK	3	4.142	1	Only							1																					1.041	1.041	1.058	0.963	0.969	0.941	1.103	1.027	1.086	0.939	0.936
HORVU4Hr1G033300.1	344	S	AAA-type ATPase family protein	0.852907	0.00111172	104.49	VVQPIIS(0.017)S(0.853)AS(0.13)DK	2	3.6279	8	Only	0.491		0.425	0.546	2.266	1.214	1.058									2.93	0.183962	2.31										1.144	1.108	1.103	1.033	0.984	0.994	0.951	0.901	0.953	1.003	1.019
HORVU4Hr1G073290.3	1012	T	Protein kinase superfamily protein	0.853029	5.02149e-05	125.82	LVSPSPAETQSPPVPQEIWVNS(0.073)S(0.073)T(0.853)P	3	3.1614	5	Only			0.721		1.299			0.805			1.191			0.983		1.802		1.117		1.091		1.652		0.819		1.363
HORVU4Hr1G019590.13	47	T	CBS domain-containing protein CBSCBSPB3	0.853033	2.53389e-09	166.59	VPS(1)KPT(0.853)S(0.147)PNHVAGER	3	-0.56377	7	Only			0.227		1.459				1.172		1.142					6.427		5.163		1.278		5.031								1.022							0.978
HORVU6Hr1G002580.20	398	T	Ubiquitin-like superfamily protein	0.853095	4.24316e-28	153.56	GANASSGSVTTS(0.001)QAPS(0.073)S(0.073)T(0.853)PR	2	1.7662	9	Only	0.226	0.19	0.184			2.426	1.789		1.764		2.068		0.156	0.197		12.13		8.882	0.000119027	1.173		10.34		10.065	0.0025389	0.882	0.36494
HORVU7Hr1G073650.1	530	S	BTB/POZ domain-containing protein	0.853235	0.000501484	115.79	QLGLPT(0.017)S(0.853)S(0.129)EQHR	2	2.4432	9	Only	1.303	1.274	1.265	1.002			0.808			0.941	1.001	1.144	0.263			0.782		0.631		0.974		0.803	0.06242	3.072		0.205
HORVU3Hr1G073840.1	65	S	furry [Arabidopsis thaliana]	0.853302	0.00370349	61.503	AVIPT(0.087)S(0.853)DPET(0.06)VFDIK	2	2.7827	2	Only	0.996														1.004											1.008		0.87	0.871	0.838	1.007	1.013	0.981	0.976	1.003	0.968	1.134	1.104
HORVU3Hr1G043530.1	349	S	Tetratricopeptide repeat protein 5	0.853414	0.00540183	73.305	S(0.147)AS(0.853)LVSSMNEVNFK	2	5.8657	3	Only				1.056		0.899						1.045								0.935
HORVU7Hr1G088630.12	555	S	ABC transporter G family member 42	0.853417	0.00480356	74.778	LS(0.146)NS(0.853)S(0.188)S(0.81)NGLS(0.002)NGISR	2	4.832	5	Only	0.883	1.534						1.109			1.201			0.273				0.918				0.994		4.062		0.226
HORVU7Hr1G091220.2	20	S	UPF0183 protein	0.853421	0.000140224	68.42	SPAMVGGGPGS(0.01)AVGS(0.853)PS(0.132)PAT(0.004)VPVR	2	0.94642	4	Only			0.975					1.274			0.843			0.909				1.307				0.865		1.402		0.932
HORVU5Hr1G040210.3	173	S	HVA22-like protein J	0.853641	5.96129e-05	60.14	RPPS(0.146)PPQES(0.854)LFDNPDAAAVAEVLR	3	-1.5479	2	Only				0.678										1.322
HORVU5Hr1G097010.3	21	S	Protein kinase superfamily protein	0.853924	0.00359779	65.12	NLPT(0.14)S(0.854)GPLS(0.003)FT(0.003)S(0.001)R	2	1.6396	3	Only				1.013					1.126			0.861								1.177								0.917	0.946	0.897	0.974	1.018	0.908	1.07	1.026	1.027	1.002	1.011
HORVU5Hr1G079750.36	458	S	Inositol-tetrakisphosphate 1-kinase 6	0.85403	0.0125816	71.912	S(0.073)S(0.073)S(0.854)GDEPLTFNSLK	2	4.2502	4	Only					0.899					0.786			1.199		1.116					1.144								1.132	0.998	1.056	0.849	0.973		0.953	1.007	0.898	1.139	1.092
HORVU4Hr1G013680.2	447	T	Y-family DNA polymerase H	0.854031	4.54844e-12	180.42	MSHFSGEKDDS(0.006)T(0.854)S(0.124)PT(0.016)QK	3	0.69552	1	Only									1
HORVU2Hr1G109850.1	384	S	IQ-domain 32	0.854033	0.000479786	122.13	S(0.854)NS(0.142)S(0.004)SFLDAPSKPK	2	5.2393	1	Only										1																		0.833	0.908	0.854	1.233	1.197	1.104	0.879	1.06	0.834	1.321	1.18
HORVU5Hr1G080610.1	312	S	Plant UBX domain-containing protein 8	0.854044	2.45404e-06	79.508	IPPGDTESAEPVLPGDS(0.854)PPS(0.09)S(0.038)S(0.016)QPQNHDHQY(0.002)NR	4	3.9735	1	Only													1															0.966	0.851	1.033	1.042		1.044	1.066	1.059	1.024	1.076	1.051
HORVU2Hr1G092690.9	10	T	Sphingoid long-chain bases kinase 1	0.854113	0.000617385	137.58	MDAADLENPT(0.854)S(0.146)R	2	1.4391	5	Only				1.122							0.967	0.932	0.994	0.985						1.182
HORVU3Hr1G015150.11	90	S	Sphingosine-1-phosphate lyase	0.854208	3.82391e-06	170.95	VVEQLQS(0.473)GS(0.854)AS(0.854)S(0.819)KK	2	27.162	4	Only	3.109							0.173					0.338	0.38				0.056						0.482		0.115		1.112	1.098	1.042	0.951	0.983	0.962	0.884	0.936	0.946	0.962	1.029
HORVU2Hr1G019650.1	306	S	F-actin-capping protein subunit alpha	0.854362	0.000204479	97.268	TLFPWHNTHAIS(0.854)LT(0.146)R	3	-2.1748	9	Only	0.764		0.849	1.04	1.05	1.119	0.953		0.88		1.211			1.133		1.326	0.0104409	1.136	0.191459	0.883		1.502		0.809		1.405		1.374	0.974	1.204	0.931	0.954	1.2	0.988	0.787	0.79	1.041	1.035
HORVU0Hr1G022050.10	119	S	RAB6A-GEF complex partner protein 2	0.854514	0.00853037	44.955	LS(0.168)VS(0.855)EIS(0.978)DDHGGGAVS(1)PLR	2	5.7793	1	Only				1																								0.998				1.148			1.083
HORVU3Hr1G087510.2	65	S	Dual specificity protein kinase pom1	0.854596	1.66776e-08	112.06	S(0.123)S(0.855)PS(0.022)GLLNPYGVWSSR	2	5.7746	2	Only						1.083							0.917
HORVU5Hr1G103380.18	267	S	Mitochondrial transcription termination factor family protein	0.854616	4.66986e-09	41.773	S(0.021)ADEDS(0.971)MES(0.855)VEY(0.151)HPDAGIDINMPS(0.001)S(0.001)S(0.001)GHR	3	4.0896	1	Only															1													0.984	0.763	0.994	0.755	0.725		1.158	1.221	1.134	0.973
HORVU7Hr1G028060.3	654	S	exocyst subunit exo70 family protein F1	0.854675	1.03479e-05	90.806	YTPEDLEGQLS(0.134)DLFEGS(0.855)PGS(0.01)ANHS(0.002)R	3	-0.51001	4	Only			1.034			0.737	0.974								1.256	0.713		0.942						0.775		1.215
HORVU1Hr1G052350.1	44	S	Protein kinase superfamily protein	0.854932	8.9691e-15	204.61	RPAPPTPPPHRPS(0.145)FS(0.855)LK	3	0.30528	6	Only	1.023		1									0.384	0.773	1.821								0.38				1.282	0.77308	1.261	1.163	1.097	0.95	0.818	1.032	1.056	0.959	0.801	0.898	0.963
HORVU5Hr1G125620.13	1140	T	COP1-interacting protein-related	0.854993	0.00695147	111.39	VT(0.855)S(0.145)LEDASSK	2	2.4235	2	Only												1.116			0.884
HORVU4Hr1G035250.1	778	Y	DEK domain-containing chromatin associated protein	0.855103	0.0270391	72.922	QALEY(0.855)DT(0.145)DEDVK	2	8.426	1	Only		1																										1.082	1.058	1.161	1.148	1.208	1.102	1.033	1.025	0.989	1.073	0.929
HORVU4Hr1G024790.3	692	S	Coffea canephora DH200=94 genomic scaffold, scaffold_77	0.855135	0.0273987	52.662	AIFGAGT(0.003)FNFS(0.142)PS(0.855)K	2	-2.032	1	Only	1																											1.034		1.008			1.037				1.016	0.939
HORVU2Hr1G029120.5	642	S	Leucine-rich receptor-like protein kinase family protein	0.85525	0.00037174	47.844	EVVES(0.016)T(0.01)S(0.084)S(0.855)GVT(0.026)ET(0.005)S(0.003)AAASVR	2	1.7719	3	Only				1.051							1.126		0.823							0.933								0.963	1.098	1.001				1.019	0.868
HORVU3Hr1G113910.3	367	S	U-box domain-containing protein 4	0.855256	2.00158e-05	81.867	AS(0.145)PS(0.855)HNGVHQNSDALVNR	3	2.7807	1	Only											1																	0.879	0.788	0.876	1.002	0.786	1.035	0.838	1.057	1.058	0.929	1.057
HORVU2Hr1G040410.5	168	T	B3 domain-containing transcription factor ABI3	0.855518	7.16495e-05	87.232	SDDMHDRPT(0.144)T(0.856)PAGMGQIIR	3	0.094307	3	Only								1.093					0.937	0.97										1.146
HORVU6Hr1G061060.2	470	S	kinesin 4	0.855539	0.00358914	46.768	DDS(0.025)S(0.084)QIS(0.856)HDDS(0.035)EHYK	2	2.826	2	Only							0.609					1.391
HORVU6Hr1G077540.1	232	S	SNW domain-containing protein 1	0.855597	6.95291e-28	197.99	AS(0.856)GS(0.144)PPVPVMHS(0.998)PPRPVT(0.002)VK	2	4.3331	2	Only													1															0.981	0.972	0.908	1.051	1.026	0.994	1.07	0.877	1.05	1.012	1.137
HORVU1Hr1G054610.22	70	S	camphor resistance CrcB family protein	0.855787	3.79257e-12	71.438	HS(0.856)LQS(0.144)ADQLLGDADSSALAQVIDSGDR	3	3.6251	5	Only			0.699		1.084						1.022			1.124	1.072	1.551				1.061		1.462				1.571
HORVU2Hr1G104030.4	790	S	Receptor-like protein kinase 2	0.855813	3.39177e-05	104.76	S(0.042)DGS(0.856)S(0.103)HLSETFVVPELR	2	3.4136	4	Only	0.57						0.881	0.906						1.643				1.568						0.544		2.882
HORVU1Hr1G041250.5	244	S	Malate dehydrogenase	0.85594	2.39006e-05	177.64	KLS(0.143)S(0.856)ALS(0.001)AASSACDHIR	3	-0.52039	4	Overlap										0.974	0.989	0.912		1.125														0.842	0.907	0.894	1.029	1.067	1.02	0.967	0.951	0.992	1.084	1.053
HORVU4Hr1G082280.2	1065	S	Actin cytoskeleton-regulatory complex protein PAN1	0.85602	0.0131939	50.641	FDS(0.991)FRS(0.856)QDS(0.153)AVPQESR	2	2.5283	1	Only														1														0.668	1.103	0.986		1.052		1.086	1.11
HORVU5Hr1G084100.3	553	S	protein kinase family protein	0.856263	3.24969e-06	102.1	GGFGNVYLGEVDS(0.856)GT(0.144)K	2	4.4022	10	Only	0.927	1.181		1.158		1.041	0.974	0.883	0.822			1.015		0.957	1.042	1.043	0.7507	0.847	0.24092	1.083		0.963		0.893	0.20598	0.948	0.7509	1.244	1.215	1.214	0.96	0.777		0.985	1.02	1.099	0.983	0.872
HORVU2Hr1G085730.7	117	S	HIV Tat-specific factor 1 homolog	0.856345	4.72266e-159	186.42	EHVIDDPDERPS(0.856)S(0.144)PPDGVEEFTDDDGTIYK	3	6.0575	9	Only				0.802		0.86		1.267			0.918		1.152		1					0.905				1.178				0.843	0.741	0.579	1.295	0.89	1.071	1.264	0.872	1.179	1.249	0.985
HORVU6Hr1G069450.1	406	S	Calpain-3	0.856492	1.22008e-05	108.39	S(0.132)NS(0.856)QS(0.011)DGVNWNSVPFDR	2	4.851	6	Only					1.001	1.175	0.909			1.116	0.797	1.002								1.12	0.46
HORVU5Hr1G016360.3	70	S	BTB/POZ domain-containing protein	0.857008	0.00309965	40.138	KIPS(0.857)APPS(0.087)VAPS(0.056)VQNAPSVTDEPGR	3	0.47607	1	Only				1
HORVU1Hr1G007580.4	491	S	E3 UFM1-protein ligase 1 homolog	0.857054	8.69162e-23	164.79	DFGDNDAS(0.12)S(0.857)T(0.022)GASSDR	2	3.5902	5	Only	1.712							0.84	0.783		0.861			0.804				0.474				0.503		1.009		0.47		0.956	0.936	1.013	0.979	1.082	0.973	1.007	1.007	1.016	1.062	1.035
HORVU1Hr1G087340.3	101	S	Guanylate-binding family protein	0.857112	0	338.51	GS(0.143)PS(0.857)AAAAADASASPAAPAAAAGGLGR	3	4.7054	11	Only		0.9	0.797	1.164	1.056	1.048				1.081		0.898	0.948	1.051	1.057	1.284	0.028305			1.101	0.31148	1.166	0.30566			1.201	0.065037	1.029	1.06	1.068	1.008	1.005	0.966	1.042	1.012	1.001	0.937	0.963
HORVU6Hr1G034570.2	388	S	receptor kinase 2	0.857388	0.00375256	51.785	VVIDVPS(0.114)S(0.857)ADY(0.011)DPLAS(0.018)GK	2	7.2182	3	Only	1.052		1.039			0.91										0.87
HORVU7Hr1G096270.1	592	S	Poly [ADP-ribose] polymerase 2	0.857732	0.00474022	78.157	LLEDDS(0.142)S(0.858)DQDDPLYAR	2	4.4949	3	Only							1.547	0.821				0.632																0.913	0.948	1.014						0.83	1.363
HORVU7Hr1G082540.2	79	S	copper chaperone	0.857863	0	342.81	TSFWEAEPSAASAVS(0.142)S(0.858)	2	3.8685	14	Overlap	1.042	1.072	1.058	1.129	1.097	1.074	1.069	0.984	0.993		1.063	1.032	0.783	0.815	0.788	1.04	0.076845	0.96	0.2086	1.05	0.11	0.991	0.5827	1.277	0.00110094	0.752	4.2001e-05	0.893	0.929	0.972	0.98	1.022	1.06	1.09	1.006	1.082	1.028	0.939
HORVU4Hr1G082280.2	943	S	Actin cytoskeleton-regulatory complex protein PAN1	0.857891	9.68769e-29	228.06	FGVHDS(0.858)S(0.142)PTK	2	1.2849	5	Only	1.12	1.073					1.416		1.307	0.085								1.242	0.041537			0.078						0.668	1.103	0.986		1.052		1.086	1.11
HORVU3Hr1G087210.2	693	S	respiratory burst oxidase protein F	0.857905	2.06226e-12	132.61	SNDEVES(0.858)IHGS(0.04)EIGS(0.102)FK	2	4.0711	2	Only	1.066							0.934										0.876										1.439	1.335	1.154		0.91	0.978	0.935				1.066
HORVU4Hr1G007620.2	572	S	phosphoglucomutase	0.85796	1.0669e-35	141.64	EIQPAVADVVS(0.003)ADEFEY(0.006)KDPVDGS(0.858)VS(0.133)K	3	2.3506	6	Overlap		1.052	0.986	1.018						1.039			0.959		0.946	0.999				0.98		1.02				0.935	0.180364	0.965	0.954	0.979	1.013	1.041	1.005	0.98	0.964	0.942	1.042	1.016
HORVU2Hr1G063210.2	78	S	Eukaryotic translation initiation factor 5A-1	0.858214	6.02039e-06	133.34	LEDIVPS(0.858)S(0.142)HNCDVPHVDR	3	0.83138	7	Overlap		1.047			0.954			1.039	0.969		0.992					0.911		0.959		0.962		0.947						0.905	0.64	1.007	1.026	0.788	1.166	0.928	0.888	0.684	1.281	1.223
HORVU2Hr1G041760.1	702	S	Eukaryotic translation initiation factor 4G	0.858327	1.26672e-56	108.02	ISGLTSATSES(0.004)S(0.019)IS(0.858)PNHGNS(0.083)EADS(0.018)T(0.009)S(0.009)LNAADVPSTVISSAK	3	6.1904	5	Only	0.862			1.121			1.076							0.94	1.001	1.3		1.248						1.109		1.126		0.882	0.889	0.912	0.948	0.907	0.94	1.079	1.083	1.088	0.926	0.942
HORVU1Hr1G014730.6	9	S	Zinc finger CCCH domain-containing protein 33	0.8585	0.000537013	105.78	KPS(0.858)T(0.142)PPLAAPAPK	2	3.9594	1	Only		1
HORVU4Hr1G063180.2	287	S	Brefeldin A-inhibited guanine nucleotide-exchange protein 2	0.858543	0	245.33	T(0.068)T(0.068)S(0.859)S(0.006)TAAGTVPHDGAFETTAAAEEGANPADLLDSTDKDMLDAK	4	3.6899	10	Only	0.744			1.171	1.104	1.124			0.967	1.127					0.763	1.523		1.3		1.005		1.515		1.267		1.026		1.022	1.01	1.079	1.073	1.081	1.06	0.966	0.989	0.977	1.027	1
HORVU4Hr1G064670.6	321	S	Anaphase-promoting complex subunit 6	0.858571	4.45659e-05	81.409	GS(0.08)S(0.859)S(0.061)ICISSSSGQMMK	2	8.4062	4	Only			1.038					1.042		0.908					1.011			1.004				0.875		1.031		0.974
HORVU4Hr1G011460.1	151	S	BnaC03g45930D protein	0.858615	7.24792e-08	126.42	ASEIAPTILET(0.007)GKS(0.859)FT(0.135)AK	2	3.8882	10	Only	0.69			0.931	0.925	0.943	1.132	1.137	1.306	0.866	0.884			1.186		1.352		1.727		1.066	0.0090175	1.268		1.005		1.719		1.114	1.129	1.092	1.037	1.013	1.047	0.915	0.97	0.956	0.945	1.002
HORVU5Hr1G096370.1	392	T	UDP-glucose 6-dehydrogenase family protein	0.858911	4.25149e-101	275.96	FDWDHPMHLQPT(0.859)S(0.138)PT(0.003)AVK	3	-6.688	4	Overlap				0.402		1.598																						0.95	0.925	0.894	1.014	1.06	1.017	0.909	0.996	0.933	1.072	1.05
HORVU1Hr1G076120.1	254	S	DUF506 family protein [Medicago truncatula]	0.858989	0.0047744	63.883	LLPAAGAPVT(0.019)AGS(0.859)PES(0.122)EK	2	36.394	3	Only							0.849		0.735					1.416										0.559
HORVU7Hr1G100790.1	67	S	Remorin family protein	0.858991	0.00757913	77.347	S(0.014)LS(0.859)S(0.126)YS(0.001)DEQFMASMGR	2	5.7026	1	Only												1
HORVU2Hr1G113000.1	174	S	Golgin subfamily A member 5	0.859128	0	375.54	LLDTNASSLAS(0.004)S(0.859)S(0.093)S(0.029)S(0.011)S(0.004)R	2	4.9469	1	Only					1
HORVU6Hr1G065530.14	367	S	DWNN domain, A CCHC-type zinc finger protein	0.859341	9.28434e-71	155.56	ILEAPPT(0.01)S(0.025)S(0.859)T(0.105)ENVGS(0.001)MVQVQDMESALPVPHK	3	4.3959	2	Only										1.015				0.985
HORVU6Hr1G071850.3	264	S	ADP-ribosylation factor GTPase-activating protein 2	0.859463	2.14323e-12	124.62	AGFEST(0.001)NS(0.003)LNS(0.859)VDNS(0.104)FS(0.019)S(0.008)T(0.004)S(0.002)R	2	-1.3506	2	Only						1.632							0.368															0.978	0.981	0.966	1.003	1.006	1.139	0.964	0.922	0.947	1.015	1.039
HORVU3Hr1G081760.1	88	S	cobalt ion binding	0.859675	1.22736e-11	76.727	EPEPLS(0.998)EEDDDFT(0.142)S(0.86)GGEAAPIPTEGISK	3	3.6649	11	Only	0.784		0.878	1.144	1.2		1.012				1.041			1.069	0.872	1.41	0.030265	1.218		1.126		1.253		1.043		1.168	0.32294	0.986			0.854	0.841	1.042		1.137	1.051	0.956	0.975
HORVU6Hr1G069280.5	533	S	uridine kinase-like 4	0.859677	6.16401e-14	195.49	S(0.111)S(0.86)PS(0.029)QQNLAPPSDTR	2	3.792	6	Only	0.83		0.836			0.875		1.097	1.077				1.285			1.05		1.305	0.00137778					0.846		1.543				1.007							1.009	0.983
HORVU1Hr1G087340.3	1024	T	Guanylate-binding family protein	0.859758	0.000833615	124.24	LDMLQQELT(0.86)S(0.14)VR	2	3.3419	4	Only	0.936	1.061	1.082					0.922										0.898										1.029	1.06	1.068	1.008	1.005	0.966	1.042	1.012	1.001	0.937	0.963
HORVU2Hr1G035650.7	615	S	SUMO-activating enzyme subunit 2	0.859764	2.44033e-36	156.75	SAAS(0.016)S(0.067)S(0.053)S(0.86)VHAT(0.004)DDTAEDPSKPGMK	3	2.0721	6	Only	1.558		1.026	0.832								0.77		0.879	0.935	0.644				1.081		0.596				0.702	0.25586	1.041	1.041	1.058	0.963	0.969	0.941	1.103	1.027	1.086	0.939	0.936
HORVU1Hr1G083840.2	152	T	ATP synthase subunit beta	0.859906	0.000842882	84.266	VLNT(0.86)GS(0.14)PITVPVGR	2	2.7968	4	Overlap			0.78								1.009			1.165	1.045							1.294				1.417		0.972	0.96	0.926	1.028	1.015	1.002	0.978	0.995	1.005	1.058	1.047
HORVU2Hr1G071830.18	109	T	Cysteine proteinases superfamily protein	0.860034	0.00122652	103.23	LTNLT(0.86)S(0.14)IPHVPR	2	1.5664	4	Only	1.254						0.919								0.827			0.733						1.111		0.659
HORVU2Hr1G038480.14	213	S	time for coffee	0.860089	0.00154613	41.704	S(0.048)GNS(0.089)S(0.86)PAPS(0.001)S(0.001)S(0.001)GVRPADSASLTTTAPK	3	4.5888	1	Only								1
HORVU5Hr1G019980.2	18	S	WD repeat-containing protein 26	0.860117	5.06768e-05	120.37	AS(0.098)S(0.86)VES(0.019)T(0.023)ILSESFCYSK	2	7.0618	9	Only	0.832		0.816	1.145			1.061	0.896				1.145	1.104	1.02	0.98	1.39		1.188	0.186423	1		1.39		0.946	0.5077	1.256	0.0158384
HORVU5Hr1G056280.13	34	S	ABC transporter G family member 53	0.860257	5.6271e-05	122.94	S(0.021)RS(0.86)S(0.119)RDEDDEEALR	3	0.37014	8	Only	0.928					1.049	0.843		0.905		1.143	1.099			1.033	1.13		0.942		0.936		1.208		0.846		1.113		1.096	1.231	1.163	0.893	0.994	0.976	0.852	0.937	1.003	0.929	0.903
HORVU4Hr1G078620.5	195	S	Calmodulin-binding transcription activator 2	0.860772	9.65094e-14	181.24	T(0.033)QS(0.861)S(0.106)NLSDILKDS(1)FKK	2	5.3799	2	Only		0.819													1.181											1.442		0.992	1.028	0.981	0.998	1	0.988	1.025	1.026	1.004	0.997	0.96
HORVU2Hr1G016580.3	37	S	transcription factor-related	0.860901	2.34095e-19	159.03	LEQGQSGGAIMAS(0.017)NS(0.861)S(0.122)DR	2	0.48686	9	Only	0.954		1.039	0.102	1.205			1.118			1.205	1.067		1.089	1.22	0.656	0.5534	1.122		0.575	0.44254	1.14	0.22206	0.968		1.159	0.175355	0.936	0.99	0.986	1.163		1.027		0.576	1.069	0.993	1.026
HORVU6Hr1G073740.1	434	S	nuclear factor 1 A-type protein (DUF1005) [Arabidopsis thaliana]	0.860993	1.44969e-21	181.44	T(0.043)AGGS(0.081)S(0.861)S(0.015)PDPLELDT	2	3.6249	4	Only						1.133			0.902	1.122			0.843							1.01				1.07
HORVU6Hr1G078660.4	4	T	PLANT CADMIUM RESISTANCE 2	0.861104	0.00497599	68.108	MYPT(0.861)T(0.128)PS(0.005)DS(0.006)YDR	2	4.8074	3	Only		0.827		1.109		1.064										1.314
HORVU4Hr1G035740.2	57	S	DOMAIN OF UNKNOWN FUNCTION 724 7	0.861202	2.7129e-51	162.97	RPQS(0.861)PT(0.136)PS(0.002)S(0.001)APPLAQQPPLPPGTEVEVR	3	4.1532	9	Only	0.985	0.976			1.16	1.12		0.809		1.134	1.059	1.082			0.676	1.163	0.0141991	0.825		1.044	0.23214	1.113	0.026803	1.197		0.689
HORVU5Hr1G059010.1	27	T	RNA ligase/cyclic nucleotide phosphodiesterase family protein	0.861259	4.31123e-06	53.028	AQGTAPPAAGGGGGGVFS(0.002)T(0.002)PAAVAT(0.141)T(0.861)PPGT(0.994)PR	3	4.8182	7	Only		0.718	0.284		1.302	1.312				1.184		1.2				2.609	0.26194			1.096	0.0069599	2.379	0.28378
HORVU6Hr1G071950.13	379	T	Zinc finger protein CONSTANS-LIKE 10	0.861277	0.0101811	95.138	AGEAYDYDPLCDT(0.861)RS(0.083)Y(0.055)	2	4.3204	1	Only							1
HORVU4Hr1G021270.2	395	T	UDP-glucose 6-dehydrogenase family protein	0.861312	1.72774e-273	315.35	FDWDHPVHLQPMS(0.131)PT(0.861)T(0.008)TK	2	3.5708	5	Overlap							1.001		0.999																			1.004	1.02	0.98	1.079	1.072	1.049	0.917	0.879	0.939	1.087	1.073
HORVU0Hr1G004330.1	101	S	Heterogeneous nuclear ribonucleoprotein Q	0.86167	5.0589e-05	109.16	SAAAPS(0.003)S(0.086)S(0.862)QS(0.047)EIT(0.003)R	2	4.1216	10	Only		0.79	0.703			0.536	0.649	0.611	0.648		0.538	0.839	4.078		0.607	0.718		0.852	0.05136	0.779		0.922	0.696	0.272	0.51592	3.138	0.51556
HORVU1Hr1G072140.1	90	S	respiratory burst oxidase homologue D	0.861758	0.0101471	59.731	LLAS(0.005)S(0.133)S(0.862)GHGALK	2	2.8275	3	Only			1.258			0.819				0.923						0.651				0.887		0.734
HORVU4Hr1G072940.4	316	S	evolutionarily conserved C-terminal region 2	0.861929	0.000568957	78.673	MY(0.005)S(0.862)S(0.119)T(0.014)QSYNQYGNSVK	2	5.3662	2	Only							0.985	1.015																				1.067	1.076	0.969	1.056	1.036	1.041	1.013	0.996	0.971	1.015	0.974
HORVU6Hr1G029950.2	323	T	Protein CYPRO4	0.862163	0.0119343	58.338	ISGGGT(0.002)HFT(0.136)T(0.862)PK	2	3.349	1	Only														1														0.906	0.998	1.046	1.137	1.042	1.071	0.972	1.01	0.956	1.161	0.995
HORVU2Hr1G060380.1	599	S	Nuclear-interacting partner of ALK	0.862325	2.18695e-07	114.25	GFNLFDVNRPS(0.004)S(0.125)S(0.862)GAGPS(0.008)R	2	4.5415	2	Only													1															0.891	0.931	0.986	0.974	1.013	0.98	1.049	0.982	1.08	1	0.953
HORVU2Hr1G092930.1	28	S	casein kinase II beta subunit 4	0.862447	4.33085e-07	146.58	S(0.11)S(0.862)PS(0.027)T(0.001)SWGFSGGR	2	1.812	13	Only	1.024		0.257	1.315	1.455	0.301		1.171			1.383	1.138	0.992	0.979	0.984	1.598	0.60322	1.828		0.812	0.5786	1.968	0.32864	1.189		1.538	0.5184
HORVU3Hr1G054050.2	312	T	Adaptin ear-binding coat-associated protein 2	0.862508	3.43311e-05	100.56	LPPPPPS(0.01)PVS(0.106)PT(0.863)DS(0.022)GVAMSPFK	2	3.8873	1	Only															1													0.962	0.953	0.943	1.014	0.996	1.046	1.026	0.996	1.005	1.018	0.96
HORVU7Hr1G051400.3	440	S	Squamosa promoter-binding-like protein 15	0.862761	0.000378525	89.923	S(0.08)NS(0.863)T(0.056)HGSPPEIYK	2	3.9359	4	Only	1.526						1.024						1.165	0.285				0.671						1.412		0.475
HORVU0Hr1G004330.1	37	S	Heterogeneous nuclear ribonucleoprotein Q	0.862796	0.00349409	40.132	AGHHYQCENVEEFAAT(0.353)S(0.863)DGS(0.784)EK	3	5.6402	1	Only						1
HORVU1Hr1G080360.1	291	S	IQ-domain 31	0.862828	5.10144e-13	124.3	KS(0.105)S(0.863)AMS(0.032)VESAPQTNMPLETEKPR	3	2.8655	8	Only	0.638			1.021			1.095	1.084	1.077		0.515		1.32	1.251		1.6		1.701		1.983		0.807		0.844	0.0039837	2.015		0.958	1.095	1.247	1.117	1.135	1.123	0.946	0.911	0.88	0.894	0.942
HORVU2Hr1G019570.1	98	S	THUMP domain-containing protein	0.862874	0.00617153	45.705	IKFDDS(0.863)DS(0.418)S(0.719)DGEGEDHLVEEANNGNDAEK	3	5.2267	1	Only													1															1.034	1	0.987	1.105	1.049	1.006	1.079	0.907	1.02	1.062	0.879
HORVU3Hr1G037470.19	755	S	Lupus La protein homolog	0.862943	2.36787e-60	222.32	LS(0.007)S(0.863)S(0.13)PHGIPTGS(0.02)S(0.98)PIGSVPK	2	7.0208	7	Only	1.044	0.335	1.128	1.458									1.034			1.745										1.237		0.951	0.937	0.936	0.981	1.058	0.984	1.009	1.007	1.071	1.019	0.994
HORVU7Hr1G050300.3	413	S	RNA-binding protein 34	0.863042	0.00178114	126.63	YQS(0.117)S(0.863)DS(0.02)HVVEK	2	4.3775	2	Only						0.597				1.403										0.426								0.911	1.241	0.943	1.098		0.909	1.056	0.955	0.99	0.998	0.91
HORVU6Hr1G012440.4	180	S	rhodanese-like domain-containing protein 7 [Aegilops tauschii subsp. tauschii]	0.863102	3.37531e-21	81.482	VIQTPVT(0.002)PEDEAIHHGHT(0.067)S(0.067)HS(0.863)PVGPGEDAPFR	4	4.3973	5	Only		0.86	0.868		1.091						1.084	1.097				1.263				1		1.262	0.00104465
HORVU3Hr1G117840.7	517	S	E3 SUMO-protein ligase SIZ1	0.863284	1.84544e-09	148.7	AVDIKPS(0.003)KPVS(0.981)S(0.863)S(0.135)HT(0.013)GIY(0.005)R	3	1.3409	5	Only					0.925		0.714			0.89	1.471									0.784
HORVU2Hr1G028260.5	691	T	DNAJ heat shock N-terminal domain-containing protein	0.863301	2.11051e-06	101.55	LSPTLFGQPT(0.001)ET(0.136)GT(0.863)DPEPK	2	5.0585	8	Only	0.883	0.955	0.969	0.953		0.919		1.272	1.137			0.912				1	0.98114	1.287	0.020539	1.026		0.975						1.039	0.998	0.939	0.981	1.013	0.949	1.056	1.061	1.101	0.957	0.813
HORVU4Hr1G083010.3	640	S	SMAD/FHA domain-containing protein	0.863408	0.0162324	63.79	DGGQPLFNDEQQS(0.863)PT(0.137)LK	2	6.2545	1	Only												1
HORVU6Hr1G093690.1	18	S	Disease resistance protein	0.863593	0.000571218	43.904	RGS(0.864)KT(0.864)AIAFDLPVT(0.242)T(0.167)AAS(0.864)MFGVNEAR	3	-9.8098	4	Only		0.913						0.949					1.013	1.125				1.039						0.888		1.171
HORVU6Hr1G093690.1	3	S	Disease resistance protein	0.863593	0.00342302	43.904	RGS(0.864)KT(0.864)AIAFDLPVT(0.242)T(0.167)AAS(0.864)MFGVNEAR	3	-9.8098	3	Only		0.897											0.996	1.106												1.172
HORVU3Hr1G061790.1	1	S	ubiquitin-conjugating enzyme 35	0.864218	0.0282282	43.767	S(0.864)RT(0.136)AS(0.746)VRIIGS(0.253)IHPHCLPR	3	-10.784	2	Only	1.014						0.986											0.972													0.741						1.251	1.003
HORVU6Hr1G072870.1	283	S	RNA-binding protein 1	0.864227	0.0050161	77.431	S(0.136)GGS(0.864)YGGGLGDAYGR	2	3.5368	3	Only			0.41			1.499			1.092							3.656		2.663										0.946	0.92	0.965	0.994	1.016	1.029	1.018	1.08	1.023	1.006	1.069
HORVU7Hr1G039640.20	16	S	Chaperone protein dnaJ 16	0.864241	0.0260948	47.149	FGS(0.489)FKS(0.646)DKGDS(0.864)AAAAAAPPQR	3	0.42385	1	Only														1
HORVU6Hr1G054520.3	182	T	glyceraldehyde-3-phosphate dehydrogenase C2	0.864252	1.11892e-40	125.14	SDIDIVSNAS(0.019)CT(0.864)T(0.116)NCLAPLAK	2	5.0111	7	Overlap					0.32	0.601		1.955	2.011	0.457	0.656									0.827	0.6034							0.816	0.826	0.778	1.044	1.056	1.022	1.009	1.048	0.993	1.136	1.023
HORVU3Hr1G021190.1	204	S	Chromosome 3B, genomic scaffold, cultivar Chinese Spring	0.864292	0.000464231	134.49	SEGDS(1)EDDVLS(0.864)S(0.136)K	2	3.7695	9	Only				0.992	0.961	0.913		0.896	0.969	0.981	0.927	0.868		1.494						1.032	0.48938			0.624							0.988	0.969	0.309	0.551	1.339	0.527	0.32
HORVU5Hr1G050330.2	634	S	Ethylene-insensitive protein 2	0.864322	4.44613e-05	127.62	KYHS(0.136)S(0.864)PDISALIAANR	3	-1.903	4	Only												0.685	1.105	1.21														0.741	0.865	0.973	0.986	1.008	0.993	1.015	0.984	1.114	1.068	1.069
HORVU7Hr1G041450.33	2489	S	Chromodomain-helicase-DNA-binding protein 7	0.864329	3.78862e-06	75.969	DNSNTVMLPNCQS(0.864)PFDAS(0.136)VK	2	7.8006	1	Only								1																											1.345			0.655
HORVU5Hr1G039370.2	678	S	WD repeat-containing protein 48	0.86437	3.75611e-141	179.55	LVLEKPLDGS(0.864)PDS(0.136)AFAMGLTSGTSALDSSSR	3	6.156	11	Only	1.025	0.863		1.167		1.081		0.709	0.855	1.115	1.098		1.07	0.987	1.031	1.191	0.20006	0.828	0.27556	1.016	0.73798	1.172	0.2006	0.76	0.035098	1.09	0.29484	1.002	1.053	1.083	1.02	0.997	0.998	0.927	0.978	0.987	0.984	1.006
HORVU2Hr1G013440.2	122	S	Protein kinase superfamily protein	0.864375	0.0254431	52.863	EFVLS(0.136)NGS(0.864)EHR	2	3.5355	2	Only								0.84					1.16											0.724
HORVU3Hr1G056650.1	479	S	Protein kinase superfamily protein	0.864442	5.0505e-09	101.55	T(0.136)GS(0.864)MDIESITEGSNSAEFASK	2	4.4017	6	Only				1.17		0.696				1.03	1.172	1.058		0.874						0.859	0.42512
HORVU5Hr1G049180.2	1004	T	kinesin 3	0.864498	0.000940735	72.311	SLGDDYKVDEPT(0.045)CS(0.09)T(0.864)PR	2	3.7584	5	Only	1.068		1.142			1.109	0.784		0.897							1.004		0.761	0.067177
HORVU2Hr1G031030.1	396	S	Erect panicle 2 protein	0.86452	0.00135859	119.43	RVPS(0.135)VAS(0.865)MDK	2	3.3266	1	Only										1
HORVU5Hr1G039370.2	13	S	WD repeat-containing protein 48	0.864564	0.0164702	67.661	VGS(1)AGNT(0.015)AGS(0.865)S(0.12)RPR	2	2.7969	2	Only					1.122						0.878									1.278								1.002	1.053	1.083	1.02	0.997	0.998	0.927	0.978	0.987	0.984	1.006
HORVU3Hr1G108750.2	79	S	NADPH:quinone oxidoreductase	0.864662	0.0133708	84.309	S(0.865)NS(0.135)WHVGLIR	2	-0.80791	1	Only		1																										1.348	1.4	1.187		0.47		0.887	0.569
HORVU5Hr1G083170.1	367	S	armadillo repeat only 1	0.86479	0.000279953	97.268	SNPNPNPNPNGGS(0.865)S(0.135)K	2	3.1172	11	Only	0.944	1.104	1.031				0.802	0.853	0.854	1.036		1.183	1.084	1.039	1.071			0.815	0.0151604			1.081	0.38478	0.786	0.00057623	1.037	0.45844
HORVU4Hr1G075800.1	387	S	Adenylosuccinate synthetase	0.864879	2.48097e-05	114.25	YCCDINGFS(0.865)S(0.135)LNLTK	2	6.5799	8	Overlap	1.056	1.173			0.865		1.07	1.045		0.923		0.86			1.009	0.776		0.949	0.44216	0.97		0.8	0.072319	1.048		0.905		0.936	0.931	0.976	0.998	1.003	0.977	1.021	1	1.02	0.992	1.013
HORVU2Hr1G085060.2	266	S	IBR domain-containing protein	0.864893	3.76478e-07	116.4	ALETGLNDVGPS(0.008)T(0.054)S(0.865)QS(0.054)T(0.02)GNK	2	4.7114	6	Only			1.058	1.005	1.015		1.004						0.984	0.934		0.955		0.949						1.047		0.906		1.021	0.886	0.985	0.988	0.948	0.932		1.135	1.135	0.842	0.962
HORVU5Hr1G098360.1	103	S	unknown protein; Has 64 Blast hits to 64 proteins in 11 species: Archae - 0; Bacteria - 0; Metazoa - 0; Fungi - 0; Plants - 64; Viruses - 0; Other Eukaryotes - 0 (source: NCBI BLink).	0.865026	0.0147059	67.838	S(0.135)QS(0.865)VAGAASMAR	2	0.6989	1	Only					1
HORVU7Hr1G121230.4	878	S	Actin cytoskeleton-regulatory complex protein pan1	0.86505	2.73574e-44	202.51	ATDNVSNDGAS(0.865)DS(0.135)PVRGDK	3	2.2497	1	Only														1														0.988	0.984	1.021	0.866	0.986	0.948	1.112	0.974	1.006	0.895	1.034
HORVU6Hr1G073740.1	435	S	nuclear factor 1 A-type protein (DUF1005) [Arabidopsis thaliana]	0.865202	1.78977e-13	171.2	T(0.031)AGGS(0.017)S(0.087)S(0.865)PDPLELDT	2	3.2947	3	Only								0.948				1.179			0.873									1.086
HORVU7Hr1G082540.2	78	S	copper chaperone	0.865202	0	342.81	TSFWEAEPSAASAVS(0.865)S(0.135)	2	5.5493	14	Overlap	1.029	1.058	1.044	1.114	1.083	1.06	1.055	0.971	0.98	0.987	1.05	1.018	0.773		0.778	1.04	0.075482	0.96	0.20628	1.066	0.048985	0.976	0.27362	1.292	0.0048759	0.743	0.000100441	0.893	0.929	0.972	0.98	1.022	1.06	1.09	1.006	1.082	1.028	0.939
HORVU4Hr1G008440.1	603	S	65-kDa microtubule-associated protein 6	0.865242	0.0217665	50.09	LT(0.129)CS(0.865)APS(0.006)MR	2	0.61091	1	Only	1
HORVU3Hr1G013300.5	1285	T	E3 ubiquitin-protein ligase UBR2	0.865393	0.000178824	117.68	EKS(0.134)T(0.865)DSSGAGSSSSEELVR	2	0.59715	1	Only															1													1.06	1.044	1.143	1.105	1.026	1.121	1.073	0.908	1.094	0.952	1.027
HORVU6Hr1G088570.2	292	Y	Clathrin interactor EPSIN 2	0.865706	8.94563e-05	52.077	KPS(0.999)NQQIAS(0.112)PPNY(0.866)EDVT(0.019)GDT(0.004)QDNHHDER	3	5.5354	2	Only			0.855												1.145											1.339		1.038	1.048	0.965	1.094	1.126	1.083	0.902	0.755	0.859	1.031	1.072
HORVU6Hr1G079700.5	32	S	nitrate reductase 1	0.865734	0.000220506	102.26	AAFDLFS(0.003)S(0.131)S(0.866)GGGR	2	2.6645	9	Only		0.958		1.033	0.896	0.986	1.161	1.194	1.135	0.83	0.807					1.014		1.214		1.187	0.053925	0.854						1.079	1.159	1.158	0.795	0.755	0.839	1.178	1.225	1.218	0.724	0.866
HORVU6Hr1G061450.4	58	S	YELLOW STRIPE like 3	0.86579	5.24589e-15	131.08	IAPEIDRDEALEGDRES(0.998)DPALAS(0.866)T(0.136)R	3	4.5606	2	Only	1.833									0.167												0.091						0.928	1.338	1.189	1.463	1.569	1.294	0.518	0.763	0.367	1.033	1.315
HORVU2Hr1G076550.3	105	S	Muscleblind-like protein 2a	0.865848	0.000150782	150.72	RLS(0.986)LS(0.829)PS(0.186)RPPS(0.134)PS(0.866)R	2	5.5917	5	Only		1.254		0.966	0.953	0.95							0.877			0.763										0.699
HORVU4Hr1G081670.1	104	S	respiratory burst oxidase homologue D	0.865919	0.00645989	64.266	FAES(0.866)VS(0.132)APLT(0.002)APHGAPR	3	-1.711	3	Only							0.954		0.966						1.08									0.889				1.217	1.283	1.256	0.751	0.811	0.796	1.103	1.118	1.126	0.826	0.803
HORVU2Hr1G080630.1	246	T	14-3-3-like protein GF14-B	0.865935	1.6247e-09	81.409	DNLTLWTS(0.001)DIT(0.133)EDT(0.866)AEEEIR	2	6.9141	6	Overlap	1.414		1.132		0.927	0.828				1.086					0.612	0.689	0.098484			0.808		0.853				0.481		0.963	1.005	0.978	1.018	0.979	0.957	1.007	1.005	1.048	1.064	1.043
HORVU7Hr1G072240.4	485	S	monodehydroascorbate reductase 6	0.866058	0.00970713	69.201	S(0.001)AT(0.133)S(0.866)VEDALEIAR	2	-2.4626	7	Overlap				1.04	0.982	0.967				0.978	1.007	0.992		1.033						1.004	0.88658							0.949	0.975	0.961	0.984	0.968	1.009	1.083	1.082	1.063	0.984	0.948
HORVU6Hr1G054060.2	207	S	TGN-localized SYP41-interacting protein	0.866083	8.29824e-05	120.21	EVS(0.076)S(0.866)S(0.058)LHADDPDER	2	5.0687	4	Only					0.935	1.058		1.019				0.988								1.009
HORVU4Hr1G060270.6	806	S	Serine/arginine repetitive matrix protein 1	0.866107	0.00453186	92.707	HVVT(0.001)PS(0.133)S(0.866)DVEK	2	1.8002	3	Only		0.904		1.089							1.006					1.205				1.083		1.113						0.9				1.082			1.107	0.847	1.058	1.006
HORVU7Hr1G055370.6	256	S	receptor-like protein kinase 1	0.866168	0.000176224	116.36	LTEVGGGT(0.019)S(0.866)LQT(0.115)R	2	2.4503	5	Only				1.005	1.07				0.774	0.999		1.152								0.965	0.70546							1.108	1.132	1.108	1.019	1.006	0.947	0.963	0.984	1.025	0.963	0.973
HORVU6Hr1G019510.4	350	S	calmodulin-binding family protein	0.866186	0.0066655	49.487	AS(0.031)GPS(0.066)S(0.866)QT(0.037)EADEGDNLR	2	2.4369	2	Only							1.058								0.942									1.123				0.983			0.949	1.002	0.893	1.055	1.036	1.05	0.878	0.919
HORVU6Hr1G093690.1	5	T	Disease resistance protein	0.866338	0.000571218	43.904	RGS(0.293)KT(0.866)AIAFDLPVT(0.73)T(0.271)AAS(0.841)MFGVNEAR	3	-10.025	4	Only		0.913						0.949					1.013	1.125				1.039						0.888		1.171
HORVU1Hr1G021540.17	1162	T	chromatin-remodeling protein 11	0.866665	0.0284562	59.357	RPSSSS(0.001)PAMDS(0.863)PT(0.135)QT(0.867)PS(0.133)K	2	1.7835	1	Only	1																											1.261	1.165	1.275	1.027	1.014	1.011		0.879	0.691	0.785	0.891
HORVU6Hr1G069980.1	405	S	receptor kinase 2	0.866707	0.000197738	112.7	IGDDS(0.867)S(0.13)S(0.004)MVR	2	-19.339	6	Only			0.987			1.399			0.388				1.01		1.217	1.417		0.393						0.348		1.128		1.074	0.999	1.029	1.059	1.023	1.052	1.01	0.943	1.004	1.051	1.002
HORVU1Hr1G095150.1	1177	S	AT1 protein	0.866896	8.5328e-06	110.93	VASAPNVEAVAS(0.043)AT(0.09)ES(0.867)CNK	2	4.8375	9	Only	1.116		1.1	0.895	0.983	1.014	0.899		0.956	0.978		1.058				0.87	0.063299	0.837	0.029964	0.947	0.40202	0.919	0.165937					0.936	0.982	0.914	1.068	1.017	0.972	1.142	1.001	1.062	0.903	0.957
HORVU2Hr1G097080.22	185	S	Beige/BEACH domain ;WD domain, G-beta repeat protein	0.866945	1.95788e-08	117.62	VLNSVLSSTS(0.006)IAS(0.867)S(0.458)APS(0.668)R	2	6.6166	11	Only	0.896	0.955	0.92	1.095	1.03	1.283		1.035		1.018	0.944	0.936			0.889	1.23	0.040585	1.121		1.176	0.088396	1.046	0.243	1.164		0.962		1.03	1.019	1.058	0.943	1.14	1.042	0.93	1.028	1.052	0.874	0.957
HORVU1Hr1G090050.1	422	S	timeless family protein	0.867123	1.60669e-05	51.854	NPINEEDDTCTTQLGGDPS(0.028)S(0.105)AGS(0.867)GEK	2	1.4963	1	Only					1
HORVU2Hr1G013790.2	464	S	Symplekin	0.86717	1.57023e-106	149.14	DSALVTSAAGEITPVLAS(0.102)S(0.867)PVPS(0.031)ALK	3	2.0001	12	Only	0.405	1.098		0.919	0.975	1.054	0.906		1.153	1.189		0.784		1.441	1.077	1.308	0.58152	1.37	0.49278	0.996	0.92796	1.313	0.56418	0.818	0.4049	1.675	0.35206	1.154	1.189	1.158	0.681	1.004	0.88					0.894
HORVU1Hr1G003300.1	441	S	ABC transporter D family member 1	0.867432	3.08657e-84	170.52	SLNHS(0.066)S(0.867)S(0.066)VGNYISEANHIEFSGVK	3	1.2634	2	Only												0.959	1.041															0.991	1.16	1.232	0.997	1.019	1.114	0.929	1.103	1.138	0.922	0.888
HORVU5Hr1G053370.3	107	S	Ras-related protein Rab-25	0.867641	1.7665e-08	157.28	NLVANDEANS(0.002)GGNS(0.13)S(0.868)LLK	2	2.8136	12	Only	0.769	0.723	0.82	1.037	1.057	1.035	1.131	1.064	1.191		0.982	1.009	1.182			1.353	0.00119648	1.465	0.00144129	1.048	0.039359	1.292	0.0127173	0.955		1.534		0.7	0.765	0.836	1.008		1.109	0.996	0.915	0.907		0.734
HORVU2Hr1G041550.1	340	S	Transcription factor jumonji domain-containing protein, putative isoform 8	0.86772	5.35216e-06	60.14	DLPNGLMT(0.008)IS(0.868)PGS(0.081)S(0.038)GPLGS(0.004)PVT(0.001)T(0.001)K	2	1.6523	7	Only		1.053				0.959	1.017		1.045	1.095	0.857				0.975	0.911		0.979		0.983		0.927		1.057		0.926										0.974		1.026
HORVU2Hr1G096080.12	429	S	Transmembrane protein 184C	0.867737	7.03664e-13	110.91	GIDDPLLSGS(0.003)AS(0.868)DS(0.129)GVLK	2	6.3145	8	Only	0.883	0.753			0.903	1.009	1.078		1.125				1.149	1.1		1.169	0.24608	1.347	0.067703					0.98	0.56806	1.375	0.060178
HORVU7Hr1G033230.8	222	S	sucrose synthase 4	0.867742	3.88538e-10	150.54	KAEEYLVSIPEDTPS(0.132)S(0.868)EFNHR	3	0.83455	6	Overlap			0.793		0.929	1					0.932			1.176	1.17	1.216				1.035		1.175				1.479		0.807	0.79	0.808	0.985	0.984	0.97	1.079	1.091	1.064	0.984	0.985
HORVU4Hr1G008530.1	1101	S	Protein kinase superfamily protein	0.867761	1.01547e-65	240.33	HPWLSFPYEPIS(0.868)S(0.132)	2	3.1571	13	Only	1.236	1.051	0.952	1.198	1.105	1.107	0.959		0.841	1.046		0.918	0.783	0.957	0.847	1.053	0.52156	0.834	0.20268	1.158	0.089362	0.91	0.46692	1.044	0.65776	0.799	0.081284				0.932							1.068
HORVU5Hr1G059550.1	145	S	Acetyl-coenzyme A synthetase	0.867962	0.017895	57.293	T(0.01)S(0.122)S(0.868)DVAIVWR	2	-0.54086	3	Only			1.02						0.993		0.987							0.974				0.968						1.061	1.012	1.071	0.962	0.984	0.954	1.036	1.024	1.021	0.943	0.959
HORVU3Hr1G084020.3	49	S	Hemerythrin class glutathione S-transferase	0.868	0.00277747	73.305	S(0.132)PS(0.868)VSVSVDPEAER	2	-18.795	1	Only													1
HORVU6Hr1G036640.14	708	T	ARF-GAP domain 5	0.868106	0.0184919	64.401	Y(0.002)S(0.014)QPS(0.046)T(0.868)PPS(0.039)Y(0.031)GAVGGNPFG	2	13.569	2	Only				0.909							1.091									0.833													1.006		0.952
HORVU6Hr1G079790.4	242	S	Constitutive expressor of pathogenesis related genes 5 copy 1	0.868109	3.90176e-08	145.18	S(0.868)S(0.132)PECDQDILNVFER	2	6.5709	15	Only	1.075	1.044	0.961	1.143	1.084	1.122	0.863	0.9	0.751	1.075	1.042	1.062	0.866	1.041	0.971	1.087	0.084084	0.816	0.033136	1.053	0.044656	1.032	0.40064	0.874	0.152136	0.934	0.33338
HORVU5Hr1G005980.2	218	S	cysteine synthase D1	0.868142	0.000234542	73.305	LVLTMPAS(0.132)MS(0.868)MER	2	6.4449	5	Overlap	0.881	0.845					0.816	1.046		1.412								1.079	0.6415			1.636						0.939	0.975	0.983	0.95	0.958	0.908	1.029	1.038	1.07	0.976	0.993
HORVU4Hr1G069400.3	275	S	Syntaxin/t-SNARE family protein	0.868261	4.84465e-20	139.27	S(0.125)VS(0.868)AS(0.007)ADIGSSPMAFPNER	2	3.309	6	Only	1.311				0.804		0.904	0.888			1.017		1.076			0.613		0.683		0.791		0.776		0.833		0.821
HORVU5Hr1G115510.3	307	S	SPX domain gene 4	0.868501	0.000843204	88.421	DPAS(0.006)S(0.869)S(0.126)DAETSEVYR	2	7.3729	1	Overlap		1
HORVU0Hr1G002690.2	578	S	PWWP domain containing protein, expressed	0.868541	0.00721597	76.196	TVLAEPT(0.131)VS(0.869)VGDR	2	-0.20465	4	Only	0.989								0.93		1.076		1.005					0.94				1.088		0.925		1.016
HORVU3Hr1G039400.5	380	S	Glucosidase 2 subunit beta	0.868712	5.92869e-05	60.14	FEDEELS(0.001)NIS(0.869)DDEY(0.127)VDDHEEPDES(0.002)Y(0.002)K	3	6.5398	4	Only				1.029	0.929						1.063	0.979								0.959	0.58394							0.985	0.869	0.838	1.059	1.099	1.051	0.982	0.965		1.257	1.149
HORVU5Hr1G002030.2	710	Y	WD-40 repeat family protein	0.868847	0.0441778	47.267	IAMS(0.566)AGY(0.869)DGKT(0.566)IIWDIWEGK	3	17.822	1	Only		1
HORVU3Hr1G010470.4	153	S	nascent polypeptide-associated complex subunit alpha, muscle-specific form [Aegilops tauschii subsp.tauschii]	0.869065	0.00327575	63.947	T(0.011)T(0.014)S(0.869)S(0.102)NS(0.003)LNSAATTR	2	4.5611	2	Only							1.012		0.988
HORVU6Hr1G035880.1	368	S	receptor kinase 2	0.869114	0.000123889	92.593	EDTIEEAT(0.03)DS(0.931)S(0.869)ET(0.169)VPS(0.001)AR	2	54.845	7	Only				1.464						0.313	0.918	1.05	0.324		1.931					1.925								1.077	1.118	1.216	0.924	0.976	0.87	1.097	0.973	1.037	0.901	0.932
HORVU6Hr1G070870.3	129	S	PHD finger protein	0.869264	4.8205e-09	122.16	GS(0.869)S(0.08)PVKPVT(0.044)NHS(0.006)VVALSHTGQPHVK	4	5.524	2	Only						0.821			1.179
HORVU7Hr1G001520.3	60	S	undescribed protein	0.869365	0.021273	53.363	MNELPS(0.869)KS(0.809)EWLET(0.321)K	2	38.046	1	Only									1
HORVU3Hr1G087210.2	697	S	respiratory burst oxidase protein F	0.869397	1.839e-05	122.61	SNDEVES(0.118)IHGS(0.869)EIGS(0.012)FK	2	3.9048	5	Only							1.198			1.023	0.954			0.832	0.993									1.313				1.439	1.335	1.154		0.91	0.978	0.935				1.066
HORVU4Hr1G015740.1	950	S	Leucine-rich receptor-like protein kinase family protein	0.869606	1.64305e-12	100.23	DVVNMLTDACAGS(0.13)CS(0.87)PR	2	2.9455	4	Only	1.242	1.127	1.44												0.191											0.15
HORVU2Hr1G071880.2	88	S	OJ000315_02.4 protein	0.869612	2.70621e-12	113.02	T(0.083)NS(0.044)QGHGHGQGS(0.87)RPS(0.911)S(0.387)PPS(0.705)PAAANAAPR	3	4.7481	3	Only				1.67			0.914							0.416										2.197											1.053	0.947
HORVU4Hr1G056000.12	188	T	6-phosphofructo-2-kinase/fructose-2,6-bisphosphatase	0.869716	0.00139243	53.193	Y(0.007)VVPT(0.102)T(0.87)PNMGS(0.016)GVVY(0.005)AANLTENPR	2	2.7523	1	Only												1																0.995	0.996	0.959	0.997	0.969	0.959	1.04	1.031	1.034	0.964	0.997
HORVU0Hr1G015180.2	226	S	AT-hook motif nuclear-localized protein 1	0.869746	0.00706657	119.94	RT(0.015)PS(0.115)S(0.87)EVIK	2	-0.40869	3	Only	0.98	1.003						1.017										1.026										0.82	0.803	0.838	0.983	1.099	1.069	1.09	0.975	1.107	0.892	0.93
HORVU1Hr1G007580.4	496	S	E3 UFM1-protein ligase 1 homolog	0.869887	9.23799e-06	117.33	DFGDNDASST(0.003)GAS(0.127)S(0.87)DR	2	3.9589	6	Only			0.983					0.824						1.193				0.838						0.691		1.214		0.956	0.936	1.013	0.979	1.082	0.973	1.007	1.007	1.016	1.062	1.035
HORVU1Hr1G059990.4	159	T	DnaJ-like protein 1	0.869903	0.00193426	95.677	SGVSGS(0.005)AS(0.125)T(0.87)PPHGDK	2	-20.442	1	Only							1
HORVU2Hr1G065020.1	34	S	Soluble inorganic pyrophosphatase	0.869946	0.0255426	85.716	RILS(0.115)S(0.87)LS(0.015)R	2	-1.1912	2	Only							0.988					1.012
HORVU6Hr1G062230.1	168	S	Nucleic acid-binding, OB-fold-like protein	0.869976	9.51808e-05	119.58	NRPFDVHS(0.995)DT(0.005)ECDS(0.13)DS(0.87)	2	3.9249	4	Only					0.839		1.291					0.871	0.998							0.963				1.294
HORVU6Hr1G059520.1	225	T	Bifunctional uridylyltransferase/uridylyl-removing enzyme	0.870003	0.000485968	84.266	GAHTNFSAGS(0.13)T(0.87)HVDR	3	-0.19842	3	Only					1.191		1.009	0.801																				0.869		0.785		0.986	1.296	1.046	1.004	0.871	1.023	1.231
HORVU0Hr1G008690.1	298	S	TOPLESS-related 1	0.87021	0.000986161	59.868	TPSAANPS(0.012)MDY(0.07)PS(0.87)GDS(0.045)DHVS(0.003)K	2	3.4328	4	Only	1.008		1.116			1.03			0.846							0.97		0.797										1.059	1.01	1.032	0.983	1.018	1.057	1.002	0.994	0.952	0.99	0.998
HORVU3Hr1G044880.3	707	S	Serine/threonine-protein phosphatase 4 regulatory subunit 3	0.870273	0.0022889	53.872	GLEKEEEDY(0.001)FNES(0.128)DEEDS(0.87)VRR	3	3.9561	1	Only															1														0.518	1.064	1.197	1.204	1.054	0.986	1.038	1.316	0.805
HORVU2Hr1G060380.1	714	S	Nuclear-interacting partner of ALK	0.87038	9.54195e-187	246.95	DIGGS(0.87)S(0.13)MNGGEEVLNAETAPAFAR	2	2.5822	17	Only	0.351		0.391	1.85	0.412	1.814	0.397	1.63	1.524		1.817	0.485	0.328			3.662	0.18556	3.19	0.195397	1.18	0.84598	3.102	0.29564	3.609		0.884		0.891	0.931	0.986	0.974	1.013	0.98	1.049	0.982	1.08	1	0.953
HORVU7Hr1G096980.1	162	S	RING/U-box superfamily protein	0.870406	0.00087914	61.968	HAT(0.13)S(0.87)LIDLAGASPEGSVR	2	5.1789	4	Only					0.962	1.045	0.964					1.029								0.975
HORVU1Hr1G000530.9	327	S	Protein MEI2-like 3	0.870565	8.48857e-32	139.46	S(0.043)VHPGS(0.871)LGS(0.087)VGFPGSPQMYPSDVPVFTPAR	3	3.508	6	Only	0.734			1.135	1.021				0.786				0.989	1.336		1.469		1.071						0.676		1.584
HORVU6Hr1G045310.1	168	S	Protein kinase superfamily protein	0.870645	1.80398e-30	211.52	T(0.027)S(0.871)S(0.103)EEIFNFMENK	2	3.2974	2	Only							1.102						0.898											1.227							0.995	1.062						1.163
HORVU3Hr1G026620.1	701	S	Chromosome 3B, genomic scaffold, cultivar Chinese Spring	0.870885	0.00223691	78.888	GSAAFEQNS(0.871)PS(0.129)R	2	4.5717	3	Only			1.073	1.001									0.925			0.933										0.862
HORVU3Hr1G061240.1	1550	S	26S protease regulatory subunit 4 homolog	0.870958	0.000312157	59.689	IDAVEHDLVCS(0.871)AS(0.129)PDAHK	3	-1.9008	1	Only			1
HORVU1Hr1G060250.1	245	T	Protein LIGHT-DEPENDENT SHORT HYPOCOTYLS 6	0.871022	0.0149564	85.742	T(0.093)T(0.871)PAS(0.052)PPT(0.983)PPT(0.001)R	2	3.099	2	Only									1																			0.948	0.942	0.966	0.921	0.937	0.923	1.124	1.101	1.087	0.976	0.899
HORVU5Hr1G090020.3	694	S	Protein S-acyltransferase 21	0.87121	0.0159431	57.003	T(0.129)GS(0.871)FPLFEPR	2	-4.6413	1	Only														1
HORVU6Hr1G020910.1	178	S	ATP-dependent RNA helicase eIF4A	0.871415	1.82005e-05	137.89	GLDVIQQAQS(0.871)GT(0.129)GK	2	2.6314	12	Overlap	0.988	1.096	0.927		1.069	1.15	0.866	0.974	1.019	0.894	0.875	1.001			1.14	1.105	0.234	0.95	0.49392	1.202	0.054937	0.92	0.26676	0.836		1.136		1.044	1.018	1.038	1.02	1.017	1.029	0.976	0.971	0.99	0.99	1.004
HORVU6Hr1G076070.6	455	S	Protein kinase superfamily protein	0.871524	7.99623e-201	236.45	EKPVGANNS(0.126)LS(0.549)S(0.303)S(0.041)PS(0.872)S(0.11)PEVGSTTGFR	3	4.236	9	Only	0.84	0.804					1.126	0.914			1.397		0.918					1.241	0.186758			1.7		1.111		1.117		0.954	1.005	1	0.978	1.024	0.905	0.965	1.005	0.961	1.003	1.059
HORVU1Hr1G048340.2	343	S	P-loop containing nucleoside triphosphate hydrolases superfamily protein	0.871601	0.0114743	44.667	T(0.128)VIS(0.872)ALQHVVAAPPAHGR	3	0.69074	3	Only		1.131								1.099		0.77										0.826
HORVU5Hr1G028180.1	185	S	LIM domain-containing protein 2	0.871808	8.7744e-151	240.39	GNFSQLENDHDKT(0.128)S(0.872)QS(0.872)AGS(0.128)VDDEDSEY	3	4.1207	2	Only					1.036	0.964
HORVU5Hr1G125620.13	610	S	COP1-interacting protein-related	0.871907	0.00064377	88.42	GS(0.128)S(0.872)LDPLAEAHYK	2	7.2556	7	Only			1.075	1.026	1.011	0.961		1.071			0.789				1.067	0.93		0.996		1.267		0.734		1.004		0.993
HORVU5Hr1G038970.4	305	T	Cyclin family protein	0.871979	0.000133339	56.429	PS(0.032)DKPGT(0.872)PT(0.096)EEEKPLPAHASSSESR	4	1.8514	7	Only	0.77			0.998					0.907	0.998		0.891		1.168	1.267	1.296		1.178		1.057		1.227		0.745		1.581
HORVU3Hr1G096920.6	294	S	Disease resistance protein (CC-NBS-LRR class) family	0.872486	0.000980228	70.806	VTEQPS(0.128)S(0.872)PNIDR	2	3.7541	4	Only								1.138		0.952	0.957			0.952										1.195
HORVU5Hr1G009740.2	496	S	Sec1/munc18-like (SM) proteins superfamily	0.872583	1.69773e-16	197.79	SLNTQFAAAS(0.115)S(0.873)T(0.009)AS(0.004)R	2	4.9976	5	Only			0.802				1.236					0.795	1.167					1.541				0.991		1.059		1.455		1.031	1.031	1.013	1.064	0.985	1.035	0.948	0.983	0.987	1.034	1.047
HORVU4Hr1G010140.1	97	S	BSD domain-containing protein	0.872771	0.0180488	42.888	EAS(0.873)PPPS(0.078)S(0.033)AGGQS(0.017)AAAGTPPEIAGIR	2	1.0573	1	Only									1
HORVU6Hr1G088570.2	320	S	Clathrin interactor EPSIN 2	0.872781	0.00738498	65.404	VS(0.873)S(0.127)PSVPR	2	-3.3407	1	Only												1																1.038	1.048	0.965	1.094	1.126	1.083	0.902	0.755	0.859	1.031	1.072
HORVU2Hr1G015670.1	526	S	PHD and RING finger domain-containing protein 1	0.872825	0.0100211	63.025	NACTS(0.001)T(0.001)DVS(0.873)PS(0.063)CS(0.063)R	2	3.2028	2	Only											1.07		0.93
HORVU1Hr1G022250.2	189	S	kinesin-like protein 1	0.872858	0.00715334	52.149	FGS(0.975)GT(0.152)S(0.873)AEGLYSPELR	2	3.5221	2	Only							0.938					1.062																1.022	1.015	1.025	1.058	1.164	1.057	0.844	0.91	0.927	1.106	1.041
HORVU6Hr1G012510.5	38	S	Cold shock protein 2	0.872871	2.08243e-17	164.98	GFGFISPDDGSEDLFVHQS(0.127)S(0.873)IK	3	1.1449	18	Only	0.728	0.657				0.99	1.07	1.032		1.018			1.052	1.226	1.227	1.43		1.518	0.0164965	0.972		1.47		0.9	0.22248	1.687	0.0064019	0.915	0.926	0.958	0.966	0.97	0.972	1.049	1.055	1.051	1.037	1.053
HORVU2Hr1G069980.1	318	S	Nodulin-like / Major Facilitator Superfamily protein	0.872988	0.0231028	61.194	DIDS(0.044)LS(0.873)PS(0.083)ER	2	3.2614	2	Only			1.104								0.896											0.812
HORVU6Hr1G070870.3	130	S	PHD finger protein	0.872997	4.8205e-09	122.16	GS(0.099)S(0.873)PVKPVT(0.028)NHSVVALSHTGQPHVK	4	3.3764	5	Only		0.731			0.723				1.124				1.209		1.213	0.989		1.538						0.928		1.657
HORVU3Hr1G109160.2	173	T	non-specific phospholipase C2	0.873174	6.63475e-05	121.86	WFASVPS(0.008)S(0.119)T(0.873)QPNR	2	3.5998	4	Only							1.023	1.082			0.937	0.958																1.081	0.895		0.956					1.074	0.831
HORVU7Hr1G067060.1	139	T	60S ribosomal protein L13-1	0.873247	5.30015e-72	152.55	AGDS(0.127)T(0.873)PEELATATQVQGDYMPITR	2	1.8171	19	Only	1.086	0.947	0.997	1.107	1.06	1.133	0.916	0.94	0.991	0.991	0.971	1.03	0.904		0.926	1.089	0.123284	0.94	0.25542	1.103	0.0198787	0.987	0.8077	1.037	0.33208	0.906	0.160122				1.01				0.99
HORVU5Hr1G027590.2	465	S	Zinc finger CCCH domain-containing protein 67	0.873408	4.89714e-29	159.37	AMAVDELLASGDYDNHLGS(0.873)PAS(0.127)VR	3	2.3251	13	Only	1.053	0.922	1.011	0.855	1.038		1.047	1.102	1.075	1.056	0.984	0.936	0.897		1.024	0.951	0.5876	1.08	0.136757	0.954	0.59578	0.997	0.95654	1.119	0.11958	0.965	0.64356
HORVU5Hr1G050330.2	363	S	Ethylene-insensitive protein 2	0.873507	0.00226254	61.503	APSYPDGPPS(0.038)LT(0.089)FS(0.874)R	2	2.224	2	Only									0.749		1.251																	0.741	0.865	0.973	0.986	1.008	0.993	1.015	0.984	1.114	1.068	1.069
HORVU7Hr1G045250.3	44	S	Enhancer of mRNA-decapping protein 4	0.873526	2.27115e-73	240.14	GPSLGDHDGDKS(0.874)S(0.124)FDYS(0.002)K	3	0.29323	3	Only									1.007		0.993
HORVU2Hr1G119540.2	94	S	RanBP1 domain containing protein	0.873579	0.000130076	77.347	AGTAAVS(0.045)S(0.874)PS(0.082)PANDEK	2	7.7993	5	Only	0.982				1.013	1.119	0.772	1.113								1.086		0.96										1.045					0.955
HORVU1Hr1G056390.2	92	S	cyclin-dependent kinase C;1	0.873604	0.00784093	91.457	EIVT(0.126)S(0.874)PGPDRDEQGK	2	-26.191	1	Only					1
HORVU5Hr1G067090.1	1159	S	Transducin/WD40 repeat-like superfamily protein	0.873774	2.36143e-143	255.67	AMAAASSENAQPT(0.014)S(0.874)S(0.112)ELALK	2	4.1476	14	Only	0.74	0.774	0.791	1.14	1.066	1.119		0.994	1.041	1.051	1.026		1.058	1.127	1.071	1.443	0.00019881	1.324	0.0027395	1.067	0.098657	1.352	0.00151839	0.937	0.123742	1.413	0.00023655	1.016	1.044	1.044	1.002	1.023	1.01	0.966	0.945	0.976	1.01	0.996
HORVU4Hr1G081600.1	32	S	Protein kinase superfamily protein	0.873948	3.74948e-116	143.47	AVTAHHPEKPPGAGAAPLACRPS(0.874)FS(0.126)AAAHQAAPPPPAEAGFK	4	2.3356	15	Only	0.987	1.134	0.968	0.972	0.806	0.878	0.932	0.881	0.962	0.888	0.885	0.917	1.476	1.111	1.205	0.86	0.108661	0.898	0.133545	0.987	0.7928	0.871	0.056419	0.732	0.025783	1.228	0.110644	1.089	1.077	1.187	1.052	1.01	1.032	0.822	0.883	0.93	1.004	1.016
HORVU4Hr1G058580.2	685	S	Lipid A export ATP-binding/permease protein MsbA	0.874193	4.89758e-256	296.93	SLQFEDPPISQNFQES(0.014)S(0.112)S(0.874)PK	2	4.7429	28	Only	0.745	0.761	0.791	0.78	0.791	1.631	1.449	0.792	1.509		0.654		0.689		1.406	1.394	0.38494	1.633	0.164196	1.632		0.854		1.193	0.63536	1.368	0.60942	1.073	1.274	1.175	1.008	0.998	0.933	0.991	0.906	1.058	1.058	1.01
HORVU4Hr1G088910.12	600	S	Protein kinase superfamily protein	0.874215	0.0277561	55.754	S(0.126)AS(0.874)VGAWPVK	2	-2.2566	2	Only					1.012	0.988																						1.027	1.059	0.891	0.961	0.998	1.039	1.013	0.97	0.987	0.982	0.958
HORVU6Hr1G069920.5	545	S	Pro-apoptotic serine protease NMA111	0.874306	9.69658e-13	119.07	MQTDEEIAVDGS(0.05)HS(0.874)GEDS(0.075)IIEK	2	2.8788	13	Only	1.183	1.209	1.195		0.831		0.84	0.78						0.962		0.695		0.677	0.00086453					0.842		0.805		1.142	1.134	1.12	1.003	0.99	0.95	1.008	1	1.009	0.916	0.94
HORVU1Hr1G031310.10	299	S	Maspardin	0.874452	1.43753e-10	130.17	GGS(0.874)S(0.126)GSSNDHEDGNSFDDHTR	3	3.4967	6	Only		0.903				1.118	0.942		0.986	1.065	0.986					1.238		1.068		1.09		1.136							0.969	1.006		0.999	0.996	1.057	0.984		1.056	1.027
HORVU7Hr1G078730.1	256	S	receptor kinase 3	0.874498	0.0241508	60	S(0.874)LHLS(0.126)DEGDK	2	2.2217	1	Only										1
HORVU2Hr1G035400.1	470	Y	Eukaryotic peptide chain release factor subunit 1-3	0.874545	0.000265554	71.066	S(0.001)FDEVS(0.087)DDEGLY(0.875)EDS(0.037)D	2	5.7857	1	Only			1																									1.148	0.986	1.228	0.894	0.946	0.963	0.939	1.043	1.036	1.039	1.02
HORVU2Hr1G081400.8	421	S	18S pre-ribosomal assembly protein gar2-related	0.874562	3.61069e-58	172.01	T(0.097)DS(0.875)FS(0.028)DIVNGAPGGFDSIAADETR	2	1.2952	8	Only		1.03	0.834		1.121		0.758	0.922		0.976				1.183	1.177	1.203		0.901	0.54806	1.149		1.047		0.712	0.176301	1.266	0.26236
HORVU3Hr1G088350.1	167	S	Class E vacuolar protein-sorting machinery protein hse1	0.874624	3.69301e-11	49.067	RPIDAPPILTPPVT(0.004)HNS(0.004)QNY(0.031)GS(0.875)PGY(0.084)AAGS(0.002)LNER	4	0.34067	2	Only				1.09											0.91																0.893	0.744						1.108
HORVU5Hr1G056860.2	145	S	Uncharacterised conserved protein UCP009193	0.874657	0.0111042	49.155	NSAVFS(0.002)NALS(0.123)S(0.875)PVR	2	3.908	1	Only							1
HORVU5Hr1G050330.2	376	S	Ethylene-insensitive protein 2	0.874763	3.21217e-93	247.34	GSDVGSGS(0.113)LS(0.875)T(0.011)QS(0.001)GLGR	2	0.83685	4	Only	0.982										0.891	1.061		1.066								0.994				1.086		0.741	0.865	0.973	0.986	1.008	0.993	1.015	0.984	1.114	1.068	1.069
HORVU3Hr1G117730.2	1454	S	Tudor/PWWP/MBT superfamily protein	0.87487	9.47777e-22	144.09	EEVS(0.125)S(0.875)PHADVVIPEK	2	4.3845	16	Only				1.035	1.004	0.999			1.199	1.032	1.098	1.013	0.784	0.836						0.967	0.27868			1.48				0.936	0.935	0.894	1.015	1.045	1.051	0.934		1.016	1.002	1.006
HORVU5Hr1G024350.1	102	S	Auxilin-related protein 1	0.87491	0.000100274	107.46	SEPLFTT(0.003)NLS(0.875)DDS(0.122)K	2	5.3274	10	Only	0.972		0.697	0.991	0.939		1.134	1.077		0.899		0.851	1.259		1.182	1.156	0.4456	1.325	0.22204	1.103	0.1258	1.049	0.7529	0.906	0.136218	1.463	0.145678	1.01	1.037		0.823	1.008	0.936	0.972	1.072	0.949	0.969	1.006
HORVU5Hr1G095970.2	617	S	protein-serine kinase 1	0.87498	1.33936e-35	143.7	AEFIPGLGSINS(0.875)FT(0.125)HDPK	2	3.3038	17	Only	0.846	0.848	0.834	0.979	0.965	0.971		1.05	1.08	0.956	0.888	0.951	1.246	1.222	1.165	1.153	2.4183e-05	1.264	0.00032468	1.043	0.152423	1.106	0.0147993	0.879	0.0192606	1.437	6.0916e-05								1.26
HORVU6Hr1G018420.3	535	S	calnexin 1	0.875006	1.11062e-09	177.83	KPSAVVPDATAGS(0.875)S(0.125)GDKEEK	3	2.9475	15	Only	1.242	1.313	1.175	0.98	1.021	1.035	0.841	0.803	0.847	0.985	0.949	0.955	0.923	0.975	0.956	0.814	0.0046976	0.668	0.00036441	1.051	0.068965	0.775	0.00171596	0.873	0.0041988	0.765	0.00173828	1.031	1.106	1.079	1.014	1.011	1.052	0.959	0.924	0.97	0.988	0.96
HORVU3Hr1G081100.1	515	S	receptor kinase 1	0.875107	0.000650842	69.327	T(0.015)CS(0.875)S(0.11)IITLDYPR	2	0.15732	6	Only		0.726			0.966		1.133	1.032	1.009					1.134		1.331		1.457						0.933		1.562
HORVU3Hr1G098870.2	73	S	Bifunctional purine biosynthesis protein PurH	0.875167	0.00117139	65.212	LS(0.875)S(0.117)AT(0.008)VGAPTPEHDQR	2	1.8767	2	Overlap													0.698		1.302													0.97	0.993	0.978	0.949	0.973	0.982	1.039	1.046	1.043	0.996	0.984
HORVU1Hr1G042050.17	612	S	Coatomer subunit gamma-2	0.875193	2.22095e-05	78.779	S(0.018)T(0.018)GPS(0.875)S(0.077)T(0.012)VNGPVPTIDASYEK	2	2.4384	2	Only						1.088			0.912																			1.098	1.078	1.081	1.063	1.067	1.06	0.998	0.994	1.017	1.002	0.991
HORVU5Hr1G013220.1	485	S	protein NETWORKED 1D-like [Aegilops tauschii subsp. tauschii]	0.875299	0.0095617	53.051	S(0.875)LS(0.124)AATTEVAGLR	2	1.6762	2	Only				1.051								0.949								1.107
HORVU5Hr1G097530.9	356	S	Protein kinase superfamily protein	0.875657	0.00161619	46.528	SEGNPNPNLHPLPLPPVS(0.876)MS(0.124)PK	3	-1.3262	1	Only	1
HORVU6Hr1G091740.1	23	S	AT-hook motif nuclear-localized protein 20	0.876019	3.29709e-28	179.58	WWDGHLGLPGVAPEQPS(0.003)GS(0.876)S(0.121)GPK	3	-0.80568	12	Only					1.016	1.062	0.95				0.907	0.918		1.08	1.067					1.139	0.029944			0.885							0.969	1.057		1.051			1.046
HORVU1Hr1G050520.1	377	S	ADP-ribosylation factor GTPase-activating protein 3	0.876117	1.39325e-22	184.55	S(0.075)IS(0.876)S(0.049)SQFFGDQANLEK	2	9.6967	4	Only					0.857	0.822							1.222		1.099																					1.023
HORVU6Hr1G072040.2	291	S	Altered inheritance of mitochondria protein 32	0.876291	1.68569e-07	166.83	HMTNGVTGEES(0.124)S(0.876)AK	2	2.8105	9	Only	1.149		1.028		0.939		0.853		0.864		0.917	0.946	1.177	1.126		0.863		0.789	0.052035	1.008		0.856	0.116217	0.746	0.0061192	1.058	0.43784	1.046	1.027	1.048	1.062	1.018	1.011	0.957	0.902	0.98	1.063	1.059
HORVU2Hr1G092690.9	11	S	Sphingoid long-chain bases kinase 1	0.87633	2.81658e-06	158.02	MDAADLENPT(0.124)S(0.876)R	2	3.4315	11	Only	1.101	0.975	1.013	1.106	1.074	0.933	0.984	0.967	0.931	0.911					1.005	1.008	0.92556	0.933	0.158099	1.139		0.885		0.956		0.976
HORVU6Hr1G010050.1	25	S	Protein kinase superfamily protein	0.876396	0.0196681	41.397	ADVAADY(0.014)RPS(0.621)S(0.361)PGT(0.091)S(0.876)NY(0.036)K	2	2.5678	1	Only				1
HORVU2Hr1G020220.5	685	S	Potassium transporter family protein	0.876402	9.37393e-231	249.71	SETLQSLQSIYEQES(0.113)GS(0.876)LS(0.011)R	2	4.0688	9	Only	0.921			0.988	0.995		0.93				0.982	0.909	1.055	1.065	1.155	1.077		1.01		1.049	0.33954	1.027		0.852		1.185		1.052	0.952	1.013	0.919	0.996	0.965	1.119	1.055	1.002	0.925	1.012
HORVU2Hr1G086710.1	480	S	Sister chromatid cohesion protein PDS5 homolog B-B	0.876504	0.00229346	139.61	KPPT(0.006)AS(0.877)S(0.118)DLWK	2	2.9536	14	Only	1.157	1.115	1.092		0.951	0.964	0.93	0.995	1.027	0.784	0.805		1.064	1.07	1.046	0.854	0.0058971	0.878	0.0177983	1.205	0.0062777	0.709	0.00072441	0.928	0.066541	0.945	0.037204	0.978	1.005	1.006	1.048	0.979	1.013	1.063	1.052	1.076	0.992	0.978
HORVU4Hr1G059060.2	357	T	ADP-ribosylation factor GTPase-activating protein 1	0.876654	3.78073e-05	91.993	YVGFGS(0.123)T(0.877)PPPSANR	2	2.7264	3	Only		1.066									1.012				0.922							0.949				0.865		0.97	0.993	1.041	1.076	1.037	1.026	0.939	0.97	0.868	1.086	1.037
HORVU2Hr1G027370.1	25	S	tRNA pseudouridine synthase B	0.876857	0.0114953	47.243	S(0.877)KDAS(0.098)S(0.025)DPAADTTSLADAEAK	2	2.7264	2	Only										1.134	0.866																	1.046	1.077	1.081	1.013	0.999	0.982	1.039	1.004	1.049	0.943	0.932
HORVU4Hr1G033300.1	279	S	AAA-type ATPase family protein	0.876925	1.07435e-08	121.23	AVT(0.001)S(0.122)S(0.877)AVGLLEPPVAGVK	2	5.2708	7	Only	1.051			0.942	0.952			1.103				0.87		1.055	1.027	0.901		1.049		1.089		0.828		1.06		0.99		1.144	1.108	1.103	1.033	0.984	0.994	0.951	0.901	0.953	1.003	1.019
HORVU5Hr1G024350.1	99	T	Auxilin-related protein 1	0.877223	0.000237342	98.895	SEPLFT(0.032)T(0.877)NLS(0.079)DDS(0.012)K	2	3.8418	1	Only														1														1.01	1.037		0.823	1.008	0.936	0.972	1.072	0.949	0.969	1.006
HORVU2Hr1G060900.2	18	S	Pleckstrin homology (PH) domain-containing protein	0.877303	0.000203602	100.56	STMVGEMES(0.123)S(0.877)LER	2	2.7173	7	Only				1.126	0.982						0.914	0.879	0.956	0.976	1.168					1.176	0.153923							1.145	1.159	1.067	1.144	0.912	0.991	0.921	0.755	1.025	1.135	1.155
HORVU7Hr1G044270.1	170	S	C2 and GRAM domain-containing protein	0.877332	5.33764e-05	92.178	GSSLPNIPIEIS(0.123)AS(0.877)PPR	2	6.2127	15	Only	1.014	0.971	0.958	1.065	1.069	1.038	0.941	0.906	0.878	1.079	1.011	1.029	1.027	1.014		1.078	0.0181643	0.926	0.043102	1.017	0.47034	1.06	0.0888	0.89	0.021205	1.04	0.177237		0.861	1.139
HORVU6Hr1G071910.3	208	T	Enhancer of mRNA-decapping protein 4	0.877334	0.002579	171.09	MLSS(0.012)T(0.877)S(0.055)S(0.055)KVPR	2	4.444	2	Only				1.111			0.889																					1.041	1.032	1.058	0.992	0.972	0.983	1.001	1.008	0.979	0.961	0.982
HORVU1Hr1G060250.1	225	S	Protein LIGHT-DEPENDENT SHORT HYPOCOTYLS 6	0.877403	1.44204e-102	111.84	GSTSAPAAPPPVVTASEAAAT(0.117)S(0.877)GGGEDDEDEPS(0.005)QSTEQQR	3	4.9798	7	Only				0.964	1.899	0.695	0.617		0.724	1.014	1.086									1.13	0.93854							0.948	0.942	0.966	0.921	0.937	0.923	1.124	1.101	1.087	0.976	0.899
HORVU1Hr1G050880.1	254	S	Vacuolar protein sorting-associated protein 27	0.877421	1.44749e-15	145.18	NSVELLSTVLS(0.003)S(0.12)S(0.877)PQK	2	4.5413	5	Only		0.907	0.908		1.105					1.129			0.95			1.218				0.979		1.244				1.047		0.856	0.883	0.903	1.014	0.97	1.018	1.14	1.157	1.095	0.973	0.935
HORVU3Hr1G029210.3	413	S	SCAR-like protein 2	0.877441	0.00311792	94.791	LLLLS(0.877)S(0.123)GLNHR	2	1.8643	2	Only			0.911	1.089												1.195
HORVU4Hr1G016080.1	765	S	Protein kinase family protein	0.877642	0.000366536	136.06	ALAACS(0.878)T(0.032)APVS(0.09)R	2	3.5472	1	Only												1
HORVU3Hr1G032170.1	522	S	Plant regulator RWP-RK family protein	0.877714	0.00702847	60.648	TVHFENS(0.051)EGFHES(0.878)PEGDT(0.071)HGGAHEFDK	4	5.758	1	Only						1
HORVU5Hr1G049560.12	232	T	FKBP-like peptidyl-prolyl cis-trans isomerase family protein	0.877921	0.00764706	51.569	EES(0.068)LPT(0.878)PVS(0.055)LAK	2	0.35865	2	Only		0.869					1.131											1.301
HORVU7Hr1G026940.1	158	S	Ethylene-responsive transcription factor 5	0.877937	6.28623e-16	177.21	VDALHSGGILVPGAPLPAPPS(0.027)S(0.878)PS(0.095)QR	3	3.7513	14	Only	0.977	0.926	0.93	0.864	0.883	0.895	1.252	1.22	1.215	0.886	0.814	0.86	1.137	1.141		0.933	0.025461	1.301	0.000178196	1.032	0.29896	0.904	0.028157	1.079	0.0083394	1.206	0.003495
HORVU4Hr1G020050.1	17	S	exocyst subunit exo70 family protein C2	0.878069	0.000433259	96.946	S(0.055)S(0.055)S(0.878)FS(0.012)QATIR	2	0.34219	5	Only				1.185		1.294	0.76			1.314					0.447					0.943				1.7
HORVU5Hr1G082790.6	278	S	RING/U-box superfamily protein	0.878215	0.000548439	103.76	GLSADTLAS(0.002)LPS(0.878)VT(0.109)Y(0.011)K	2	1.7655	3	Only				0.946						1.439					0.615					0.657								1.188	1.155		1.17	0.997				0.741		1.229
HORVU5Hr1G093660.1	282	S	serine/threonine protein kinase 1	0.878821	1.91308e-42	189.61	S(0.121)LS(0.879)LDSQLGSLLGGAPER	2	2.0397	5	Only	1.722	1.45	1.277								0.324		0.226									0.218				0.152
HORVU1Hr1G069060.9	170	S	CCR4-NOT transcription complex subunit 2	0.878826	0.000100849	66.66	S(0.012)IS(0.879)S(0.11)AGMSMPGISSR	2	1.3436	5	Only					0.683		1.087	1.23	1.098					0.902										1.262
HORVU2Hr1G111640.2	960	S	Plasma membrane ATPase	0.878902	8.97072e-84	246.75	TLHGLQAPEPASHTLFNDKS(0.121)S(0.879)YR	4	0.82146	23	Overlap	1.126		1.117	0.961	1.006	1.009	0.887	0.836	0.884	1.018	1.007	0.964	1.046	1.061	1.08	0.885	0.0093957	0.775	0.00199513	0.996	0.85946	0.888	0.012045	0.818	0.00070128	0.947	0.02166	0.984	0.964	0.989	1.01	0.998	1.036	0.975	1.017	0.98	1.004	0.987
HORVU1Hr1G003370.2	88	S	Caffeic acid 3-O-methyltransferase	0.878923	9.3934e-43	191.49	VVSCVVAES(0.879)S(0.118)DGS(0.002)LSR	2	4.7423	2	Overlap		1.083		0.917												0.847												1.111	1.145	1.083	1.015	1.005	0.973	0.969	0.992	1	1.04	1.021
HORVU4Hr1G069060.6	1319	S	Poly(A) RNA polymerase cid14	0.879073	0.000238186	95.345	VNSSHSSPDQPS(0.121)S(0.879)PQPR	2	1.9305	3	Only							1.098	1.052	0.85
HORVU5Hr1G103380.18	251	S	Mitochondrial transcription termination factor family protein	0.879136	0.0184005	83.775	AS(0.121)S(0.879)VIAMDVR	2	-0.19256	5	Only						0.926	1.054	0.975	1.227	0.818										1.132								0.984	0.763	0.994	0.755	0.725		1.158	1.221	1.134	0.973
HORVU1Hr1G056870.1	160	S	Regulator of chromosome condensation (RCC1) family with FYVE zinc finger domain	0.879199	2.99306e-12	140.3	S(0.121)S(0.879)PLSSPFSSNDSVHK	2	4.4213	13	Only		0.301		1.155			1.14	1.153	1.309	1.148	0.385			1.31	1.1	3.837		3.989		1.507		2.547		0.996	0.98488	4.003
HORVU6Hr1G059520.1	224	S	Bifunctional uridylyltransferase/uridylyl-removing enzyme	0.879201	0.00286411	94.63	GAHTNFS(0.02)AGS(0.879)T(0.101)HVDR	3	-1.46	6	Only	0.995					0.99						0.915	1.037	0.986	1.077	0.995				1.082		0.92				1.039		0.869		0.785		0.986	1.296	1.046	1.004	0.871	1.023	1.231
HORVU3Hr1G066880.21	709	S	receptor kinase 2	0.8793	0.00196286	77.431	GLST(0.003)GS(0.005)S(0.112)S(0.879)EHCGLQR	2	4.4654	3	Only								0.849	1.266				0.884											1.196
HORVU3Hr1G007980.2	55	S	D-Ala-D/L-Ala epimerase	0.87931	0.0197078	46.068	AIS(0.084)PS(0.879)PS(0.035)PS(0.002)PTTPQQR	2	2.778	1	Only								1																				1.036	1.065	1.053	0.975	0.968	0.911	1.108	1.061	1.145	0.911	0.912
HORVU7Hr1G095930.1	497	S	G-type lectin S-receptor-like serine/threonine-protein kinase	0.879327	0.000123739	112.38	NLGS(0.992)FS(0.007)S(0.001)VELS(0.014)S(0.057)S(0.879)FNS(0.037)S(0.013)R	2	6.8116	4	Only		0.97									0.92	0.876			1.234							0.926				1.272			0.869	0.928	0.925	0.981	0.979			1.248	1.007	1.101
HORVU5Hr1G048380.2	7	S	Protein transport protein Sec61 subunit beta	0.8794	8.20831e-38	204.6	TS(0.006)S(0.114)S(0.879)GAGGGGGFSGGNNMLR	2	3.7472	2	Only						0.87							1.13
HORVU2Hr1G060380.1	85	S	Nuclear-interacting partner of ALK	0.879403	7.42113e-91	140.6	S(0.326)DS(0.534)PPAT(0.14)PVASS(0.001)AGAS(0.119)S(0.879)PPAQTNVATIDWLGSGQLSK	3	3.2637	11	Only		1.096	1.136	1.191		1.082	0.862	1.066	1.033	0.805		0.884	0.716		1.129	1.018	0.76886	0.884	0.2384	1.346	0.047383	0.757	0.030642	1.07	0.67146	0.827	0.4442	0.891	0.931	0.986	0.974	1.013	0.98	1.049	0.982	1.08	1	0.953
HORVU6Hr1G075750.1	58	S	DCD (Development and Cell Death) domain protein	0.87942	1.12823e-105	210.28	PS(0.879)S(0.121)QHVQEVPQTNR	3	-0.91247	21	Only	0.891	0.913			0.898	0.884	1.127	1.103			0.864	0.823	1.267		1.231	0.988	0.48806	1.236	0.0058373	1.056	0.163963	0.935	0.131858	0.893	0.024236	1.385	0.0033442
HORVU7Hr1G091360.1	28	S	Protein kinase superfamily protein	0.879531	7.73167e-70	84.86	GAAGEDDFGVVAET(0.119)HS(0.88)PPPANGAAPQT(0.001)PPPR	3	5.0128	13	Only		0.912	1.851	0.952	0.893		0.765	0.709	1.694	0.838		0.841	0.814	0.732		0.668	0.4363	0.764	0.56182	1.099	0.099602	0.608	0.43356	1.366	0.56906	0.56	0.28294	1.15	1.09	1.097	1.018	1.03	0.96	0.904	0.986	0.976	0.964	0.92
HORVU4Hr1G016080.1	766	T	Protein kinase family protein	0.879605	0.00259397	90.156	ALAACS(0.119)T(0.88)APVS(0.001)R	2	1.3538	10	Only		0.392	1.712		1.303	1.498			0.405		1.453	2.04	0.472	0.425	0.3	1.331	0.5458	0.385		0.802	0.37282	1.66	0.42966	1.015		0.379	0.29128
HORVU7Hr1G042410.6	749	S	autophagy 2	0.879756	2.91494e-83	226.75	FLVIDHTTSHNSAEAS(0.12)S(0.88)PLR	3	2.1837	7	Only	1.184	1.115	1.213		1.04				0.917			0.908			0.623	0.888		0.783		1.145		0.776		1.472		0.532
HORVU3Hr1G062980.1	266	S	Chromosome 3B, genomic scaffold, cultivar Chinese Spring	0.879777	5.96936e-05	78.888	IDLASVS(0.002)GS(0.114)HS(0.88)EGES(0.004)S(0.001)GEK	2	3.7459	6	Only	0.947			1.024			1.151					0.88	1.033	0.964		1.081		1.215		1.164		0.929		1.153		1.054
HORVU3Hr1G061860.2	43	S	Protein kinase superfamily protein	0.879789	0.000348024	142.51	GAS(0.062)S(0.88)S(0.058)PEHPLMR	2	2.2899	3	Only						0.267	1.351		1.382
HORVU6Hr1G076220.2	774	S	bromo-adjacent homology (BAH) domain-containing protein	0.879806	1.38739e-08	137.68	STSGGSCEEPS(0.001)VS(0.88)GS(0.12)R	2	4.8061	8	Only		1.009	0.9	0.978	1.188		0.981	0.898	0.927					1.119		1.135	0.38876	0.98	0.7447					0.836		1.172
HORVU6Hr1G088580.4	680	S	Zinc finger (C3HC4-type RING finger) family protein	0.87987	7.46093e-10	157.52	AYVLSGLS(0.116)S(0.88)HS(0.004)WQR	2	3.5659	8	Only			0.851	1.101			0.947	0.895			0.868	0.925		1.178	1.236	1.294		1.082		1.228		1.053		0.763	0.0182754	1.418			0.912	0.951	1.12	0.987	1.062	0.954		0.923	1.125	1.029
HORVU2Hr1G081400.8	600	S	18S pre-ribosomal assembly protein gar2-related	0.879958	1.25452e-05	105.08	SFAFPVLQTEWNS(0.12)S(0.88)PVR	2	5.6073	8	Only		1.134				1.225	0.923		0.465	1.011		0.977	1.162		1.103	1.08		0.612		1.232		0.877		0.613	0.25256	0.999
HORVU0Hr1G005320.9	168	S	IQ-domain 22	0.880097	0.000231475	105.78	SLFGGYSDYPNYMS(0.001)NT(0.119)ES(0.88)FR	2	5.0852	1	Only														1
HORVU2Hr1G060380.1	897	S	Nuclear-interacting partner of ALK	0.880173	7.2336e-86	173.79	DEYDPGNDLGATNGENDS(0.88)ET(0.12)GLPEFDPIK	3	4.6684	6	Only	1.017			0.953	1.108	0.758	0.971					1.193				0.924		0.955		0.788		1.173						0.891	0.931	0.986	0.974	1.013	0.98	1.049	0.982	1.08	1	0.953
HORVU1Hr1G088810.2	150	S	FRIGIDA-like protein	0.880317	7.73756e-44	152.19	TPTNDT(0.002)S(0.011)AS(0.88)LPS(0.105)EEHT(0.002)S(0.001)AK	2	2.3551	4	Only			0.982			1.016				0.915				1.086		1.035				1.11		0.932				1.106		1.026	0.882	0.918	1.067	0.937	1.044	0.967	1.026	0.972	1.108	1.055
HORVU3Hr1G093500.1	346	S	unknown protein; Has 97 Blast hits to 85 proteins in 31 species: Archae - 0; Bacteria - 14; Metazoa - 7; Fungi - 19; Plants - 37; Viruses - 0; Other Eukaryotes - 20 (source: NCBI BLink).	0.880371	0.000139669	63.608	TVFKPADDENDDAS(0.88)VT(0.082)S(0.038)K	2	1.5957	3	Only			0.906			0.954						1.141				1.053				0.836		1.259
HORVU6Hr1G060010.19	8	S	alcohol dehydrogenase 1	0.880497	3.02427e-05	110.9	AAAASS(0.081)S(0.88)S(0.038)PPAAITCR	2	5.3346	3	Only						1.046					1.002		0.952							1.044								0.92	0.931	0.955	1.001	1.026	0.966	1	1.041	1.078	1.024	0.975
HORVU4Hr1G017010.5	860	S	Phosphatidylinositol 4-kinase	0.880498	0.0012037	119.58	RVPS(0.88)T(0.12)IAMEEVK	2	3.6632	17	Only	1.019	1.032	0.967	1.058	1.009	0.981	0.917		0.945	1.002	1.027	1.059	0.983			1.01	0.7581	0.925	0.070579	0.987	0.6517	1.023	0.4176	0.947		0.977
HORVU1Hr1G030140.3	370	S	Receptor-like protein kinase	0.880518	5.46385e-38	127.89	FFGS(0.008)Y(0.001)S(0.034)S(0.881)S(0.077)DYDSGQYNEDMK	2	5.2851	4	Only		0.515							0.629		0.664			2.192				1.221				1.289		0.287		4.256		1.036	0.917	0.989	1.092	1.224	1.115	0.88	0.974	1	1.008	0.807
HORVU2Hr1G086710.1	650	S	Sister chromatid cohesion protein PDS5 homolog B-B	0.88057	0.000837323	101.43	VVGEDSPVT(0.119)S(0.881)AK	2	3.2938	5	Only				0.956	0.834			1.144	1.156	0.91										0.984								0.978	1.005	1.006	1.048	0.979	1.013	1.063	1.052	1.076	0.992	0.978
HORVU7Hr1G088980.1	199	S	BES1/BZR1 homolog 4	0.880573	0.0086816	74.733	NLS(0.019)S(0.029)NPS(0.881)FAS(0.029)S(0.013)S(0.029)K	2	2.9406	4	Only		0.528		0.89			1.388	1.194								1.686		2.445
HORVU5Hr1G115510.3	308	S	SPX domain gene 4	0.880623	8.39589e-05	117.03	DPAS(0.001)S(0.119)S(0.881)DAETSEVYR	2	7.2701	1	Overlap			1
HORVU6Hr1G017900.14	409	S	Synaptotagmin-5	0.880759	0.000149691	59.997	QEGVSNPFAS(0.011)QIQLT(0.108)S(0.881)LEK	2	7.3472	2	Only	1.235										0.765											0.619						1.027	1.11	1.18	0.878	0.936	0.811	1.078	1.049	1.184	0.715	0.937
HORVU4Hr1G079250.1	225	S	Ras-related protein Rab-18-B	0.880763	0.000704624	73.345	ILEVPS(0.074)LS(0.881)EEGS(0.023)S(0.023)VVK	2	3.455	7	Only	1.043	1.034	0.99			1.037			0.923				0.944	1.029		1.014		0.903						0.936		0.965	0.41252
HORVU4Hr1G061170.3	215	S	Tetratricopeptide repeat (TPR)-like superfamily protein	0.881063	2.1759e-28	126.46	TSSIDTSGGGS(0.004)NLDS(0.881)FS(0.067)EAGWS(0.048)R	2	3.3995	1	Only									1																			1.086	1.058	1.105	0.968	1.006	1.067	0.982	0.94	0.904	0.999	0.977
HORVU7Hr1G000700.4	150	S	Disease resistance protein RPP13	0.881205	1.26454e-59	233.92	VTYSNTS(0.001)SS(0.001)ST(0.004)S(0.112)S(0.881)PR	2	1.8322	7	Only				0.96	1.114	1.048	1.212			0.81	0.898	0.958								1.171	0.072038
HORVU4Hr1G027930.3	567	S	CLIP-associating protein 1-B	0.88137	0.0194047	78.157	VS(0.003)AS(0.881)S(0.115)FDNES(0.001)GK	2	1.2881	1	Only					1
HORVU4Hr1G066510.7	54	S	trehalose phosphate synthase	0.881428	5.73608e-63	147.12	RLPSVVTTPGLMEDS(0.001)PAS(0.042)PS(0.354)T(0.721)PS(0.881)PAPR	3	2.1347	4	Only		0.654													1.346											2.058		0.957	0.932	0.967	1.06	0.976	0.906	1.047	1.151	1.148	0.953	0.922
HORVU1Hr1G049320.22	299	S	RNA recognition motif (RRM)-containing protein	0.881437	8.82133e-06	84.144	QT(0.118)S(0.881)ELVLTPNVPDIVVAPPDDSHLR	3	2.3306	7	Only			0.666	1.126	1.009			1.062		1.118		1.004		1.014		1.603		1.595		1.006	0.9444	1.593		1.047		1.523
HORVU5Hr1G050160.1	270	S	Asparagine--tRNA ligase	0.881523	0.00928118	61.23	LIGGS(0.882)S(0.118)EGGASVFK	2	0.84164	5	Overlap			0.908			1.042		1.077	0.999	0.973						1.148		1.143		1.071		1.072						0.972	0.957	0.986	0.99	0.998	0.983	1.023	1.036	1.025	0.982	0.982
HORVU2Hr1G102780.3	87	S	Secretory carrier-associated membrane protein 6	0.881566	0.00330996	83.775	ELS(0.047)S(0.882)WES(0.071)DLR	2	0.97683	1	Only							1
HORVU6Hr1G062050.9	190	S	Vesicle-associated membrane protein-associated protein A	0.88167	2.47491e-52	159.83	VVYTLPS(0.057)GS(0.882)S(0.06)DDS(0.001)GVTSSANR	2	3.9927	10	Only		0.857		1.495	0.873	0.887		0.765		0.846		1.488	0.789			1.266		0.893		0.93	0.84454	1.362		0.97		0.921
HORVU2Hr1G063260.4	324	S	Zinc finger CCCH domain-containing protein 55	0.881714	0.00591486	42.888	LS(0.012)VVNS(0.14)S(0.849)PAAAADCS(0.882)GDNNNT(0.095)ANVT(0.024)K	2	3.0236	1	Only											1
HORVU3Hr1G092250.1	26	S	E3 ubiquitin-protein ligase RGLG2	0.881782	1.9738e-205	297.23	YAHS(0.004)S(0.114)S(0.882)FQQPATATR	2	3.494	2	Only												0.758	1.242															1.094		1.024	0.95		0.84	1.016	0.804	0.836	1.075	1.041
HORVU1Hr1G052260.3	12	S	ubiquitin family protein	0.881787	3.51738e-205	320.76	AGAGDGEGAGS(0.882)ES(0.118)PPPGAR	2	3.062	2	Only										1																		0.873	0.823	0.893	0.999	0.975	0.985	0.938	0.964	0.959	1.057	1.005
HORVU3Hr1G094210.2	60	S	N-terminal protein myristoylation	0.881845	0.00821961	96.453	IEGFGPS(0.015)RT(0.052)PDS(0.882)GS(0.051)K	2	2.8798	1	Only									1																							1.088	0.988		1.566		1.245	0.966
HORVU3Hr1G078260.1	68	S	DNA-3-methyladenine glycosylase 1	0.881923	0.000275275	70.168	S(0.118)LS(0.882)MPASYDNAAAAATCTAAPK	2	22.521	7	Only	1.35		0.581			1.29				1.04		1.204		0.634	0.902	1.336				1.15		1.162	0.63946			0.795	0.76252
HORVU3Hr1G066890.1	240	S	5'-nucleotidase SurE	0.881937	9.27596e-06	137.58	GCLLNVGVPS(0.118)S(0.882)PAANK	2	9.3039	6	Only				0.501	1.383	1.205		1.031						1.208	0.672									1.097				0.922	0.883	0.921	1.004	0.978	0.955	1.039	1.069	1.049	0.996	0.991
HORVU5Hr1G095530.1	54	S	phytochrome C	0.882148	0.0115604	56.08	HFDYS(0.002)S(0.019)S(0.097)VS(0.882)ALNR	2	5.3773	2	Only			1.062				0.938											0.883										1.142	1.158	1.315	0.893	1.108	0.807	1.063	0.766	0.933	1.259	0.987
HORVU6Hr1G068270.1	321	S	Protein kinase superfamily protein	0.882153	0.00771302	100.69	RYS(0.882)T(0.118)GALSTSK	2	0.68081	3	Only				0.482	1.346					1.172										0.78
HORVU2Hr1G022720.4	142	S	Condensin complex subunit 1	0.882248	0.0117838	71.935	AS(0.002)MS(0.105)S(0.882)PS(0.01)DGIPIADR	2	7.963	2	Only														1
HORVU7Hr1G053070.22	165	S	Putative endonuclease or glycosyl hydrolase	0.882249	6.04749e-42	95.125	GACY(0.008)RPPT(0.111)CS(0.882)EDDFS(0.999)DDENQADQEPR	3	5.1669	4	Only					0.797								1.074	1.053	1.075
HORVU5Hr1G106520.1	221	S	prenylated RAB acceptor 1.E	0.882275	2.02018e-36	116.95	DAFDADAAVS(0.024)S(0.882)FT(0.078)GS(0.01)T(0.004)Y(0.001)GYSTLPR	2	1.4975	11	Only		0.311		1.024	1.042	1.068					1.014	0.905	0.821	1.12	1.695	3.359				1.089	0.151644	3.085				3.897
HORVU3Hr1G067370.1	380	S	KRR1 small subunit processome component homolog	0.882283	3.21674e-68	237.89	IESYVASNEES(0.118)HS(0.882)K	2	3.9801	9	Only	1.25	1.206			1.082	1.064		0.97				1.145	0.771	0.777	0.735	0.874	0.020863	0.79		0.937		0.932		1.275		0.62	0.00035702		1.079	1.403		1.045	0.948	1.08		0.61	0.945	0.941
HORVU3Hr1G084680.4	196	S	Pleckstrin homology (PH) domain superfamily protein	0.882353	5.80539e-05	61.23	S(0.882)MT(0.118)DDEIVDYDSGHPATGR	2	31.533	4	Only				0.789			1.035		1.213					0.962										1.168						0.717	1.372		0.911
HORVU3Hr1G087500.2	342	T	IQ-domain 3	0.882541	0.00166262	122.94	ALSIQRPAT(0.883)PS(0.117)K	2	-0.47848	6	Only					1.215			1.603		0.24				1.532	0.41					5.063				1.651
HORVU3Hr1G074570.5	596	S	Cellulose-synthase-like C6	0.882559	1.58997e-14	177.62	S(0.117)S(0.883)EGDLVALVENEKPSK	2	7.9475	11	Only	1.288	1.267		0.968	0.894	0.969	0.985	0.859		0.973	0.983	1.013		0.802		0.739	0.0032209	0.722	0.041338	0.954	0.17556	0.775	0.00061727	1.15		0.628
HORVU4Hr1G070370.1	229	S	40S ribosomal protein S3a	0.882617	4.24501e-05	117.41	AT(0.026)S(0.883)S(0.092)IFPLQNVYVR	2	2.5303	7	Overlap		1.479			1.258	1.335		1.176			0.322	0.431				0.877		0.795		3.444	0.0139423	0.255						1.03	1.07	1.064	0.998	1.045	1.004	1.013	1.016	1.047	0.996	0.971
HORVU1Hr1G087180.1	1090	T	homeobox-1	0.882639	0.00572993	58.794	ADADEGNNVGECT(0.883)PT(0.117)LVQIK	2	4.5119	7	Only	1.066	1.125		1.202	0.736		1.079		1.238	0.554						0.885	0.60038	1.058	0.54112	1.749		0.506
HORVU3Hr1G050920.4	522	T	SIT4 phosphatase-associated family protein	0.882682	2.87879e-41	180.11	LSSLSTESNGPTVPS(0.003)EGKT(0.883)PS(0.115)K	3	1.7266	13	Only	1.111	1.25	1.209	1.145	1.099	1.383	0.887		0.753		1.049	0.873		0.562	0.676	1.016	0.88704	0.689	0.0160194	1.258	0.138923	0.808	0.077618	1.325	0.149617	0.52	0.004121	1.161	1.182	1.177	1.102	1.098	1.14	1.013	0.91	0.966	0.97	1.011
HORVU6Hr1G069280.5	463	S	uridine kinase-like 4	0.882815	0.000239446	112.68	SGLSHS(0.037)YS(0.883)T(0.08)HGDK	2	3.4944	1	Only					1																									1.007							1.009	0.983
HORVU2Hr1G085160.2	7	T	inositol transporter 1	0.882925	0.00058199	137.39	TIDLS(0.033)T(0.883)MPGS(0.042)S(0.042)AR	2	5.2537	2	Only		1.253											0.747													0.596
HORVU5Hr1G103620.1	7	S	Syntaxin-121	0.882939	0.00383366	135.5	MNNLFS(0.013)S(0.883)S(0.104)WKR	2	3.5879	2	Only															1																1.083				1.08	1.028	0.928
HORVU5Hr1G075960.3	529	S	Ubiquitin carboxyl-terminal hydrolase 2	0.8831	0.000357989	144.09	EQALIS(0.001)EHS(0.883)S(0.116)EK	2	1.5669	8	Only			0.939		0.979		1.048	0.917	0.995		0.89		1.1		1.133	1.043		1.051		1.1		0.948		0.884	0.093022	1.189
HORVU7Hr1G122350.2	13	S	2-oxoglutarate (2OG) and Fe(II)-dependent oxygenase superfamily protein	0.883159	6.29788e-108	284.45	VMNLTPVHAS(0.883)S(0.117)IPDSFLLPADR	3	-1.0988	15	Overlap	0.942			0.167	0.15	0.149					2.165	1.987	1.092	1.214	1.134	0.165				0.075	2.1956e-05	2.204				1.217		0.772	0.753	0.782	1.306	1.28	1.375	0.64	0.625	0.618	1.46	1.409
HORVU6Hr1G014360.2	232	S	THO complex subunit 7B	0.883173	0.0140163	49.967	LS(0.036)IEEGS(0.883)GGAS(0.081)DAMAVD	2	5.6393	2	Only	0.772									1.228												1.591						0.92	1	0.881	1.054	1.195	0.886	0.989	1.157	1.028	1.08	0.99
HORVU4Hr1G046940.6	96	S	Serine/arginine-rich splicing factor 1	0.883511	0.00354321	66.913	S(0.116)GS(0.884)FGGGGGAGGGSGR	2	1.6671	9	Only	1.182	0.906	1.042	1.144		1.246	0.898	0.285		1.068	1.229					1.145	0.26954	0.567	0.20052	1.04	0.66556	1.101	0.44038
HORVU0Hr1G008280.1	422	S	RNA-binding protein 1	0.88398	7.87923e-05	88.421	NFGDSSAAGGGS(0.884)IY(0.107)GDT(0.006)T(0.003)WR	2	3.8445	4	Only			0.928		0.722	1.059	1.291									0.96		1.391										0.932	0.9	0.93	1.078	1.025	1.026	0.979	1.029	1.001	1.036	1.088
HORVU5Hr1G110330.1	279	T	Proteasome subunit beta type-5-A	0.884252	0	327.33	LSGDDVGELHYHYYPVQAAPVEQEMAEAPS(0.006)AS(0.109)T(0.884)	3	5.3962	6	Overlap		1.073											0.943	0.984												0.898
HORVU5Hr1G048960.1	311	S	CCR4-NOT transcription complex subunit 4	0.884296	0.000832427	104.49	STLPSAT(0.116)S(0.884)WGHR	2	4.5715	4	Only				1.083						0.963	0.946		1.007							1.135
HORVU2Hr1G050790.8	237	S	GRAM domain family protein	0.884302	1.43563e-83	186.63	SANPTAIIGDITDCGDPDVS(0.034)T(0.082)S(0.884)KR	2	2.614	15	Only					1.186	1.154	0.826	0.933	0.843	1.063		0.979		1.016						1.146	0.087324			0.854				0.952	1.115	1.489	0.927	0.918	0.762	1.182	0.724		0.896	0.923
HORVU1Hr1G080360.1	473	S	IQ-domain 31	0.884366	7.47562e-08	135.23	RS(0.088)S(0.884)FS(0.014)T(0.014)KPEYPENGGSK	3	-0.05127	12	Only				1.052	0.94	0.959	1.091	1.066	1.054		0.923	0.883	1.032	1.001						1.089	0.174318			1.053	0.058836			0.958	1.095	1.247	1.117	1.135	1.123	0.946	0.911	0.88	0.894	0.942
HORVU1Hr1G030100.16	182	S	RAD3-like DNA-binding helicase protein	0.88462	0.00157531	53.193	ENGGEEEFLLDEY(0.084)ES(0.885)DDGEGT(0.031)GR	2	4.1086	3	Only			0.977	1.139							0.885					1.166				1.287		0.906
HORVU5Hr1G031300.2	81	S	Phosphatidylinositol 3,4,5-trisphosphate 3-phosphatase and dual-specificity protein phosphatase PTEN	0.884622	1.75747e-18	135.89	ETPSSMFS(0.012)T(0.083)S(0.885)GLS(0.015)S(0.006)WAK	2	5.8496	8	Only			0.585			0.851	1.383		1.254	0.679	0.562			1.345	1.341	1.455		2.254		1.371		1.061		0.982	0.75758	2.296		1.025	1.01	0.957	0.898	0.915	0.971	1.022	1.043	1.074	1.026	1.051
HORVU1Hr1G095220.1	202	S	RING/U-box superfamily protein	0.884688	6.73967e-87	238.78	FVFGAGDDAPAAPS(0.002)S(0.113)S(0.885)GR	2	5.6211	10	Only	0.82		0.9				0.986	1.01	0.985	0.912	1.165	1.239	0.982					1.155	0.027801			1.285	0.148061	1.012		1.142
HORVU5Hr1G100710.2	13	S	amino-terminal region of chorein, A TM vesicle-mediated sorter [Medicago truncatula]	0.885128	2.31062e-05	100.98	ALEGTEEVGDWS(0.115)S(0.885)PR	2	3.4124	8	Only				1.132	0.962	0.975	0.887		1	1.118		1.029		0.896						0.953	0.54742			1.053
HORVU5Hr1G024240.1	96	S	Auxilin-related protein 2	0.885246	1.86958e-05	55.416	HS(0.11)S(0.885)MPVFDKPVY(0.005)DDDIFDGVPGVK	3	4.1454	2	Only	0.976														1.024											1.049
HORVU3Hr1G077000.2	37	S	Adenine nucleotide alpha hydrolases-like superfamily protein	0.885439	0	366.9	LAAGQAATIQPS(0.115)S(0.885)PR	2	3.1821	78	Only	0.043	1.615	1.648	0.225	1.601	1.799	1.556	1.462	0.215	0.189	0.21	1.828	1.046	0.3	1.264	1.096	0.6983	0.978	0.74254	1.628	0.50622	0.674	0.91994	1.239	0.93388	0.789	0.76474		0.664	0.845	1.693		0.989			0.974
HORVU2Hr1G047550.1	229	S	Potassium transporter family protein	0.885683	0.00626837	77.431	ASLLPNQLPS(0.886)DT(0.114)R	2	1.6944	8	Only	1.252		1.175	0.84	1.067		0.915	0.836	0.808			1.107				0.786	0.183201	0.703	0.0070375	0.861		0.912						1.168	0.961	0.838	1.168	0.932	0.985		1.342	0.664	0.375
HORVU6Hr1G057170.4	188	S	SPla/RYanodine receptor (SPRY) domain-containing protein	0.885703	4.63206e-34	209.08	LNPVAAATGAAAS(0.114)S(0.886)KK	2	3.8041	9	Only		0.867			0.784	0.898		1.519		0.675	0.677	0.638	1.421		1.521	0.97		1.752		1.268	0.025044	0.765		1.033		1.697
HORVU7Hr1G092560.2	32	S	Something about silencing protein 10	0.885749	0.000320362	84.266	ASEAAAAAAT(0.228)S(0.886)DS(0.886)DDDEIDAFHK	2	3.3588	1	Only				1
HORVU7Hr1G062190.2	131	S	Conserved oligomeric Golgi complex subunit 3	0.885753	7.74718e-05	93.626	VALS(0.045)S(0.886)GS(0.069)QGQNLDSVLAK	2	10.197	1	Only				1																								0.984	1.853	1.054	0.808	1.012	1.071	0.862	0.93	0.888	0.967	1.035
HORVU3Hr1G053300.1	654	T	receptor-like kinase 1	0.885939	5.3244e-07	71.114	MIEEIGGGHGQT(0.115)T(0.115)T(0.202)EES(0.682)ARGT(0.886)PEEER	3	2.0615	3	Only						0.875							1.298	0.827														0.91	0.966	0.835	0.954	1.101	0.996	1.19	0.995	1.015	1.096	1.058
HORVU5Hr1G036740.1	629	S	XS domain protein [Medicago truncatula]	0.885988	2.87136e-07	157.52	EFAS(0.114)S(0.886)ENGCQLSHR	2	3.9274	5	Only			0.938		1.01		1.169	1.091	0.792							1.077		1.085
HORVU3Hr1G032400.4	3	S	D-alanine aminotransferase	0.886024	0.000715519	43.493	GS(0.886)Y(0.114)VQGEDQVPVYESGADALQK	2	6.1619	1	Overlap										1																		0.885	0.849	0.826	1.046	1.066	1.084	0.95	0.906	0.971	1.105	1.071
HORVU4Hr1G067510.4	156	S	MATE efflux family protein	0.886193	0.000345559	121.86	YLEENS(0.114)S(0.886)QDLEK	2	6.2194	6	Only		1.342	1.328			0.741				0.913	0.909	0.767				0.555				0.859		0.646	0.0096009
HORVU5Hr1G080010.4	346	T	cell division cycle 5	0.8863	0.00194545	48.476	EIQTPNPMAT(0.002)PLAS(0.112)PGPGVT(0.886)PR	2	2.3783	1	Only			1																									1.083	1.094	1.043	0.962		0.983	1.175		0.894	1.219	0.924
HORVU3Hr1G071430.2	17	T	Protein kinase superfamily protein	0.886331	0.000315988	106.93	MEPKPPT(0.007)PT(0.033)EEEAAGAT(0.886)T(0.074)PR	2	0.72891	4	Only				1.323						0.677										1.954								1.002	0.921	1.156	1.093	0.94	0.999	1.031		0.886	1.145	1.154
HORVU6Hr1G069310.1	131	T	Kinesin light chain 4	0.886346	2.59788e-16	107.84	GSGSVTNAAPT(0.059)AGNGT(0.886)PARPQS(0.024)S(0.01)NS(0.01)S(0.01)K	3	4.8318	19	Only	0.455	0.839	0.797	0.975	1.05		1.314	1.348	0.941	0.852	1.185	1.173	1.27	0.848	0.952	1.453	0.20692	1.723	0.067439	0.946	0.77464	1.535	0.113085	1.174	0.38654	1.468	0.15288	1.119	1.207	0.919	1.349	1.202	1.103	0.861	0.748	0.717	1.066	1.091
HORVU7Hr1G114650.5	298	S	Homeobox protein knotted-1-like 11	0.88639	1.26818e-05	174.02	NWHSNPT(0.046)S(0.046)S(0.886)S(0.016)S(0.006)DK	2	3.4791	6	Only	1.102				1.084	1.124		0.932			0.853	0.905				1.002		0.846		1.256	0.022343	0.798
HORVU6Hr1G088300.1	332	S	mRNA-decapping enzyme subunit 2	0.886426	0.0133099	61.503	AGS(0.886)GT(0.114)QHVDNRPGK	2	0.19208	2	Only												1.003			0.997													0.989	0.987	0.979	1.021	0.966	0.99	1.018	0.983	1.021	0.927	0.909
HORVU1Hr1G071470.1	6	S	Ectonucleoside triphosphate diphosphohydrolase 8	0.886453	9.16989e-31	211.15	LSS(0.113)S(0.886)LIDLPTFSR	2	3.7686	6	Only		0.909	0.897	1.015		0.975			1.272			0.933				1.102	0.044623	1.409		1.066		1.033
HORVU5Hr1G047980.1	227	S	Ribosomal protein L10 family protein	0.886679	0	449.67	EGLAHLGGEEDDES(0.113)S(0.887)	2	6.733	9	Only	1.071				1.282	1.264				0.034	1.273	1.232	0.921	0.923		1.189				1.504	0.41748	0.79				0.861		1.16	1.166	1.185	0.934	0.97	1.009	0.99	1.019		0.889	0.879
HORVU3Hr1G080740.1	315	S	receptor-like kinase 902	0.886777	0.0241772	53.051	EDYS(0.002)S(0.111)S(0.887)VQEAER	2	0.68107	1	Only					1
HORVU7Hr1G058360.3	14	S	Protein S-acyltransferase 21	0.886799	7.58537e-06	93.812	FDDGYVNAPES(0.887)NT(0.106)GLQGT(0.007)K	2	5.3131	6	Only	1.171		1.29	0.911		0.874					0.872			0.881		0.725	0.025982			1.024		0.709				0.716
HORVU2Hr1G011610.15	48	S	SNARE-interacting protein KEULE	0.886805	0.000435234	139.7	T(0.113)S(0.887)PAHQPAQSMR	2	3.4846	13	Only	1.091	0.465	1.113	0.917	1.036		1.052	1.086	1.024	0.892	0.853	0.947		1.523		1.098	0.68926	1.185	0.48812	1.088	0.25758	1.009	0.80512	0.692		1.712
HORVU6Hr1G017740.2	327	S	Cyclin family protein	0.886816	4.01721e-18	170.95	EQTVS(0.887)S(0.113)PKPALAEK	2	2.6021	2	Only						0.698								1.302
HORVU2Hr1G014130.4	199	S	AMP deaminase	0.887202	2.48301e-68	226.73	ADQNGDISST(0.113)S(0.887)MIR	2	7.0434	10	Only					1.268	1.228	1.11	0.753	0.792		0.865	1.032	0.771	1.357	0.824					1.316	0.090145			0.899	0.70444			1.057	1.08	1.026	0.954	0.946	0.891	1.062	1.07	1.086	0.914	0.931
HORVU3Hr1G024990.3	611	T	A-kinase anchor protein 9-like isoform X1 [Aegilops tauschii subsp. tauschii]	0.887225	8.77934e-166	273.55	IESSSSSSPVQAPS(0.113)T(0.887)PK	2	4.9054	12	Only	1.135		1.051	1.189	1.243		1.074	1.017	1.114	1.165	1.094		0.693	0.604	0.62	1.113	0.137258	0.977	0.64462	1.077	0.194323	1.033	0.57376	1.672	0.00049596	0.585	0.0031435	0.956	1.008	1.064	1.05	0.985	1.042	1.152	1.154	1.099	0.946	0.944
HORVU6Hr1G094550.2	15	S	undescribed protein	0.887273	0.0214569	42.061	AGS(0.887)FS(0.113)GVWWK	2	-2.5977	1	Only							1
HORVU2Hr1G020190.5	297	S	MORC family CW-type zinc finger protein 4	0.887363	1.78057e-47	224.07	IASEALSIPLLS(0.113)S(0.887)PR	2	2.115	12	Only	0.984	0.961	0.886		1.043	1.015	0.946		0.904		1.141	1.064	1.009	1.03	1.018	1.09	0.130182	0.98	0.6939	0.933	0.20932	1.168	0.048957	0.908	0.0136975	1.08	0.073884
HORVU3Hr1G115020.1	231	S	pumilio 1	0.88739	6.97432e-66	238.02	LGATNNQNNGGS(0.002)S(0.887)S(0.109)FS(0.002)R	2	1.3523	1	Only						1
HORVU5Hr1G000830.3	1084	S	Protein ALWAYS EARLY 3	0.887407	3.5288e-37	223.38	FDPAAAATNNIS(0.113)S(0.887)PR	2	5.2518	13	Only	1.196	1.094	1.075		0.923	0.935	0.887	0.891	0.967	0.884		0.965	1.1	1.08	1.004	0.828	0.0222	0.816	0.009362	1.005	0.9079	0.824	0.036857	0.862	0.0199412	0.946	0.27244
HORVU1Hr1G034630.9	415	S	Transcription initiation factor IIF subunit alpha	0.887423	4.64641e-05	42.17	S(0.055)S(0.055)GQNES(0.887)DADDDDEDDDQDDES(0.002)S(0.001)PVLAPK	2	1.8487	2	Only								0.92					1.08											0.852
HORVU2Hr1G084440.18	121	S	Cyclin-dependent kinase G-2	0.887425	1.17702e-08	153.26	EGEVAVGAPAAPS(0.887)PS(0.113)K	2	4.0716	11	Only	0.971		0.904	1.095		1.07		0.945	1.034	0.991		0.979	1.167	0.908	0.935	1.155	0.061519	1.055	0.4494	1.099	0.0186199	1.051	0.3016	0.986	0.9422	1.07	0.5982
HORVU2Hr1G086710.1	481	S	Sister chromatid cohesion protein PDS5 homolog B-B	0.887512	0.00033908	162.16	KPPTAS(0.112)S(0.888)DLWK	2	3.189	15	Only	0.967	1.082	1.044	0.928	0.905	0.879	1.114	1.141	1.13	0.792	0.618	0.746	1.281	1.199	1.173	0.877	0.023539	1.094	0.054401	1.258	0.037197	0.697	0.011098	0.927	0.05086	1.181	0.017077	0.978	1.005	1.006	1.048	0.979	1.013	1.063	1.052	1.076	0.992	0.978
HORVU1Hr1G052040.1	358	Y	polyol/monosaccharide transporter 5	0.88754	0	274.22	ADWDAES(0.99)HRDDEDY(0.888)AS(0.122)DHGADDIEDNLNSPLISR	4	3.5667	10	Only	1.207		0.699			1.347				0.747						1.413				1.803		0.784						1.063	1.034	0.992	1.012	1.014	1.01	0.981	0.939	0.986	1.017	1.031
HORVU3Hr1G089690.4	304	S	IQ-domain 13	0.88754	8.58513e-05	100.36	S(0.112)GS(0.888)QDGGMWDDSLLSR	2	3.1132	5	Only	1.143	0.723	0.928	1.18				1.026								1.267		1.102
HORVU4Hr1G059060.2	511	S	ADP-ribosylation factor GTPase-activating protein 1	0.887678	0.00258296	45.17	NHNS(0.112)NS(0.888)WDDWDDQDKKEEPAK	4	1.7079	2	Only						0.936			1.064																			0.97	0.993	1.041	1.076	1.037	1.026	0.939	0.97	0.868	1.086	1.037
HORVU4Hr1G065610.1	123	T	unknown protein; BEST Arabidopsis thaliana protein match is: unknown protein .	0.887957	6.18957e-37	195.66	IMNPEQQQDT(0.888)GPS(0.112)PK	2	3.1421	2	Only			0.947									1.053										1.112
HORVU2Hr1G029780.1	377	S	Calmodulin-binding transcription activator 1	0.888035	1.41126e-05	126.29	KFDS(0.112)FS(0.888)K	2	-1.9768	2	Only					0.723							1.277								0.566								1.019	0.933	1.024	0.948	1.004	0.946	1.09	1.074	1.158	0.978	0.872
HORVU1Hr1G063560.6	924	T	H(+)-ATPase 1	0.888173	3.87103e-05	110.48	TLHGLPTANPDS(0.112)T(0.888)PQER	3	-3.8798	13	Only		1.38	1.114	0.593			1.221	0.913	0.936		1.161		0.682			0.476		0.821	0.25792	0.511		0.931		1.5		0.547
HORVU7Hr1G073040.2	99	T	Chaperone protein DnaJ	0.888237	0.00150651	126.21	T(0.888)RS(0.112)DDFSMR	2	2.2771	2	Only		0.914		1.086												1.188
HORVU4Hr1G069320.1	17	S	Divalent metal cation transporter MntH	0.888289	4.52635e-71	152.07	DLGESLLPGGGAS(0.888)AS(0.025)S(0.063)S(0.025)HDEYEER	3	1.5481	4	Only			1.252		0.855	0.971			0.922							0.729		0.736												1.056				0.916				1.074
HORVU1Hr1G062970.6	1313	S	DNA repair protein-related	0.88831	0.00805806	62.398	VLLAS(0.005)T(0.089)RACCEGIS(0.342)LT(0.675)GAS(0.888)R	3	28.884	2	Only											1.428			0.572
HORVU5Hr1G037760.3	389	S	Zinc finger CCCH domain-containing protein 66	0.888331	1.44847e-96	110.99	FDHPMGTILYGS(0.001)PT(0.108)S(0.888)PT(0.003)GDVPPLHYQLAPTPGLSER	4	0.28703	11	Only			0.867	0.738	0.793	0.81	1.096	1.081	1.124		0.77		1.217	1.293	1.211	0.9		1.269		1.013		0.888		0.887	0.0075647	1.431
HORVU4Hr1G025660.3	67	S	uridine kinase-like 2	0.888538	0	397.38	LPAPS(0.003)GPS(0.068)S(0.889)PPS(0.04)ASSSSAAAGAAAALSNGPAGADLASPSSLR	3	4.0091	27	Only	1.426	0.501	0.443	1.34	1.352	0.452		1.09	0.987	1.121	0.383		1.281	1.305	1.32	1.327	0.57482	1.315	0.44614	1.394	0.60426	0.952	0.9538	0.798	0.0098352	1.648	0.22314
HORVU2Hr1G070090.3	71	S	2-oxoglutarate dehydrogenase, E1 component	0.889156	0.00278238	41.188	NFVGQAAT(0.063)S(0.889)PGIS(0.042)GQT(0.005)IQES(0.001)MR	2	0.6188	1	Overlap		1																										1.07	1.076	1.054	0.979	0.969	0.965	1.023	1.036	1.052	0.942	0.927
HORVU7Hr1G084550.2	22	S	26S protease regulatory subunit 8 homolog A	0.889205	0.00170747	68.789	PSALPAS(0.036)VDDPS(0.889)AAS(0.075)AK	2	2.5677	1	Overlap									1																			0.97	0.953	0.961	0.99	0.993	1.004	0.988	0.983	0.99	1.059	1.034
HORVU4Hr1G075750.3	158	T	protein kinase family protein	0.889252	0.00866981	46.823	T(0.889)MCGT(0.111)LDYLPPEMVEK	2	2.4439	1	Only			1
HORVU1Hr1G000060.3	222	S	transmembrane protein [Arabidopsis thaliana]	0.889331	0.0163084	55.416	FSFESEDQNPS(0.889)FT(0.11)NLVR	2	5.9958	2	Only		1.041										0.959										0.921
HORVU7Hr1G055560.1	128	S	Polyamine aminopropyltransferase	0.889355	2.6724e-05	94.838	EVS(0.889)RHS(0.079)S(0.032)VEQIDICEIDK	3	-0.039721	2	Overlap				0.907									1.093															1.035	1.027	1.02	1.005	1.009	0.965	0.989	1.027	0.991	0.991	0.989
HORVU6Hr1G076310.2	188	S	Protein LSM12 homolog A	0.889436	0.010524	51.128	VCS(0.889)PY(0.111)LPENVSGGTSAANER	2	7.5279	1	Only											1																	0.993	0.97	0.979	1.002	1.025	1.013	0.996	0.972	1	1.039	1.036
HORVU7Hr1G029750.1	19	S	Protein kinase superfamily protein	0.88996	4.23364e-06	123.92	TGAVSAGDT(0.03)GS(0.89)PS(0.08)AR	2	7.2356	1	Only			1
HORVU3Hr1G112690.2	777	S	Regulator of chromosome condensation (RCC1) family protein	0.890075	0.00038202	144.51	VS(0.89)S(0.11)PHDGALSNR	2	2.3394	3	Only						0.83		1.011							1.158									0.873
HORVU5Hr1G064230.7	174	S	Cellulose synthase family protein	0.890113	0.00318442	46.844	AS(0.89)EDGGDGNNT(0.109)PMVT(0.001)VGIPPIITGNR	3	-1.2219	1	Only							1																							0.853						1.147
HORVU4Hr1G070090.5	1266	T	Urb2/Npa2, putative isoform 2	0.890386	1.99542e-33	125.66	HT(0.002)ANES(0.158)DT(0.89)S(0.95)EHDGQAFDT(0.001)LENSALEHVK	3	6.3598	12	Only	1.04		0.938							0.911	0.897	0.865	1.243		1.105							0.901	0.097101			1.187	0.160416
HORVU2Hr1G071100.8	244	S	Myb/SANT-like DNA-binding domain protein	0.89039	0.00208815	89.489	TEAPTQGS(0.054)S(0.89)DQGT(0.04)S(0.016)K	2	1.2458	2	Only								1.067			0.933
HORVU4Hr1G089290.7	904	S	Zinc finger CCCH domain-containing protein 19	0.890628	0.00224655	78.888	GS(0.008)S(0.088)S(0.891)PS(0.013)AMLAHSER	2	3.2442	8	Only			0.937		0.809			0.972		0.961		1.183	0.993	1.086	1.058	0.863		1.037		0.755		1.144		0.93		1.116
HORVU1Hr1G002740.1	611	S	Regulator of chromosome condensation (RCC1) family protein	0.890755	0.000596423	66.66	STTPVPTT(0.001)HGLS(0.108)FS(0.891)K	2	4.3138	2	Only							0.987							1.013										0.974
HORVU1Hr1G053050.1	126	T	undescribed protein	0.891386	1.19105e-23	93.812	DAAATAGGVAAGVGQQAGAWEEQCCRT(0.891)PT(0.087)GAGS(0.022)DLK	3	3.1507	6	Only					0.951	0.973				0.667			1.287	0.849	1.273					1.442
HORVU6Hr1G031590.2	79	S	Choline-phosphate cytidylyltransferase 1	0.891672	1.47551e-12	129.03	S(0.077)T(0.031)S(0.892)NGAGAGEGITDRPIR	2	4.1344	10	Only		1.072		1.156		1.158	0.884	0.912	0.936			0.987	0.903	0.991		1.079		0.85		1.172		0.921		0.962	0.4159	0.883		1.007	0.938	0.943	1.009	1.022	0.981	1.013	1.02	1.005	1	1.019
HORVU6Hr1G075850.2	30	S	Aquaporin-like superfamily protein	0.891839	8.7242e-05	53.21	ATFS(0.001)S(0.002)EIHDIGT(0.079)VQNS(0.332)T(0.332)T(0.332)PS(0.892)MVY(0.016)Y(0.009)T(0.005)ER	3	7.3955	3	Only		0.829											0.64		1.532											1.31			0.848	0.501			1.095
HORVU5Hr1G033930.8	2460	S	ubiquitin-protein ligase 2	0.89188	4.85216e-12	133.81	DVEAVSQAS(0.892)S(0.491)GS(0.617)GATLGESLR	2	5.851	6	Only			0.898			0.539	0.934		0.891		1.506	1.232				0.6		1.016		0.394		1.524						1.006	1.019	1.004	1.056	1.064	1.056	0.949	0.975	0.968	1.03	1.051
HORVU7Hr1G056570.13	726	S	Membrane-associated protein Hem	0.891977	6.17709e-05	117.9	FVEGS(0.011)S(0.892)S(0.039)GS(0.057)HGAGS(0.001)LQR	2	-0.34355	3	Only	1.238								0.853						0.909			0.689						0.938		0.734		1.009	1.134	1.071	1.052	1.123	0.8	1.018		0.844		0.91
HORVU2Hr1G109850.1	326	S	IQ-domain 32	0.892003	1.63526e-123	145.27	TENVVEQSFDFS(0.007)GQQS(0.044)T(0.044)QT(0.079)NPS(0.892)REPS(0.934)PVPEK	3	4.8481	14	Only		0.766	0.739	1.221	1.165	1.138	0.78	1.097	0.764	1.186	1.129	1.158		0.922	0.937	1.561	0.00065827	1.17	0.41674	1.015	0.59826	1.538	0.00032009	0.947	0.68172	1.235	0.0085557	0.833	0.908	0.854	1.233	1.197	1.104	0.879	1.06	0.834	1.321	1.18
HORVU4Hr1G072090.1	292	S	Transcription factor DP	0.892157	2.57447e-05	142.08	LPS(0.892)S(0.108)PPPVPGILK	2	2.3192	1	Only					1
HORVU4Hr1G083360.2	95	S	PIN2/TERF1-interacting telomerase inhibitor 1	0.892293	0.00163042	114.5	EIEDVT(0.112)S(0.892)S(0.937)PDS(0.042)T(0.017)PK	2	4.8629	7	Only	0.671				1.056	1.098			1.001	1.187	1.105	0.881				1.605		1.492		1.018	0.83952	1.576
HORVU3Hr1G054250.2	105	S	Zinc finger CCCH domain-containing protein 8	0.892393	1.91104e-17	96.453	PIMGSHSTIGQSDDFY(0.097)S(0.892)PNT(0.011)MAK	3	4.5255	12	Only	0.957	0.77	0.813		0.786	0.679		1.241	1.359		0.642	0.763	1.209	1.491	1.289	0.865	0.2492	1.535	0.0176571	1.043	0.74128	0.83	0.177737	0.978	0.83528	1.57	0.0074042
HORVU5Hr1G084100.3	495	S	protein kinase family protein	0.892522	0.000424583	84.071	SEDGHWTPLTEY(0.002)S(0.893)GS(0.105)R	2	4.2126	1	Only	1																											1.244	1.215	1.214	0.96	0.777		0.985	1.02	1.099	0.983	0.872
HORVU4Hr1G051250.3	249	T	Dedicator of cytokinesis protein 8	0.892661	0.00329552	73.532	AATEEGGVT(0.893)PS(0.05)IY(0.024)S(0.033)R	2	3.2542	3	Only					1.01			1.013			0.977									1.034								1.05	0.787	1.062	0.967	0.923	1.116	1.033		1.16	0.949	1.052
HORVU1Hr1G013210.1	296	S	IQ-domain 2	0.892825	0.014378	66.485	S(0.893)MS(0.107)LNLGEGEITK	2	2.0494	1	Only	1																											0.756			1.151		1.21				1.028
HORVU1Hr1G048580.3	249	Y	Protein kinase superfamily protein	0.893105	0.000176461	106.11	LVPGEPNIS(0.093)Y(0.893)ICS(0.014)R	2	4.0822	11	Only	1.266	1.193	1.001			1.044		0.814	0.802	1.073	1.174	1.09	0.84	0.705		0.905		0.701	0.03096	0.939		0.964	0.69366	1.046	0.63506	0.67	0.037597
HORVU1Hr1G050580.7	845	S	DnaJ homolog subfamily C member 13	0.893153	5.98508e-13	110.95	T(0.004)DDIDPGS(0.893)S(0.116)VS(0.984)EDDGGS(0.002)DT(0.001)LPR	2	5.956	3	Only	1.066													1.069	0.865											0.907		1.033	1.036	1.022	0.975	0.999	0.986	1.041	0.991	1.049	0.958	0.953
HORVU5Hr1G020900.4	145	S	GRAS family transcription factor	0.893324	1.65533e-08	68.13	AVS(0.893)PCS(0.102)PS(0.005)DASVGTAAQLPPTPAAVDSYDR	3	4.5988	2	Only	0.916		1.084																														0.929				0.845
HORVU6Hr1G065530.14	419	S	DWNN domain, A CCHC-type zinc finger protein	0.893411	0.00523142	58.338	APMPIEESPDAES(0.106)QS(0.893)GLK	2	4.0793	1	Only									1
HORVU4Hr1G011260.1	927	S	E3 ubiquitin-protein ligase HOS1	0.893484	0.0040943	61.067	SDES(0.106)S(0.893)EDEDEAR	2	2.5539	4	Only	1.542										0.884			0.848	0.726							0.573				0.51		0.99	1.022	1.225		0.521	0.999		1.319			1.007
HORVU1Hr1G019330.7	851	S	Serine/threonine protein phosphatase family protein	0.893548	9.24315e-29	153.23	LIHPLPPPVNS(1)PES(0.894)S(0.106)PER	2	4.8068	7	Only						0.999		1.047		1.068			0.886							0.935				1.182				1.067	0.998	1.009	1.03	0.976	0.945	0.94	0.96	0.989	0.955	0.949
HORVU1Hr1G091820.2	68	S	Chaperone protein DnaJ	0.893611	1.86839e-40	157.79	S(0.207)VS(0.893)S(0.894)DDKS(0.005)QDFSAGSDNFSSK	2	3.7685	7	Only	2.184		0.563							0.628		1.701	0.443		0.481							0.848	0.94098			0.336	0.32592	1.007	1.021	1.042	0.948	1.009	1.041	0.978	0.95	0.973	0.998	1.017
HORVU1Hr1G072780.1	78	S	Gamma-glutamyl phosphate reductase	0.893653	0	352.11	LVNS(0.894)S(0.106)FADLQKPQMELDGK	3	2.0168	6	Only			1.178		0.926							0.895				0.786				1.035		0.76						1.084	1.072	1.042	0.985	1.011	0.982	1.031	0.994	1.051	0.945	0.948
HORVU3Hr1G057390.6	384	S	defective in meristem silencing 3	0.893671	0.00365309	54.258	VQGS(0.904)PT(0.207)IRS(0.894)PAT(0.95)PGS(0.046)NPFAATPGR	3	2.8535	1	Only			1
HORVU6Hr1G001760.2	809	S	ubiquitin-protein ligase 4	0.893678	0.000321499	78.157	LT(0.106)S(0.894)GLGALAQPFK	2	0.95184	7	Only					1.208	0.987	0.953		1.024	0.897	1.018			0.912						1.146	0.37954			1.084				0.932	1.222		0.954	1.175	1.157	1.184	1.05	0.93	1.036	0.908
HORVU2Hr1G119540.2	262	S	RanBP1 domain containing protein	0.893728	2.90186e-186	266	KAPEASADADEDAEAEQPS(0.03)S(0.894)PS(0.076)VK	2	1.5524	38	Only	0.832	0.472		0.983	1.674	1.24	0.849	0.698	0.981	1.533	1.32		0.626	0.833	0.959	1.992	0.093343	1.292	0.32938	0.911	0.61748	2.188	0.107615	1.045	0.76886	1.236	0.44002	1.045					0.955
HORVU4Hr1G042450.6	372	S	RNA polymerase II C-terminal domain phosphatase-like 3	0.893814	4.58697e-07	108.44	MVSPLLDLHADYDES(0.002)S(0.008)LPS(0.894)PT(0.097)R	3	2.0759	11	Only		0.78					0.821		0.839				1.188	1.229	1.142			1.064						0.7	0.00110246	1.521		0.696	1.057		1.247
HORVU3Hr1G037470.19	507	S	Lupus La protein homolog	0.894104	0.00320159	70.195	S(0.001)IS(0.001)T(0.002)FS(0.894)GNS(0.103)R	2	3.0763	5	Only	0.785						0.76		1.021		0.718	1.716						1.134				1.55						0.951	0.937	0.936	0.981	1.058	0.984	1.009	1.007	1.071	1.019	0.994
HORVU2Hr1G049510.4	890	S	glutamate receptor 3.3	0.894373	0.000175329	86.997	S(0.104)VS(0.894)LPAS(0.002)ATASAPMAALDVER	2	3.7763	4	Only		1.009				0.845				1.062	1.085					0.837				0.787		1.064
HORVU3Hr1G090670.1	277	S	RNA-binding KH domain-containing protein	0.894442	0.00151234	67.927	EES(0.037)PS(0.037)PHLS(0.894)PS(0.029)VS(0.001)PFNSAGMK	2	2.7285	4	Only													0.976	0.964	1.06													1.09		1.002		0.994	0.921
HORVU5Hr1G067890.2	126	S	phosphatidylinositol-4-phosphate 5-kinase 1	0.894553	0.00772971	48.928	S(0.005)PQT(0.1)GS(0.895)VQWFIGDDDDKPHHAR	3	4.6145	1	Only													1
HORVU4Hr1G073020.3	246	S	Protein kinase superfamily protein	0.894627	0.0196635	86.766	DGPVGDKS(1)HVS(0.895)T(0.105)R	2	0.92726	4	Only							0.988	0.95					0.965		1.097									0.94	0.4642			0.935	0.957	1.108	0.949	0.99	0.926	0.992	0.953	0.993	1.008	1.007
HORVU4Hr1G008870.18	52	S	DNA helicase INO80	0.894953	4.09415e-06	64.401	EAAAAAAAANTTAAADADPDS(0.895)PIS(0.105)VLGEEK	2	1.9383	5	Only			1.051	1.546		1.417		0.656					0.331			1.41		0.624						1.982		0.315							0.981			0.914	1.105
HORVU5Hr1G104190.1	377	S	BTB-POZ and MATH domain 4	0.89507	1.78274e-17	180.49	TVAGCEEECS(0.895)S(0.105)GGK	2	3.2741	14	Only	1.192	1.271	1.289	1.041	0.983	0.993		0.872	0.95	0.309	0.998	0.974	0.989	1.125	1.013	0.804	0.00188016	0.728	0.0057022	1.323	0.40418	0.608	0.24866	0.874	0.112537	0.833	0.016736
HORVU7Hr1G055220.4	358	S	ADP-ribosylation factor GTPase-activating protein 2	0.895307	0.00436388	70.598	LFS(0.895)S(0.103)HY(0.002)HGIHDEK	2	-0.48947	5	Only			1.075		1.135							0.789				1.056				1.439		0.734
HORVU6Hr1G066470.4	26	S	Calcium-dependent protein kinase family protein	0.895358	0.0056101	52.201	HDS(0.895)GY(0.105)APVAADADADSQPGK	2	6.015	2	Only	1.245														0.755											0.606		1.094	1.129	1.13	0.986	0.961	1.001	1.042	1.029	0.98	0.959	0.886
HORVU5Hr1G062580.1	71	T	SAUR-like auxin-responsive protein family	0.895593	0.00281263	46.345	T(0.099)AT(0.896)VDS(0.006)DDEGCHSPEAAPDVPR	3	7.6206	2	Only							1.667						0.333											5.006
HORVU3Hr1G038420.1	152	S	BSD domain-containing protein	0.895911	0.0124989	59.645	S(0.896)ES(0.104)VLEGYR	2	0.49654	2	Only			0.957			1.043										1.09														1.16			1.167	0.627				1.046
HORVU1Hr1G054610.22	22	S	camphor resistance CrcB family protein	0.895979	0.00365964	71.912	S(0.896)ES(0.099)MDS(0.004)T(0.001)GHPSAAR	2	4.8873	2	Only	0.758					1.242										1.639
HORVU2Hr1G027390.1	180	S	DNA-binding storekeeper protein-related transcriptional regulator	0.896285	0.000170834	73.948	DPS(0.104)ADS(0.896)DDEEAVVAAAVVAPTAAPANTSPNGEVK	3	4.4457	8	Only			0.85	1.142	1.065	1.059		1.012			0.96	0.851		1.06		1.281		1.191		1.202	0.042884	1.065		0.955		1.247
HORVU5Hr1G033930.8	2367	T	ubiquitin-protein ligase 2	0.896316	6.57391e-57	128.57	RPMAEHPDGQS(0.104)T(0.896)PAAGAQVNDPPSNLHGPETDAR	4	2.5003	13	Only	0.696	0.701	0.789		1.13	1.207	0.943	0.961	1.001	1.15	1.141	1.121	1.042		1.117	1.604	0.0038398	1.329	0.0029791	1.027	0.38918	1.561	0.00041818	0.897	0.051479	1.481	0.0066959	1.006	1.019	1.004	1.056	1.064	1.056	0.949	0.975	0.968	1.03	1.051
HORVU1Hr1G070270.3	535	S	PLAC8 family protein	0.896324	0.00228236	63.883	SSGATPLGS(0.101)S(0.896)PANGDT(0.002)GMK	2	7.5167	2	Only						0.831	1.169
HORVU5Hr1G048960.1	254	S	CCR4-NOT transcription complex subunit 4	0.896446	0.0157122	50.314	VPQMAS(0.016)S(0.088)VS(0.896)QR	2	3.5454	4	Only							0.978	0.933	1.084			1.004
HORVU5Hr1G016730.2	335	S	Protein kinase superfamily protein	0.896557	0.000214136	67.661	LLS(0.001)EAAT(0.012)S(0.066)S(0.897)GVPVY(0.012)S(0.007)Y(0.006)NEVAR	2	1.7832	6	Only	1.138	1.047				1.064	0.874					0.876	1.001			0.974		0.8		1.215		0.802		0.873		0.916
HORVU4Hr1G086770.7	287	S	F-box and Leucine Rich Repeat domains containing protein, putative isoform 1	0.89665	0.000254075	69.712	S(0.897)FS(0.103)NGIAQSSLGTTDSSK	2	2.2759	3	Only			0.936						1.08					0.983				1.154						1.099		1.05
HORVU6Hr1G091950.9	703	S	Aconitate hydratase 1	0.896983	2.22017e-42	132.33	NAYCLLNFGDSIT(0.002)T(0.002)DHIS(0.1)PAGS(0.897)IHR	3	3.3716	6	Overlap	1.025	0.951	0.814					0.723						1.336	1.15			0.777						0.582		1.337	0.0674	1.004	1.017	1	0.956	0.961	0.978	1.01	1.034	1.031	0.969	0.963
HORVU3Hr1G075960.2	228	S	Jacalin-related lectin 3	0.897036	6.8979e-05	87.251	S(0.897)AGT(0.091)T(0.012)PLGDMLALPMR	2	1.2819	5	Only		0.586		1.675	1.41						0.487				0.842	2.632				3.167		0.831				1.437			1.175						0.825
HORVU0Hr1G011570.1	23	S	Protein kinase superfamily protein	0.897051	0.0173088	65.156	S(0.897)IGS(0.103)GNFGVAR	2	0.09694	2	Only										1.021	0.979
HORVU7Hr1G035850.1	249	S	PREDICTED: LOW QUALITY PROTEIN: nascent polypeptide-associated complex subunit alpha, muscle-specific form [Zea mays]	0.89717	1.23942e-05	74.62	VGS(0.897)GT(0.103)DFDPFAAALLEATK	2	1.9277	4	Only		1.296				0.618		1.07	1.017							0.477		0.805
HORVU0Hr1G017010.1	327	T	YELLOW STRIPE like 6	0.897347	0.0105452	65.173	IDPPMCMY(0.205)FKPS(0.897)FT(0.897)	2	24.098	20	Only		0.029	1.12		1.315		0.138	0.884	1.187	1.311		1.341	1.323	1.352		2.289		1.282	0.55532	0.992		2.308	0.47192	0.551	0.29962	2.328	0.47054
HORVU5Hr1G053150.4	159	S	Protein EMSY-LIKE 3	0.89746	4.00318e-50	143.1	STGGLQASLPNNPQPIHHDPAPS(0.678)PT(0.29)T(0.134)S(0.897)GR	3	4.909	13	Only	1.094		1.071	0.959	1.022		0.963	0.945	1.005	1.014	0.997	0.99	0.991	0.975	0.974	0.915	0.11692	0.897	0.021855	0.99	0.71168	0.924	0.0073568	0.991	0.64328	0.905	0.0026577	1.294
HORVU3Hr1G049120.14	372	S	Ubiquitin carboxyl-terminal hydrolase 7	0.897587	8.11942e-208	280.05	T(0.022)S(0.022)S(0.898)S(0.058)QNIEGSSTSAGESSSMDIDK	2	0.46668	5	Only	0.814						1.144	1.079	1.032				0.93					1.333						1.167		1.143		0.974	1.015	0.985	1	0.994	0.995	0.971	1.011	1.013	1.026	1.026
HORVU5Hr1G035800.7	1643	T	SAP domain containing protein, expressed	0.897602	6.67294e-35	106.98	ETALGS(0.017)T(0.056)T(0.898)PECKDEY(0.03)EFLDEADPHSLK	3	4.9677	4	Only	0.766				1.036	1.082				1.116						1.383				0.949		1.457
HORVU5Hr1G040040.6	57	S	Protein kinase superfamily protein	0.897616	7.95482e-09	75.006	VEDMDS(0.002)AY(0.027)GS(0.898)DAS(0.074)DEGADDGDDLSVR	2	2.7859	9	Only	1.156	1.149	0.998	0.951		1.184	0.76	0.767			1.238			0.798		0.97	0.75784	0.693	0.0099024	0.862		1.124		0.957		0.725
HORVU7Hr1G099870.2	204	T	unknown function	0.897706	0.0233582	55.604	DET(0.041)GRS(0.273)T(0.348)T(0.44)MDT(0.898)K	2	-5.6894	1	Overlap	1																											0.904	0.873	1.14	0.947	1.047	1.022	0.905	0.862	0.932	1.137	1.135
HORVU6Hr1G076220.2	553	S	bromo-adjacent homology (BAH) domain-containing protein	0.897732	0.01592	71.912	SVVS(0.004)GQAVS(0.098)WS(0.898)GK	2	-0.024343	4	Only	0.957					1.071				0.96		1.011				1.119				1.087		1.03
HORVU3Hr1G079760.1	152	S	ARF-GAP domain 5	0.897981	2.31714e-23	142.99	RPDS(0.993)Y(0.063)HS(0.898)Y(0.037)S(0.019)QS(0.99)PPYDFQYEDR	3	2.5065	12	Only	0.938	0.878	0.813	0.998	0.937	0.903	1.077		1.039	1.095		0.998		1.204	1.12	1.079	0.20112	1.207	0.040843	0.904	0.1435	1.194	0.067776	0.91	0.147124	1.326	0.0178235
HORVU4Hr1G050190.1	111	S	Basic-leucine zipper (bZIP) transcription factor family protein	0.898103	1.47575e-51	199.91	YS(0.002)S(0.1)S(0.898)VDGSGLFSAAGSAAR	2	6.139	5	Only	1.111	1.241						1.078	0.656				0.914					0.737	0.31988					0.949		0.777
HORVU3Hr1G099120.1	439	S	Protein kinase superfamily protein	0.898128	0.00121007	63.947	SGLDDMDMAGS(0.027)QAGS(0.898)PAQT(0.074)GR	2	6.1361	5	Only						0.832			0.913		1.198			0.86	1.197					0.694				0.888
HORVU3Hr1G003150.1	999	S	Sodium/hydrogen exchanger 7	0.898272	0.0087821	61.194	GPGS(0.898)T(0.095)S(0.006)LAEIR	2	-0.96206	4	Only					0.732		1.158		1.065				1.045											1.064				1.061	1.116	1.059	1.076	1.041	0.764	1	1.017	1.037	1.016	0.82
HORVU1Hr1G017970.4	211	S	myb domain protein 61	0.898274	2.71472e-05	74.733	ELFLEQLT(0.001)AGHES(0.898)PS(0.072)S(0.029)CR	2	4.4001	6	Only				1.034						0.916		0.837	1.082	1.09	1.041					1.18
HORVU1Hr1G083840.2	154	S	ATP synthase subunit beta	0.898327	0.000163882	110.06	VLNT(0.075)GS(0.898)PIT(0.027)VPVGR	2	3.3509	8	Overlap				0.977	0.953	1.023	0.864		1.015	1.007		1.157	1.003							0.91	0.2102			0.937				0.972	0.96	0.926	1.028	1.015	1.002	0.978	0.995	1.005	1.058	1.047
HORVU6Hr1G067430.2	21	S	oligopeptide transporter 4	0.89841	3.09769e-05	74.778	GS(0.054)GS(0.043)ES(0.898)ES(0.005)EETSPIEEVR	2	3.4061	3	Only	1.166	1.093									0.741											0.656
HORVU1Hr1G071890.16	115	T	Phosphatidate phosphatase LPIN2	0.898502	5.65917e-05	58.539	ELVPGGEDSETAAEEAT(0.031)S(0.071)EPET(0.899)PLR	2	1.7168	3	Only				1.014	0.986																							0.968	0.953	0.887	1.044		0.985	1.142	1.068		1.144
HORVU1Hr1G071890.16	599	S	Phosphatidate phosphatase LPIN2	0.898752	0.000378754	70.598	HMEELDVS(0.024)S(0.899)VT(0.281)S(0.791)DDNIT(0.006)R	2	3.7841	9	Only	0.784	0.847	0.832	1.251		1.088				1.247		1.162		0.93	0.86	1.424	0.0099436			0.971	0.72774	1.467	0.0024186			1.09	0.132543	0.968	0.953	0.887	1.044		0.985	1.142	1.068		1.144
HORVU3Hr1G054680.7	77	S	Protein phosphatase 2C family protein	0.898766	0.00771133	57.042	DQEAS(0.001)T(0.002)S(0.004)S(0.095)S(0.899)PPAAAIAR	2	6.9532	1	Only															1
HORVU3Hr1G113850.2	873	S	villin 4	0.89896	0.000577465	88.203	AASIAAMS(0.101)AS(0.899)FERPK	2	3.137	3	Only								0.891							1.109									0.803				1.049	1.051	1.059	1.036	1.036	1.033	0.964	0.968	0.976	0.959	1.003
HORVU4Hr1G012220.7	388	S	UBX domain-containing protein 4	0.899054	0.000672145	90.156	HQS(0.899)S(0.1)LPS(0.001)S(0.001)DLDR	2	3.6086	3	Only						0.652			1.438						0.91									1.58
HORVU5Hr1G036690.3	131	T	WD repeat-containing protein 20	0.899104	1.00953e-56	173.13	VGGTLGT(0.003)S(0.003)T(0.899)S(0.094)LGGSQAVANYDGK	2	4.1041	1	Only						1																											0.981		1.135
HORVU7Hr1G055370.6	70	T	receptor-like protein kinase 1	0.899184	5.92983e-05	120.35	VT(0.899)PS(0.049)T(0.049)S(0.006)QADGAS(0.986)PAAGIT(0.01)VDK	2	5.1738	15	Only	1.034			0.867	0.918	1.746	0.689	0.703		0.829	1.746	1.543	0.786	0.828	0.312	1.138		0.673		0.857	0.64872	1.328		1.084	0.64748	0.621		1.108	1.132	1.108	1.019	1.006	0.947	0.963	0.984	1.025	0.963	0.973
HORVU4Hr1G066510.7	51	S	trehalose phosphate synthase	0.899344	2.12251e-35	179.85	RLPSVVTTPGLMEDSPAS(0.12)PS(0.899)T(0.95)PS(0.031)PAPR	3	2.6583	7	Only	0.81					1.828				1.024			0.338			2.257				1.785		1.264				0.417		0.957	0.932	0.967	1.06	0.976	0.906	1.047	1.151	1.148	0.953	0.922
HORVU1Hr1G044120.9	85	T	CDT1-like protein b	0.899897	4.81287e-07	127.89	GLNQMPNDSNPT(0.012)S(0.088)PAT(0.9)IQK	2	69.715	1	Only	1
HORVU3Hr1G117730.2	1091	S	Tudor/PWWP/MBT superfamily protein	0.899911	0.00112349	79.182	S(0.049)S(0.049)GGIS(0.9)GDS(0.002)SSQPEPLSSK	2	7.4622	5	Only					1.27	1.15			0.957		0.856		0.767							1.414				1.248				0.936	0.935	0.894	1.015	1.045	1.051	0.934		1.016	1.002	1.006
HORVU0Hr1G022510.9	202	S	Phox (PX) domain-containing protein	0.899921	6.49118e-11	119.54	S(0.05)T(0.05)S(0.9)LIGVTGNGVLGESILGQPDQHVGSGSK	3	3.9178	8	Only		0.546			0.602		0.981	1.079	0.727				1.359	1.294	1.413	1.103		1.701						0.685	0.03254	2.482
HORVU4Hr1G070370.1	230	S	40S ribosomal protein S3a	0.899986	0.000992635	89.382	AT(0.028)S(0.072)S(0.9)IFPLQNVYVR	2	3.5016	7	Overlap	1.146						0.839		0.944	1.069	1.05	0.996			0.955			0.778				0.906		0.934		0.833		1.03	1.07	1.064	0.998	1.045	1.004	1.013	1.016	1.047	0.996	0.971
HORVU5Hr1G049180.2	631	T	kinesin 3	0.899986	0.00430313	80.815	VLEEEMQS(0.072)FIT(0.9)S(0.028)K	2	29.326	5	Only	1.063		1.054		0.895									0.963	1.026	0.846										0.94	0.188162
HORVU5Hr1G053680.3	294	S	Protein GrpE	0.90016	9.23602e-76	196.71	VLRPAEVGVTEGGPSEEPEDKS(0.9)S(0.1)GD	3	4.4888	15	Overlap	1.114	1.106	0.901	0.907	0.869	1.027	1.056	1.007	0.984	1.179	1.085	0.939	0.794	0.917	1.113	0.898	0.28674	0.976	0.79948	0.875	0.189216	1.026	0.79828	1.079	0.44236	0.905	0.43154	0.904	0.909	0.905	1.022	1.004	1.021	1	1.032	1.013	1.062	1.078
HORVU2Hr1G083720.2	1180	S	COP1-interacting protein 4.1	0.900339	4.40904e-05	47.113	VVSNVVQS(0.009)S(0.034)PMS(0.9)PQAS(0.034)NES(0.009)T(0.009)Y(0.004)GT(0.001)PS(0.001)VNR	3	3.7953	3	Only				1.043		1.109			0.848																						0.957			1.43	0.613
HORVU6Hr1G071840.3	25	S	amino acid permease 3	0.900424	2.96938e-11	153.08	LS(0.023)GS(0.9)S(0.077)YDLSEEHPVK	2	2.9646	9	Only		1.193			0.914				0.898	1.139	1.07	1.12	1.05	0.793	0.823	0.766		0.753		0.824		0.93		1.011		0.745
HORVU3Hr1G053380.1	824	S	ABC transporter G family member 37	0.900451	2.34053e-10	73.448	KQELELAHIS(0.054)NRNS(0.9)AIS(0.041)GADS(0.002)S(0.001)GS(0.001)R	4	1.0662	10	Only			0.793	1.033	1.041			0.924	0.977	1.198	1.191		0.866		0.978	1.308		1.199		0.868	0.00117576	1.506		1.031	0.6805	1.163		1.172	1.207	1.182	0.988	1.012	0.969	0.915	0.93	0.951	0.995	0.942
HORVU5Hr1G022220.2	64	S	Tetratricopeptide repeat protein 7A	0.900539	0.000790397	91.457	VDDGNIQEAES(0.099)S(0.901)LR	2	4.4256	2	Only				1.142	0.858																							0.9		1.091	1.059		1.022				1.045
HORVU6Hr1G009120.1	23	S	receptor-like protein kinase 2	0.900579	0.00256396	66.106	VAAGDDEES(0.999)LDS(0.901)S(0.1)AAR	2	6.152	5	Only	1.004								0.861	1.162	1.028	0.945						0.858				1.041
HORVU4Hr1G007580.1	150	Y	Zinc-finger domain of monoamine-oxidase A repressor R1	0.900752	4.70505e-05	110.14	GADAEEEDQEEKS(0.099)PMY(0.901)IDK	2	3.3065	1	Only					1
HORVU2Hr1G036840.1	191	S	5-formyltetrahydrofolate cyclo-ligase	0.900799	0.00221834	48.892	EDVLS(0.014)AS(0.086)S(0.901)PVDLFVLPGQAFDR	2	4.3308	2	Only	1.014			0.986												0.972												0.767	0.943	0.837	1.028	1.019	0.97	0.988	0.943	0.973	1.133	1.02
HORVU4Hr1G074120.3	603	S	Histone-lysine N-methyltransferase 2A	0.900884	0.00966424	72.327	LNYMNS(0.901)PS(0.05)S(0.05)MR	2	4.1328	6	Only		0.862				1.075		0.99			1.042	1.047	0.984			1.247		1.148		1.029		1.212		1.006		1.142		1.087	1.016	0.981	0.924	0.92	0.953	1.036	1.037	1.109	0.951	0.906
HORVU2Hr1G058530.2	554	T	calcium dependent protein kinase 1	0.900923	0.00114314	138	KGQGQT(0.901)S(0.099)FGLR	2	2.9474	5	Only				1.097		1.057									0.846
HORVU5Hr1G016190.3	534	S	Meprin and TRAF (MATH) homology domain-containing protein	0.901201	3.62539e-08	123.92	ES(0.901)S(0.099)PVNWETDASETR	2	5.268	2	Only										1.056				0.944
HORVU7Hr1G022910.2	405	S	Nucleotide/sugar transporter family protein	0.901264	0.000426398	82.185	GQINEDGLDS(0.023)PS(0.901)FS(0.076)GDAK	2	7.1921	9	Only	0.971		0.933	1.243		0.897			0.899	1.183	0.863	1.106		0.904		1.124	0.59218	0.944		1.018	0.94108	1.104	0.52316	0.994		0.95
HORVU5Hr1G041880.1	529	T	proton pump interactor 1	0.901269	3.53886e-14	101.62	KTEPADT(0.075)DEPT(0.901)DS(0.022)DT(0.002)K	2	1.8284	7	Only	0.577							1.781		0.642								3.087				1.113						1	1.043	1.04	1.047	1.019	1.035	0.926	0.931	0.941	1.017	1.02
HORVU2Hr1G097910.4	371	S	L-allo-threonine aldolase	0.901377	0.00609276	64.21	FEHLTNGS(0.011)T(0.011)T(0.057)NS(0.901)Y(0.019)GH	2	4.6678	2	Only					0.993									1.007														1.143	1.095	1.16	1.034	1.064	0.961	1.024	0.955	0.936	0.948	0.909
HORVU3Hr1G019720.2	194	S	Clavaminate synthase-like protein	0.901439	0.00467748	74.733	VLGEGDDPS(0.099)S(0.901)PIGR	2	3.2564	6	Only			1.082	1.146				0.648			1.234	1.068	0.822			1.059		0.599		0.996		1.064		0.788		0.76		0.91	0.957	1.006	0.998	0.982	0.987	1.034	0.976	0.982	1.105	1.046
HORVU3Hr1G067530.4	112	S	Ras-related protein Rab-7A	0.901677	0.000168553	88.203	SFDTLNT(0.01)WHDEFLNQAS(0.902)PS(0.088)DPK	3	3.7429	9	Only	0.909	0.952	0.929	1.046	1.162			1.08	1.005				0.938	0.978		1.187	0.028421	1.121	0.037637					1.088	0.180624	1.03	0.29188	1.117	1.061	1.086	1.038	1.035	0.993	1.012	0.943	0.959	0.98	1.007
HORVU3Hr1G017020.13	313	S	receptor kinase 3	0.901785	0.000544794	96.957	S(0.008)T(0.008)S(0.902)S(0.078)S(0.003)VPQLR	2	-0.98345	5	Only	1.4					1.027			1.095	1.161					0.317	0.734		0.782		0.885		0.829		3.454		0.226		1.029	1.013	1.074	0.972	0.972	0.938	0.988	1.009	1.003	1.009	0.953
HORVU5Hr1G094420.11	2012	S	BEACH domain-containing protein A2	0.901992	2.70976e-06	48.836	SNGIADSHQLVDSPSTVSVINIGS(0.902)PVLS(0.097)ER	3	4.4763	1	Only					1																							1.133	1.107	0.886	1.247	1.098	0.988	0.971	0.951	0.938	0.998	1.059
HORVU3Hr1G003050.1	8	S	glutamate decarboxylase	0.902064	0.000509871	77.679	VISHAS(0.053)S(0.902)S(0.044)AGESVYSTFSSR	2	2.957	3	Only						0.831	1.009							1.16										0.87				1.077	1.098	1.051	0.975	0.963	0.971	1	1.012	1.013	0.941	0.944
HORVU5Hr1G060480.1	874	S	WD-40 repeat family protein	0.902093	3.81696e-06	88.421	MTGTAGVCSNPAS(0.002)T(0.007)NY(0.089)S(0.902)PALNK	2	3.5516	6	Only				1.083		1.259			0.888	1.108	1.148			0.515						1.038	0.69734			1.724				1.025	0.975
HORVU2Hr1G002710.5	62	S	Integral membrane protein hemolysin-III homolog	0.902181	0.000480196	58.476	LHT(0.027)DAPS(0.902)S(0.07)PVY(0.001)HNVYVR	3	0.87818	1	Only															1
HORVU2Hr1G025180.1	824	S	Pre-mRNA-splicing factor SYF1	0.90222	8.12692e-09	108.31	QLAS(0.902)GPS(0.095)PAPAAAPS(0.001)TSTTPANR	2	3.4188	5	Only					0.977	0.995		1.041	1.069	0.917										1.075								1.001	0.971	1.022	0.87	0.914	1.02	1.133	1.186	1.097	0.925	0.947
HORVU2Hr1G096350.1	398	S	Protein kinase superfamily protein	0.902242	0.00873458	71.896	TENPPS(0.902)PGS(0.098)R	2	2.3351	3	Only			0.736	1.148			1.115									1.56		1.515
HORVU6Hr1G069560.1	753	S	nuclear matrix constituent protein-related	0.902633	0.00133008	82.562	S(0.903)PNT(0.097)DNLAQDTGTLVNSAGR	2	5.8093	3	Only	1.033										1.353				0.615							1.31				0.595		1.072	1.019	1.019	1.009	1.007	0.986	1.09	1.075	1.057	0.93	0.963
HORVU2Hr1G002710.5	63	S	Integral membrane protein hemolysin-III homolog	0.902749	1.81594e-05	88.421	LHTDAPS(0.097)S(0.903)PVYHNVYVR	3	1.6182	10	Only		1.005	0.923		0.99		1.112	1.114	1.054	0.872	0.942	0.987	1.001			1.027		1.134	0.049099	1.06		0.969	0.60626	1.092		1.038
HORVU4Hr1G047430.1	189	T	SNARE associated Golgi protein family	0.902791	3.5034e-06	76.23	QYSSALAIPEDLT(0.903)NS(0.088)PT(0.009)NGNINEDAK	2	1.9751	1	Only															1
HORVU4Hr1G005770.4	227	S	Zinc finger CCCH domain-containing protein 24	0.902846	5.18016e-152	269.28	ATNLT(0.057)S(0.903)S(0.042)PVS(0.17)S(0.669)PT(0.189)AEDARS(0.811)PS(0.151)AAVLMMS(0.009)K	3	4.6099	4	Only		1.266		1.089				0.077							1.568	0.86		0.061						0.049		1.239								0.948
HORVU5Hr1G125620.13	15	T	COP1-interacting protein-related	0.902846	4.92416e-14	188.19	LDSAAFQLT(0.903)PT(0.097)R	2	0.27018	6	Only		0.968		1.038		1.038			0.788		1.133	1.035				1.072		0.814		0.958	0.44808	1.12
HORVU5Hr1G022070.2	123	S	modifier of snc1	0.902911	0.00134592	40.472	PS(0.075)S(0.903)AS(0.017)GT(0.005)LPSQNVPVVTNRPR	3	-0.24878	1	Only									1
HORVU1Hr1G014730.6	175	S	Zinc finger CCCH domain-containing protein 33	0.902926	9.19831e-05	116.6	LLLKS(1)PAVS(0.52)PS(0.372)S(0.206)S(0.903)PK	2	5.7444	10	Only			1.222	0.902	0.831			1.04		0.984		1.192	0.798	1.031		0.709		0.851		0.796	0.164883	0.89		1.137		0.748
HORVU7Hr1G047720.7	504	S	Protein kinase superfamily protein	0.903023	0.0184195	47.844	FS(0.009)S(0.009)GS(0.004)LIPEHVLS(0.903)PY(0.074)R	2	4.9134	2	Only						1.004			0.996
HORVU2Hr1G098650.1	173	S	Protein argonaute 2	0.903071	0.00405407	73.262	VGSEEAGGS(0.029)S(0.068)GS(0.903)VER	2	-13.829	3	Only		1.123											0.785		1.092											0.836		0.99	0.731	0.999	0.969	1.019	0.931	1.093	1.096	1.155	0.943	0.957
HORVU3Hr1G053380.1	831	S	ABC transporter G family member 37	0.903076	5.92511e-05	155.38	NSAIS(0.006)GADS(0.903)S(0.825)GS(0.266)RK	2	3.59	3	Only	0.638							1.378				0.984						2.16				1.542						1.172	1.207	1.182	0.988	1.012	0.969	0.915	0.93	0.951	0.995	0.942
HORVU7Hr1G121230.4	1233	S	Actin cytoskeleton-regulatory complex protein pan1	0.903094	0.00155195	98.167	YDS(0.096)MS(0.903)S(0.001)NADHDR	2	3.013	1	Only	1																											0.988	0.984	1.021	0.866	0.986	0.948	1.112	0.974	1.006	0.895	1.034
HORVU2Hr1G086240.1	558	T	eukaryotic translation initiation factor 4G	0.903411	1.21526e-190	198.83	PSTLTASPTPLAAQT(0.027)T(0.903)LS(0.068)PKPS(0.001)S(0.001)ATPASVPVPDK	4	5.2405	5	Overlap			1.046		0.97						0.984					0.927				0.986		0.941						0.921	0.922	0.933	1.003	0.993	0.995	0.985	0.961	0.99	1	1.026
HORVU2Hr1G110120.3	230	T	Adenosylhomocysteinase	0.903521	0.000500539	124.24	LVGVS(0.001)EET(0.904)T(0.087)T(0.009)GVK	2	2.1999	6	Overlap	0.992			1.028	1.043	0.804					0.945			1.187		0.966				1.014		0.953				1.197		1.126	1.164	1.136	0.945	0.976	1.034	0.967	0.995	0.904	0.981	0.989
HORVU3Hr1G003150.1	976	T	Sodium/hydrogen exchanger 7	0.903533	0.00318312	69.716	T(0.904)QS(0.096)KEHVGLLR	3	-2.6363	3	Only	0.878											0.977		1.145								1.113				1.304		1.061	1.116	1.059	1.076	1.041	0.764	1	1.017	1.037	1.016	0.82
HORVU3Hr1G057390.6	379	S	defective in meristem silencing 3	0.903831	0.00365309	54.258	VQGS(0.904)PT(0.207)IRS(0.894)PAT(0.95)PGS(0.046)NPFAATPGR	3	2.8535	1	Only			1
HORVU5Hr1G001090.3	468	S	BEL1-like homeodomain 6	0.904165	2.81221e-70	200.45	EETGDLEQDSNS(0.053)S(0.904)S(0.043)DNVPR	2	2.5181	6	Only				0.935			1.054		1.094	0.997		0.945		0.975						0.963				1.102				0.989	0.79						1.012		0.914
HORVU2Hr1G042490.6	758	S	receptor kinase 3	0.904389	0.000508226	90.306	S(0.043)S(0.043)ENERS(0.904)HS(0.884)IGT(0.114)VS(0.007)MT(0.004)QLHGR	3	2.734	6	Only	1.444		0.836	0.781				0.971				0.939			1.028	0.685		0.852		0.832		0.824		0.945		0.902		1.129	1.107		1.046	1.03	0.963	0.927	0.92	0.974	1.034	1.066
HORVU4Hr1G083360.2	94	T	PIN2/TERF1-interacting telomerase inhibitor 1	0.904443	0.006818	81.908	EIEDVT(0.904)S(0.581)S(0.436)PDS(0.076)T(0.002)PK	2	3.7015	2	Only	0.777				1.223											1.574
HORVU4Hr1G013680.2	448	S	Y-family DNA polymerase H	0.904868	1.78992e-08	162.78	MSHFSGEKDDS(0.002)T(0.026)S(0.905)PT(0.067)QK	3	2.5085	9	Only	1.191			1.059	1.075		0.91	0.899				0.927	0.972	0.966		0.896		0.759		1.151		0.778		0.933	0.0096636	0.814
HORVU4Hr1G032920.1	216	S	kinesin 4	0.905066	0.0216958	65.879	S(0.002)T(0.005)HS(0.905)S(0.088)PDILR	2	3.6334	4	Only									1.256				0.577	0.509	1.658									1.373
HORVU7Hr1G082240.2	131	S	Translation initiation factor 1A	0.905089	7.22595e-95	133.18	LNEGVDVDGPEEGEGDS(0.905)DY(0.095)IQFEDEDIDKI	3	5.2362	3	Only											0.383			1.472	1.145													1.009	0.96	0.946	1.028	1.039	1.041	0.988	1.027	0.985	1.06	1.016
HORVU4Hr1G016340.4	378	S	Basic-leucine zipper (bZIP) transcription factor family protein	0.905206	0.000550752	75.012	SLYQQQQQPPQPPT(0.095)LS(0.905)R	2	2.6603	5	Only					0.778		1.054				1.392	1.155		0.621						0.611				1.697
HORVU2Hr1G083720.2	411	S	COP1-interacting protein 4.1	0.905239	0.00750115	60.324	VS(0.095)S(0.905)VGLSSMDTAEAK	2	8.7372	3	Only		0.813				1.041					1.146					1.28				0.908		1.41									0.957			1.43	0.613
HORVU4Hr1G059660.2	26	S	ENTH/ANTH/VHS superfamily protein	0.905315	0.00106044	74.643	VT(0.095)S(0.905)NIAPELDVLIVK	2	2.5941	11	Only	1.162	0.927	0.735	0.9			1.069		1.075	1.026	0.843	0.892		1.209	1.161	0.956		1.139	0.3811	0.978		0.978	0.9553	0.905	0.039345	1.259	0.24456	1.072	1.108	1.069	0.969	1.024	1.076	0.962	0.961	0.928	1.014	1.021
HORVU2Hr1G049500.2	182	S	Autophagy protein 5	0.905349	0.0208126	42.028	QGS(0.002)DEPES(0.905)PGS(0.092)VKPCR	2	2.7365	1	Only													1																1.042		1.062				0.896
HORVU4Hr1G026690.1	588	S	WEB family protein At5g55860-like [Aegilops tauschii subsp. tauschii]	0.905369	0.0230134	45.826	NAETYAPPPGAT(0.016)S(0.078)LADAPS(0.905)QK	2	4.3843	1	Only									1																				0.95		0.901			1.026		1.013
HORVU6Hr1G022770.1	330	S	Protein VERNALIZATION INSENSITIVE 3	0.90559	0.00152749	69.94	S(0.001)KFPVES(0.906)PT(0.085)NS(0.009)QFER	2	4.2307	11	Only	1.029		1.009	1.246	1.194		0.709	0.912		1.149		1.173	0.811	0.889	0.879	1.197	0.0166002	0.795	0.2016	1.051	0.172384	1.139	0.0117238	0.943	0.56018	0.844	0.020599
HORVU7Hr1G047400.1	1100	S	tRNA-specific adenosine deaminase	0.905657	9.62207e-10	116.36	GPSDEIWDVQS(0.01)T(0.01)T(0.025)S(0.906)QET(0.049)FK	2	2.7898	4	Only	1.07						0.973				0.94	1.017						0.909				0.914
HORVU7Hr1G074380.2	259	S	Electron carrier/iron ion-binding protein, putative	0.90606	7.83331e-10	104.3	NSAYEDDNS(0.094)S(0.906)DQNLDDHKK	3	4.525	10	Only	0.957				0.993	0.979	0.965		0.975	1.137	0.971	0.932		0.955	1.136	1.03		1.014		0.973	0.78278	1.059		0.928	0.4988	1.092
HORVU3Hr1G035170.2	712	S	TOPLESS-related 2	0.906071	0.00803213	58.045	MDNLDRNS(0.094)PAKPS(0.906)PILNGADPASR	4	1.9433	1	Only														1														1.015	0.988	0.98	1.034	1.004	1.047	1.062	1.061	1.116	1.006	0.939
HORVU1Hr1G078000.1	286	S	Tesmin/TSO1-like CXC domain-containing protein	0.90624	0.0147305	73.655	ES(0.021)S(0.906)FQHT(0.073)PPR	2	2.0985	1	Only									1
HORVU2Hr1G092180.3	307	Y	Elongation factor G	0.906253	0.0493098	45.183	IMT(0.013)DPY(0.906)VGS(0.068)LT(0.068)FVRIY(0.963)S(0.981)GK	3	26.678	1	Only														1
HORVU7Hr1G055440.12	998	S	retinoblastoma-related 1	0.90626	4.32082e-05	89.359	SYYACVGES(0.007)T(0.007)HAFQS(0.906)PS(0.08)K	2	4.2672	10	Only		0.99	0.852	1.016	1.136	0.923				1.076	0.949	1.044	0.977		1.037	1.113	0.34744			1.002	0.99752	1.111	0.24734			1.093	0.37416
HORVU2Hr1G116540.19	676	S	Double-strand break repair protein MRE11	0.906294	0.00256315	50.519	ADTGSMPS(0.03)MVMS(0.063)KDDDS(0.906)DEDDKPK	3	3.1056	5	Only				0.739					0.837				1.116	1.156	1.152									0.733				0.928	1.038	1.102	1.094		0.942	1.204	0.94	0.859	0.888	1.066
HORVU6Hr1G025410.1	84	S	O-fucosyltransferase family protein	0.906307	0.000248406	85.081	DSDASSAS(0.089)S(0.906)PFAS(0.003)T(0.001)SAAR	2	5.0255	1	Only	1
HORVU1Hr1G024400.2	343	S	6-phosphofructo-2-kinase/fructose-2,6-bisphosphatase	0.906317	3.99975e-22	146.8	S(0.068)FS(0.932)ACSLASGLNFGS(0.906)T(0.094)K	2	7.0746	14	Only	1.034	1.133	0.943	1.22	1.119	1.246	1.165	0.9	0.646	0.921	1.074		0.912	0.896	0.791	1.153	0.082316	0.872	0.41312	1.198	0.083202	0.962	0.69408	1.043	0.9338	0.836	0.061643
HORVU7Hr1G044210.1	225	S	Embryogenesis transmembrane protein-like	0.90647	1.89149e-21	185.9	S(0.906)S(0.094)DLVLAEEEKR	2	4.9251	20	Only	1.155	1.202	1.197	0.99	1.007	0.932	0.767	0.709	0.722	0.908	0.91	0.988	1.106	1.209	1.198	0.824	0.00190332	0.618	5.8881e-05	1.044	0.3014	0.79	0.00148325	0.626	0.00022114	0.988	0.71306
HORVU2Hr1G121080.24	790	S	Protein kinase superfamily protein	0.906618	1.14178e-20	124.62	STELLDEAMMGS(0.084)S(0.907)CDHS(0.01)QVR	2	3.0489	13	Only	1.138	1.135	1.09		1.001	1.017	0.872		0.855			0.922		0.97		0.9	0.011558	0.77	0.00089762	1.094		0.822		0.89		0.865
HORVU1Hr1G077420.1	422	S	Inositol-tetrakisphosphate 1-kinase 4	0.906847	4.21669e-09	85.443	KLES(0.074)VPCNGLDHQES(0.907)GLT(0.018)LDS(0.001)TCPVPMV	3	6.2335	4	Only							1.137			1.011	0.924	0.928																0.934	0.898	0.941	1.112	1.148	1.091	0.897	0.852	0.842	1.138	1.116
HORVU5Hr1G094420.11	2069	S	BEACH domain-containing protein A2	0.907023	0.00108628	61.503	HLTASPSMSSTTSAMDLDS(0.092)S(0.907)PDLK	2	2.4966	1	Only		1																										1.133	1.107	0.886	1.247	1.098	0.988	0.971	0.951	0.938	0.998	1.059
HORVU4Hr1G058480.3	131	S	Ankyrin repeat family protein	0.907091	0.00228603	81.48	GPALVMS(0.004)GS(0.088)S(0.907)K	2	0.4403	1	Only						1
HORVU3Hr1G008420.5	287	S	Octicosapeptide/Phox/Bem1p family protein	0.907183	7.17189e-126	268.91	NS(0.461)S(0.542)FGS(0.907)T(0.162)S(0.463)S(0.393)APS(0.065)LS(0.007)NLPPIR	2	6.2832	3	Only		2.774		0.213											0.013	0.077										0.005		0.841	0.825	0.857	0.998	0.982	0.953	1.021	1.101	1.054	0.976	0.904
HORVU4Hr1G069320.1	41	S	Divalent metal cation transporter MntH	0.907202	8.54562e-06	76.117	VS(0.047)IS(0.061)IS(0.907)DS(0.985)EPDDDDGGGGPGAAR	2	5.3943	4	Only	1.156		1.196							1.32		0.328										0.701	0.5576							1.056				0.916				1.074
HORVU7Hr1G096660.1	35	S	histone H2A 2	0.907237	5.57281e-06	117.33	S(0.907)LS(0.093)LSTANPEMDISGNSGR	2	5.1678	7	Only	0.691		1.008		1.23		1.007				1.027	1.038		0.998		1.448		1.185		1.191		1.215	0.46212	1.009		1.175
HORVU4Hr1G069920.28	431	S	Activating signal cointegrator 1 complex subunit 2	0.907274	0.00422093	85.742	APISYLS(0.015)S(0.038)VS(0.907)S(0.02)AS(0.02)K	2	3.5901	3	Only							0.935	1.012	1.053																					1.213		0.992						0.794
HORVU7Hr1G082510.1	190	Y	mitogen-activated protein kinase 18	0.907319	6.43105e-45	147.14	VAFNDAPTTVFWT(0.025)DY(0.907)VAT(0.068)R	2	6.0662	13	Only	1.778	1.322	1.137	0.913	0.816					0.847		0.532	0.655			0.612	0.0726			1.254	0.40354	0.488	0.057879			0.464
HORVU2Hr1G087810.2	995	S	CLIP-associating protein 1-A	0.907321	0.00938541	67.887	Y(0.021)S(0.907)S(0.045)S(0.02)S(0.006)LDAEVGK	2	1.2985	5	Only			0.563			1.261	0.799					1.243			1.134	2.24		1.419		1.014		2.208		0.705		2.014		0.551	0.704	0.796	1.109	1.053	1.212	0.928	0.935	0.821	1.092	1.06
HORVU5Hr1G022360.3	328	T	protein kinase family protein	0.907333	0.00631583	64.266	DGPS(0.004)S(0.012)GPS(0.076)T(0.907)PR	2	0.93157	1	Only									1																			1.01	1.248	1.223	1.145	1.025	1.063	1.186	0.812		1.036	0.874
HORVU6Hr1G001560.3	183	T	undescribed protein	0.907546	0.000509432	88.448	RS(0.092)PDT(0.908)GMLHFHHAPSTTTR	4	-1.2104	3	Only				0.682			1.187								1.131									1.05
HORVU5Hr1G050330.2	379	S	Ethylene-insensitive protein 2	0.907649	0.00863717	67.661	GSDVGSGSLS(0.016)T(0.076)QS(0.908)GLGR	2	0.76551	2	Only				0.925			1.075																					0.741	0.865	0.973	0.986	1.008	0.993	1.015	0.984	1.114	1.068	1.069
HORVU4Hr1G005870.3	229	T	Protein yippee-like	0.9077	0.00658322	88.714	VSGPDGSHYWGVTHDAHHGGGS(0.092)DT(0.908)DDL	4	0.3282	1	Only															1
HORVU4Hr1G049320.2	371	S	potassium transporter 2	0.90792	9.43468e-05	104.15	PAATSPGGTGLELAAES(0.092)NS(0.908)PK	2	3.8435	21	Only	0.565	0.882	1.401	1.721	1.705	0.743			0.701	0.748	1.755	0.727	0.607	0.445		1.464	0.37714	0.738		1.291	0.5304	1.134	0.80268	1.333		0.554	0.23182
HORVU6Hr1G042840.16	174	S	Monosaccharide-sensing protein 2	0.90792	0.000757514	86.135	DHGHHGS(0.908)T(0.092)LGMR	2	-0.85436	2	Only		1.155												0.845												0.732		1.247	1.157	1.163	0.957	0.968	0.953	1.022		0.966	0.878	0.93
HORVU4Hr1G007540.1	229	S	serine/threonine protein kinase 2	0.907997	1.18595e-43	136.67	KPVSSWADSASAAS(0.027)AS(0.908)S(0.065)NR	2	2.2656	9	Only		0.701		0.735	0.859		1.143	1.173	1.107				1.123	1.035	1.123	1.137		1.628						1.043	0.25114	1.56		0.912	1.181	0.893	0.937						1.052
HORVU6Hr1G040540.8	465	S	Protein kinase family protein	0.908019	7.6994e-08	132.08	VIESSLENGQLWT(0.002)PPS(0.908)PS(0.09)HR	2	2.0511	14	Only				1.142		1.01	0.865	1.148	1.061	0.868			0.905		1.003					1.24				1.074	0.60846
HORVU3Hr1G066420.1	1081	S	Regulator of Vps4 activity in the MVB pathway protein	0.908052	0.00124568	65.467	TGAQFAVET(0.016)ES(0.076)PKS(0.908)PAK	2	0.87699	5	Only					1.252			0.813		1.257	0.426	1.252								1.28										1.155	0.991	1.049				1.083
HORVU4Hr1G063980.6	400	S	Senescence/dehydration-associated protein-related	0.908056	0.00323865	66.485	T(0.045)S(0.045)S(0.908)VVT(0.001)TSVVTHR	2	3.6911	6	Only			1.098		0.937		0.971		1.031	1.08	0.884					0.853		0.912		0.954		0.894						1.13	1.105	1.033	0.668	0.996	1.104	1.168	1.038	1.039	0.996	0.969
HORVU6Hr1G071890.3	12	S	RNA-binding KH domain-containing protein	0.908188	4.00485e-05	97.551	YMAY(0.026)S(0.964)PS(0.908)PS(0.085)T(0.021)T(0.21)PHS(0.786)PR	2	3.9266	6	Only				0.832				0.827			0.874	0.776		1.692						1.008				0.489
HORVU1Hr1G080750.1	550	S	CASC3/Barentsz eIF4AIII binding	0.908193	3.84415e-08	86.952	MPSFTQPTPTVLTEDAGVS(0.091)S(0.908)PR	2	2.4122	8	Only	1.021	1.043				1.107	0.874	0.942		1.085				0.909	1.019	1.073		0.88	0.080717	1.02		1.051		0.942	0.47928	0.934	0.35294
HORVU5Hr1G081290.3	4	T	Zinc finger CCCH domain-containing protein 19	0.908294	4.93187e-08	79.182	PT(0.092)T(0.908)PDIVLEGDGGGGGEK	2	2.1915	8	Only	0.828				1.123	0.886		0.87		1.27	1.094	1.262	0.668			1.213		1.051		0.831	0.17852	1.46		1.302		0.807		1.088			1.049	1.045	1.074	0.896				0.94
HORVU7Hr1G041920.2	1132	S	phosphatidylinositol-4-phosphate 5-kinase family protein	0.908307	0.0167175	81.48	S(0.006)ES(0.908)S(0.086)PSNLSDR	2	44.935	2	Only			1.202						0.798									0.664
HORVU6Hr1G080620.6	423	S	Remorin family protein	0.908441	0.015858	53.363	DVAT(0.005)QMS(0.908)PDDS(0.101)IIS(0.232)S(0.232)S(0.522)PK	2	9.2793	3	Only		1.116	1.057					0.826										0.76
HORVU0Hr1G017010.1	325	S	YELLOW STRIPE like 6	0.908564	0.0105953	65.173	IDPPMCMY(0.927)FKPS(0.909)FT(0.165)	2	26.804	22	Only		0.031	1.223	0.087	1.435		0.151	0.965	1.295	1.431		1.463	1.444	1.475		1.214	0.82064	1.282	0.55294	0.526	0.49814	2.308	0.47218	0.551	0.2995	2.328	0.47082
HORVU4Hr1G029570.2	98	T	tRNA-2-methylthio-N(6)-dimethylallyladenosine synthase	0.90866	0.00574885	47.27	HLAATDVS(0.003)EPQT(0.909)DS(0.051)ES(0.024)GT(0.011)AT(0.003)VK	2	0.81151	2	Only									1.043		0.957																				0.898			1.061				0.949
HORVU5Hr1G044350.8	55	S	2,3-bisphosphoglycerate-dependent phosphoglycerate mutase	0.908697	8.79089e-22	104.52	AAT(0.022)AT(0.069)S(0.909)PPALPPPGGEQFAEVVVVR	2	2.1386	14	Only	0.967	1.156	1.023	0.874	0.874	0.863		0.857	0.942	0.935	0.864	0.891	1.264	1.214	1.276	0.83	0.073823	0.858	0.141961	0.971	0.2782	0.855	0.054979	0.719	0.0038	1.193	0.030861	1.008	0.896		0.962	0.838	0.907	1.058	0.981	1.106	1.037	1.013
HORVU1Hr1G060250.1	257	S	Protein LIGHT-DEPENDENT SHORT HYPOCOTYLS 6	0.908712	0	489.3	S(0.03)S(0.909)S(0.061)AGATSTTAAAAATTTATTR	2	4.3678	6	Only				0.92		0.939	1.035			0.862			1.126		1.118					1.078				0.922				0.948	0.942	0.966	0.921	0.937	0.923	1.124	1.101	1.087	0.976	0.899
HORVU4Hr1G058480.3	144	S	Ankyrin repeat family protein	0.908738	0.000750447	91.1	LEQSLAS(0.909)PS(0.183)PS(0.909)PK	2	3.8325	9	Only		1.006		1.126	0.93	1.27	1.483	0.676					0.807	0.898	0.803	1.102		1.073						1.291	0.7252	0.831
HORVU5Hr1G035800.7	1139	S	SAP domain containing protein, expressed	0.908779	0.0233459	46.276	SHADEPAEHVS(0.909)GVS(0.091)GALFR	3	-1.867	1	Only													1
HORVU2Hr1G029120.5	664	S	Leucine-rich receptor-like protein kinase family protein	0.908959	6.36288e-05	139.7	SALPS(0.909)S(0.091)PHFLDSR	2	4.7847	4	Only			0.068					1.25	1.271				1.411					18.537						0.893		20.75		0.963	1.098	1.001				1.019	0.868
HORVU4Hr1G049320.2	357	S	potassium transporter 2	0.908992	0.00208015	73.06	PAAT(0.072)S(0.909)PGGT(0.019)GLELAAES(0.291)NS(0.709)PK	2	5.231	4	Only		0.915		1.163					0.728		1.194					1.271		0.796		0.974		1.305
HORVU4Hr1G024430.8	777	S	Nuclear pore complex protein Nup98-Nup96	0.909074	8.56215e-07	118.91	AS(0.909)S(0.091)EPGAVTPPVNGATVEK	2	3.7588	4	Only						1.158		0.907	0.933				1.003											0.917				1.002	1.044			1.115	1.178	0.885	0.875		0.905	0.988
HORVU2Hr1G115180.1	665	S	Multidrug resistance ABC transporter ATP-binding and permease protein	0.909115	0.000163601	127.25	NLS(1)YQYS(0.909)T(0.091)GADGR	2	3.2913	16	Only		0.209	0.244	3.284		0.357	2.75	0.204	0.245	0.314	3.492	0.345	0.34	0.215		8.038	0.29412	4.708	0.50114	1.316	0.77832	6.109	0.33608	3.843	0.59664	1.225	0.53424	1.056	1.097	1.203	1.183	1.303	1.146	0.709	0.662	0.818	1.125	1.034
HORVU3Hr1G000150.2	141	S	Chromosome 3B, genomic scaffold, cultivar Chinese Spring	0.909373	0.00401787	70.598	HYS(0.909)PS(0.023)S(0.023)S(0.023)S(0.023)PPSTNK	2	3.3323	1	Only							1
HORVU5Hr1G075750.1	168	S	tRNA-splicing endonuclease subunit Sen54	0.909403	0.000318156	89.359	SGEVTDS(0.088)PES(0.909)MDNT(0.002)NLSFGR	2	12.088	1	Only						1
HORVU6Hr1G064940.1	140	S	N6-adenosine-methyltransferase 70 kDa subunit	0.909425	4.68355e-57	174.5	KT(0.069)S(0.909)PGS(0.283)S(0.736)PAS(0.002)AT(0.001)VGGAAPGGLDAVR	2	2.8859	29	Only	0.739	0.78	0.027	1.516	1.492	0.824	0.567		0.787	0.89	1.57	1.598	1.614	0.596		2.479	0.23098	1.314	0.54368	0.944	0.83898	2.625	0.21638	0.613	0.54014	2.144	0.4243
HORVU5Hr1G092820.4	11	S	Serine/threonine protein phosphatase family protein	0.909547	0.000206018	73.305	MT(0.028)T(0.028)ES(0.91)DS(0.034)DSDATTAAGALGR	2	3.2968	3	Only	0.988			1.011					1.001							1.023		1.013										0.876	0.997	1.079	1.033	1.006	1.111	1.001	0.98	0.952	0.91	1.044
HORVU5Hr1G038920.1	164	S	Ribosomal protein S4	0.909631	4.5495e-05	93.777	HIDFSLT(0.09)S(0.91)PFGGGPAGR	2	0.6766	7	Overlap	1.293	0.909	1.282	0.653		0.988					0.881			0.994		0.707	0.196685			0.931		0.759				0.856		1.143	1.153	1.083	0.919	0.963	0.945	1.06	1.045	0.981	1.05	0.951
HORVU3Hr1G077000.2	36	S	Adenine nucleotide alpha hydrolases-like superfamily protein	0.90966	4.39788e-288	362.78	LAAGQAATIQPS(0.91)S(0.09)PR	2	3.8677	56	Only	1.757	0.234	0.046	1.729	0.226	0.228	1.733	0.236	1.789	1.912	1.936	0.22	0.355	1.192	1.408	1.072	0.70108	1.845	0.38434	0.537	0.49774	1.997	0.38186	1.272	0.93578	1.451	0.36996		0.664	0.845	1.693		0.989			0.974
HORVU6Hr1G058930.1	15	S	Aquaporin PIP2-4	0.90966	1.33961e-109	243.95	DIEAAPQGGEFS(0.91)S(0.09)K	2	4.7894	15	Overlap		0.599		1.232	1.335	1.284		0.712	0.694	1.154	1.246		0.921	0.927	0.896	2.143		1.174		1.07	0.2009	2.003		0.769	0.00053789	1.527		0.996	0.998	0.98	1.086	1.052	1.037	0.9	0.902	0.896	1.063	1.076
HORVU2Hr1G011040.2	877	S	ubiquitin-protein ligase 4	0.90967	0.00175702	87.727	SESISYPAVS(0.91)S(0.09)GK	2	-0.087846	3	Only								1.812				0.721	0.467											3.88				1.016	0.952	0.998	1.023	1.054	0.984	1.05	1.115	1.06	0.952	0.994
HORVU3Hr1G092780.3	277	S	Chromosome 3B, genomic scaffold, cultivar Chinese Spring	0.910093	5.84768e-06	96.204	FYGNLS(0.91)Y(0.059)S(0.031)DLVNGHHDDWR	3	-0.83534	7	Only		0.782						0.905	0.845			0.456	1.278	1.421	1.313			1.119				0.583		0.654	0.0031375	1.71		1.172	1.164	1.141	1.055	0.987	0.876				0.752
HORVU4Hr1G089290.7	903	S	Zinc finger CCCH domain-containing protein 19	0.910107	0.00302887	76.009	GS(0.007)S(0.91)S(0.076)PS(0.007)AMLAHSER	2	3.7486	2	Only				0.978							1.022									0.957
HORVU5Hr1G085070.61	380	S	Protein kinase superfamily protein	0.910169	0.0235305	54.199	VAS(0.91)GS(0.088)Y(0.002)GDLFR	2	0.51472	2	Only							1.069						0.931											1.148				1.073	1.045	0.99	1.043	1.067	1.034	1.003	0.973	1.01	0.908	0.961
HORVU5Hr1G078270.1	132	S	ENTH/ANTH/VHS superfamily protein	0.910276	0.0101492	68.108	AS(0.07)S(0.91)PS(0.02)PLVWALAR	2	1.3656	2	Only								0.938		1.062
HORVU4Hr1G000650.7	150	S	P-loop NTPase domain-containing protein LPA1 homolog	0.910315	0.0189471	83.214	YELPDAAT(0.09)S(0.91)PR	2	3.8909	4	Only		1.369			0.917					0.807		0.907				0.67				1.07		0.626
HORVU1Hr1G050340.8	4	S	Nuclear control of ATPase protein 2	0.910539	5.12418e-123	184.62	AT(0.114)S(0.911)PPRS(0.976)PNAGDRPETADLAVAAAPAQPAR	3	5.6556	30	Only	0.991	0.931	0.856	1.009	0.897	1.003	1.047	1.096	1.028	1.009	0.94	0.967	1.041	1.193	0.992	1.047	0.46204	1.141	0.045201	0.998	0.94098	1.05	0.35008	0.983	0.81662	1.161	0.100462	1.087	1.11	1.124	0.98	0.957	0.991	1.073	1.014	0.975	0.894	0.88
HORVU6Hr1G027760.1	272	T	protein JASON-like [Aegilops tauschii subsp. tauschii]	0.910697	0.000516915	42.072	HDQDT(0.911)DEGT(0.088)DDHVT(0.001)EADSAPR	3	5.1858	1	Only					1																										1
HORVU7Hr1G063970.1	606	T	Polyadenylate-binding protein 2	0.910741	6.26467e-31	131.21	MT(0.911)PGDT(0.089)GAPQQVSSGALASALANSPPEQQR	3	4.2031	8	Overlap			0.334	0.433				1.162	1.179				1.305	1.248	1.339	1.296		3.504						0.902	0.032378	3.884		0.974	0.923	0.955	0.962	1.031	0.958	0.975	0.998	1.005	1.041	0.974
HORVU6Hr1G040540.8	84	S	Protein kinase family protein	0.910773	0.0198772	50.314	VS(0.089)S(0.911)QFLPPEGSR	2	1.4048	1	Only	1
HORVU2Hr1G013850.3	63	S	transducin family protein / WD-40 repeat family protein	0.910782	0.0192473	50.314	LFEGS(0.089)S(0.911)DADKPR	2	3.6092	1	Only											1
HORVU2Hr1G022720.4	1423	S	Condensin complex subunit 1	0.911017	6.45797e-09	95.263	SQTSSTVT(0.001)ES(0.911)EDDS(0.062)T(0.026)EVQSSK	2	-0.40324	4	Only				1.05	1.207								0.89	0.852
HORVU4Hr1G050400.5	140	S	Phospholipid-transporting ATPase 1	0.911715	7.93387e-67	291.17	S(0.088)S(0.912)HFEDLFSSEQEHDPR	3	2.0772	13	Only	1.122	1.167	1.206	1.275	1.125	1.12	0.92	0.893	0.853	0.253					1.066	1.007	0.90944	0.763	0.00086433	4.638		0.217		0.834		0.915
HORVU3Hr1G112720.1	400	S	General transcription factor IIE subunit 1	0.911734	2.2081e-14	143.56	MQQEGQAFS(0.912)S(0.088)EIHSER	2	3.1469	11	Overlap	1.001	0.985	0.972	0.913	0.968	1.002	0.965				0.927		1.129	1.047	1.091	0.975	0.40682	0.979		1.037		0.94		0.886		1.104	0.0133773	1.04	1.002	1.021	1.114	1.036	1.049	0.853	0.911	1.073	1.003	0.959
HORVU7Hr1G106150.2	834	T	Elongation factor 2	0.911756	5.28674e-15	192.68	EQMT(0.912)PLS(0.088)DFEDKL	2	4.9546	7	Only	1.016			1.126				0.894			1.015				0.949	1.108		0.88		1.109		0.999		0.942		0.934		0.704	0.693	0.507	1.134	1.483	1.27	0.612	0.821	0.812	1.5	1.395
HORVU2Hr1G096080.12	431	S	Transmembrane protein 184C	0.911787	5.63569e-06	141.84	GIDDPLLS(0.001)GS(0.014)AS(0.074)DS(0.912)GVLK	2	7.0287	5	Only				0.954				1.105			0.854	1.01			1.077					1.024				1.026
HORVU5Hr1G013220.1	1146	S	protein NETWORKED 1D-like [Aegilops tauschii subsp. tauschii]	0.91199	0.00456227	79.795	EEFLLS(0.912)PQLS(0.088)K	2	2.0379	7	Only	0.807		0.778			1.225				1.373	1.187	1.127	0.503			1.546				0.997		1.551	0.0111557			0.635
HORVU5Hr1G087060.1	140	S	Bromodomain-containing protein 1	0.912159	0.00137997	61.422	TVTDGREEPS(0.03)DS(0.912)GPT(0.054)T(0.003)PLPDKK	3	2.576	1	Only													1
HORVU4Hr1G025090.1	11	S	Protein transport protein Sec61 subunit beta	0.912311	4.75687e-05	109.59	S(0.003)S(0.003)S(0.002)QS(0.001)QS(0.079)S(0.912)VGGAGAAGSR	2	3.0111	3	Only	0.942				0.694				1.364							0.737		1.448												0.909	0.856	0.831	0.907	1.194	1.139	1.226	0.914	0.826
HORVU1Hr1G093790.4	290	S	Trimethylguanosine synthase	0.912337	1.04682e-09	113.63	S(0.088)GS(0.912)PVQENQAADSFMQLNK	2	6.2032	9	Only		0.537	1.115	1.479			1.102	1.512			1.264	1.196	0.437		0.358	1.791		1.582	0.32736	1.202		1.489	0.33358	3.288	0.024082	0.481	0.21836
HORVU1Hr1G054180.4	572	S	AP-3 complex subunit delta	0.912377	2.86705e-05	91.131	GS(0.912)KS(0.088)EIQPAEEQIVMPGTAK	3	1.6756	15	Only				0.896			1.044	0.995		0.936	0.957	0.928	1.164	1.079						0.953				0.909	0.168763				0.98		0.595	0.952			0.95		0.958
HORVU5Hr1G047790.1	655	T	ubiquitin activating enzyme 2	0.912377	7.84339e-14	137.86	T(0.088)PT(0.912)EVNAFLSNPTTYINAAR	2	6.6709	15	Only	1.353	1.165	1.137	0.95	0.904	0.985	0.984	0.918	0.948	0.909	0.842	0.791	1.072	1.037	1.004	0.777	0.0138603	0.78	0.0131831	1.117	0.0778	0.695	0.0058844	0.916	0.032818	0.852	0.051803	1.087	1.078	1.089	0.983	0.974	0.976	1.003	1.015	1.012	0.939	0.921
HORVU6Hr1G091740.1	43	T	AT-hook motif nuclear-localized protein 20	0.912552	8.52856e-64	136.33	DPET(0.026)S(0.974)PT(0.913)S(0.087)GGGEHADDNK	2	3.3171	9	Only		0.816	0.886			1.02	1.054			1.212	1.172		0.84			1.199		1.239		0.856		1.401	0.0168814	1.255		0.987					0.969	1.057		1.051			1.046
HORVU6Hr1G000380.1	653	S	Guanine nucleotide-binding protein alpha-2 subunit	0.912662	0.00021934	53.967	SPMSEPYIDNPEAHS(0.913)QPLT(0.087)K	3	0.065599	1	Only					1																								0.887		1.113
HORVU3Hr1G013650.6	372	S	Gamma-glutamyltranspeptidase 3	0.913063	0.00750382	84.309	PLS(0.913)S(0.084)MT(0.002)PT(0.002)IILK	2	-1.2019	2	Only								0.683		1.317																		1.211					0.861		1.214			1.112
HORVU2Hr1G013550.1	64	S	PWWP domain protein-like	0.913137	0.00113085	107.46	EVNCDS(0.096)S(0.913)AT(0.989)PPS(0.002)R	2	4.6792	1	Only										1
HORVU2Hr1G050790.8	186	S	GRAM domain family protein	0.913139	0.000309906	69.712	S(0.913)AS(0.269)S(0.455)S(0.363)DENGYVLLEEGK	2	11.958	2	Only			0.427						1.573									3.684										0.952	1.115	1.489	0.927	0.918	0.762	1.182	0.724		0.896	0.923
HORVU7Hr1G029200.5	525	S	Major facilitator superfamily protein	0.913235	7.25e-05	89.489	IRPVYQMLYAGGS(0.913)FS(0.087)QPR	3	-2.3177	14	Only	0.957	0.951		0.738	0.63	0.747	1.039	1.087	1.108	0.796	0.744	0.747	1.442	1.49	1.525	0.739	0.023016	1.13	0.0160036	0.925	0.24388	0.799	0.0041809	0.726	0.00021685	1.557	0.00023821
HORVU2Hr1G109850.1	263	S	IQ-domain 32	0.913258	7.39953e-46	156.75	S(0.003)S(0.007)DS(0.913)S(0.077)GLEAPDRDPEETSLLEIK	3	0.4973	4	Only							0.962	0.814		1.224																		0.833	0.908	0.854	1.233	1.197	1.104	0.879	1.06	0.834	1.321	1.18
HORVU2Hr1G083720.2	944	S	COP1-interacting protein 4.1	0.913397	0.000332384	63.947	TSVADHFGSGSVGVPS(0.037)VS(0.913)AENT(0.05)NR	3	1.1498	1	Only							1																								0.957			1.43	0.613
HORVU6Hr1G057170.4	198	S	SPla/RYanodine receptor (SPRY) domain-containing protein	0.913613	0.00100468	128.97	WLPGSLS(0.086)S(0.914)PLR	2	-0.88174	5	Only		0.918					0.971	1.037	1.036					1.038				1.105						0.978		1.131
HORVU3Hr1G079760.1	250	S	ARF-GAP domain 5	0.913778	0.000104458	87.892	NDVLSPSSQDTGYS(0.005)S(0.012)PS(0.068)VHHS(0.914)R	3	2.8522	6	Only		1.032	1.039			0.848	1.042				0.888				1.151	0.819		1.006		0.955		0.858		0.905		1.112
HORVU7Hr1G109590.8	456	S	Protein kinase superfamily protein	0.913826	0.000206263	69.613	LYIPSPDSDGHQLGLET(0.021)LAS(0.914)PPS(0.065)R	3	1.7664	7	Only		0.835						0.89	0.964	0.904		0.816		1.313	1.277			1.11				1.03		0.716	0.0155602	1.551
HORVU2Hr1G125280.1	15	S	transmembrane protein [Arabidopsis thaliana]	0.913968	1.73318e-59	200.45	TDSEVTS(0.001)LAPS(0.914)S(0.085)PARS(1)PPR	2	2.9472	10	Only	1.821	0.259		2.023		0.305			1.347	0.246						1.119	0.93026	1.295		4.732		0.237						0.97	0.934	1.029		1.259		0.908		0.831	1.042	1.119
HORVU6Hr1G028610.2	24	S	Homeobox protein knotted-1-like 2	0.914008	1.03589e-56	94.044	SFHYPDHGLAMDAAAAAAAAAS(0.057)S(0.914)PNPS(0.019)FS(0.01)PGGGGGER	3	4.3642	8	Only	1.075			0.872	0.986		1.003	0.885	0.91				1.203	1.066		0.864		0.868						0.822	0.060617	1.055							1.037				0.963
HORVU6Hr1G077610.1	96	S	RING/U-box superfamily protein	0.914051	5.04653e-06	137.58	GSGPGAGFS(0.086)S(0.914)FIAR	2	-0.11326	13	Only	1.214	1.151	1.122	0.872		0.881	1.272	1.178	1.158	0.636	0.643	0.691		1.034	1.149	0.754	0.002616	1.035	0.41304	1.335	0.003344	0.565	8.0655e-05	1.102	0.169556	0.939	0.2877
HORVU1Hr1G082010.2	29	S	Reticulon family protein	0.914062	3.88772e-12	155.08	FHGS(0.002)S(0.01)S(0.042)S(0.914)S(0.49)S(0.162)S(0.138)S(0.242)DDEAGR	2	1.7994	3	Only								1.398	1.439			0.163																0.92	0.94	0.953	0.995	0.922	0.978	1.087	1.052	1.106	0.865	0.911
HORVU2Hr1G072580.3	626	S	Protein kinase superfamily protein	0.914072	7.10787e-05	93.626	S(0.914)NS(0.086)FVGTHEYLAPEIIR	2	5.0385	4	Only						1.026				0.987	1.016	0.971								1.035
HORVU7Hr1G085310.1	140	S	3-hydroxyisobutyryl-CoA hydrolase 1	0.914106	0.000196324	138.71	CILVES(0.064)S(0.914)S(0.022)PR	2	3.8148	8	Overlap			1.06	1.12	1.016	1.042	0.867	0.81	0.925			1.161				0.999		0.818		0.912		1.095						0.948	0.949	0.964	0.989	1.007	0.996	1	1.026	1.038	0.993	1.006
HORVU3Hr1G023220.7	137	S	chloride channel C	0.914361	0.000460931	172.51	WQNGS(0.914)S(0.086)DALLR	2	1.7775	15	Only	0.965	0.992	1.057	1.127	1.261	1.231	0.836	0.8	0.877	1.104	1.159	1.04	0.761	0.935	0.856	1.201	0.0137573	0.834	0.008618	1.096	0.120483	1.096	0.091697	0.985	0.85672	0.847	0.061002
HORVU4Hr1G072920.1	209	S	ATP-dependent RNA helicase DeaD	0.914428	0.00301028	73.262	FTGITCACAIPS(0.914)S(0.085)QK	2	11.128	4	Overlap											0.96	1.05		0.966	1.023													1.067	1.056	1.061	0.988	1.043	0.98	0.99	0.979	0.996	0.948	0.972
HORVU4Hr1G019590.13	498	S	CBS domain-containing protein CBSCBSPB3	0.914569	0.000117712	106.58	LHIDDSES(0.085)S(0.915)PEVTK	2	4.9519	9	Only	1.096		1.083			0.777		0.885		1.071		0.986	0.98	0.994	1.126	0.713		0.812		0.755		0.944	0.29666	0.856		0.948	0.40758			1.022							0.978
HORVU5Hr1G101740.3	262	S	Ubiquitin thioesterase OTU1	0.914685	0.00599521	54.199	S(0.915)Y(0.038)T(0.047)DTANFTLR	2	4.2716	2	Only			0.838									1.162										1.387						0.783	0.847	0.901	0.983	0.967	1.034	0.947	0.956	0.974	1.047	1.1
HORVU6Hr1G061060.2	582	S	kinesin 4	0.914802	6.45594e-23	101.62	S(0.915)LT(0.076)GS(0.007)T(0.002)LLDEMELEDCTPVNR	2	6.7082	3	Only			0.318	2.043			0.639									6.425		2.009
HORVU3Hr1G088540.1	62	T	fructose-bisphosphate aldolase 2	0.914807	3.44542e-58	233.43	GILAADES(0.06)T(0.915)GT(0.025)IGKR	2	3.6154	4	Overlap							1.019		0.981																			0.91	0.887	0.907	0.981	0.967	1.01	1.029	1.053	1.032	1	0.997
HORVU3Hr1G105880.6	940	S	acetyl-CoA carboxylase 1	0.915129	0.0258252	47.27	VVY(0.006)IVFS(0.915)HQGVKS(0.079)K	3	4.0623	3	Only									0.948		1.374		0.679											1.396				1.302	1.195	1.05	1.039	1.052	1.064	0.839	1.101	0.729	0.937	0.917
HORVU6Hr1G067930.5	1360	S	DNA topoisomerase 2	0.915415	4.07714e-39	92.218	AMSSLAEIS(1)DEDIAEPQHES(0.915)EDEGS(0.06)S(0.025)MEVEK	3	7.4422	8	Only		1.043	0.944		1.237	1.141	0.683	0.794			1.121	1.037				1.197	0.107015	0.743	0.08076	1.102	0.22592	1.086	0.31976					0.987	1.236	0.957	1.3	0.546	1.231	0.854	0.804	1.037	1.168	1.218
HORVU6Hr1G036810.1	230	S	RNA-binding protein 39	0.915445	1.01407e-05	135.24	EISSS(0.084)S(0.915)DELHNDAK	2	2.8157	11	Only	0.569		0.449		0.632	0.654	1.602	1.616	0.597	1.866		0.562	0.541		1.911	1.263	0.182116	2.498	0.153765	0.53	0.58006	2.385	0.36762	1.037	0.8526	2.409	0.38998	0.783	0.759	0.789	1.077	0.994	0.992	1.23	1.109	1.203	1.091	1.058
HORVU5Hr1G021300.3	632	T	Heat shock 70 kDa protein 3	0.915686	4.29629e-07	68.42	MYQGAGADMEGGMDDDT(0.916)PAAS(0.084)GGPGPK	2	3.3724	3	Overlap				1.009								1.145	0.845							0.881								1.025	1.036	1.067	1.069	1.065	1.062	0.944	0.949	0.944	1.041	1.054
HORVU5Hr1G124500.2	14	S	Luc7-like protein 3	0.915729	0.0028933	90.156	ALLDALMGS(0.916)S(0.084)R	2	-0.18202	13	Only	0.884	1.03	0.924	0.978	1.087		1.099	1.239	1.192		0.839	0.79	0.948	0.972	1.018	1.091	0.30036	1.244	0.018995	1.268	0.060319	0.861	0.099537	1.201	0.0112164	1.035	0.50814
HORVU6Hr1G059420.2	390	S	YELLOW STRIPE like 7	0.915803	8.51127e-13	99.442	AMLPVS(0.001)DNGS(0.916)PT(0.083)AEAMSFDDER	2	4.5825	8	Only	1.39	0.908				1.135		1.039	1.133					0.496	0.898	0.988		0.945	0.88736					1.558	0.24664	0.607	0.29002
HORVU3Hr1G074300.1	65	S	Calmodulin-like protein	0.915839	0.00685959	59.625	AT(0.091)T(0.27)VS(0.639)PPDS(0.916)PT(0.084)GAGAR	2	4.3023	1	Only								1
HORVU5Hr1G094420.11	423	T	BEACH domain-containing protein A2	0.916256	0.0191177	69.232	S(0.09)RT(0.916)PS(0.994)ADKFADDILEMSSPK	3	-0.62898	1	Only	1																											1.133	1.107	0.886	1.247	1.098	0.988	0.971	0.951	0.938	0.998	1.059
HORVU6Hr1G006480.9	217	S	RNA-binding protein 12	0.916675	0.0262278	55.235	HS(0.917)S(0.083)PPLRPR	3	-3.9371	5	Only		0.73		0.495	1.129						1.21				1.436	1.112				0.671		1.658				1.967		0.935	1.033	1.003	0.99	1.014	0.944	1.011	1.056	1.073	1.022	0.997
HORVU4Hr1G082710.2	461	S	Protein MLO	0.916719	0.015218	90.306	GS(0.917)S(0.083)PVHLLHK	2	3.0984	3	Only						1.337								0.207	1.456
HORVU2Hr1G075030.6	105	S	Protein kinase superfamily protein	0.916745	0.00137595	46.528	VPLAQILQAS(0.917)PQES(0.082)IQIET(0.001)GK	2	2.8508	1	Only															1
HORVU5Hr1G103380.18	324	S	Mitochondrial transcription termination factor family protein	0.916934	1.02091e-70	156.24	EIGGS(0.069)S(0.917)T(0.014)NEGEEVLNAGTTPAFAR	2	2.8081	9	Only			0.992		0.891	0.967	1.05	1.042		0.969		1.047		1.017	1.025	0.936		1.054		0.922	0.28404	1.016		1.024	0.047595	1.029		0.984	0.763	0.994	0.755	0.725		1.158	1.221	1.134	0.973
HORVU6Hr1G071910.3	796	S	Enhancer of mRNA-decapping protein 4	0.917016	3.51204e-05	69.215	VGGNATHLITPSEIISGALS(0.917)AES(0.076)NQIS(0.007)K	3	2.6921	2	Only								1.057	0.943																			1.041	1.032	1.058	0.992	0.972	0.983	1.001	1.008	0.979	0.961	0.982
HORVU6Hr1G003500.1	1118	S	COPII coat assembly protein SEC16	0.917131	8.29911e-10	98.889	SPDGPIVPSPQMPGRPPS(0.083)HS(0.917)R	3	0.71921	3	Only		1.049		0.947				1.003								0.903		0.956
HORVU3Hr1G075790.2	549	S	Chromosome 3B, genomic scaffold, cultivar Chinese Spring	0.917157	0.0247217	41.284	S(0.009)GFPS(0.917)PT(0.06)LT(0.014)DVILGK	2	-0.3583	1	Only													1															0.921	0.911	1.088	1.017	0.978		1.113	0.865	0.924	1.018	0.916
HORVU6Hr1G021750.1	343	S	Protein phosphatase 2C family protein	0.917179	0.000157824	63.766	FLDGTT(0.001)T(0.004)S(0.078)AGDGPS(0.917)EEVAK	2	10.538	1	Overlap						1																						1.017	0.947	1.002	1.007	0.963	1.017	1.002	0.998	1.003	1.033	1.029
HORVU6Hr1G027190.1	434	S	protein VASP homolog [Aegilops tauschii subsp. tauschii]	0.917464	6.78467e-06	99.909	S(0.054)YS(0.917)T(0.029)PVVLNVPVCSR	2	2.6775	13	Only	0.846	0.9	1.026	1.154	1.231	1.292		1.071	1.022	1.25		0.962	0.699	0.639	0.908	1.326	0.0122573	1.133	0.189718	1.108	0.37624	1.197	0.24836	1.398	0.085999	0.81	0.1421
HORVU4Hr1G080450.6	645	S	early-responsive to dehydration stress protein (ERD4)	0.917517	0.026555	40.53	SMNNDEET(0.001)NGLIS(0.918)PLMS(0.082)ER	2	16.726	1	Only		1
HORVU4Hr1G019520.2	717	S	forkhead-associated (FHA) domain-containing protein	0.917593	4.57862e-14	123.92	ECSELSSGY(0.002)DAT(0.08)S(0.918)PVR	2	10.093	5	Only	0.769	1.267				1.006						1.018	0.94			0.988				0.988		1				0.923
HORVU6Hr1G021020.1	399	S	26S proteasome regulatory subunit S2 1A	0.917708	0.000899102	62.494	LMT(0.007)APS(0.918)DS(0.058)S(0.008)S(0.004)S(0.004)GS(0.002)S(0.001)GNWLFK	2	-40.841	3	Only												1.445		0.161	1.394													1.064	1.052	1.061	1.009	1.028	1.012	1.003	0.999	1.005	0.951	0.947
HORVU2Hr1G047010.2	192	S	DNA/RNA helicase protein	0.917931	0.00107467	75.312	QLRPPGS(0.002)S(0.076)S(0.918)PPS(0.003)T(0.001)S(0.001)LGLPMR	3	-0.91241	6	Only	1.035	1.019		0.911		1.029			1.08					0.925		0.944	0.43846	1.052						1.168		0.901
HORVU4Hr1G078030.4	502	S	dentin sialophosphoprotein-related	0.918015	0.0087321	69.613	RDS(0.918)S(0.041)S(0.041)EEDNLFFK	2	4.945	4	Only				1.168		1.149	0.787					0.895								1.294
HORVU3Hr1G117890.7	836	S	Receptor-like protein kinase	0.91829	1.94165e-60	194.44	LAPLPETEGSAPGHVS(0.918)T(0.082)VVK	2	2.3651	24	Only	0.779	0.818		0.924	0.963	0.967	1.518	1.505	1.459	0.464	0.521	0.56		1.251	1.271	1.191	0.0067644	1.871	0.00012115	1.847	0.0004026	0.645	0.0090838	1.185	0.0020172	1.579	0.0031401	1.071		1.077	0.878	0.875	0.908	1.026	1.088	1.116
HORVU0Hr1G004330.1	100	S	Heterogeneous nuclear ribonucleoprotein Q	0.918403	0.00453312	96.27	SAAAPS(0.001)S(0.918)S(0.062)QS(0.009)EIT(0.009)R	2	1.9173	1	Only					1
HORVU7Hr1G035850.1	93	S	PREDICTED: LOW QUALITY PROTEIN: nascent polypeptide-associated complex subunit alpha, muscle-specific form [Zea mays]	0.91842	0.0013581	52.168	LAGANPFDLFQHFT(0.028)S(0.054)APAS(0.918)PR	3	-0.96813	2	Only							1.132	0.868
HORVU7Hr1G028960.1	212	S	Major facilitator superfamily protein	0.918517	0.000311023	83.465	GTSAGDNDHTEPFLLPS(0.009)S(0.073)S(0.919)EPNFGK	3	-7.1827	7	Only		1.003	0.843						0.984		0.678		1.222	1.271				1.066				0.735		0.789		1.35	0.076177
HORVU6Hr1G082920.1	63	S	E3 ubiquitin-protein ligase	0.91854	1.12103e-50	102.89	GPASAQTLAPS(0.919)RS(0.081)EHEEDGNGGLLELAR	3	3.7442	4	Only			1.038				0.918						0.997	1.047				0.884						0.898		0.985		0.685		1.03	0.867	1.171
HORVU5Hr1G021180.4	282	S	Serine/arginine-rich splicing factor 12	0.918604	0.00354015	103.17	VARPS(0.091)S(0.919)GS(0.986)PPGS(0.004)R	2	1.5016	5	Only		0.794			1.063							0.882	1.21	1.05		1.339				1.205		1.111				1.423
HORVU4Hr1G050520.1	545	S	protein ENHANCED DISEASE RESISTANCE 4-like [Aegilops tauschii subsp. tauschii]	0.918818	0.0163296	81.48	LMGYS(0.919)S(0.079)AS(0.002)ELMR	2	2.8488	2	Only					0.912	1.088
HORVU2Hr1G013790.2	332	S	Symplekin	0.918852	4.44384e-42	206.61	TTEAAS(0.001)VDS(0.919)S(0.079)S(0.002)NQPTPAR	2	1.0485	12	Only	1.132	1.201		1.015	1.002	0.106	1.127	1.031		1.025	1.015	0.94	1.248		1.16	0.607	0.35542	0.925	0.27954	0.712	0.43114	0.852	0.030618	0.896	0.196545	1.032	0.57296	1.154	1.189	1.158	0.681	1.004	0.88					0.894
HORVU4Hr1G062950.9	355	S	ABC transporter F family member 4 [Aegilops tauschii subsp. tauschii]	0.918905	0.00549818	92.369	KAS(0.083)S(0.919)DT(0.998)DDDDDDDFVK	2	3.4323	6	Only		0.952	0.897		1.184		1.009							0.977	0.981	1.281		1.091						1.031		1.059	0.192601
HORVU6Hr1G064480.1	43	S	tRNA pseudouridine synthase 1	0.919116	3.83176e-77	173.54	MS(0.003)S(0.008)S(0.07)S(0.919)DPEPEPTSLSAVGADPGQPR	2	3.7283	9	Only		0.988	1.006	1.129					0.938					0.939		1.132		0.941						0.999		0.942		1.088	1.167	1.025	0.974	1.02	1.036	0.953	1.042	0.977	1.026	0.842
HORVU7Hr1G084550.2	25	S	26S protease regulatory subunit 8 homolog A	0.919117	0.00333826	55.416	PSALPAS(0.002)VDDPS(0.079)AAS(0.919)AK	2	3.2873	3	Overlap										0.817				1.164	1.019													0.97	0.953	0.961	0.99	0.993	1.004	0.988	0.983	0.99	1.059	1.034
HORVU5Hr1G085070.61	244	T	Protein kinase superfamily protein	0.919366	0.00014796	123.92	SQGQDQDS(0.059)T(0.919)S(0.022)DNVR	2	0.038649	5	Only		0.732	0.879					1.502	0.437					1.45				1.204	0.98872					0.669		1.8		1.073	1.045	0.99	1.043	1.067	1.034	1.003	0.973	1.01	0.908	0.961
HORVU4Hr1G008530.1	1102	S	Protein kinase superfamily protein	0.919376	1.01547e-65	240.33	HPWLSFPYEPIS(0.081)S(0.919)	2	0.91804	13	Only	1.25	1.063	0.963	1.212	1.118		0.97	0.879		1.058	0.943	0.928	0.791	0.967	0.856	1.067	0.54574	0.847	0.2201	1.193	0.062439	0.894	0.28056	1.061	0.51694	0.798	0.080337				0.932							1.068
HORVU5Hr1G125130.1	399	S	60 kDa chaperonin 2	0.919396	0.0102508	42.495	ELS(0.919)QT(0.078)DS(0.002)T(0.001)YDSEK	2	5.5513	1	Overlap									1																			1.016	0.991	1.02	1.027	1.028	1.012	0.977	0.988	0.988	1.011	0.991
HORVU5Hr1G075470.5	681	S	Peptidyl-prolyl cis-trans isomerase	0.919556	0.00212672	66.485	EFNTADVGNS(0.92)QT(0.06)DVT(0.01)S(0.01)K	2	6.1853	4	Only			1.673			1.022			1.023			0.282				0.611		0.611		3.624		0.169
HORVU6Hr1G050750.17	174	S	Cellulose synthase family protein	0.919597	4.89038e-39	101.85	GYVPSVTNSQMS(0.006)GEIPGAS(0.993)PDHHMMS(0.92)PT(0.069)GNIS(0.013)R	3	5.8242	18	Only			0.609	1.562	1.442	1.495		0.501	0.563	0.852	1.528	1.502	0.296		0.649	2.463		0.874		1.159	0.44756	2.125		1.126	0.67624	0.776		1.098	1.006	1.184	1.163	1.147	1.143	0.882	0.761	0.805	0.987	1.09
HORVU4Hr1G084510.2	658	S	protein kinase family protein	0.919652	1.11022e-05	82.87	STNILLGT(0.064)DDHGGGS(0.92)AS(0.016)GGAAIIAK	3	2.5696	4	Only													0.926	1.074														0.96	1.092	1.096	0.963	1.023	0.996	0.926	0.982	0.962	0.971	0.949
HORVU1Hr1G064860.1	14	S	Isopentenyl-diphosphate Delta-isomerase I	0.91974	5.85541e-05	113.34	SLALFS(0.889)S(0.92)AAS(0.191)LGLGR	2	2.0688	12	Only	0.6	0.688	0.613	1.113	1.21	1.04	1.26	1.256	1.133	1.095	1.014	0.979				1.769	0.0007247	1.92	0.00028426	1.089	0.198422	1.624	0.00083777					1.042	0.994	1.056	1.001	0.924	0.999	0.989	1.014	1.002	0.986	1.018
HORVU6Hr1G063860.1	12	T	tripeptidyl peptidase ii	0.919746	0.000328751	76.084	PSSS(0.001)S(0.002)APT(0.032)T(0.012)T(0.032)T(0.92)PPAEETTAAAASGFR	3	5.0891	9	Only	0.971				0.939	1.074			1.036	1.091	0.913		0.976			1.037		1.067		1.004	0.9608	1.032		1.061		1.005		1.078	1.072	1.083	0.983	0.978	0.926	1.017	0.981	1.031	0.939	0.942
HORVU5Hr1G036740.1	554	S	XS domain protein [Medicago truncatula]	0.919763	1.88277e-29	203.93	HTLVS(0.92)S(0.08)PLTNLK	2	2.953	6	Only		1.057						1.083						0.86				1.025						1.259		0.814
HORVU4Hr1G071210.1	18	S	sulfate transporter 1;2	0.919789	4.37948e-08	89.923	TVSDGGEDFDGDVCS(0.92)QT(0.07)AS(0.011)QR	2	4.3487	7	Only	1.319	1.223	1.519				0.797			0.183					0.959			0.589				0.135		0.831		0.708			1.332	1.267		0.598		0.944		0.859
HORVU3Hr1G016420.3	49	S	bromodomain-containing protein 4-like [Aegilops tauschii subsp. tauschii]	0.919889	2.17811e-05	89.529	S(0.92)ANGT(0.078)AT(0.002)DVLPSYDFQPMR	2	10.452	4	Only			1.312		0.769				0.559			1.36				0.586		0.426		0.565		1.037						0.665
HORVU5Hr1G125620.13	645	S	COP1-interacting protein-related	0.920016	1.40675e-42	159.03	NVHGVDESFMIPVS(0.001)S(0.022)S(0.058)S(0.92)QDNLGADGR	3	3.8419	13	Only	0.902	0.856	0.862	1.08	1.112	1.122		0.851	0.992	1.073	1.015		0.992	1.048	1.097	1.265	0.00030117	1.055	0.46388	1.058	0.112479	1.195	0.00918	0.881	0.156778	1.197	0.0057824
HORVU3Hr1G066880.21	678	S	receptor kinase 2	0.920093	0.00326173	87.573	YDT(0.004)LDAS(0.92)GS(0.075)FR	2	2.275	3	Only								1.172	1.14		0.688
HORVU5Hr1G043520.1	369	S	PP2A regulatory subunit TAP46	0.920111	0.00137154	71.896	MIQEAS(0.92)S(0.04)S(0.04)WHK	2	4.4009	3	Only	0.724		1.412						0.864									0.809										0.877	0.878	0.906	1.039	1.002	0.942	1.062	1.07	1.056	1.012	1.009
HORVU3Hr1G029790.2	473	S	Chromosome 3B, genomic scaffold, cultivar Chinese Spring	0.920179	0.0119877	64.56	KPS(0.03)S(0.92)PFGT(0.03)AES(0.006)S(0.006)S(0.006)GS(0.003)R	2	4.3489	3	Only				1.115										0.965	0.92
HORVU1Hr1G012460.13	345	S	Interactor of constitutive active ROPs 3	0.920218	4.60493e-11	92.878	AHAAGNEILDEAQAGNANGGFGS(0.92)PLT(0.08)EVLK	3	4.7416	9	Only	1.116	1.082		0.962		1.412	0.822	0.636		1.05		1.073		0.846		1.08	0.7887	0.663	0.083518	1.118	0.67466	0.966	0.20794	0.862		0.77
HORVU5Hr1G027950.2	376	S	OBERON-like protein	0.920228	0.0216692	74.849	NS(0.92)S(0.08)PDSVNPR	2	4.0725	3	Only				0.917								0.91		1.173						1.008								0.875	1.028	1.137		1.073	0.958			0.998	0.941	1.02
HORVU1Hr1G088560.2	3	S	GDP-D-mannose 3',5'-epimerase	0.920374	1.21235e-96	224.9	GS(0.92)T(0.08)DETGTPYGEYTYAELER	2	4.1567	13	Only	1.083	0.966	0.964	1.327	1.17		0.933	0.67	1.027	1.183		1.226		0.451		1.243	0.050159	0.873	0.32714	1.037	0.65464	1.199	0.037777	1.944		0.449		1.006	1.002	1.015	1.128	1.087	1.159	0.775	0.802	0.824	1.135	1.109
HORVU3Hr1G053380.1	16	S	ABC transporter G family member 37	0.920649	0.00174905	127.94	RDS(0.079)S(0.921)LWR	2	-1.5997	2	Only				0.883											1.117													1.172	1.207	1.182	0.988	1.012	0.969	0.915	0.93	0.951	0.995	0.942
HORVU6Hr1G081460.2	636	S	Heat shock 70 kDa protein 3	0.920737	0.000177537	54.418	MYQGAGADMEGGMDDDT(0.079)PAAS(0.921)GGAGPK	2	3.8099	2	Only								0.848		1.152																		0.997	0.934	0.731	1.202	1.078	1.229	1.002	0.899	0.941	1.105	1.09
HORVU1Hr1G064860.1	17	S	Isopentenyl-diphosphate Delta-isomerase I	0.921169	0.000588205	108.91	SLALFS(0.461)S(0.618)AAS(0.921)LGLGR	2	2.5724	7	Only	0.533	0.612	0.545				1.708	1.923		0.974			0.706					3.223	0.00048088			1.729		2.572		1.253		1.042	0.994	1.056	1.001	0.924	0.999	0.989	1.014	1.002	0.986	1.018
HORVU1Hr1G092440.3	219	S	P-loop containing nucleoside triphosphate hydrolases superfamily protein	0.921313	0.00373133	43.767	NAS(0.921)MPS(0.063)DMS(0.015)DVGS(0.001)QCSVHSAR	2	2.7041	1	Only											1																	1.011	1.045	1.089	1.054	1.03	1.008	0.954	0.934	0.977	1.03	1.015
HORVU3Hr1G075790.2	216	S	Chromosome 3B, genomic scaffold, cultivar Chinese Spring	0.921333	5.63327e-17	117.8	YSALQMT(0.027)S(0.921)DS(0.052)EVEVPCADDGR	2	3.6187	17	Only	0.959		0.898		0.962	0.946	1.064	1.14	1.17				0.884	0.992	0.986	1.027	0.50126	1.211	0.022464					1.179	0.02452	1.027	0.66134	0.921	0.911	1.088	1.017	0.978		1.113	0.865	0.924	1.018	0.916
HORVU5Hr1G077190.10	244	S	hydroxyproline-rich glycoprotein family protein	0.921389	4.24496e-05	110.91	S(0.001)VFHS(0.067)S(0.921)PLNPS(0.007)T(0.004)HMGALR	3	1.7005	11	Only	0.411	1.208		0.48		1.113	0.453	1.584	1.655			1.042	1.964	0.547	0.544	0.984	0.96212	1.52	0.59122	0.764		1.287		1.209	0.71478	1.258	0.8182
HORVU7Hr1G114620.5	725	S	Protein kinase superfamily protein	0.921448	0.0247467	54.877	VASRENISSKDPHS(0.078)QNS(0.921)LLNCK	3	3.2792	2	Only						0.861						1.139								0.756								1.123		1.078	1.158		1.126	0.858			0.825
HORVU1Hr1G086390.2	912	S	TATA element modulatory factor	0.921643	0.0288459	63.421	RT(0.074)S(0.922)ADS(0.004)NMSYYLR	2	3.8198	4	Only			0.995									1.005										1.01						0.913	0.899	0.961	1.102	1.125	1.094	0.996	0.938	0.988	1.051	1.068
HORVU6Hr1G059290.1	460	S	pentatricopeptide repeat 336	0.921755	2.65671e-49	119.56	DSAAEET(0.001)GVS(0.971)EES(0.922)DDDET(0.089)PS(0.016)PET(0.001)S(0.001)TDEEVPR	3	7.9353	8	Overlap				1.719	0.631					1.269	0.683	0.698								1.33	0.6792							0.979	0.965	1.055	1.066	1.06	1.033	1.004	0.992	0.973	0.931	0.942
HORVU1Hr1G021530.1	479	S	Double-stranded RNA-binding protein 2	0.921963	0.000810711	65.421	AT(0.078)S(0.922)PELWSLDMQAPAR	2	7.5931	6	Only	0.457				0.831			1.082	1.242				1.193	1.194		1.818		2.543						0.974	0.7456	2.612
HORVU2Hr1G125280.1	16	S	transmembrane protein [Arabidopsis thaliana]	0.921977	1.14487e-95	211.16	TDSEVTSLAPS(0.078)S(0.922)PARS(1)PPR	2	4.6418	23	Only	0.148	1.034	1.184		1.387	1.207	0.79	0.797		1.316	1.153	1.095	0.957	0.952	0.979	1.645	0.41132	1.006	0.6647	1.092	0.38738	1.506	0.38742	0.824	0.00046315	1.221	0.5119	0.97	0.934	1.029		1.259		0.908		0.831	1.042	1.119
HORVU4Hr1G005770.4	570	S	Zinc finger CCCH domain-containing protein 24	0.92204	3.33201e-36	164.22	AAILNQFQQQQQLLS(0.003)PINT(0.075)GFS(0.922)PK	2	1.1245	16	Only	0.775	0.763				1.076	1.046	0.944	0.896	1.233	1.11	1.07	1.04	1.102	0.944	1.399		1.251	0.032858	0.946		1.479	0.005822	0.935	0.35432	1.338	0.0159648							0.948
HORVU3Hr1G025750.1	21	S	NF-X1-type zinc finger protein NFXL1	0.922086	0.00124256	102.57	LAPST(0.053)S(0.922)AT(0.024)AAT(0.001)R	2	3.4673	10	Only	0.729	0.774			1.062		1.195		1.31	1.063	1.514		0.832	0.817	0.703	1.413		1.667	0.0113582	0.824		1.715	0.099881	1.598	0.0088045	1.043	0.61944
HORVU3Hr1G117790.1	450	S	IQ-domain 2	0.922183	0.012733	41.261	GQS(0.922)PT(0.074)LS(0.003)EGAAHVETLEK	2	4.0385	1	Only		1
HORVU4Hr1G050990.2	15	S	calmodulin like 42	0.922253	9.99232e-25	138.49	MDTAPAPAPAPT(0.019)KPS(0.922)LS(0.059)K	2	4.049	14	Only		0.836		1.107		1.059	0.88	0.833	0.842	1.123	1.008	1.04	1.245	1.023	1.005	1.295		1.019		1.025	0.61308	1.264		0.781	0.026255	1.305			0.588	0.839		1.01			0.951	0.411	0.78	1.498
HORVU4Hr1G078170.1	22	S	purine permease 3	0.922488	3.47571e-13	122.99	ATITAS(0.002)AIS(0.077)AMQEAAKT(0.499)PS(0.499)AS(0.922)PAR	3	2.6374	8	Only	1.511	1.058			0.894	1.057	1.032	0.745		1.06				0.643		0.759	0.3135	0.692	0.2688	0.92		0.825		1.382		0.501
HORVU2Hr1G002410.2	231	S	BnaA03g10260D protein	0.922532	0.0228974	55.578	MVNS(0.077)S(0.923)PEAEAR	2	5.9627	1	Only									1																			1.033	1.012	0.992	1.025	1.049	0.956	0.962	0.999	1.015	1.005	1.034
HORVU7Hr1G008760.1	56	S	soluble N-ethylmaleimide-sensitive factor adaptor protein 33	0.92265	0.000409924	95.345	AS(0.923)S(0.077)APIPADEADQR	2	2.9474	2	Only	1.073			0.927												0.864
HORVU6Hr1G028730.1	282	S	ubiquitin fusion degradation 1	0.922831	2.06145e-21	223.55	LVFGSGGSQS(0.923)S(0.077)K	2	3.3533	5	Only			0.516	1.112	1.202				1.075					1.096		2.242		2.083						0.981		2.124		1.04	0.932	0.941	1.021	1.004	0.989	0.975	1.004	1.022	0.956	1.048
HORVU4Hr1G033300.1	430	S	AAA-type ATPase family protein	0.92287	0.0149418	49.872	MIAGS(0.001)T(0.005)VS(0.923)EFDLT(0.071)GDPFK	2	3.4776	2	Only		0.968												1.032												1.066		1.144	1.108	1.103	1.033	0.984	0.994	0.951	0.901	0.953	1.003	1.019
HORVU6Hr1G054560.6	40	S	Bromodomain-containing factor 1	0.922919	0.00849082	50.09	GYAETVDES(0.077)GS(0.923)PVR	2	-43.332	1	Only								1
HORVU7Hr1G114670.1	419	S	receptor-like protein kinase 4	0.923008	6.69876e-05	41.188	LLSGEGEPPHLPLEFS(0.077)PS(0.923)PPGGFHFK	3	1.4539	1	Only			1
HORVU0Hr1G021410.1	245	S	RING/U-box superfamily protein	0.923065	0.0212318	46.358	S(0.923)PS(0.068)LT(0.009)PLTHGMVDER	2	5.0724	2	Only					1.045					0.955										1.094
HORVU5Hr1G007320.2	20	S	no exine formation 1	0.923351	2.20728e-27	149.57	LLISPSVS(0.923)T(0.077)PAFSSTR	2	3.7753	11	Only		0.657	0.59	0.646		0.559	1.375	1.331	1.281	0.539			1.336	1.304	1.382	0.966	0.7322	2.132	0.00055631	1.118		0.864		0.991	0.7546	2.15	0.00045912	0.844	1.02	0.981	0.988				1.041			0.981
HORVU4Hr1G005250.7	242	S	protein UPSTREAM OF FLC isoform X2 [Aegilops tauschii subsp. tauschii]	0.923356	0.0177371	59.731	S(0.038)LS(0.923)T(0.038)DHDAVVR	2	0.42358	4	Only							0.965			0.974		1.086	0.975											0.99
HORVU5Hr1G011940.7	21	S	Protein kinase family protein	0.923386	4.41702e-50	126.93	ARPGT(0.077)S(0.923)PPGAEMAGDDDDDDAVLSSATR	3	2.6548	6	Only	0.887			1.164							1.038			0.911		1.312				1.121		1.17				1.027		1.118	1.049	1.154		0.809	1.089	0.957			0.975	0.972
HORVU7Hr1G033230.8	807	S	sucrose synthase 4	0.923467	5.0242e-35	220.86	SLAAAVPLAVDGES(0.077)S(0.923)GN	2	3.6583	22	Overlap	0.946	1.067	1.015	1.087	1.015	0.93	1.235	1.117	1.226	0.494	0.554	1.201	0.921	1.061	1.129	1.001	0.99338	1.182	0.024637	1.348	0.2505	0.743	0.31008	1.15	0.105699	1.027	0.74098	0.807	0.79	0.808	0.985	0.984	0.97	1.079	1.091	1.064	0.984	0.985
HORVU5Hr1G054450.1	316	S	myb-like transcription factor family protein	0.923588	0.00384758	58.037	SPCHDEPLLT(0.012)ADS(0.041)NCHPGS(0.924)PT(0.603)LS(0.421)PK	3	12.488	4	Only						1.03				0.995		0.891	1.084							1.092
HORVU1Hr1G031310.10	300	S	Maspardin	0.9236	0.00034524	118.07	GGS(0.072)S(0.924)GS(0.004)SNDHEDGNSFDDHTR	3	4.3026	1	Only												1																	0.969	1.006		0.999	0.996	1.057	0.984		1.056	1.027
HORVU7Hr1G095020.6	238	S	Protein FAM63A	0.92364	0.000155469	93.777	S(0.001)FDES(0.028)T(0.007)LS(0.924)DS(0.041)AELQMR	2	18.79	4	Only	1.844			1.127										0.029		0.611										0.016		0.767	0.828	0.928	1.042	1.05	1.047	1.018	0.988	1.024	1.037	1.055
HORVU3Hr1G080820.2	841	S	N-terminal kinase-like protein	0.923652	3.70819e-91	188.22	SAGIKPS(0.076)VS(0.924)HNDDDDLWGSIAAPQPK	3	4.5729	12	Only		0.514	0.528	0.839	0.949	1.083	1.197	1.188		0.937	0.828		1.205	1.35	1.382	1.837	0.0080815	2.289	0.00028195	1.084	0.51654	1.694	0.0142042	0.909	0.184298	2.519	0.00047793	1.018	0.981	1.005	1.024	1.029	1.09	0.758	0.87	0.918	1.054	1.23
HORVU7Hr1G077710.10	597	S	phosphatidylinositol-4-phosphate 5-kinase family protein	0.923754	7.80379e-06	73.948	VEES(0.038)AVS(0.924)S(0.038)ENLDDTEDILK	2	29.525	7	Only	1.076	1.515	1.084					1.147			0.922		0.898		0.358			0.936				0.753		1.826		0.513	0.134922
HORVU3Hr1G020020.4	530	S	Protein kinase family protein	0.923838	0.000402525	86.729	DT(0.005)HMHT(0.055)LS(0.924)S(0.016)GDPMSP	2	8.4888	4	Only						1.32	0.856			0.691				1.133						1.91				0.756				1.12	1.192	1.217	1.051	1.103	1.078	0.922	0.894	0.937	0.931	1.029
HORVU1Hr1G021540.17	1153	S	chromatin-remodeling protein 11	0.923956	5.91713e-05	97.949	RPS(0.008)S(0.018)S(0.008)S(0.924)PAMDS(0.032)PT(0.009)QT(0.002)PSK	2	0.84334	9	Only	1.256		1.243		1.158			0.842		1.034	1.054	0.958	0.712		0.743	0.927		0.674		1.141		0.813	0.0118033	1.157		0.582	0.00163963	1.261	1.165	1.275	1.027	1.014	1.011		0.879	0.691	0.785	0.891
HORVU5Hr1G048960.1	979	S	CCR4-NOT transcription complex subunit 4	0.92409	4.57006e-05	66.953	HT(0.076)S(0.924)DIEFIDPAILAVGK	2	4.5036	8	Only		0.916	0.776		1.138	1.102		1.149			1.047		0.899	0.973		1.324	0.078298	1.358		1.07		1.238		1.228		1.106	0.37604
HORVU1Hr1G079930.3	427	S	DNA methyltransferase 1-associated protein 1	0.924248	0.0115501	65.173	FDAPPS(0.924)PT(0.076)QGK	2	2.0982	7	Only		0.962		0.955	0.897		0.836						1.097	1.007	1.245	0.963		0.869						0.749		1.16
HORVU7Hr1G000370.12	598	S	MEI2-like protein 5	0.924256	1.75454e-08	40.689	HHVGS(0.828)APS(0.159)GAPFES(0.028)HFGFLPES(0.924)PET(0.032)S(0.029)FMNQVR	4	-1.0713	1	Only													1															0.954	0.876	1.041	0.865	0.872	0.92	0.935	1.206	1.086
HORVU6Hr1G017570.5	515	S	Sec14p-like phosphatidylinositol transfer family protein	0.924435	2.93835e-71	185.57	GSDTSTAESGSEAEDVT(0.076)S(0.924)PK	2	3.1759	11	Only	1.204	1.232	1.169		1.146	1.09		0.757		1.037	1.011	1.048	0.608	0.698		0.93	0.075803	0.63		1.083	0.041196	0.859	0.00120431	1.159		0.543	0.00155991
HORVU3Hr1G070240.2	474	S	Clathrin interactor EPSIN 1	0.924606	0.00559617	84.58	VKS(0.925)S(0.075)IWADSMSR	2	1.515	3	Only							0.748		0.779				1.473											0.518
HORVU2Hr1G071540.16	115	S	5'-AMP-activated protein kinase subunit gamma-1	0.924662	0.00384594	80.128	MNLDEGTILTTMPPES(0.925)PS(0.075)R	2	5.339	3	Only				1.156					0.844																			1.072								0.991
HORVU2Hr1G075470.2	158	S	Protein kinase superfamily protein	0.924687	1.56436e-144	292.56	S(0.925)T(0.075)VGTPAYIAPEVLSR	2	4.5018	14	Only	1.284	1.242	1.266	1.248	1.441	1.299	0.208		1.278	1.396	0.234	0.236		0.869		1.052	0.3302	0.588	0.50394	2.137	0.196397	0.492	0.20836	0.855		0.688		1.059	1.062	1.07	0.945	0.974	0.976	0.975	0.997	0.986	1.032	0.991
HORVU2Hr1G110230.24	158	S	Protein kinase superfamily protein	0.924687	1.56436e-144	292.56	S(0.925)T(0.075)VGTPAYIAPEVLSR	2	4.5018	9	Only	1.061	1.026	1.046	1.031	1.033	1.073			1.056	0.958				0.718		1.001	0.94458	1.011		1.092		0.917		1.471		0.688
HORVU3Hr1G100240.10	372	T	Jasmonate O-methyltransferase	0.924699	0.0141267	69.327	ASHVNCGAFS(0.002)T(0.925)S(0.074)P	2	0.43124	1	Only														1
HORVU2Hr1G045970.3	9	S	transmembrane protein [Arabidopsis thaliana]	0.924709	3.5651e-05	135.5	MDDLIS(0.007)S(0.018)S(0.05)S(0.925)FK	2	-0.26421	8	Only	0.883		0.927		1.043			1.041	0.898	1.156	0.918	1.134				1.152		1.071	0.48314	0.975		1.182	0.193978
HORVU5Hr1G090020.3	121	T	Protein S-acyltransferase 21	0.924734	2.16993e-05	91.939	ANS(0.001)AIGT(0.925)HS(0.071)PT(0.002)S(0.001)TCR	2	2.8248	1	Only								1
HORVU7Hr1G074840.1	515	S	Serine/threonine protein phosphatase 2A 59 kDa regulatory subunit B' gamma isoform	0.924935	0.000549651	122.66	RPQAIAHQQS(0.009)S(0.925)S(0.062)T(0.005)	2	0.24336	3	Only									0.892					1.333	0.775									0.846				1.082	1.152	1.041	0.965	0.944	0.982	0.975	0.995	1.003	0.873	0.978
HORVU4Hr1G011260.1	926	S	E3 ubiquitin-protein ligase HOS1	0.925154	0.000715834	90.156	SDES(0.925)S(0.075)EDEDEAR	2	3.0696	2	Only							1.057						0.943											1.121				0.99	1.022	1.225		0.521	0.999		1.319			1.007
HORVU2Hr1G037710.1	1204	S	Disease resistance protein	0.925209	0.00068035	154.66	LEELPRPS(0.925)T(0.037)S(0.037)	2	1.9337	6	Only	1.057	0.972							1.027	1.053			0.918		0.973			1.012				1.038		1.086		0.932	0.3038
HORVU6Hr1G083440.20	91	S	alpha/beta-Hydrolases superfamily protein	0.92528	7.12384e-41	143.44	ALS(0.925)RPS(0.073)PQNT(0.001)EVEIEAEEEGR	3	2.8524	7	Only		1.023	1.023		0.813		0.909		1.029				1.085		1.117	0.795		0.947	0.4607					0.88	0.178956	1.076	0.037062
HORVU1Hr1G027620.2	642	S	FACT complex subunit SSRP1-B	0.925283	0.00013532	96.27	GAGAAPVDVDSADGS(0.074)S(0.925)D	2	4.4104	6	Only		0.628		0.578	2.021	0.884						0.888				1.849				1.307		1.414						1.24	0.992	1.277	1.544	0.826	1.334	1.126	0.995	0.839	0.746	0.964
HORVU0Hr1G039600.3	939	S	FAR1-related sequence 5	0.925454	0.0151825	78.157	LHDKPS(0.925)LS(0.065)T(0.01)IMR	3	-4.2072	1	Only							1
HORVU5Hr1G077190.10	387	S	hydroxyproline-rich glycoprotein family protein	0.92559	0.000525424	43.727	NT(0.006)AFS(0.023)S(0.046)LVAHS(0.926)APLVPNSAPLASR	3	1.6509	2	Only							1							1										1
HORVU1Hr1G072570.1	127	S	Peptidyl-prolyl cis-trans isomerase	0.925971	0.00746103	94.63	KGS(0.065)S(0.926)LGS(0.009)VSDEK	2	-2.0772	1	Only							1
HORVU1Hr1G030140.3	228	S	Receptor-like protein kinase	0.925975	0.000718546	105.79	FTSDNNT(0.008)HVS(0.926)T(0.066)R	2	2.4958	4	Only				0.401					0.552				0.675		2.372									0.362				1.036	0.917	0.989	1.092	1.224	1.115	0.88	0.974	1	1.008	0.807
HORVU4Hr1G000930.1	209	S	HXXXD-type acyl-transferase family protein	0.925981	0.000284863	96.082	DAIPNPPKPPLGPPPS(0.926)FT(0.074)AFNFVK	3	0.48908	11	Overlap	1.684	1.244	1.226	1.188			0.865		0.675	1.082	0.768	0.807	0.789		0.672	0.858		0.556	0.036975	1.341		0.64	0.039636	1.054	0.77514	0.528	0.022916	0.976	1.025	1.007	1.064	1.078	1.058	0.899	0.889	0.899	1.077	1.116
HORVU2Hr1G060380.1	715	S	Nuclear-interacting partner of ALK	0.925983	3.32119e-150	240.77	DIGGS(0.074)S(0.926)MNGGEEVLNAETAPAFAR	2	4.2926	17	Only	0.994	1.007	0.978	1.104	1.081	1.082	1.043			1.03	1.084	1.039	0.867	0.85	0.84	1.097	0.0010612	1.05		1.036	0.106616	1.058	0.034164	1.224		0.858	0.00025927	0.891	0.931	0.986	0.974	1.013	0.98	1.049	0.982	1.08	1	0.953
HORVU3Hr1G033490.2	243	S	Folate-biopterin transporter	0.926008	2.08809e-26	92.497	GLESTIDNAAHDHADDQNIDSAFAGQGS(0.074)GES(0.926)FK	3	6.2903	8	Only				0.924	0.907		1.046		1.013		0.922				1.188					0.993				0.867
HORVU7Hr1G099870.2	196	T	unknown function	0.926008	0.0233582	52.201	DET(0.926)GRS(0.091)T(0.317)T(0.239)MDT(0.427)K	2	-7.6501	1	Overlap											1																	0.904	0.873	1.14	0.947	1.047	1.022	0.905	0.862	0.932	1.137	1.135
HORVU6Hr1G069560.1	1052	S	nuclear matrix constituent protein-related	0.92603	2.14015e-119	277.87	QTVETTADDT(0.043)EGT(0.031)S(0.926)K	2	4.9504	17	Only	0.835	0.928	0.888		0.958	0.979	1.164			0.937	0.945	1.027		1.128	1.212	1.096	0.10562	1.317		0.999	0.99242	1.097	0.093221	0.995		1.324	0.0097957	1.072	1.019	1.019	1.009	1.007	0.986	1.09	1.075	1.057	0.93	0.963
HORVU7Hr1G085250.2	19	S	exoribonuclease 4	0.92614	6.97592e-29	148.31	Y(0.033)PQT(0.041)VS(0.926)DAEEEEPVELEPGAFVPVDPR	3	2.986	13	Only	1.067	1.183	1.088	1.199	1.02	1.048	0.753	0.9		1.166	1.042	0.958	0.644		0.932	0.979	0.71704	0.743	0.030964	1.032	0.69338	0.948	0.44486	1.049	0.79522	0.708	0.086761
HORVU2Hr1G075470.2	154	S	Protein kinase superfamily protein	0.926162	4.18975e-07	68.07	S(0.018)S(0.018)LLHS(0.926)KPKS(0.494)T(0.494)VGT(0.049)PAYIAPEVLSR	3	4.5304	9	Only		0.743		0.927	0.915		0.996	0.985	1.041	1.135	1.124	1.134				1.24		1.356		0.814	6.1714e-05	1.522						1.059	1.062	1.07	0.945	0.974	0.976	0.975	0.997	0.986	1.032	0.991
HORVU2Hr1G060560.4	700	S	Leucine-rich receptor-like protein kinase family protein	0.92617	0.00321732	94.119	GS(0.074)S(0.926)EVS(1)ADDLGAPR	2	3.84	11	Only	0.888		1.013	1.14	0.988	1.047		0.978	1.048	0.97	1.016			0.953	0.958	1.113	0.2345	1.066	0.4728	1.066	0.34996	1.045	0.58036	1.06	0.23712	1.005	0.92074
HORVU7Hr1G087810.4	236	S	cysteine synthase D1	0.926208	1.26623e-05	132.08	IVCVEPSESAVIS(0.004)GGS(0.926)PGS(0.07)HK	2	2.7934	9	Only			0.892				0.821		0.968		1.179	1.14						1.003				1.3						0.952	0.947	0.934	0.94	1.014	0.972	1.1	1.089	1.123	1.01	0.959
HORVU2Hr1G076830.3	194	S	Regulator of nonsense transcripts UPF3	0.92623	3.67305e-12	183	VAGVVTS(0.001)S(0.001)S(0.026)S(0.926)PS(0.045)KR	2	4.2487	5	Only			0.64				1.166	1.128					1.005		1.06			1.792						1.111	0.078342	1.613
HORVU3Hr1G063860.2	248	S	Regulator of Vps4 activity in the MVB pathway protein	0.926279	1.97474e-20	218.12	IESSPGS(0.926)S(0.074)ISR	2	4.0656	12	Only	0.699	0.821		1.051	1.079	0.952	1.241		1.241		0.95	1.068	1.01	1.024	0.866	1.352	0.029743	1.633	0.025542	1.018	0.7991	1.328	0.10336	1.284	0.035659	1.272	0.07844	1.155	1.16	1.044	1.12	0.984	0.954	0.963	0.957		0.942	1.067
HORVU6Hr1G061020.1	66	S	Autophagy-related protein 13	0.926396	3.20542e-08	102.1	RPNS(0.926)WAS(0.073)PAAAY(0.001)WPQS(0.999)PGQHAK	3	2.0801	13	Only	0.863		0.852	0.926	1.321	0.958	0.502		0.359				0.947	1.602	1.669	1.246	0.25246	0.502	0.149122					0.306	0.0221	1.64	0.12642
HORVU2Hr1G046160.2	436	S	Microtubule-associated protein TORTIFOLIA1	0.926594	9.14155e-21	178.12	S(0.927)PS(0.073)WRPDSEQWDSYAYSGSR	3	0.69043	10	Only			0.714		1.05	1.072	1.153	0.992	1.081	0.982		0.945	1.083		0.928	1.486		1.506		1.101	0.047502	1.349		1.069	0.4588	1.408									0.95		1.138
HORVU7Hr1G118370.1	1033	S	Mediator of RNA polymerase II transcription subunit 15a	0.926772	2.03219e-37	142.73	DTSAMPLNVS(0.008)S(0.018)T(0.042)GS(0.927)VDDS(0.005)FK	2	5.8819	13	Only		0.958	0.769	0.632		1.537	0.987				1.036	0.591	1.018	1.385	1.087	1.256	0.79112	1.143		1.333	0.70348	0.942	0.78792	0.848		1.347	0.136495
HORVU3Hr1G060310.11	82	S	receptor kinase 1	0.926834	0.000732685	81.897	GVDS(0.073)QS(0.927)VNDSSEVAFMPMHEK	2	4.2476	8	Only				1.52	1.039	1.054		0.589			1.089	0.894			0.814					1.215	0.37608			0.724
HORVU7Hr1G027350.3	249	T	metaxin-related	0.926915	1.3338e-200	252.21	VQLVGVDSSAAGSASSDPPS(0.007)S(0.018)S(0.048)T(0.927)PR	2	3.0393	20	Only	1.107	1.122	1.048	1.162	1.128	1.102	0.959	0.866	0.896	0.997	0.972	0.987	0.855	0.798		1.035	0.25146	0.83	0.0069645	1.147	0.00128022	0.902	0.0097239	1.097	0.14022	0.757	0.0049219	1.105	1.069	1.097	1.01	1	0.946	1.086	1.03	0.983	0.903	0.95
HORVU7Hr1G047400.1	1333	S	tRNA-specific adenosine deaminase	0.926941	0.0040943	100.07	GVSAGTS(0.009)CT(0.064)S(0.927)IK	2	4.1235	2	Only	0.807									1.193												1.478
HORVU3Hr1G112690.2	791	S	Regulator of chromosome condensation (RCC1) family protein	0.927016	0.00707215	65.12	AHS(0.927)S(0.036)S(0.036)DELFASSR	2	3.1092	1	Only		1
HORVU2Hr1G074320.2	972	S	Exocyst complex component 2	0.927022	8.37794e-246	256.47	TSAYSSYQAPAPAAHHPPAQVS(0.002)S(0.071)PS(0.927)FR	3	4.4039	13	Only	0.907	0.908		0.903	0.903	0.909	1.184	1.261	1.206	0.699	0.704		1.156	1.147	1.114	0.997	0.408	1.341	0.0040557	1.29	3.9421e-06	0.773	0.00019805	1.068	0.039024	1.255	0.00057551	1.04	1.098	1.078	1.069	1.018	0.991	1.01	1.011	0.995	0.938	0.986
HORVU2Hr1G035650.7	612	S	SUMO-activating enzyme subunit 2	0.927096	1.22202e-13	114.97	S(0.008)AAS(0.927)S(0.041)S(0.018)S(0.006)VHATDDTAEDPSKPGMK	3	4.1184	11	Only	1.229	1.222	1.152			1.063	0.869	0.874		0.895	0.95	0.805		0.937	1.006	0.885		0.726	0.00125907	1.203		0.735	0.0042035	0.897	0.09384	0.809	0.0110008	1.041	1.041	1.058	0.963	0.969	0.941	1.103	1.027	1.086	0.939	0.936
HORVU5Hr1G074020.1	126	S	N-terminal protein myristoylation	0.927109	0.0095617	44.571	S(0.073)LS(0.927)GPEMAALAAR	2	3.2247	1	Only		1
HORVU7Hr1G008760.1	44	S	soluble N-ethylmaleimide-sensitive factor adaptor protein 33	0.927109	0.00972372	63.908	AS(0.073)S(0.927)VPTPAAGPAR	2	-0.32395	2	Only								0.947					1.053											0.899
HORVU3Hr1G075830.1	792	S	Chromosome 3B, genomic scaffold, cultivar Chinese Spring	0.927114	0.00316131	44.585	AVAPHDILEANT(0.066)S(0.927)AEY(0.007)VDR	3	0.64282	4	Only			1.277			0.774				1.015		0.934				0.606				0.794		0.763
HORVU6Hr1G045410.1	55	S	Mitogen activated protein kinase kinase isoform 1	0.927202	0.000460859	94.119	S(0.927)MS(0.073)T(0.053)S(0.947)PEIGDDFAR	2	3.8202	9	Only	0.941	0.962		1.018	1.092				0.919	1.017	1.034			0.918	1.1	1.109	0.107896	0.966		1.029	0.52154	1.078	0.0323	0.911		1.06	0.6095
HORVU3Hr1G088540.1	184	S	fructose-bisphosphate aldolase 2	0.927264	0.00225984	52.662	IGAT(0.002)EPS(0.927)QLS(0.071)IDQNAQGLAR	2	4.6678	1	Overlap													1															0.91	0.887	0.907	0.981	0.967	1.01	1.029	1.053	1.032	1	0.997
HORVU2Hr1G059320.1	129	S	FAD-dependent oxidoreductase family protein	0.927266	5.78094e-25	88.754	PVHTLSICLPSQPEEPLS(0.927)PHPLLPS(0.072)WVDPSASAAPPR	4	0.42343	2	Only													1.253		0.747													0.929	0.972	0.899	1.013	1.03	0.911	1.072	1.026	1.056	1.024	0.987
HORVU5Hr1G097010.3	390	S	Protein kinase superfamily protein	0.9273	2.4164e-17	139.61	PS(0.927)S(0.07)PT(0.002)ADEHSSEIIR	3	-0.77546	1	Only							1																					0.917	0.946	0.897	0.974	1.018	0.908	1.07	1.026	1.027	1.002	1.011
HORVU5Hr1G033930.8	2463	S	ubiquitin-protein ligase 2	0.927432	9.40881e-17	151.55	DVEAVSQAS(0.06)S(0.935)GS(0.927)GAT(0.077)LGES(0.001)LR	2	5.8522	9	Only	0.278			1.546	2.033	0.516	0.894		0.853		1.442	0.439				4.91		3.142		1.451	0.61612	3.383						1.006	1.019	1.004	1.056	1.064	1.056	0.949	0.975	0.968	1.03	1.051
HORVU3Hr1G088450.2	535	S	Vacuolar protein sorting-associated protein 53 A	0.927444	0.0178578	66.664	MIS(0.057)S(0.927)QFS(0.015)DK	2	5.0756	5	Only					0.078		0.078	1.833						2.011										0.475				1.122	1.108	1.092	0.998	1.015	1.059	0.984	0.966	0.985	0.991	0.939
HORVU5Hr1G076100.2	446	S	ACT domain-containing protein	0.927444	0.0147996	66.664	S(0.057)LS(0.927)S(0.015)LGMFVR	2	-3.2917	3	Only	0.991										0.939	1.07										1.014
HORVU1Hr1G015050.4	149	S	Protein kinase superfamily protein	0.927542	0.016604	52.773	LADAGDS(0.928)IELRLLHEGS(0.072)CK	3	-11.033	4	Only			0.89							1.09	1.067		0.954									1.212				1.072
HORVU6Hr1G058820.1	598	S	phenylalanine ammonia-lyase 2	0.92757	0.000341436	61.503	AVLVDHALTAGPGEAES(0.928)EAT(0.051)VFS(0.022)K	3	0.78981	1	Overlap												1																1.048	1.022	1.089	1.052	1.084	1.091	0.962	0.95	0.938	1.069	1.078
HORVU6Hr1G042840.16	252	S	Monosaccharide-sensing protein 2	0.927575	9.04606e-20	89.04	GSVVSLPGGGDAT(0.068)QGGS(0.928)GFIHAAALVS(0.003)HS(0.001)ALYSK	3	1.9284	1	Only		1																										1.247	1.157	1.163	0.957	0.968	0.953	1.022		0.966	0.878	0.93
HORVU3Hr1G017020.13	315	S	receptor kinase 3	0.927636	0.0119593	67.548	ST(0.001)S(0.005)S(0.066)S(0.928)VPQLR	2	-1.083	2	Only			1.105											0.895												0.81		1.029	1.013	1.074	0.972	0.972	0.938	0.988	1.009	1.003	1.009	0.953
HORVU5Hr1G037760.3	211	S	Zinc finger CCCH domain-containing protein 66	0.927827	0.00438523	78.932	S(0.928)AS(0.072)FIASPR	2	-0.0031283	2	Only				1.18											0.82
HORVU1Hr1G018540.17	211	S	alanine aminotransferase 2	0.927902	0.0158535	52.201	AT(0.001)GAY(0.003)S(0.069)HS(0.928)QGIK	2	1.1555	2	Overlap								0.923				1.077																0.778	0.776	0.794	0.987	0.97	1.012	1.007	1.054	1.026	1.012	1.012
HORVU1Hr1G027420.5	528	S	Heat shock 70 kDa protein 15	0.927959	5.04637e-109	184.96	DATTMETDDAPQDPAS(0.072)S(0.928)AGDPAEAAAENGAR	3	4.2917	11	Only	1.061	0.953	0.47	1.158		1.535				0.797	1.034	0.993				1.626	0.21944			1.43	0.096463	1.137	0.536					1.02	1.028	1.035	1.038	1.044	1.036	0.976	1.003	1.002	0.976	0.988
HORVU6Hr1G076290.1	70	T	Chromosome 3B, genomic scaffold, cultivar Chinese Spring	0.928151	1.08014e-51	175.09	T(0.036)S(0.036)T(0.928)PEDTNHELPLLPSHLELIDSEK	3	3.9846	13	Only	1.11	1.083	1.009	0.849		0.763	0.957	0.905	0.85	1.001	0.922		1.198	1.211	1.142	0.755	0.013936	0.847	0.020281	0.838	0.119523	0.901	0.117635	0.764	0.002204	1.109	0.037116
HORVU2Hr1G113830.11	372	S	Filament-like plant protein 7	0.92832	4.68349e-05	97.551	S(0.928)PT(0.072)VVENSLSSISEGGR	2	4.9561	8	Only		0.856		1.271	1.295	0.183				1.155	1.118			1.088	1.034	1.07				0.806	0.5017	1.328				1.239
HORVU5Hr1G026730.1	314	S	Methylthioribulose-1-phosphate dehydratase	0.928343	0.00243939	61.067	HLNS(0.002)T(0.002)Y(0.011)DS(0.928)DET(0.057)KEDIK	2	1.7898	2	Overlap			0.848								1.152											1.358						0.874	0.874	0.925	1.178	1.16	1.198	0.795	0.792	0.772	1.237	1.22
HORVU1Hr1G091890.1	279	Y	mitogen-activated protein kinase 16	0.92855	2.24163e-161	200.96	VAFNDTPTTVFWT(0.001)DY(0.929)VAT(0.07)R	2	7.364	18	Only	1.609		1.321	1.492	1.079	0.916		0.785	0.495	1.226	0.981		0.892	0.52	0.686	0.793	0.30212	0.437	0.077162	1.053	0.86624	0.753	0.195865	0.915	0.75372	0.477	0.038282
HORVU1Hr1G091820.2	67	S	Chaperone protein DnaJ	0.928616	1.86839e-40	170.13	S(0.025)VS(0.929)S(0.046)DDKSQDFSAGSDNFSSK	2	2.7477	12	Only	0.378	1.119	0.409		1.325		1.045			1.719	1.228		1.426		0.35	2.086		1.645		0.899		2.319	0.133117	1.177		1.398	0.7539	1.007	1.021	1.042	0.948	1.009	1.041	0.978	0.95	0.973	0.998	1.017
HORVU2Hr1G083720.2	348	S	COP1-interacting protein 4.1	0.928679	2.96787e-36	129.7	SNIDLVHEGYGNPTFEET(0.002)S(0.069)NS(0.929)ACK	3	4.1474	2	Only										1.08				0.92																	0.957			1.43	0.613
HORVU5Hr1G026730.1	431	S	Methylthioribulose-1-phosphate dehydratase	0.928731	0.000632812	128.41	LLFGHT(0.069)S(0.929)Y(0.002)GDLR	2	-0.70254	6	Overlap	0.937		1.296						0.521	0.927	1.597		0.721					0.467				1.13	0.78402	0.723		0.646		0.874	0.874	0.925	1.178	1.16	1.198	0.795	0.792	0.772	1.237	1.22
HORVU5Hr1G036690.3	531	S	WD repeat-containing protein 20	0.928743	4.50931e-22	140.55	PAHTENNQQS(0.027)NS(0.929)S(0.044)ELVLCNTVSK	3	2.0526	8	Only	1.309	1.352		1.073		0.902	1.003			1.176		0.079		1.105		0.742	0.075978	0.754		1.574	0.47776	0.472	0.47224	0.908		0.831							0.981		1.135
HORVU7Hr1G000370.12	498	S	MEI2-like protein 5	0.928778	2.62428e-42	176.42	YDQVFSNSNQSVGAAFQHS(0.929)QS(0.07)Y(0.001)QER	3	5.3134	2	Only									1.351		0.649																	0.954	0.876	1.041	0.865	0.872	0.92	0.935	1.206	1.086
HORVU2Hr1G111340.2	280	S	Protein phosphatase 2C family protein	0.928833	0.00355488	87.942	FFHGQGS(0.929)S(0.071)GPA	2	-0.15239	9	Only	1.082	1.03		1.02	1.039	1.022	0.797					1.047		1.014	0.949	0.973	0.2589	0.755		0.981		0.991		0.812		0.929	0.2173
HORVU7Hr1G075720.1	534	S	IQ-domain 17	0.928861	0.00594939	42.072	STVSSLSCAES(0.003)IGGEPVS(0.929)PS(0.022)S(0.022)T(0.011)T(0.011)DLR	2	0.43955	1	Only	1
HORVU4Hr1G014230.3	300	S	ATP-dependent (S)-NAD(P)H-hydrate dehydratase	0.928891	0.0134021	54.309	VTQVS(0.01)T(0.06)FGS(0.929)PR	2	1.0687	2	Only					0.937	1.063																						0.955	0.948	0.964	0.956	0.998	0.927	1.068	1.022	1.06	1.032	0.956
HORVU3Hr1G037470.19	740	S	Lupus La protein homolog	0.928993	2.9812e-124	191.16	SHYGGVS(0.022)ES(0.967)PPS(0.012)NSIGYFY(0.005)GS(0.929)T(0.066)PENHSSYK	3	5.37	1	Only				1																								0.951	0.937	0.936	0.981	1.058	0.984	1.009	1.007	1.071	1.019	0.994
HORVU7Hr1G056420.2	45	S	methionine aminopeptidase 2B	0.929054	8.50976e-117	170.19	NASDSNGGATGGAQS(0.066)S(0.929)PPADDDDAQVDGPS(0.005)EDGAGAPAAAK	3	5.2526	11	Only	0.968			1.337	1.335	1.234	0.71	0.819	0.884	1.093	1.169			0.755	0.696	1.345		0.831		1.151	0.045078	1.168		1.109	0.34016	0.749		1.015	1.001	1.032	1.026	1.016	0.99	0.991	1.009	1.02	0.989	0.958
HORVU4Hr1G088910.12	681	S	Protein kinase superfamily protein	0.929061	0.00574747	51.829	VQNMEGDT(0.001)GVET(0.07)GS(0.929)AER	2	3.8443	2	Only			1.291					0.709										0.549										1.027	1.059	0.891	0.961	0.998	1.039	1.013	0.97	0.987	0.982	0.958
HORVU3Hr1G061860.2	132	S	Protein kinase superfamily protein	0.929128	0.010372	62.304	DHVNDGS(0.071)CS(0.929)FIGEDK	2	-2.2905	2	Only							0.834							1.166										0.715
HORVU1Hr1G073500.4	138	S	Arginyl-tRNA--protein transferase 1	0.929167	0.00157179	91.032	SLNEPMNS(0.929)PT(0.071)LK	2	8.2619	6	Only		0.992		0.944	0.975		0.816				1.189		1.084			0.967		0.823		0.807		1.199		0.753		1.093			0.748				1			1.235
HORVU2Hr1G055140.1	433	S	BTB-POZ and MATH domain 4	0.929251	2.49203e-07	164.3	TVAGCEEPCS(0.071)S(0.929)GGK	2	0.14019	6	Only			0.873						0.889	1.214	0.939	1.109			0.976			1.018				1.246		0.911		1.118
HORVU4Hr1G084510.2	501	T	protein kinase family protein	0.929254	0.00198739	92.593	VS(0.071)T(0.929)KLHISLAEVK	2	3.9747	2	Only					0.921							1.079								0.854								0.96	1.092	1.096	0.963	1.023	0.996	0.926	0.982	0.962	0.971	0.949
HORVU3Hr1G030600.8	132	S	SMR domain-containing protein	0.929255	5.27327e-23	160.8	ASPAAADGAAPAPPAAGS(0.071)S(0.929)PR	2	0.86216	15	Only	0.775	0.798	0.851	0.845	1.113	1.095	1.297	1.069	0.896	1.097	1.08	1.054	1.114	0.894	1.021	1.259	0.074725	1.346	0.060376	0.945	0.54934	1.333	0.00065818	1.077	0.62024	1.25	0.034497
HORVU7Hr1G005270.1	784	S	cellulose synthase-like D3	0.929317	0.000313233	135.21	STVS(0.929)S(0.07)ATSEETR	2	66.91	2	Only									1.045					0.955										1.094				1.124	1.236	1.211	0.831	1.012	1.125	0.957	0.857	0.919	1.039	1.018
HORVU1Hr1G091460.2	144	S	sugar transporter 9	0.929459	0.00465931	87.895	LGS(0.071)S(0.929)AYGLR	2	-0.78798	5	Only		0.892			1.223		0.781	0.926				1.178				1.371		0.957		1.038		1.321						1.059	1.181	0.984	1.067	1.118	1.042	0.507	0.819	0.967	1.017	1.012
HORVU2Hr1G086820.13	80	S	Gamma-tubulin complex component 2	0.929607	0.00400829	108.2	PFS(0.001)IDS(0.93)FS(0.07)R	2	-1.3479	7	Only					0.95	1.085	1.339				0.976		0.8	0.829	1.021					1.043				1.516				1.184	1.007			1.04				0.81	1.006	1.026
HORVU0Hr1G039250.32	644	S	Sister chromatid cohesion protein PDS5 homolog A	0.929612	2.01203e-06	140.15	ADSNDKDLVAS(0.93)PT(0.057)S(0.009)T(0.004)K	2	1.6325	11	Only	0.988	0.949	0.971		1.281	0.875	1.124		1.155	0.928		0.937	0.845		0.947	1.112	0.72414	1.176	0.0029798	1.156	0.626	0.962	0.088139	1.272	0.053937	0.924	0.173324	0.946	0.995	1.06	1.007	1.045	1.041	1.1	1.101	1.131	0.985	1.005
HORVU7Hr1G045060.1	258	S	PREDICTED: serine/arginine repetitive matrix protein 1-like isoform X1 [Oryza brachyantha]	0.929651	0.000679649	98.865	DMESLAES(0.07)GS(0.93)FR	2	3.7594	7	Only				1.435	0.96	0.862				0.865	0.845			0.971	1.062					1.27	0.3639
HORVU6Hr1G071910.3	909	S	Enhancer of mRNA-decapping protein 4	0.929698	0.000154879	110.09	TVEKPGT(0.026)S(0.93)DY(0.036)S(0.007)S(0.001)SSVSK	2	0.97049	7	Only	1.109	1.042	1.019		0.935					1.005	1.008	0.882				0.885				0.969		0.913	0.144263					1.041	1.032	1.058	0.992	0.972	0.983	1.001	1.008	0.979	0.961	0.982
HORVU3Hr1G000260.8	461	S	transmembrane protein [Arabidopsis thaliana]	0.929877	0.00370677	97.594	NS(0.93)S(0.07)LPLEGISR	2	1.6554	3	Only		0.945			1.041						1.014					1.102				1.027		1.073						1.089	0.928	1.029	0.9	1.016	1.073		1.098	0.966		0.849
HORVU5Hr1G111460.1	947	S	ABC transporter C family member 14	0.930028	2.62248e-07	143.56	RPS(0.068)S(0.93)S(0.002)GEANGVVAEK	2	3.0006	3	Only	1.118	1.155											0.727													0.64
HORVU7Hr1G071960.2	350	S	Transmembrane protein 120 homolog	0.930045	0.00387567	86.243	DLAACT(0.019)S(0.93)PT(0.051)R	2	52.032	1	Only			1																									1.1	1.104	0.98			1.111	1.043	0.537	0.894	1.072	0.994
HORVU4Hr1G059660.2	130	S	ENTH/ANTH/VHS superfamily protein	0.930123	1.19095e-05	102.26	DEAHS(0.93)GS(0.07)WDHSAFVR	3	-0.14761	11	Only	1.136	1.247	1.147	0.933		0.935	1.024	0.95			0.791	0.811		0.951	1.073	0.794	0.0161762	0.839	0.034078	1.166	0.0065809	0.681	0.0022835	0.975	0.76864	0.86	0.082485	1.072	1.108	1.069	0.969	1.024	1.076	0.962	0.961	0.928	1.014	1.021
HORVU5Hr1G062580.1	81	S	SAUR-like auxin-responsive protein family	0.930131	0.000258235	42.218	TATVDS(0.07)DDEGCHS(0.93)PEAAPDVPR	3	0.67656	1	Only												1
HORVU4Hr1G088790.5	230	Y	arginine/serine-rich splicing factor 35	0.930185	0.0450346	56.014	DY(0.93)S(0.07)PDYDR	2	-1.992	1	Only														1
HORVU4Hr1G002700.3	198	S	protein MARD1 [Aegilops tauschii subsp. tauschii]	0.930208	0.000516167	104.49	FLPEVVS(0.035)S(0.93)PS(0.035)AR	2	3.3608	11	Only	0.641	0.786		1.151	1.11	1.222	0.907	0.899	0.942	1.064	1.111		1.167			1.627	0.0100212	1.284	0.047215	1.068	0.2001	1.524	0.054878	0.785		1.636
HORVU4Hr1G035250.1	965	S	DEK domain-containing chromatin associated protein	0.930234	0.00059119	55.637	IMIQEELT(0.07)KLS(0.93)EQEDDDQDK	3	0.27129	3	Only		0.946											1.115	0.939												1.086		1.082	1.058	1.161	1.148	1.208	1.102	1.033	1.025	0.989	1.073	0.929
HORVU1Hr1G053340.2	526	S	phosphatidylinositol N-acetyglucosaminlytransferase subunit P-like protein [Medicago truncatula]	0.93026	7.06169e-05	68.127	SLEGMLLLPHCDVS(0.07)S(0.93)PR	2	4.5304	9	Only	0.549	1.172			1.218	1.065	0.868		1.002		1.257		1.066	0.804		1.327	0.45872	1.087	0.73386	0.908		1.461		1	0.96722	1.087	0.75696
HORVU1Hr1G063700.2	73	S	DNA helicase MCM8	0.930361	8.73799e-06	59.122	GAT(0.001)DPS(0.008)S(0.019)Y(0.041)S(0.93)DDDGEAEVDPNVLPEDDGATVIR	3	8.7773	1	Only					1																							1.102	1.095	1.135	1.074	1.061	1.097	1.009	1.004	0.978	0.991	0.996
HORVU5Hr1G001090.3	467	S	BEL1-like homeodomain 6	0.930375	1.15209e-51	162.52	EETGDLEQDS(0.003)NS(0.93)S(0.065)S(0.002)DNVPR	2	4.2883	5	Only					1.035	1.032		1.08			0.854									1.21								0.989	0.79						1.012		0.914
HORVU3Hr1G080770.4	95	S	Chromosome 3B, genomic scaffold, cultivar Chinese Spring	0.930487	0.000445613	73.012	LESQLAQALPAT(0.07)GS(0.93)GR	2	0.43912	1	Only							1
HORVU6Hr1G027190.1	412	S	protein VASP homolog [Aegilops tauschii subsp. tauschii]	0.930569	0.00399538	93.649	S(0.011)S(0.029)S(0.931)S(0.029)PAGSVHSSLR	2	3.8009	4	Only					1.246							1.15	0.864		0.739					1.083
HORVU2Hr1G025140.16	1914	S	Transformation/transcription domain-associated protein	0.930661	0.00679132	53.773	EQLNQAIS(0.931)GQVS(0.069)PEQVVELR	2	2.7471	1	Only			1																									1.126	1.132	1.192	1.086	1.047	1.027	0.888	0.979	1.091	0.878	0.976
HORVU4Hr1G006800.2	150	S	RuvB-like helicase 1	0.930661	0.015624	53.773	HAIQLLS(0.931)PAS(0.069)VVAK	2	4.6624	1	Only					1
HORVU4Hr1G039650.3	303	S	Chaperone DnaJ-domain superfamily protein	0.930725	7.10234e-06	53.847	S(0.931)FGGGVES(0.069)GIDASMLGQDGWAEGEDGEGGQR	3	6.018	1	Only				1																								0.902	0.911	0.916	0.987	0.963	0.949	1.065		1.28		0.889
HORVU6Hr1G001480.1	171	S	Transmembrane amino acid transporter family protein	0.930961	0.000114343	154.09	S(0.931)S(0.069)QYLLPSR	2	0.038097	7	Only						0.95	0.937		1.07				1.042											0.963				1.008		1.076			0.916
HORVU5Hr1G011640.11	136	S	receptor kinase 1	0.931103	0.00354953	86.135	TLFS(0.005)NAHS(0.931)S(0.064)IR	2	5.6156	3	Only						0.947			1.003						1.051									0.954
HORVU6Hr1G072870.1	186	S	RNA-binding protein 1	0.931386	0.00895529	102.1	KPS(0.003)NPPHS(0.931)LDS(0.065)KPR	2	0.69363	4	Only				1.15		0.762	0.973		1.114																			0.946	0.92	0.965	0.994	1.016	1.029	1.018	1.08	1.023	1.006	1.069
HORVU2Hr1G103890.12	356	S	receptor kinase 2	0.931387	1.02454e-267	279.05	S(0.002)FS(0.931)T(0.067)TEISEEPFSSENHTQASV	2	4.1781	10	Only				0.699	0.636	0.751	1.153	1.37	1.353		0.714		1.089	0.951	1.285					0.974				1.166	0.20084
HORVU7Hr1G096980.1	118	S	RING/U-box superfamily protein	0.931389	4.46943e-05	85.562	S(0.056)HS(0.931)T(0.013)GHS(0.001)LFAASAAAAER	2	2.0151	11	Only		1.092	1.139	1.046			0.81		0.792	1.084	1.101		0.95	1.005	0.981	0.938		0.718	0.0051615	0.957		0.979	0.45508	0.818	0.0030576	0.877	0.0155176
HORVU7Hr1G113030.4	29	S	PATATIN-like protein 5	0.931467	0.00210946	51.569	AWS(0.931)PS(0.039)S(0.018)S(0.008)S(0.004)PASPQPR	2	8.4198	3	Only			0.798				1.226	0.976										1.38
HORVU1Hr1G054610.22	27	S	camphor resistance CrcB family protein	0.931504	0.000120174	106.79	S(0.211)ES(0.789)MDS(0.932)T(0.068)GHPSAAR	2	3.64	9	Only	0.883		0.967	1.075	1.14		0.835			1.012	0.999	1.066	1.022			1.197	0.079145	0.903		1.08	0.107141	1.109	0.091842	0.817		1.105
HORVU5Hr1G079100.1	52	S	TBC1 domain family member 15	0.931659	0.0102069	50.641	S(0.001)EPLS(0.033)PPEY(0.035)S(0.932)PR	2	2.473	2	Only		1.285		0.715												0.556															0.978	0.891	1.057	0.767	1.029	1.186	1.028	0.859
HORVU1Hr1G051370.2	254	T	RING finger protein 5	0.931719	0.00477963	56.473	PT(0.001)FT(0.001)DHKLS(0.042)PT(0.932)S(0.013)T(0.013)PNANEPDDK	3	1.8982	1	Only							1
HORVU2Hr1G083560.5	973	S	replication factor C subunit 3	0.931765	0.0236675	52.662	AT(0.052)Y(0.006)GS(0.932)RDEDLS(0.011)IK	2	4.1904	2	Only				1.028		0.972
HORVU2Hr1G100330.2	8	S	nuclear pore complex protein-related	0.931833	3.32858e-08	80.389	RRPS(0.932)PS(0.047)PS(0.021)LALT(0.001)PSSASTSATSSR	3	1.5653	9	Only	0.842			0.858		0.915	1.033				1.031	0.956	1.101	1.136	1.128	1.053		1.227		0.892	0.14882	1.18		0.921		1.332		1.099	1.003	1.072	0.948	1.01	1.139		1.097	0.957	0.89
HORVU6Hr1G040220.1	18	S	RNA-binding protein Musashi homolog 2	0.931878	0.00660209	50.131	GFGFVT(0.014)FS(0.932)DPS(0.054)VIDK	2	3.9187	1	Only										1																		0.998	1.048	1.076	1.011	0.983	0.993	1.057	1.017	1.051	0.95	0.951
HORVU4Hr1G061170.3	604	S	Tetratricopeptide repeat (TPR)-like superfamily protein	0.932088	5.19876e-60	175.38	EMNETDVPVS(0.015)Y(0.01)S(0.932)GT(0.043)GIPEK	2	5.4919	14	Only	0.986	0.986	0.917	1.016	1.028		1.025	1.036	1.102		1.027	0.972	1.044	0.949	0.911	1.061	0.153019	1.095	0.05186	1.023	0.5058	1.038	0.39048	1.089	0.134637	1.005	0.93452	1.086	1.058	1.105	0.968	1.006	1.067	0.982	0.94	0.904	0.999	0.977
HORVU3Hr1G087930.1	60	S	Glutaredoxin family protein	0.932224	0.0174615	69.369	SDPAAPS(0.02)PS(0.932)PPHT(0.048)APR	2	1.8572	6	Only		0.465				1.254				1.227			0.523	1.406	1.125	2.697				1.022		2.639				2.189
HORVU5Hr1G050470.1	282	S	Receptor like protein kinase S.2	0.932557	2.03986e-07	162.52	S(0.001)T(0.003)S(0.933)S(0.064)FSSSANYQFR	2	4.1268	2	Only				1.184	0.816
HORVU3Hr1G023810.25	704	S	Peptidyl-prolyl cis-trans isomerase G isoform 1	0.932581	0.00601186	73.805	PIGS(0.001)NS(0.066)NAS(0.933)DLEPEK	2	4.0153	2	Only	1.293									0.707												0.547						0.999	0.764	1.327	1.104	0.761	1.042	0.826	1.112	0.965	1.064	1.031
HORVU1Hr1G066980.1	426	S	E3 ubiquitin-protein ligase RING2	0.93267	0.0293066	54.584	DILAT(0.067)S(0.933)PLR	2	-5.0923	3	Only					1.005					0.83	1.166									1.007
HORVU3Hr1G054240.2	79	S	tetratricopetide-repeat thioredoxin-like 1	0.932736	0.00839717	66.509	S(0.067)YS(0.933)GELAVESQPPR	2	5.9381	5	Only				0.972	0.916				1.041		1.165		0.907							0.81				1.148						1.019
HORVU4Hr1G075150.2	378	S	protein kinase 2B	0.932806	0.00372953	54.309	S(0.015)NLT(0.053)S(0.933)PQVDIR	2	1.4165	3	Only			0.95	1.061	0.989											1.079
HORVU5Hr1G053310.3	5	S	DNA topoisomerase 6 subunit B	0.932819	0.010641	50.519	MDDS(0.05)S(0.933)DGGAT(0.015)AGS(0.002)T(0.001)K	2	4.3776	1	Only			1																									0.99	1.006	0.89	0.988	1.036	0.961	1.286	1.049	1.111	0.966	0.963
HORVU5Hr1G067090.1	1174	S	Transducin/WD40 repeat-like superfamily protein	0.933145	0.0168753	63.025	ANAAGDS(0.933)VGDS(0.067)LAR	2	2.0562	2	Only					1.032			0.968																				1.016	1.044	1.044	1.002	1.023	1.01	0.966	0.945	0.976	1.01	0.996
HORVU1Hr1G092980.14	317	S	extra-large G-protein 1	0.933212	0.00468854	78.75	SVASSLYSQHLS(0.067)IS(0.933)K	2	3.9236	3	Only						0.542		1.412						1.045										1.351
HORVU1Hr1G071470.1	5	S	Ectonucleoside triphosphate diphosphohydrolase 8	0.93351	5.78194e-31	220.34	LS(0.003)S(0.934)S(0.064)LIDLPTFSR	2	3.843	9	Only	0.776				0.826		1.102	1.06		0.835	0.779		1.128	1.222	1.271	1.064		1.393		1.024		1.04		0.896	0.105498	1.555
HORVU3Hr1G093310.2	229	S	Transcription factor bHLH62	0.933598	0.000808005	71.114	PQQHYGAGTPLGS(0.934)PT(0.066)K	2	2.6016	6	Only					0.656		0.703			1.343	1.191	1.235	0.871							0.522				0.807
HORVU4Hr1G060880.1	1011	S	SH3 domain-containing protein	0.93362	4.50605e-121	148.91	DFLSGAGTDAPDVDDEDY(0.006)MNS(0.053)RPS(0.934)VGY(0.008)DDMWAK	3	7.4287	17	Only		1.157	1.09	1.155	1.209	0.959	0.78	1.006	0.746	1.006		0.986	0.919		0.987	0.986	0.85552	0.751	0.09514	1.112	0.3498	0.887	0.062355	0.886	0.3695	0.848	0.071263	1.061	1.105	1.077	1.067	1.057	1.006	0.957	0.97	0.971	0.992	1.028
HORVU6Hr1G057870.1	493	S	ammonium transporter 1;1	0.933669	2.37071e-36	197.85	HGGFAYAY(0.008)T(0.036)DEDS(0.934)S(0.202)S(0.82)RPGR	2	3.2783	8	Only			1.585						0.907		0.779			1.291	0.438			0.572				0.491		1.049		0.545		1.412	1.444	1.518	0.76	0.821	0.805	0.971	1	0.991	0.84	0.672
HORVU4Hr1G067510.4	155	S	MATE efflux family protein	0.933716	0.000655781	108.91	YLEENS(0.934)S(0.066)QDLEK	2	5.0544	5	Only	1.449	1.326		0.739		0.733									0.753	0.53	0.0049169									0.543
HORVU4Hr1G066510.7	35	S	trehalose phosphate synthase	0.933784	2.43002e-23	98.889	RLPS(0.934)VVT(0.06)T(0.006)PGLMEDSPASPSTPSPAPR	3	1.4969	6	Only					0.614		0.815	0.932					1.158	1.174	1.306									0.72	0.01828			0.957	0.932	0.967	1.06	0.976	0.906	1.047	1.151	1.148	0.953	0.922
HORVU2Hr1G112620.15	401	S	Staphylococcal nuclease homologue	0.933809	0.00024689	111.98	KSEQTVET(0.001)LS(0.055)PS(0.934)GT(0.008)PT(0.003)K	2	1.8751	1	Only									1
HORVU4Hr1G033760.1	562	S	sodium hydrogen exchanger 2	0.933828	4.61617e-09	183	EVS(1)ALSEPS(0.066)S(0.934)PK	2	2.1206	10	Only	0.948				1.027	0.955	1.044	1.035	0.998		0.889	1.035	1.056		1.015	1.045		1.082		1.03	0.74122	1.015		0.991	0.70796	1.092
HORVU6Hr1G033450.8	245	S	Chaperone protein dnaJ 6	0.933927	1.61028e-08	184.43	FDSVLS(0.934)S(0.066)IMSK	2	-1.4184	12	Only		0.819	0.765	1.246	1.122	1.101		0.894	0.852		1.19	1.102	0.877	1.015	1.017	1.46	0.0065991	1.102	0.144157	1.009	0.89514	1.447	0.018801	0.9	0.2157	1.224	0.060498	0.903	0.997	0.93	1.116	1.152	1.093	1.051	0.783	0.808	1.075	1.112
HORVU6Hr1G076430.4	1921	S	nuclear pore anchor	0.934193	3.64773e-107	179.82	AEVEPDQSPVIAQSGGADAS(0.934)PS(0.066)R	2	3.9139	17	Only	0.928	0.949	0.915	1.006	1.12	1.045	1.048	1.044	1.042	0.973	0.971	0.934	1.073	1.011	0.94	1.136	0.0189226	1.122	0.0085382	1.102	0.047963	1.031	0.150017	1.036	0.43402	1.083	0.119339	1.025	1.035	1.013	1.044	1.041	1.045	1.032	1.02	1.044	0.994	1.016
HORVU1Hr1G057970.2	7	T	nascent polypeptide-associated complex subunit alpha-like protein 3	0.934239	0.000104788	70.249	TAET(0.061)AT(0.934)AT(0.005)QEELLHAVLEEQK	3	3.4071	1	Overlap								1																				0.954	0.954	0.942	1.031	1.045	1.038	0.987	0.982	0.964	1.048	1.07
HORVU7Hr1G092460.1	310	S	Alpha/beta hydrolase domain-containing protein 13	0.934279	2.5552e-15	82.99	S(0.001)PPLKDES(0.934)PES(0.031)S(0.031)GPS(0.003)DLETGSESMESSR	3	3.6095	4	Only		1.045		1.083						1.044					0.828	1.036				1.037		0.999				0.792
HORVU4Hr1G008120.3	136	S	RNA-binding (RRM/RBD/RNP motifs) family protein	0.934337	0.00503131	43.904	QLLGENS(0.934)PS(0.059)AES(0.007)AVR	2	3.378	1	Only												1																			1.128						0.803
HORVU2Hr1G068780.1	24	S	N-terminal protein myristoylation	0.934389	0.020599	44.16	PWLDS(0.934)DS(0.065)EDDFQSVR	2	2.7201	1	Only							1
HORVU2Hr1G041760.1	1022	T	Eukaryotic translation initiation factor 4G	0.934418	6.3365e-18	135.5	IELDDWEDAADMS(0.066)T(0.934)PK	2	4.538	22	Only	0.93	0.922	0.873	1.453	1.34	1.338	0.836	0.805	0.778	1.172		1.201	0.791	0.802	0.759	1.516	0.00024375	0.888	0.0142238	1.161	0.026582	1.306	0.0022204	1.028	0.35228	0.863	0.0046825	0.882	0.889	0.912	0.948	0.907	0.94	1.079	1.083	1.088	0.926	0.942
HORVU1Hr1G086390.2	275	S	TATA element modulatory factor	0.934424	1.7024e-125	189.47	TEESVDAGNEVTNDGNT(0.066)S(0.934)R	2	3.8897	7	Only					1.005	0.998	1.092			0.988	0.936	1.076	0.904							1.002	0.95592			1.208				0.913	0.899	0.961	1.102	1.125	1.094	0.996	0.938	0.988	1.051	1.068
HORVU3Hr1G079760.1	234	S	ARF-GAP domain 5	0.934462	5.88599e-06	58.044	NDVLS(0.934)PS(0.048)S(0.012)QDT(0.004)GYS(0.001)SPSVHHSR	3	2.9808	2	Only								0.422						1.578										0.267
HORVU3Hr1G113850.2	852	S	villin 4	0.934468	0.00033721	168.05	S(0.934)S(0.047)S(0.019)PDPVKPPQR	2	3.5106	3	Only		0.994	1.04				0.965											0.949										1.049	1.051	1.059	1.036	1.036	1.033	0.964	0.968	0.976	0.959	1.003
HORVU3Hr1G117180.29	699	S	Lipid A export ATP-binding/permease protein MsbA	0.934475	4.76788e-05	73.305	DSSASHSFQES(0.006)S(0.053)S(0.934)PIMS(0.006)K	2	3.9276	8	Only	1.223					1.157		0.862	0.794		1.051	0.996		0.97	0.947	0.946		0.677		1.13		0.837		0.864	0.075205	0.784
HORVU1Hr1G034630.9	356	T	Transcription initiation factor IIF subunit alpha	0.934483	2.5456e-07	66.913	GDDWEHEET(0.066)FT(0.934)DDDEAVDIDPEER	3	3.2646	5	Only				0.913						0.889		0.854		1.232	1.113					1.048
HORVU6Hr1G001760.2	808	T	ubiquitin-protein ligase 4	0.934649	0.000572987	95.656	LT(0.935)S(0.065)GLGALAQPFK	2	1.2214	1	Only		1																										0.932	1.222		0.954	1.175	1.157	1.184	1.05	0.93	1.036	0.908
HORVU4Hr1G005770.4	531	S	Zinc finger CCCH domain-containing protein 24	0.934711	5.03467e-37	145.18	SLNPSNLDDLFSAEMVS(0.065)S(0.935)PR	2	2.6735	19	Only		1.058		0.974	0.954	0.907	1.121		1.128	0.933	0.922	0.772	1.053	1.086	1.092	0.893		1.063		1.079	0.2876	0.828		1.044	0.061202	1.018								0.948
HORVU1Hr1G061010.1	28	S	Breast carcinoma-amplified sequence 3	0.934716	0.00670057	49.485	T(0.001)VS(0.063)S(0.935)NAGS(0.001)VASTVR	2	0.17233	1	Only				1
HORVU6Hr1G084700.8	971	S	PREDICTED: mucin-5AC-like [Brachypodium distachyon]	0.934835	0.0107165	108.24	GLLRPS(0.02)S(0.935)PT(0.045)K	2	2.5824	6	Only		0.843		1.056				0.966				0.976	1.063	1.096		1.253		1.146		1.082		1.158		0.895		1.281
HORVU1Hr1G037800.5	167	S	ubiquitin-conjugating enzyme 5	0.934923	0.000568272	52.773	S(0.004)S(0.008)DEEELS(0.935)EDEDDS(0.053)GDEDIVGKPDP	2	4.007	3	Only										1.069	0.99	0.941																0.99		1.01
HORVU7Hr1G056470.6	487	S	PREDICTED: kinectin-like isoform X2 [Musa acuminata subsp. malaccensis]	0.93493	6.02636e-14	168.17	THDS(0.025)S(0.04)S(0.935)NAS(0.994)S(0.885)T(0.121)GKLER	2	2.6897	9	Only		1.001	0.743	0.994	0.678					1.116	0.944		1.254	1.222	1.048	0.959	0.85776			0.812	0.3967	1.181	0.41558			1.347	0.104201	1.013	1.017	0.968	1.009	1.02	1.01	0.964	0.945	0.962	0.998	1.003
HORVU6Hr1G069980.1	411	S	receptor kinase 2	0.934997	0.000193688	141.87	S(0.935)T(0.065)INFASIPGVPK	2	-2.2137	11	Only	1.015	1.042	0.986	0.08		1.368	1.071	1.035	0.921			1.134	1.095		1.254	0.714	0.57472	0.995	0.89078	0.638		1.118		0.859	0.145877	1.158	0.077024	1.074	0.999	1.029	1.059	1.023	1.052	1.01	0.943	1.004	1.051	1.002
HORVU7Hr1G043800.7	286	S	U-box domain-containing protein	0.935006	0.00352599	47.844	EVTAAT(0.001)T(0.001)T(0.003)DPT(0.058)PPFS(0.963)PS(0.935)PVNNNS(0.039)R	2	0.39532	1	Only													1
HORVU4Hr1G089890.1	633	S	Embryogenesis transmembrane protein-like	0.935091	4.22621e-05	104.15	LLHLTSDAAS(0.004)S(0.061)S(0.935)QHR	3	1.9367	8	Only							1.077	1.003			0.854	0.702	1.364											0.762
HORVU3Hr1G024530.5	397	S	phospholipase D P2	0.935148	1.47024e-41	155.82	TLDTVHHDDFHQPNFGT(0.054)AS(0.935)IT(0.011)K	3	4.0855	9	Overlap	1.151	1.148		0.968		1.011		0.924				0.871	0.989	0.964	0.972	0.861	0.020395	0.804		1.136		0.758		0.948		0.848	0.00045852	1.099	1.096	1.117	0.997	0.996	0.981	0.986	0.971	1.009	0.944	0.947
HORVU4Hr1G007620.2	218	S	phosphoglucomutase	0.935151	0.00134436	68.789	YNMENGGPAPES(0.935)VT(0.065)DK	2	4.995	3	Overlap							0.763	1.148				1.088																0.965	0.954	0.979	1.013	1.041	1.005	0.98	0.964	0.942	1.042	1.016
HORVU3Hr1G029210.3	339	S	SCAR-like protein 2	0.935191	0.028163	49.097	QGS(0.065)LS(0.935)DEMNAR	2	5.0811	2	Only				0.937				1.063
HORVU2Hr1G117700.1	303	S	sulfotransferase 2A	0.935349	1.58811e-50	236.7	IFIQHS(0.935)S(0.065)LFR	2	4.0952	9	Overlap	1.255	1.252	1.324		0.902			0.622			0.973	0.956	0.716			0.706		0.487		0.935		0.755	0.00142286	0.869		0.561		1.095	1.104	1.149	0.989	0.988	0.965	0.957	0.97	0.975	1	1.002
HORVU6Hr1G076220.2	551	S	bromo-adjacent homology (BAH) domain-containing protein	0.935469	0.00354177	71.912	SVVSGQAVS(0.935)WS(0.064)GK	2	-1.2791	5	Only	0.903			0.989	1.134				1.021			0.954				1.176		1.131		1.113		1.056
HORVU5Hr1G033930.8	2461	S	ubiquitin-protein ligase 2	0.935471	1.28158e-107	191.8	DVEAVSQAS(0.047)S(0.935)GS(0.017)GATLGESLR	2	4.208	14	Only	0.256	0.787	0.791	1.423	0.5	1.493	0.823		1.645		0.986	1.298				1.863	0.2891	2.019	0.25834	0.997	0.84092	1.868	0.23406					1.006	1.019	1.004	1.056	1.064	1.056	0.949	0.975	0.968	1.03	1.051
HORVU3Hr1G037470.19	718	S	Lupus La protein homolog	0.935641	0.0264717	57.279	FFAGNFANS(0.064)PNS(0.936)R	2	2.8257	2	Only			0.831									1.169										1.407						0.951	0.937	0.936	0.981	1.058	0.984	1.009	1.007	1.071	1.019	0.994
HORVU1Hr1G077350.1	19	S	receptor serine/threonine kinase, putative	0.935688	6.68758e-05	109.42	QAS(0.064)S(0.936)QNGVHEGYFPVR	2	-54.702	11	Only	1.173		1.311	1.24				0.953		1.067	0.188	1.155	1.022	0.923	0.969	0.998		0.767		1.544		0.647	0.42658	0.981		0.782	0.022301								0.901
HORVU6Hr1G050750.17	716	S	Cellulose synthase family protein	0.935731	0.00594722	75.5	S(0.002)VLMS(0.936)QMS(0.063)LEKR	2	2.4353	1	Only							1																					1.098	1.006	1.184	1.163	1.147	1.143	0.882	0.761	0.805	0.987	1.09
HORVU4Hr1G032920.1	289	S	kinesin 4	0.936051	2.79561e-08	79.248	S(0.032)S(0.032)NS(0.936)LPDLGPDATHDLALYQR	3	0.032968	3	Only		0.9												1.023	1.076											1.166
HORVU2Hr1G063260.4	785	S	Zinc finger CCCH domain-containing protein 55	0.936072	2.45748e-149	269.28	QSCPGFTPGGPYDPLLDSIEPS(0.017)S(0.047)NS(0.936)INK	3	3.1785	13	Only	0.951	0.932	0.862	1.188	0.85			0.939	1	1.087	1.095	1.077	1.039	0.999	0.98	1.114	0.52132	1.06	0.28818	0.938	0.72278	1.187	0.029576	0.964	0.33344	1.099	0.050777
HORVU1Hr1G071890.16	602	S	Phosphatidate phosphatase LPIN2	0.936186	2.53642e-05	82.87	HMEELDVS(0.109)S(0.787)VT(0.136)S(0.936)DDNIT(0.031)R	2	3.8826	16	Only	1.229	0.76	0.746	1.122	0.612	0.976		1.277		1.119		1.591	0.587	0.835	1.147	0.991	0.96038	1.401		0.667	0.21686	1.486	0.198344	1.491		0.939	0.79156	0.968	0.953	0.887	1.044		0.985	1.142	1.068		1.144
HORVU7Hr1G000370.12	500	S	MEI2-like protein 5	0.936278	1.52534e-121	199.17	YDQVFSNSNQSVGAAFQHS(0.056)QS(0.936)Y(0.008)QER	3	5.213	7	Only			0.811	0.881		0.872	1.166	1.376				0.646		1.248		1.081		1.567		1.357		0.797		1.018		1.539		0.954	0.876	1.041	0.865	0.872	0.92	0.935	1.206	1.086
HORVU5Hr1G034770.1	236	T	Ribosomal protein S3 family protein	0.936438	0.0150788	42.977	LGPT(0.061)T(0.936)PLPDLVT(0.002)IHPPK	2	2.4234	1	Only							1																					1.087	1.008	1.083	1.033	1.056	1.049	0.978	0.993	0.98	0.992	0.971
HORVU7Hr1G000370.12	512	S	MEI2-like protein 5	0.936449	1.70504e-60	192.48	KSEHMS(0.008)S(0.055)S(0.936)PGT(0.001)LTGPEFLWGSPK	3	1.5516	19	Only			0.672		0.616		1.121	1.019	1.534	0.696	0.643	0.605	1.572	1.494	1.029	0.917		1.822		0.951		0.964		0.897	0.58758	2.031		0.954	0.876	1.041	0.865	0.872	0.92	0.935	1.206	1.086
HORVU3Hr1G117730.2	1358	S	Tudor/PWWP/MBT superfamily protein	0.936501	1.81329e-13	171.51	EEVS(0.937)S(0.063)PHADEAIPEK	2	4.4502	2	Only		1																										0.936	0.935	0.894	1.015	1.045	1.051	0.934		1.016	1.002	1.006
HORVU4Hr1G019410.3	44	S	alkaline/neutral invertase	0.936538	4.63231e-10	155.61	S(0.002)FDEQS(0.998)WS(0.937)ELS(0.064)HR	2	6.371	3	Only	1.86	0.551								0.589												0.489						1.07	1.093	1.089	0.936	0.942	0.992	1.004	1.032	1.033	0.951	0.896
HORVU4Hr1G083360.2	96	S	PIN2/TERF1-interacting telomerase inhibitor 1	0.936552	0.00163042	114.5	EIEDVT(0.112)S(0.892)S(0.937)PDS(0.042)T(0.017)PK	2	4.8629	8	Only				0.298	1.344	1.115			1.018	1.207	1.123	0.896								0.855	0.52744
HORVU5Hr1G067360.2	197	S	Cytochrome P450 superfamily protein	0.936571	0.0054526	66.953	T(0.009)VAS(0.937)T(0.055)LLFTSR	2	-0.42469	11	Only	0.874	0.944		0.971	0.977	0.911	1.146	0.997				0.879	1.142	1.097	1.063	1.048	0.32752	1.179	0.177458	1.084		0.967		0.974	0.65528	1.211	0.016442	1.088	1.113	1.139	0.963	0.964	0.955	1.045	0.953	0.995	0.951	0.935
HORVU2Hr1G054270.3	278	S	Growth-regulating factor 11	0.936753	1.11706e-06	141.09	KRPVQVIVEDDEPDS(0.937)AS(0.055)GS(0.008)K	3	1.4502	11	Only		0.811	0.778		0.905	0.856		1.148	1.095	1.056	0.963	0.869	1.242		1.278	1.108	0.098003	1.412	0.0082358	0.915	0.33568	1.212	0.084358	0.89	0.05176	1.586	0.0029768	0.759	0.94	0.915	1.085	1.038		1.094	0.99		1.095	1.03
HORVU6Hr1G020850.3	258	T	Splicing factor 3B subunit 1	0.93684	0.0208582	42.061	WDET(0.063)PT(0.937)PGR	2	-1.0851	1	Only												1																1.028	1.051	1.044	1.003	1.041	1.001	1.041	1.087	1.071	0.948	0.964
HORVU1Hr1G028780.1	77	S	Protein kinase superfamily protein	0.936854	8.62079e-13	133.69	ES(0.937)PS(0.059)S(0.004)NSASDGAAAGALVVGIDR	2	3.0944	12	Only	0.713	0.693	1.219	1.186	1.294	1.141	0.397			1.305	0.969	1.118		0.768	1.198	1.379	0.13054	0.454		1.068	0.4888	1.292	0.23346	0.404		1.123	0.68962
HORVU2Hr1G035650.7	613	S	SUMO-activating enzyme subunit 2	0.936902	7.32172e-23	157.38	SAAS(0.028)S(0.937)S(0.027)S(0.008)VHAT(0.001)DDTAEDPSKPGMK	3	5.3124	6	Only		1.187	1.095		0.95			0.927			0.841					0.833		0.812		1.13		0.737						1.041	1.041	1.058	0.963	0.969	0.941	1.103	1.027	1.086	0.939	0.936
HORVU7Hr1G097860.2	43	S	Serrate RNA effector molecule	0.936914	0.0126263	66.582	S(0.937)RS(0.997)PPRPS(0.066)LPPPPPIGSSR	3	-0.45346	1	Only													1															0.984	0.953	1.082	1.03	0.982	1.048	0.894	0.959	0.964	1.032	1.037
HORVU6Hr1G076220.2	584	S	bromo-adjacent homology (BAH) domain-containing protein	0.937022	0.00232085	115.41	SAGFHLS(0.937)S(0.063)PK	2	1.4009	1	Only															1
HORVU4Hr1G020680.1	695	S	Phox-associated domain;Phox-like;Sorting nexin, C-terminal	0.937054	6.52044e-19	121.23	AVGT(0.001)S(0.062)S(0.937)PSAPYSHLADNR	2	2.0981	9	Only	0.997	1.043	0.967					0.991	0.822	1.038	1.014	1.028	1.101					0.904	0.25944			1.024	0.3481	0.823		1.098							0.928
HORVU7Hr1G095810.7	251	Y	mitogen-activated protein kinase 16	0.937063	3.34901e-05	78.673	VSFNDAPS(0.001)AIFWT(0.976)DY(0.937)VAT(0.086)R	2	6.3555	8	Only			1.143	2.13	1.133	0.774	0.671			0.52					0.629	1.177		0.587		2.588		0.455		1.067		0.55		1.236	1.202	1.199	1.032	0.958	0.991	0.919	0.918	0.835	0.942	0.961
HORVU2Hr1G075030.6	483	S	Protein kinase superfamily protein	0.937394	4.13674e-38	160.8	LTETTSGEPGDS(0.056)S(0.937)GNDT(0.006)PR	2	1.8271	11	Only	0.75	0.871	0.908	1.022		1.048		0.975	0.867	0.983		0.997	1.241		1.339	1.228	0.07016	1.093	0.37552	1.045	0.091218	1.174	0.116964	0.714	0.040245	1.53	0.0128206
HORVU5Hr1G055350.3	183	S	phosphoenolpyruvate carboxylase 1	0.937398	0.000157527	85.562	NQTVDLVLTAHPT(0.063)QS(0.937)VR	2	2.8249	6	Overlap		1.124	1.077	0.775			0.951							1.011	1.062	0.704		0.864						0.918		0.942	0.20694	0.995	1.007	0.992	0.998	1.016	0.993	1.022	1.033	1.042	0.964	0.947
HORVU7Hr1G017730.1	617	S	kinesin-like protein 1	0.937438	6.68804e-05	160.52	IFPGLDS(0.937)LMS(0.003)HS(0.06)R	2	3.6264	3	Only			0.251		0.363										2.386	1.446										9.506		0.919	0.964	1.172	1.127	1.025	1.165	0.897	1.222	0.87	0.728	0.898
HORVU7Hr1G045060.1	64	S	PREDICTED: serine/arginine repetitive matrix protein 1-like isoform X1 [Oryza brachyantha]	0.937441	0.000836585	74.778	T(0.004)EDCT(0.059)S(0.937)DAEIQECHER	2	5.8616	7	Only					1.111	1.175			0.638	1.214	0.982			1.038	0.842					1.041	0.71916			0.679
HORVU4Hr1G062950.9	326	T	ABC transporter F family member 4 [Aegilops tauschii subsp. tauschii]	0.937754	0.0287973	54.261	AS(0.004)S(0.059)DT(0.938)DDDDDDGFVK	2	7.5351	1	Only				1
HORVU4Hr1G083570.14	425	T	Splicing factor U2AF 65 kDa subunit	0.937803	0.0298701	46.768	TVPQDEQLS(0.009)T(0.009)T(0.044)IT(0.938)PPVIR	2	0.45168	1	Only													1
HORVU5Hr1G001090.3	255	S	BEL1-like homeodomain 6	0.937852	1.09309e-05	83.465	S(0.059)EGAS(0.938)QES(0.003)GANAAPELSTAEK	2	0.86575	2	Only				0.971		1.029																						0.989	0.79						1.012		0.914
HORVU7Hr1G075720.1	125	S	IQ-domain 17	0.937883	0.0166333	99.589	LTRPS(0.002)S(0.06)S(0.938)FVR	2	1.3385	3	Only										1.035	1.071				0.894
HORVU3Hr1G081100.1	45	S	receptor kinase 1	0.938041	0.00612398	48.833	LPEPEAHVPS(0.018)LQS(0.938)APPS(0.044)FR	3	-1.4571	1	Only		1
HORVU2Hr1G063950.1	232	S	RNA polymerase-associated protein LEO1	0.938044	0.00133659	90.689	LS(0.938)S(0.062)PMEEERDHEVVR	3	2.8527	1	Only										1
HORVU3Hr1G087500.2	344	S	IQ-domain 3	0.93842	0.00121709	122.94	ALSIQRPAT(0.062)PS(0.938)K	2	0.35998	5	Only				1.356				1.561	0.401			1.189		0.493						1.14				1.99
HORVU1Hr1G060010.4	732	S	plant/F27B13-30 protein [Medicago truncatula]	0.93845	0.000818305	61.503	GS(0.002)LEYIS(0.938)EPS(0.029)T(0.029)PAGS(0.002)NK	2	2.0566	9	Only		0.701	0.957		0.745		1.423	0.654			0.647				1.873	0.899		1.253	0.7336	1.151		0.78		0.554		2.259
HORVU7Hr1G049470.1	327	S	Ubiquitin and WLM domain-containing protein	0.938535	1.4203e-35	163.25	LLS(0.046)AS(0.939)S(0.013)T(0.002)DLGSSHSSVTK	2	2.8359	5	Only	1.305	1.264	1.206				0.573			0.652								0.455				0.518
HORVU1Hr1G080360.1	280	S	IQ-domain 31	0.938679	0.0138194	65.212	ASYAMET(0.061)ES(0.939)GKLK	2	3.157	2	Only							0.922							1.078										0.855				0.958	1.095	1.247	1.117	1.135	1.123	0.946	0.911	0.88	0.894	0.942
HORVU2Hr1G025140.16	284	S	Transformation/transcription domain-associated protein	0.938765	1.67574e-21	151.05	VVQESESQNQIVDMLS(0.939)PT(0.061)VIGGDPK	3	-0.012688	17	Only	0.864	0.915	0.741	1.251	1.314	1.268	0.877	1.009	0.893	1.113		0.922	0.79	1.13	0.913	1.521	0.002819	1.103	0.26392	1.256	0.049675	1.211	0.173044	0.981	0.93162	1.124	0.4163	1.126	1.132	1.192	1.086	1.047	1.027	0.888	0.979	1.091	0.878	0.976
HORVU7Hr1G021510.2	210	S	Aminopeptidase N	0.938842	9.63628e-06	103.17	IAVSPGNEGT(0.002)S(0.059)S(0.939)PLALNGR	2	3.642	10	Only	1.11		0.952	1				1.024	0.889	0.939		1.001	1.113	0.762	1.21	0.97		0.928	0.5491	1.031		0.941	0.55432	0.93	0.79006	0.997	0.9277	1.021	1	1.011	0.991	0.997	1.012	0.981	1.003	1.017	0.985	0.958
HORVU1Hr1G091820.2	550	S	Chaperone protein DnaJ	0.938995	0.00355955	62.494	AAPSIVS(0.939)PLS(0.03)T(0.03)R	2	-1.6618	6	Only			0.957	1.02			1.031	1.099			1.002				0.891	1.066		1.113		1.018		1.047		1.195		0.931		1.007	1.021	1.042	0.948	1.009	1.041	0.978	0.95	0.973	0.998	1.017
HORVU2Hr1G046980.2	295	S	DNA-binding bromodomain-containing protein	0.939204	0.000166118	62.804	YIDDMDHS(0.001)HQT(0.059)ES(0.939)AKEPFCR	4	1.8632	4	Only						0.859			1.298				1.047		0.796									1.409
HORVU6Hr1G061020.1	48	S	Autophagy-related protein 13	0.93945	7.16283e-96	236.82	SFPS(0.06)S(0.939)LTEAASSALPLPSR	2	6.0644	7	Only	1.258	1.053		0.945	1.001	0.92				0.942	0.879					0.827	0.084902			1.049	0.32794	0.788	0.132898
HORVU3Hr1G001060.1	130	S	Chromosome 3B, genomic scaffold, cultivar Chinese Spring	0.939527	0.0220877	58.338	LLS(0.001)AT(0.06)LS(0.94)GIGGK	2	-2.8556	1	Only														1
HORVU4Hr1G022170.2	186	S	unknown function	0.939645	0.000468744	108.5	PAVPEDEPS(0.06)S(0.94)PK	2	4.2606	11	Only	1.316		1.487	0.846		0.827	0.941		0.939	0.834	0.883	0.833	1.074	1.021		0.597	0.0142815	0.671	0.097064	0.984	0.59166	0.606	0.0023842	0.897	0.050863	0.747	0.048376
HORVU5Hr1G094510.2	10	S	Protein kinase superfamily protein	0.939756	5.27994e-52	168.78	MNSLTATGS(0.044)S(0.94)S(0.016)GAGASGSR	2	4.351	2	Only	0.819														1.181											1.442		1.086	1.067	1.011	1.043	0.996	1.039	0.982	0.707	1.026	1.097	1.033
HORVU6Hr1G068270.1	158	Y	Protein kinase superfamily protein	0.939813	8.89022e-06	126.46	EVSSAPPY(0.01)T(0.977)EY(0.94)VS(0.053)T(0.021)R	2	6.3098	13	Only		0.461	1.152		1.206	1.232	0.73	0.804	0.797		1.112	1.512	1.144	0.849		1.511	0.46316	0.963	0.91292	0.929	0.72694	1.627	0.35522	0.78	0.136435	1.236	0.59482
HORVU6Hr1G020910.1	239	S	ATP-dependent RNA helicase eIF4A	0.93983	1.14433e-28	232.19	VHACVGGT(0.06)S(0.94)VR	2	1.3593	39	Overlap	1.619	0.198	0.059	1.453	0.095	0.181	0.05	0.019	3.964	3.52	0.181	0.188	3.335	0.084	0.053	0.922	0.94528	2.15	0.79182	0.445	0.7045	2.073	0.67862	1.162	0.8384	1.851	0.96288	1.044	1.018	1.038	1.02	1.017	1.029	0.976	0.971	0.99	0.99	1.004
HORVU3Hr1G117730.2	1402	S	Tudor/PWWP/MBT superfamily protein	0.939921	9.9106e-26	81.44	VPGPHADEQIPQEAAEEVS(0.06)S(0.94)PHADEAIPAK	3	5.5157	9	Only	1.151	1.134	1.097		1.024	1.085		0.798		1.092		1.092			0.527	0.935	0.098756	0.708		0.966	0.3461	0.969	0.182842	1.514		0.467		0.936	0.935	0.894	1.015	1.045	1.051	0.934		1.016	1.002	1.006
HORVU2Hr1G098290.4	169	S	SMR domain-containing protein	0.939936	7.35234e-05	135.24	SSASFGT(0.001)VS(0.059)S(0.94)MLGK	2	0.054983	6	Only					1.002		1.167	1.047					0.993	0.912	0.879									1.193	0.064817
HORVU6Hr1G012010.1	127	S	Eukaryotic translation initiation factor 3 subunit J-A	0.939944	0.000760469	95.677	S(0.06)ES(0.94)DFAEYAELIANK	2	6.0203	4	Only		0.87		1.328		0.776				1.027						1.209				1.024		1.18						0.932	0.957	0.879	0.998	1.037	1.047	0.998	0.982	1.032	1.045	1.063
HORVU1Hr1G054300.19	859	S	CCR4-NOT transcription complex subunit 1	0.939951	0.021893	76.85	S(0.94)PS(0.053)S(0.007)FPLQQR	2	-0.74268	3	Only				1.511									0.846		0.643													1.04	0.974	0.938	0.996	0.958	0.995	1.097	1.086	0.993	0.999	0.94
HORVU4Hr1G063270.5	982	S	Filament-like plant protein 4	0.939959	3.25501e-06	115.41	QLQAMRPPAES(0.001)MGAS(0.94)PT(0.059)R	3	-0.05641	8	Only				1.076	1.211	1.134	0.605			1.099	1.196	0.977			0.702					1.046	0.52866			0.862				1.065	0.983	1.054	1.312	1.279	1.263	0.889	0.76	0.948	1.029	1.178
HORVU5Hr1G016840.6	466	S	Protein kinase superfamily protein	0.939971	0.0239009	65.173	T(0.002)IS(0.94)GT(0.058)RPDLLR	2	2.5211	2	Only											0.765		1.235
HORVU4Hr1G056140.3	241	S	RAN binding protein 1	0.940049	0.0265348	44.16	NEEKES(0.006)EEVS(0.054)S(0.94)AAELVEK	2	3.5785	1	Only			1																									0.98	1.039	1.013	1.068	1.087	1.168	0.972	0.932	0.946	1.102	1.033
HORVU6Hr1G079810.1	59	S	protein kinase family protein	0.940098	0.00173879	101.43	GGGPGYGS(0.002)QT(0.058)S(0.94)FR	2	4.0422	4	Only	0.976				0.896	0.737		1.391								0.837		1.425
HORVU6Hr1G069310.1	176	S	Kinesin light chain 4	0.940146	0.0238853	48.836	AS(0.996)PEEGES(0.005)EVS(0.058)KPGS(0.94)R	2	2.1663	2	Only					0.969								1.031															1.119	1.207	0.919	1.349	1.202	1.103	0.861	0.748	0.717	1.066	1.091
HORVU1Hr1G030140.3	369	S	Receptor-like protein kinase	0.940248	3.62434e-83	198.09	FFGS(0.048)YS(0.94)S(0.011)SDYDSGQYNEDMK	2	5.2042	3	Only	0.801							1.118	1.081									1.373										1.036	0.917	0.989	1.092	1.224	1.115	0.88	0.974	1	1.008	0.807
HORVU7Hr1G021910.1	85	S	PREDICTED: BRISC and BRCA1-A complex member 1 [Cucumis melo]	0.940251	3.26572e-106	144.91	VAAAVAS(0.038)PAS(0.94)S(0.021)GSPGPGALMDPAAAPR	2	1.6481	5	Only	0.961			1.043								0.996				1.085				1.047		1.036							0.995	1.005	0.867	0.941	0.822	1.014		1.037	0.965
HORVU6Hr1G069560.1	794	S	nuclear matrix constituent protein-related	0.940339	0	334.07	AEQS(0.94)S(0.06)DQEAEINIPFGAR	2	4.6595	3	Only	2.263										0.377		0.359									0.167				0.159		1.072	1.019	1.019	1.009	1.007	0.986	1.09	1.075	1.057	0.93	0.963
HORVU6Hr1G031520.6	186	S	Ribosomal RNA large subunit methyltransferase I	0.940343	0.0028627	52.837	VMENGIVY(0.06)LVS(0.94)MEGQK	2	6.1385	3	Only					1.042					1.054			0.904							0.989
HORVU3Hr1G108110.26	242	S	villin 2	0.940497	0.00280614	74.643	T(0.059)VS(0.94)DDDVVLETTAPK	2	3.6698	10	Overlap		1.109	1.138				0.912	1.043	1.038		1.018	0.851	0.783	0.984	1.124			0.888	0.12714			0.832	0.173259	1.035	0.7217	0.858	0.31536	1.043	1.035	1.02	1.032	1.054	1.035	0.93	0.94	0.946	1.037	1.012
HORVU2Hr1G100660.2	97	S	Ubiquitin-specific protease family C19-related protein	0.940648	0.00016624	77.996	S(0.005)NYS(0.052)GS(0.941)LS(0.001)SSVPGAGGSAR	2	-0.69472	7	Only	0.319			1.018	1.064	0.662					2.223		0.715			2.867				0.411		6.969				2.241		0.93	0.916	0.968	1.022	1.169	0.794	0.892	0.942	1.091	1.018	1.045
HORVU6Hr1G010680.1	584	S	Copine-3	0.940736	1.92314e-05	88.796	GIKPRPPQHAS(0.024)AS(0.941)PAY(0.035)PPPPPQL	3	3.7205	6	Only		0.821		1.069						0.979					1.131	1.302				1.092		1.192				1.378		1.026	1.215	0.977	0.963	1.054	1.039	0.971	0.91	1.002	1.096	0.84
HORVU2Hr1G076710.2	331	S	Coiled-coil domain-containing protein 94 homolog	0.940739	0.00101823	65.467	TNVLQSLCQYDS(0.059)DES(0.941)DE	2	5.3493	1	Only														1
HORVU4Hr1G046720.2	283	S	PETER PAN-like protein	0.940851	0.000360317	59.868	AGY(0.084)GS(0.941)ES(0.975)EPDDEAATVSLASDIDK	2	3.6158	7	Only			0.878	1.405			0.64		0.792	1.303	1.118				0.864	1.6		0.815		1.161		1.379		0.829		0.984		1.113	1.168	0.906	1.041	0.928	1.029	1.01	0.849	1.373	1.048	0.96
HORVU5Hr1G094760.2	281	S	Acyl-CoA N-acyltransferase with RING/FYVE/PHD-type zinc finger protein	0.941103	0.000630048	67.251	S(0.415)PT(0.638)S(0.941)AS(0.006)EPVEQDDTVVR	2	3.4069	6	Only				1.308	1.375		0.86				1.252	0.613		0.593						1.439	0.35628			1.45
HORVU6Hr1G090510.2	57	S	O-methyltransferase family protein	0.941145	0.000230451	63.355	LGGAAS(0.941)PS(0.059)ELVAALSLPASK	2	3.4966	2	Only		0.855	1.145																									1.119	1.106	1.126	1.035	1.022	1.01	0.909	0.904	0.923	1.004	0.995
HORVU4Hr1G039890.13	687	S	retinoblastoma-related 1	0.941174	1.02724e-05	103.04	WCPLQST(0.002)FAS(0.941)PT(0.056)VSNPVGR	2	6.1035	10	Only	1.021	0.829		1.215		1.288		1.075			1.145	1.113	1.017	1.005	0.292	1.353	0.104784	1.162		1.109	0.086945	1.221	0.190985	1.394		0.834	0.59556
HORVU3Hr1G066420.1	1152	T	Regulator of Vps4 activity in the MVB pathway protein	0.941238	0.00191692	81.799	VS(0.058)T(0.941)PTSGPAHVHPK	2	0.94808	5	Only	0.921			1.156	1.083			0.989						0.851		1.216		1.074						1.162		0.924				1.155	0.991	1.049				1.083
HORVU7Hr1G032070.1	55	S	26S protease regulatory subunit 7	0.941409	0.0129709	65.12	TYGLGPYS(0.058)NS(0.941)IK	2	1.537	5	Only								0.893	0.925				1.117	0.961	1.104									0.857	0.096956
HORVU1Hr1G094740.1	686	S	Translation initiation factor IF-2	0.941447	0.00250502	73.532	GS(0.059)S(0.941)KDDDGDNASDLR	2	3.9607	7	Only	1.053			1.111			0.931		0.967	0.771		0.939			1.227	1.055		0.901		1.299		0.812		0.773		1.165		1.064	1.037	1.074	1.062	1.062	1.084	0.993	1.001	0.971	0.988	1.016
HORVU2Hr1G025580.1	432	S	C2 domain-containing protein	0.941459	0.0016372	106.47	ASTPS(0.001)S(0.026)S(0.941)FS(0.026)S(0.006)R	2	3.6453	11	Only	1.077		1.209	1.003	1.069	0.07	1.151		1.165			1.041	1.015		1.199	0.625	0.45416	1.013	0.82408	0.686		0.911		1.046	0.62024	0.969	0.77058
HORVU6Hr1G017340.7	1353	S	BRCT domain-containing protein	0.941501	5.12718e-06	44.019	SQQEVAMDNLEAS(0.942)EDDGDDDLS(0.056)CAACGS(0.001)T(0.001)DR	3	5.7142	1	Only											1
HORVU4Hr1G076100.13	343	S	Nitrilase/cyanide hydratase and apolipoprotein N-acyltransferase family protein	0.941604	0.00189255	80.623	GDLYQLVDVQGS(0.942)GS(0.058)K	2	2.4477	1	Overlap						1																						0.924	0.898	0.915	1.103	1.111	1.124	0.906	0.905	0.919	1.12	1.119
HORVU3Hr1G062320.1	75	T	protein SPEAR3-like [Aegilops tauschii subsp. tauschii]	0.941718	0.00618115	92.707	T(0.942)AS(0.058)LNLEDTR	2	1.9995	1	Only									1
HORVU3Hr1G079010.5	146	T	transcription factor-related	0.941726	5.96668e-05	126.42	NNENWGESS(0.001)MADT(0.942)S(0.057)PR	2	5.8344	3	Only					0.94	1.122									0.938
HORVU3Hr1G072800.1	89	S	RNA-binding protein, putative isoform 1	0.94175	2.98166e-08	130.81	VGAHGVAPLLST(0.001)S(0.057)S(0.942)LLK	2	4.4005	9	Only	0.734	0.77			1.166	1.099			1.035	1.1	1.032	0.978			1.085	1.506	0.0085385	1.376		1.092	0.167063	1.379	0.0066155	0.954		1.443		1.413	1.13	0.524	0.962	1.067	1.032	0.992	0.978	1.013	0.87	0.952
HORVU4Hr1G053180.1	5	S	enoyl-CoA hydratase/isomerase A	0.941799	2.11436e-08	91.131	MDAT(0.029)S(0.942)PVS(0.029)GDLILVEPARPGSK	3	1.7648	10	Overlap	0.904	0.932	0.878	1.083					0.868	1.064			1.052	1.114	1.104	1.197		0.959		1.018		1.176		0.796		1.205	0.00166404	0.967	0.967	1.004	0.937	0.958	1.018	0.988	0.987	1.009	1.019	1.024
HORVU1Hr1G034070.10	8	S	Histone acetyltransferase GCN5	0.941801	6.26173e-09	108.31	MDGLT(0.007)APS(0.942)PS(0.05)HS(0.001)GATSGGGASHR	3	4.7703	18	Only		1.185	1.254	1.503	0.938	0.477	0.493	1.467	0.555	0.888	0.936	1.163	1.053		1.086	0.798	0.4988	0.687	0.34244	0.977	0.74226	0.816	0.149658	0.784	0.46626	0.877	0.055562
HORVU4Hr1G017100.25	41	S	Protein kinase superfamily protein	0.941937	0.00550506	64.064	AS(0.942)S(0.058)FDEALISR	2	1.9546	3	Only						0.955	1.048						0.997											1.051
HORVU1Hr1G078170.6	52	T	Meprin and TRAF (MATH) homology domain-containing protein	0.942149	4.02031e-06	54.696	SCDQGESGS(0.001)PS(0.007)T(0.013)S(0.025)PPFWDT(0.942)DCDDDDPGPKPS(0.007)ELY(0.003)GR	3	5.4209	2	Only	1.024							0.976										0.953
HORVU2Hr1G028510.1	204	T	Ribosomal protein S4	0.942421	2.19004e-65	215.11	HVDFS(0.001)LT(0.942)S(0.057)PLGGGPAGR	2	5.0713	1	Only											1																	1.537	1.312	1.377	0.699	0.893	1.17	0.981	0.984	1.019	0.829	0.98
HORVU2Hr1G077940.2	122	S	sequence-specific DNA binding transcription factors	0.942466	0.000379637	42.066	NHIS(0.942)PAAAAS(0.05)HS(0.007)QAGATTVGGSSR	3	3.5011	2	Only									0.873	1.127
HORVU3Hr1G086610.4	96	S	Histone H2B.6	0.942476	0.000871992	163.93	QVHPDIGIS(0.058)S(0.942)K	2	2.0935	5	Only	1.12						0.819	1.152	1.052						0.856			0.9						1.177		0.764
HORVU3Hr1G100030.1	444	S	Embryogenesis transmembrane protein-like	0.942486	0.0133062	50.641	WFTDT(0.004)AT(0.053)PS(0.942)PNR	2	1.5184	2	Only				1		1
HORVU3Hr1G038640.2	108	S	DnaJ homolog subfamily C member 7	0.942612	1.11964e-51	167.88	S(0.017)S(0.04)S(0.943)VGSSAAPLCSLSAAADELVHDDSAGK	3	3.1385	14	Only		0.917	0.937	1.038	0.924	1.031	0.947	1.161	1.017	0.768	1.01	0.817	1.121	1.154	1.158	1.076	0.23994	1.124	0.2405	1.153	0.178901	0.933	0.5292	0.91	0.182796	1.234	0.00086423
HORVU2Hr1G074320.2	970	S	Exocyst complex component 2	0.942686	3.70667e-136	203.53	TSAYSSYQAPAPAAHHPPAQVS(0.029)S(0.943)PS(0.029)FR	3	4.3695	18	Only	0.835	0.856	0.857	1.242	1.248	1.203	0.853		0.866		1.13	1.127	0.937	0.915	0.932	1.449	1.65644e-05	1.012	0.4037	1.091	0.010084	1.329	0.000123437	0.926	0.0058571	1.093	0.00134274	1.04	1.098	1.078	1.069	1.018	0.991	1.01	1.011	0.995	0.938	0.986
HORVU1Hr1G014010.25	1365	T	30S ribosomal protein S1	0.942797	0.00436315	101.48	NLDDLT(0.007)T(0.05)CT(0.943)PR	2	3.9342	12	Only	0.951	0.979	1.071	1.069	1.13	1.069		0.911	1.022	0.977	1.081	0.994	0.747			1.089	0.099081	0.966	0.61946	1.071	0.130085	1.017	0.73618	1.294		0.747		1.073	1.078	1.099	0.984	0.989	1.023	1.061	1.073	1.098	0.917	0.927
HORVU1Hr1G019590.2	94	S	SAD1/UNC-84 domain protein 2	0.942882	0.00104219	99.909	DAFPPS(0.057)PS(0.943)AEHR	2	1.7294	28	Only	1.038	1.331	0.603		1.107	1.16	0.956		0.862	1.157	1.183	1.109	0.758	0.736		1.144	0.58208	0.918	0.91358	0.986	0.67124	1.16	0.48366	1.217	0.068382	0.754	0.50012	0.988	1.012	1.006	0.93	0.977	0.947	0.979	1.036	1.167	0.946	0.978
HORVU6Hr1G070900.1	531	S	microtubule-associated protein 65-2	0.942922	0.00987724	84.309	LS(0.943)MS(0.028)T(0.028)QQNESK	2	-7.3002	5	Only		1.021		0.964						0.99	1.024					0.944				0.957		0.986
HORVU1Hr1G086270.1	36	S	Galactosylgalactosylxylosylprotein 3-beta-glucuronosyltransferase 1	0.942978	9.04837e-05	137.58	DWSQFADPS(0.057)PS(0.943)PK	2	4.866	8	Only	0.927	0.973		1.333	1.359	0.6	0.684				1.087	1.037				1.155	0.83434	0.72		1.033	0.93238	1.118	0.08084
HORVU6Hr1G054010.6	322	S	uncharacterized membrane protein At3g27390-like isoform X1 [Aegilops tauschii subsp. tauschii]	0.94305	0.00295111	63.766	NQASVES(0.943)GPLS(0.057)R	2	5.3409	3	Only			1.116				0.962				0.922							0.862				0.826
HORVU4Hr1G035360.12	1172	T	Phosphatidate phosphatase LPIN2	0.943114	2.80246e-16	103.04	T(0.943)INS(0.057)IQPVCESTVASTLSIPVR	2	1.9745	4	Only		0.829			0.845			0.873							1.453	1.019		1.053						0.601		1.753
HORVU3Hr1G018170.3	425	S	ATP-dependent RNA helicase DBP2	0.943236	2.50261e-192	278.02	HHLGGS(0.057)S(0.943)PGETNNVSFLSAPAQTHQGGVDTNYR	4	2.1793	21	Only	0.921	0.97	1.009	0.777	0.755	0.843	1.246	1.173	1.246	0.735	0.797	0.763	1.279	1.212	1.274	0.819	0.0090961	1.264	0.002123	1.035	0.45168	0.791	0.0026965	0.973	0.36634	1.298	0.00116205	1.004	0.951	0.988	1.128	1.002	1.003	0.885	1.031	0.997	1.019	1.013
HORVU3Hr1G032540.2	763	S	Leucine-rich receptor-like protein kinase family protein	0.943316	0.0184333	57.032	WILT(0.057)S(0.943)FHK	2	-3.5233	2	Only				1.075								0.925								1.162
HORVU5Hr1G085070.61	382	S	Protein kinase superfamily protein	0.943362	0.0271771	51.569	VAS(0.055)GS(0.943)Y(0.002)GDLFR	2	-0.0067389	4	Only		1.131	1.017							0.944					0.907							0.879				0.845		1.073	1.045	0.99	1.043	1.067	1.034	1.003	0.973	1.01	0.908	0.961
HORVU2Hr1G101580.25	72	S	Protein kinase-like	0.943399	0.00414266	69.369	HGS(0.047)GS(0.943)PAS(0.033)GGIHGS(0.976)PLGK	2	2.0259	11	Only	0.904	0.911	0.775	0.958		1.186	0.915		1.124		0.932	1.072	1.045	1.178		1.242	0.134003	1.181	0.2084	1.07	0.6645	1.161	0.179924	0.917	0.52898	1.287	0.052543
HORVU6Hr1G031470.1	202	S	myb-like transcription factor family protein	0.943408	3.5171e-14	146.3	AYQTLATGDVAAS(0.943)PT(0.055)AGY(0.002)K	2	-8.4316	10	Only	1.363	0.38		1.127	0.697	1.044	1.348	0.753		0.418				1.589	1.282	1.097	0.64402	1.205	0.67902	2.287		0.48		0.732	0.37834	1.647	0.40122
HORVU5Hr1G056280.13	824	S	ABC transporter G family member 53	0.943413	0.000628084	49.155	DTEDGS(0.943)NDES(0.024)T(0.024)S(0.02)NHAT(0.032)VNS(0.114)S(0.842)PGKK	3	4.7906	1	Only															1													1.096	1.231	1.163	0.893	0.994	0.976	0.852	0.937	1.003	0.929	0.903
HORVU5Hr1G094510.2	9	S	Protein kinase superfamily protein	0.943419	4.76061e-143	264.46	MNSLTATGS(0.943)S(0.05)S(0.007)GAGASGSR	2	2.0305	19	Only		0.7	0.718	1.224	1.381		1.04	0.93	0.971	1.156		1.206		0.82	0.854	1.837	0.0101805	1.383	0.0049155	1.103	0.27094	1.666	0.0023368	1.171	0.038923	1.181	0.020236	1.086	1.067	1.011	1.043	0.996	1.039	0.982	0.707	1.026	1.097	1.033
HORVU7Hr1G053940.1	27	S	uridine kinase-like 2	0.943446	1.2311e-42	180.42	RPSSSSLPS(0.055)S(0.943)PS(0.001)SATCSDAPAPPPR	3	3.6969	19	Only	0.562	1.392	1.41	1.456	0.916	1.414	0.444	1.17	1.319			0.498	0.336		1.082	1.125	0.62622	0.872	0.74742	2.534		0.444		1.379	0.58502	0.632	0.42646	0.957	0.943	1.006	0.981	0.992	0.969	0.99	1.039	1.018	1.022	1.005
HORVU3Hr1G043390.2	1177	T	Carbohydrate-binding-like fold	0.943458	2.00057e-110	255.55	DLYQSAVGMTSLSS(0.006)GNT(0.943)PS(0.051)R	2	4.034	9	Only		0.727	0.664	0.813	0.72	0.708	0.722		3.301	0.659	0.687					1.074	0.36108	2.892	0.40436	1.11	0.176841	0.968	0.586					1.058	1.087	1.079	1.033	1.012	0.998	0.966	0.959	0.944	1.001	1.015
HORVU2Hr1G020220.5	628	S	Potassium transporter family protein	0.943532	0.00020523	121.39	FIQMEAEEAAS(0.056)S(0.944)R	2	3.3381	13	Only	1.483	1.507		1.097	0.808	0.328		1.28	1.106	1.003	1.04	0.787	1.263	0.297		0.498	0.153857	0.798	0.089884	0.789	0.40588	0.631	0.025658	1.529	0.45766	0.522	0.43384	1.052	0.952	1.013	0.919	0.996	0.965	1.119	1.055	1.002	0.925	1.012
HORVU1Hr1G077510.5	166	S	Protein PAT1 homolog 1	0.943649	1.38954e-29	115.15	QLCLQSQYLPQLQES(0.056)KPLS(0.944)R	3	2.1994	13	Only	0.997	1.001	1.041	0.721		0.728	1.209	1.16	1.266	0.823	0.723		1.187	1.057	1.087	0.715	0.00034341	1.196	0.0034212	0.937	0.43616	0.763	0.0131613	1.091	0.111024	1.096	0.073195
HORVU5Hr1G021730.2	115	T	50S ribosomal protein L2	0.943719	0.00113759	82.437	AT(0.944)LS(0.056)VGNVLPLR	2	0.072577	3	Overlap				0.882						1.065				1.053						0.828								1.112	1.079	1.102	0.958	0.965	1.014	1.028	1.049	1.01	0.956	0.941
HORVU6Hr1G050750.17	245	S	Cellulose synthase family protein	0.943728	4.46889e-28	120.73	AAT(0.003)DIDAS(0.944)T(0.053)EY(0.001)NMEDALLNDETR	2	3.2029	13	Only	0.971	1.016	0.907	1.432	1.349	1.38	0.546	0.484	0.518	1.246	1.182	1.077			0.894	1.438	0.00061887	0.535	0.000199963	1.187	0.0197757	1.211	0.02398	0.577		0.927		1.098	1.006	1.184	1.163	1.147	1.143	0.882	0.761	0.805	0.987	1.09
HORVU4Hr1G025660.3	85	S	uridine kinase-like 2	0.943758	3.56898e-46	140.4	LPAPS(0.018)GPS(0.202)S(0.699)PPS(0.08)AS(0.002)SSSAAAGAAAALS(0.944)NGPAGADLAS(0.046)PS(0.008)S(0.003)LR	3	2.3828	1	Only					1
HORVU5Hr1G003820.2	1208	S	sacI homology domain-containing protein / WW domain-containing protein	0.943794	0.000197937	85.513	IT(0.056)DS(0.944)VHNVQSGQR	2	3.1704	1	Only														1														1.043	1.078	1.07	1.02	1.007	1.03	0.936	0.988	0.951	0.991	0.998
HORVU7Hr1G038700.2	246	S	Auxin efflux carrier family protein	0.943887	1.4789e-78	215.53	PSNLTNAEIYSLQS(0.056)S(0.944)R	2	7.0025	7	Only				1.093	1.078	1.152		0.903				1.016	0.892	0.867						1.09				1.027
HORVU3Hr1G113850.2	854	S	villin 4	0.944042	0.000985804	149.02	S(0.042)S(0.014)S(0.944)PDPVKPPQR	2	3.2105	4	Only	0.923							0.876						1.139	1.062			0.949						0.796		1.192		1.049	1.051	1.059	1.036	1.036	1.033	0.964	0.968	0.976	0.959	1.003
HORVU3Hr1G026840.1	208	S	VQ motif-containing protein	0.944058	2.56245e-05	122.2	LLPLFPLQS(0.944)PT(0.056)RQ	2	0.94394	20	Only	1.41		1.026	1.009	0.974	1.055	1.07		0.864	0.957		0.865	0.882	0.975	0.911	0.831	0.25268	0.794	0.36298	1.112	0.113344	0.748	0.23624	1.048	0.66624	0.758	0.122197
HORVU5Hr1G075470.5	135	S	Peptidyl-prolyl cis-trans isomerase	0.944059	5.31093e-06	76.494	EDCLEEYQDAS(0.028)S(0.028)FLHQS(0.944)DPEDGAAIAR	3	7.4844	2	Only										0.695				1.305
HORVU7Hr1G121230.4	1284	S	Actin cytoskeleton-regulatory complex protein pan1	0.94416	2.90552e-130	204.4	GYSFDDDDPFGTGPFKPSKPSTET(0.002)S(0.027)S(0.944)PT(0.027)R	3	5.3697	6	Only			0.977	0.932	0.983		1.12	1.097				0.89				0.98		1.135		1.076		0.911						0.988	0.984	1.021	0.866	0.986	0.948	1.112	0.974	1.006	0.895	1.034
HORVU1Hr1G070760.1	140	S	cotton fiber protein [Arabidopsis thaliana]	0.944226	2.78446e-16	121.63	S(0.017)AS(0.944)S(0.039)GATSSSSSSGGSSPAGDEDIDRR	3	3.931	16	Only		0.684		1.075	1.089	1.089	1.03	0.98	0.974		1.003	1.093	0.922	0.912	1.15	1.585		1.454		1.035	0.5665	1.532		1	0.94664	1.454
HORVU5Hr1G054730.2	474	S	Polycomb group protein EMBRYONIC FLOWER 2	0.944297	3.49904e-09	100.62	ASVDPAQS(0.001)LHDS(0.021)NLS(0.944)PPT(0.033)VLQFGK	3	0.30171	7	Only			1.081	1.014	1.089	1.039						0.973		0.915	0.89	0.969				1.076		0.9				0.835
HORVU2Hr1G101580.25	121	S	Protein kinase-like	0.944309	0.00526567	56.08	HGDGVS(0.041)FS(0.944)HS(0.014)DAYIR	3	-1.1061	2	Only							1.032	0.968
HORVU3Hr1G061860.2	169	S	Protein kinase superfamily protein	0.944401	4.74838e-05	73.254	AMS(0.944)LPT(0.439)S(0.439)PHDY(0.168)GGEIS(0.009)ETNNNCDFISEEK	3	6.6271	4	Only					0.617	0.686				1.697										0.384
HORVU2Hr1G027370.1	30	S	tRNA pseudouridine synthase B	0.944425	6.52702e-28	159.44	DAS(0.056)S(0.944)DPAADTTSLADAEAK	2	4.1767	11	Only		1.854	1.402		1.164	0.931	0.243	0.985	0.99		0.61		1.065	0.902	0.854	0.643	0.134321	0.454	0.2158	1.717		0.375		0.786	0.47302	0.578	0.027458	1.046	1.077	1.081	1.013	0.999	0.982	1.039	1.004	1.049	0.943	0.932
HORVU1Hr1G059860.2	156	S	Ran-binding protein 3-like	0.944481	5.38155e-08	136.99	T(0.056)S(0.944)GIEGKPEDGDAEEK	2	2.5294	9	Only	0.95	1.121	0.949	0.884			1.034			0.942		1.005	1.15		0.965	0.878		1.027		0.908		0.967	0.70944	0.978		1.05	0.65068	0.965	0.977	0.966	0.96	0.99	0.915	0.949	1.058	1.043	1.009	0.992
HORVU4Hr1G076640.27	223	S	Expressed+protein	0.944502	0.0162058	65.173	VLQNDS(0.055)VS(0.945)PCK	2	3.6989	1	Only												1
HORVU6Hr1G055820.6	60	S	Ankyrin repeat family protein	0.944509	1.62392e-64	242.1	QS(0.055)S(0.945)LDPTPAPDAAVLAMPENLDATMR	3	0.7217	17	Only	1.43	1.002	0.939	1.245	1.084	1.025		0.846	0.804	1.089	0.875	0.906	0.894	0.861		0.995	0.9515	0.734	0.184484	1.169	0.152697	0.851	0.37214	0.94	0.189942	0.781	0.26794	1.056	0.895	0.842	1.113	1.093	1.093	0.802	0.865	0.921	1.082	1.196
HORVU6Hr1G053310.1	318	S	Protein kinase superfamily protein	0.94452	1.16632e-12	102.37	T(0.048)FS(0.417)S(0.535)ENAILPPES(0.945)PGT(0.037)S(0.013)S(0.005)LMASR	2	2.6771	16	Only	1.018	1.12	1.592	1.185	1.013	1.171	1.256		0.781	1.578	0.13	0.953	0.747	0.457		0.903	0.58832	0.819	0.46468	1.266	0.48	0.713	0.39164	1.692	0.26252	0.484	0.062403
HORVU2Hr1G074910.6	360	S	Histone-lysine N-methyltransferase E(z)	0.944543	0.000230393	77.996	LENQS(0.054)S(0.945)PQNNNHHT(0.001)ELVLARPEPK	4	4.0385	5	Only	1.027										1.002	0.971										0.961
HORVU5Hr1G051500.2	3452	S	auxin transport protein (BIG)	0.94455	0.00944353	56.473	GLAAIES(0.945)ES(0.055)ENAHR	2	6.4777	2	Only			1.029	0.971												0.944												1.087	1.081	1.102	1.099	1.12	1.129	1.013	1.047	1.041	1.04	1.024
HORVU5Hr1G045070.3	247	S	Aladin	0.94459	0.00393438	76.563	SGVTS(0.006)S(0.945)S(0.05)FGAFPR	2	1.3278	2	Only							1.055								0.945									1.116				0.943	1.03	1.152	0.929	0.97	0.926	0.982	0.988	1.027	0.978	0.976
HORVU1Hr1G074460.2	496	S	Amidophosphoribosyltransferase	0.944713	0.000716153	64.983	IASPPVVGSCLYGIDT(0.031)PS(0.945)DGELIS(0.024)NR	3	0.34146	3	Only				1.036							1.053			0.91						0.984								0.975	0.972	1.002	1.085	1.021	1.008	1.027	1.005	0.991	0.935	1.032
HORVU5Hr1G104470.2	133	T	casein kinase 1	0.944854	5.13384e-05	105.19	LAAAEDEAT(0.008)T(0.047)T(0.945)PVPER	2	2.5815	6	Only	1.318			0.557		1.014				1.172		1.169			0.77	0.596				0.671	0.37846	0.888				0.584
HORVU2Hr1G083720.2	942	S	COP1-interacting protein 4.1	0.944961	0.00453277	40.53	T(0.002)S(0.002)VADHFGS(0.003)GS(0.003)VGVPS(0.945)VS(0.041)AENT(0.004)NR	3	2.1848	1	Only						1																									0.957			1.43	0.613
HORVU0Hr1G039250.32	797	S	Sister chromatid cohesion protein PDS5 homolog A	0.944988	8.97929e-18	186.7	S(0.013)T(0.013)S(0.945)S(0.03)MEVPANQHKPIK	3	-0.26033	8	Only		2.022	0.484	0.532	1.824				0.579				0.56			0.94	0.99682	0.462						1.034		0.447		0.946	0.995	1.06	1.007	1.045	1.041	1.1	1.101	1.131	0.985	1.005
HORVU5Hr1G024350.1	146	S	Auxilin-related protein 1	0.945088	0.000246595	51.128	NSAQQPSVEDFENIFPQS(0.055)QS(0.945)AR	2	2.607	3	Only						1.062		0.906							1.033									0.877				1.01	1.037		0.823	1.008	0.936	0.972	1.072	0.949	0.969	1.006
HORVU7Hr1G061920.2	267	S	14-3-3-like protein GF14-A	0.945192	0.0141624	47.844	DNLTLWT(0.051)S(0.945)DMQDDAGDET(0.003)R	2	8.1101	1	Overlap						1																						1.065	1.043	1.076	0.987	1.013	1.004	1.001	0.976	0.973	1.07	1.039
HORVU1Hr1G040980.1	110	S	Serine/threonine protein phosphatase 2A regulatory subunit B''alpha	0.945211	0.000418156	115.41	RGS(0.945)S(0.055)AGPSSLGSPLK	2	3.1246	3	Only							0.983	0.996	1.021																			1.11	1.039	1.086	0.967	0.957	0.968	1.039	1.059	1.032	0.942	0.942
HORVU2Hr1G124530.35	49	S	Protein kinase superfamily protein	0.945384	9.81589e-06	144.55	NPSLSNLT(0.001)S(0.006)S(0.047)AS(0.945)ER	2	4.0081	8	Only	1.046				0.791		1.164	1.029	1.146	0.783			1.046		0.994	0.756		1.064		1.01		0.749		1.091	0.20606	0.975								1.008		1.071
HORVU0Hr1G017170.3	838	S	BAH domain ;TFIIS helical bundle-like domain	0.945391	0.0102366	67.887	SELIS(0.978)PS(0.076)AS(0.945)PR	2	4.1097	5	Only		1.062				1.051	1.001	0.939			0.947					0.99		0.913		1.11		0.892
HORVU5Hr1G075470.5	319	S	Peptidyl-prolyl cis-trans isomerase	0.945405	1.09947e-12	88.421	EEIVESYPIGS(0.002)ET(0.003)IS(0.05)NS(0.945)EDELK	2	4.6237	9	Only	0.611		0.954	1.167	1.14	1.017				1.207	1.258	1.028	0.618			1.416	0.124256			0.952	0.55882	1.488	0.107716			0.79
HORVU3Hr1G061660.13	334	S	Homeodomain-like transcriptional regulator, putative isoform 4	0.945447	3.8572e-08	104.15	DVAMLSLGDSSAVGT(0.005)S(0.014)S(0.036)VS(0.945)PLR	2	3.3364	9	Only		1.044	0.842		1.269			0.993		0.816	1.006	0.953		1.054	1.023	1.346		1.053		1.372		0.981	0.88846	0.956		1.101	0.44612
HORVU0Hr1G038890.1	446	S	methyl-CPG-binding domain 10	0.945472	6.80267e-81	132.33	SDAAAVDSQPGAAPNES(0.07)PS(0.945)AVNNGQLS(0.931)PGAS(0.027)T(0.027)VK	3	4.124	2	Overlap								0.865		1.135																				1.037		0.989	1.046	1.042	1.076	1.081	0.88
HORVU5Hr1G109730.4	92	S	forkhead box protein C1-like [Ananas comosus]	0.945628	0.00999665	69.201	QSMS(0.054)LS(0.946)PEKDR	2	1.9943	3	Only		0.624						1.261				1.116						2.021				1.788
HORVU3Hr1G053850.1	68	S	Unplaced genomic scaffold GYMLUscaffold_30, whole genome shotgun sequence	0.94565	0.0297351	54.199	NY(0.008)S(0.946)T(0.034)T(0.009)S(0.004)FLTAR	2	1.1444	1	Only					1
HORVU2Hr1G080630.1	243	T	14-3-3-like protein GF14-B	0.945657	6.8149e-14	108.41	DNLTLWTS(0.05)DIT(0.946)EDT(0.004)AEEEIR	2	5.8172	3	Overlap	2.047						0.724	0.229										0.233										0.963	1.005	0.978	1.018	0.979	0.957	1.007	1.005	1.048	1.064	1.043
HORVU5Hr1G036690.3	81	T	WD repeat-containing protein 20	0.945678	8.86023e-05	115.41	STGQGST(0.001)PS(0.029)T(0.946)PS(0.021)S(0.003)SSGMR	2	2.501	5	Only		1.179	1.163						1.314			0.689		0.655				1.122				0.588		2.006		0.559							0.981		1.135
HORVU4Hr1G009340.1	391	S	Protein kinase superfamily protein	0.945777	1.53215e-05	93.649	AAAATGATQPS(0.054)AS(0.946)PANLAK	2	-1.2772	6	Only		1.212		1.305				0.799		1.106			0.968	0.61		1.077		0.659		1.18		0.913		1.013		0.651						1.098
HORVU5Hr1G066030.1	397	S	Activating signal cointegrator 1	0.945828	0.000582645	76.196	KGDHLAY(0.002)S(0.053)S(0.946)FGQVR	3	-2.8365	7	Only					1.046	0.847	1.126	1.135		0.846										1.119								1.258									0.742
HORVU0Hr1G022270.4	123	S	RING/U-box superfamily protein	0.945843	0.00167101	135.5	INISAS(0.946)PS(0.04)S(0.014)T(0.001)R	2	0.015464	9	Only				0.952	1.373	1.088	0.805	1.287	0.955	0.95		1.124		0.465						1.097	0.616			2.184
HORVU5Hr1G124410.12	140	S	5'-AMP-activated protein kinase subunit gamma-2	0.945851	0.000427661	84.105	MGS(0.946)LS(0.054)DGALQEGSPR	2	1.8966	3	Only				1.53							0.684	0.786								2.082								0.939	0.935	0.973	1.018	1.009	0.979	1.018	0.982	1.017	0.991	0.994
HORVU4Hr1G016340.4	382	S	Basic-leucine zipper (bZIP) transcription factor family protein	0.945884	0.000198534	126.37	S(0.054)NS(0.946)RDLDSQFANMSLK	2	0.95379	7	Only				0.908			1.15	1.004			0.874		1.067	0.965	1.031					1.039				1.055	0.472
HORVU2Hr1G005690.10	108	S	23S rRNA (uracil(747)-C(5))-methyltransferase	0.946001	1.41878e-77	135.03	LHSEGPVSNNGAAT(0.016)ENS(0.038)S(0.946)DAAAPDEGTPGPEAGGGTK	3	3.1009	4	Only									0.979			0.836		1.06	1.125									0.896				1	1.007	0.979	1.09	1.035	0.975	1.084	1.011	1.062	0.924	0.949
HORVU4Hr1G037030.4	341	S	Apoptotic chromatin condensation inducer in the nucleus	0.946137	3.57566e-10	104.25	NDLGDNT(0.04)S(0.946)IDNEVY(0.008)S(0.004)S(0.002)ELMNEDHKPIVSK	3	4.8534	5	Only					0.926					1.065	1.036	0.856			1.117					0.939								0.807	0.885	0.779	0.929	1.03	0.877	1.18	1.119	1.139	0.935	0.864
HORVU4Hr1G057510.1	55	T	TBC1 domain family member 9B	0.946196	2.22631e-15	112.06	LADSADLPS(0.051)T(0.946)PS(0.002)IDAPAGDAESAQK	3	0.84547	14	Only	1.114	1.162	0.991	1.112	0.949	1.086	0.978	0.965	1.053			1.022	0.866	0.808	0.894	0.963	0.61288	0.917	0.19544	1.026		0.938		1.167	0.0187161	0.786	0.0130595
HORVU2Hr1G080200.1	642	S	Lipid A export ATP-binding/permease protein MsbA	0.946279	0.0134096	76.572	LSNS(0.003)LS(0.946)T(0.051)R	2	-0.17344	3	Only				1.211	0.849			0.939
HORVU1Hr1G046020.1	163	S	ATP-dependent RNA helicase dhh1	0.946321	0.000352099	144.16	LDAVDT(0.003)S(0.051)S(0.946)QDWK	2	2.6648	12	Only		0.783	0.771		1.141	1.441	0.598	0.892	1.005	1.043	1.134		0.943	1.25	0.999	1.662	0.050425	1.07	0.84028	1.186	0.31536	1.401	0.0156218	0.782	0.21666	1.369	0.07008	0.976	0.987	0.988	0.991	1.009	1.01	0.987	1.01	1.028	1.021	0.996
HORVU2Hr1G052960.2	189	S	PHD finger protein ALFIN-LIKE 2	0.946355	1.70615e-34	121.07	PAVVDDAYKDDDEHS(0.946)ET(0.054)LCGTCGGR	3	4.7149	4	Only			1.01	1.178			0.874						0.938			1.166		0.865						0.932		0.929		0.901	0.936	1.012	0.978	1.294		0.985			0.937	1.083
HORVU5Hr1G065520.1	51	S	DUF868 family protein [Medicago truncatula]	0.946428	0.000391319	43.493	AS(0.946)PGAAS(0.043)GS(0.01)GAGAGPSLATSVYETR	2	3.7547	2	Only			0.946									1.054										1.114
HORVU2Hr1G071880.2	91	S	OJ000315_02.4 protein	0.946544	1.8391e-16	171.51	PS(0.947)S(0.053)PPSPAAANAAPR	2	3.2291	9	Only	0.349			1.694		0.343	0.927		1.813				0.874			2.918		3.926						1.568		2.504									1.053	0.947
HORVU7Hr1G105330.1	73	S	Heat shock 70 kDa protein 16	0.946552	0.000251713	118.26	ESPAAVAFS(0.947)HS(0.053)AR	2	4.1249	1	Only	1																											1.177	0.972	1.144	1.018	0.989	1.04	0.965	1.028	1.043	1.025	0.695
HORVU3Hr1G113850.2	550	S	villin 4	0.946706	9.01118e-24	121.39	FVSENGIQDDT(0.009)Y(0.044)S(0.947)ENGVALFR	2	3.185	10	Only	1.199	1.086		1.146		1.112		0.829		0.991		0.972		0.818	0.847	0.988	0.85428	0.726		1.15	0.0159765	0.859	0.096099	0.996		0.729	0.026563	1.049	1.051	1.059	1.036	1.036	1.033	0.964	0.968	0.976	0.959	1.003
HORVU0Hr1G012920.2	171	S	receptor-like kinase 1	0.946836	5.12028e-28	99.442	ADTSTETAAY(0.002)GDEDAS(0.947)PET(0.042)VS(0.008)VAR	2	0.45212	8	Only				1.214	0.945		1.053	0.839	0.952	1.18		1.113		0.704						0.942	0.65156			1.347
HORVU3Hr1G076220.1	703	S	Conserved oligomeric Golgi complex subunit 1	0.946839	0.000300296	140.01	ASFESS(0.014)S(0.947)PFT(0.039)PR	2	3.4796	7	Only			0.367		0.318				1.064	1.466	1.552	1.376			0.857	0.866		2.899		0.217		3.991		1.242		2.335		1.2	1.091	1.049	0.919	0.916	1.019	0.863	0.974	0.936	1.03	0.841
HORVU4Hr1G040770.2	63	S	Proteasome subunit alpha type-5	0.946924	0.000114931	111.38	VTSPLLEPS(0.053)S(0.947)VEK	2	1.7904	11	Only	1.255		0.973	1.054	1.035	0.978	0.906	0.874	0.843			1.142		0.968	0.971	0.918	0.4876	0.785	0.097623	0.895		1.025		0.902	0.030756	0.87	0.49114	0.933	0.962	0.962	1.008	1.021	1.001	0.989	0.997	0.998	1.054	1.048
HORVU6Hr1G076110.1	268	S	Auxin efflux carrier family protein	0.946924	0.000176224	121.69	S(0.947)S(0.053)NFGAADAYGIR	2	2.9449	16	Only	2.989	0.421	0.38	0.381	0.431		0.417	0.423	0.467	2.377	2.373	0.417	0.433	2.093	0.398	0.321	0.5037	0.345	0.475	0.236	0.21126	1.363	0.5816	0.447	0.4589	0.772	0.91836	1.057					0.907			0.965	1.071
HORVU3Hr1G003150.1	1001	S	Sodium/hydrogen exchanger 7	0.94697	0.00631583	77.157	GPGS(0.005)T(0.048)S(0.947)LAEIR	2	-0.74464	6	Only			0.856	0.955		0.889			1.214					1.095	0.992	1.077		1.418						1.163		1.219		1.061	1.116	1.059	1.076	1.041	0.764	1	1.017	1.037	1.016	0.82
HORVU4Hr1G082710.2	448	T	Protein MLO	0.947048	1.44382e-22	150.42	DTDMLMAQMIGDAT(0.947)PS(0.053)R	2	4.9799	9	Only		0.941	0.976	1.054			1	0.923		0.948		1.078	1.035		1.044	1.1		1.003	0.96006	1.04		1.057	0.50786	0.925	0.189718	1.085	0.049383
HORVU2Hr1G092930.1	32	S	casein kinase II beta subunit 4	0.947175	0.0013881	69.224	S(0.232)S(0.757)PS(0.011)T(0.05)S(0.947)WGFS(0.002)GGR	2	1.6599	4	Only			1.015			1.19		0.871			0.923					1.172		0.858		1.289		0.909
HORVU3Hr1G042290.2	125	S	lipase 1	0.947446	0.00110861	113.46	LS(0.001)HT(0.009)S(0.042)S(0.947)FGR	2	0.52987	7	Only	0.974		0.893	1.043		1.009		1.045			1.027	1.008				1.099	0.176783	1.119		1.008	0.70758	1.09	0.188965
HORVU7Hr1G055560.1	131	S	Polyamine aminopropyltransferase	0.947457	1.65723e-29	178.85	HS(0.947)S(0.053)VEQIDICEIDK	2	16.087	11	Overlap	0.779	0.949					0.804			0.866	0.749			1.965	0.888			0.931				0.935	0.64686	0.564		1.651	0.40414	1.035	1.027	1.02	1.005	1.009	0.965	0.989	1.027	0.991	0.991	0.989
HORVU3Hr1G086020.2	738	S	pumilio 2	0.947504	0.00226254	63.947	GFMGS(0.049)S(0.948)Y(0.001)ADLT(0.003)LVQK	2	1.5314	2	Only								0.687	1.313																							0.714		1.065	1.388	1.166	1.112	0.508
HORVU2Hr1G035230.1	180	T	formin homolog 6	0.947653	0.0205761	74.849	QT(0.948)S(0.052)PDLRPLPPLKR	3	-2.1223	2	Only					1.109										0.891														1.341							0.895	0.787
HORVU4Hr1G063140.1	258	S	BnaC08g31010D protein	0.947729	1.27732e-17	167.19	AAPAGQPDSAIS(0.052)S(0.948)PGR	2	4.3574	11	Only		0.964		0.96	0.92	0.918	0.942		1.142	0.974	1.06	1.13		0.957	1.033	0.967		1.081		0.884	0.055777	1.094		1.047	0.7228	1.032
HORVU1Hr1G056220.9	1819	S	Agenet domain containing protein, expressed	0.947838	0.0032509	73.805	T(0.052)AVS(0.948)DPVPVVGEARPPSK	2	1.7424	3	Only		1.546				0.284					1.171					0.184				0.243		0.757							0.968	0.839	0.964	1.069	1.023	1.161	1.019			0.735
HORVU3Hr1G020210.2	476	S	WRKY DNA-binding protein 72	0.94789	1.58443e-94	177.83	T(0.002)S(0.05)S(0.948)GGVVHGAPAAAPAVTDTIAK	3	0.23666	20	Only	0.784		0.792	0.74	0.846	0.893	1.25	1.289	1.263	0.87	0.852		1.152	1.115	1.157	1.049	0.58188	1.608	3.8858e-05	0.96	0.58596	1.093	0.0167839	1.11	0.0020784	1.448	0.000160877
HORVU3Hr1G055730.3	460	S	calcium-dependent protein kinase 6	0.947925	0.023048	65.467	SLDT(0.004)DNS(0.948)GT(0.048)IT(0.001)LEELR	2	3.9982	1	Overlap		1																										1.062	1.061	1.05	1.014	1.029	1.003	0.951	0.99	0.96	0.972	0.96
HORVU2Hr1G041760.1	1618	S	Eukaryotic translation initiation factor 4G	0.948004	1.57514e-44	224.45	IAPASQS(0.002)AS(0.043)S(0.948)LHRPAS(0.007)QEGR	3	3.7666	1	Only		1																										0.882	0.889	0.912	0.948	0.907	0.94	1.079	1.083	1.088	0.926	0.942
HORVU3Hr1G115020.1	232	S	pumilio 1	0.948011	5.76933e-145	300.3	LGATNNQNNGGS(0.003)S(0.048)S(0.948)FS(0.001)R	2	1.2106	10	Only	0.841		0.812		0.977		1.2		1.28	0.837	0.77		1.081	1.062	1.14	1.182		1.5	0.0081167	1.216		0.972	0.588	1.133	0.04186	1.324	0.0027034
HORVU5Hr1G082480.1	66	S	Putative adipose-regulatory protein (Seipin)	0.94807	0.0126726	75.012	S(0.948)PT(0.052)PLEEEVDQK	2	-1.2643	2	Only		1.273													0.727											0.571
HORVU2Hr1G027370.1	4	T	tRNA pseudouridine synthase B	0.94809	0.0114293	69.224	S(0.006)S(0.045)T(0.948)PPVVASPASEHTK	2	-17.02	8	Only			1.163			0.906	0.845		0.832			0.85	1.145	1.125	1.132	0.779		0.721		1.066		0.731		0.739	5.7402e-05	0.975		1.046	1.077	1.081	1.013	0.999	0.982	1.039	1.004	1.049	0.943	0.932
HORVU2Hr1G029600.3	108	S	plant/F14D7-9 protein [Medicago truncatula]	0.948127	2.9292e-82	166.81	NYQAISTISHIS(0.001)FAEDES(0.05)VS(0.948)PK	2	1.8629	24	Only	0.858	0.904	0.864		0.93		0.91		1.049	0.152	1.177	1.186	1.233	1.289	1.447	1.062		1.119	0.1489	1.109		0.958	0.63146	0.74	0.034198	1.511	0.00123671						0.998		0.959	0.944
HORVU2Hr1G087810.2	997	S	CLIP-associating protein 1-A	0.94825	1.14212e-111	273.34	YSS(0.024)S(0.948)S(0.028)LDAEVGKK	2	4.2113	3	Only					1.109		0.9		0.991																			0.551	0.704	0.796	1.109	1.053	1.212	0.928	0.935	0.821	1.092	1.06
HORVU6Hr1G028610.2	30	S	Homeobox protein knotted-1-like 2	0.948288	9.27646e-25	102.08	SFHYPDHGLAMDAAAAAAAAASS(0.001)PNPS(0.05)FS(0.948)PGGGGGER	4	6.2478	10	Only		0.889	0.872		0.976	0.968		0.935				1.195		1.13	1.035	1.104	0.0110761	1.062		0.813		1.357		0.864		1.229	0.044624						1.037				0.963
HORVU4Hr1G077220.4	672	S	Phosphoinositide phosphatase family protein	0.948311	4.28992e-05	94.63	YS(0.001)T(0.003)MPGRHS(0.948)IS(0.049)EER	3	0.90782	15	Only	0.983	0.998	0.805	1.027	1.059	1.032	0.913	1.076	1.094	1.084	0.993	0.878	1.052	0.949	1.056	1.119	0.23568	1.107	0.31818	1.055	0.45202	1.061	0.55226	1.009	0.92888	1.097	0.28238
HORVU2Hr1G120830.2	850	S	Leucine-rich receptor-like protein kinase family protein	0.948332	0.00361031	93.772	T(0.052)DS(0.948)GVLLDWQK	2	1.0738	3	Only		1.117	1.059							0.824												0.757
HORVU6Hr1G091010.36	800	S	myosin XI B	0.948428	6.63167e-05	113.34	S(0.052)MS(0.948)EHLSIPIVPK	2	2.5711	11	Only	1.005	0.957	0.914	1.084	0.986	0.963	1.104			1.013	0.983	1.037			0.954	1.055	0.311	1.152		1	0.97938	1.055	0.163376	1.157		0.995		0.92	1.205	1.025	1.337	0.909	1.198			1.073	1.071	0.943
HORVU3Hr1G003150.1	965	S	Sodium/hydrogen exchanger 7	0.94847	0.00141631	89.382	S(0.051)AS(0.948)VLSPALGPPR	2	0.66218	13	Only	0.81	0.81	0.865	1.125	1.035	0.995	1.266	1.237	1.315	0.664		0.725		1.08	1.072	1.27	0.0049195	1.536	0.000104392	1.514	0.0053809	0.838	0.026521	1.183	0.0054588	1.299	0.002697	1.061	1.116	1.059	1.076	1.041	0.764	1	1.017	1.037	1.016	0.82
HORVU3Hr1G051430.14	206	S	Zinc finger FYVE domain-containing protein 26	0.948562	4.6255e-217	216.4	AREPDS(0.949)DAES(0.051)ELEDVVINGNAASSTLESPK	3	4.1812	20	Only	1.118	1.132	1.031	1.098	1.151	1.1	1.014	0.976	0.937	0.942	0.907		0.771	0.941	0.881	1.021	0.55814	0.892	0.037425	1.207	0.004505	0.845	0.025497	1.129	0.119843	0.79	0.022156
HORVU3Hr1G088540.1	61	S	fructose-bisphosphate aldolase 2	0.948613	3.38566e-09	171.51	GILAADES(0.949)T(0.046)GT(0.006)IGK	2	5.2615	21	Overlap	1.155	1.11	1.039	0.997	0.995	0.977	0.967			0.963	0.976	1.067	1.006	0.827	0.921	0.899	0.028263	0.878		0.988	0.74626	0.91	0.101136	1.053		0.834	0.046063	0.91	0.887	0.907	0.981	0.967	1.01	1.029	1.053	1.032	1	0.997
HORVU6Hr1G071910.3	870	T	Enhancer of mRNA-decapping protein 4	0.948639	0.00690789	73.345	S(0.015)VT(0.949)T(0.036)DKYSVEESR	2	4.4429	2	Only						0.997				1.003										0.994								1.041	1.032	1.058	0.992	0.972	0.983	1.001	1.008	0.979	0.961	0.982
HORVU1Hr1G071890.16	774	T	Phosphatidate phosphatase LPIN2	0.948842	3.11508e-16	120.52	AVFGPDFSVEPIDAIPVEHQET(0.949)PNS(0.051)R	3	3.7225	8	Only	0.878	0.88		1.162	1.104	1.113			0.48	1.252		1.131				1.281	0.00122265	0.546		0.945	0.29004	1.356	0.105857					0.968	0.953	0.887	1.044		0.985	1.142	1.068		1.144
HORVU2Hr1G092690.9	472	T	Sphingoid long-chain bases kinase 1	0.948866	0.000406387	93.517	AS(0.229)S(0.718)FS(0.041)S(0.012)IDS(0.002)IMT(0.949)PS(0.049)R	2	0.84811	11	Only	0.753		0.674	1.057	1.042	1.143			0.962	1.086	0.827		1.042	1.22	1.195	1.515	0.0049367	1.348		1.13	0.31398	1.341	0.191843	0.835		1.615	0.0081181
HORVU3Hr1G026880.1	36	S	60S ribosomal protein L26-1	0.948912	0.000398572	117.77	VLMSAALS(0.051)S(0.949)ELR	2	1.5095	13	Overlap		1.314	1.181	1.051	1.041	1.14	0.737	0.95	0.942	1.031	0.885	0.921	0.876	0.93		0.864	0.07492	0.702	0.052145	1.139	0.071577	0.758	0.029897	0.97	0.76288	0.724	0.034202	1.058	1.129	1.233	0.878	1.139	0.931	1.086	0.909	1.06	0.844	1.055
HORVU6Hr1G010680.1	228	S	Copine-3	0.948997	0.00659703	73.891	LS(0.051)ES(0.949)AVAIPICK	2	0.98325	2	Only										1.056		0.944																1.026	1.215	0.977	0.963	1.054	1.039	0.971	0.91	1.002	1.096	0.84
[truncated: 6,078 more rows]
[truncated: 31 more columns]

## Sheet: Site level-Succinylome
Modification sites information																																								Protein quantitation
[truncated: 2,841 more rows]
[truncated: 32 more columns]

## Sheet: Protein_level_ Phosphoproteome
Protein accession	Protein description	Type
[truncated: 3,373 more rows]

## Sheet: Protein_level_Succinylome
Protein accession	Protein description	Type
[truncated: 884 more rows]
