# Supplementary material for: Global proteome analyses of phosphorylation and succinylation of barley root proteins in response to phosphate starvation and recovery
Source: Front Plant Sci. 2022 Aug 18;13:917652. doi: 10.3389/fpls.2022.917652 (PMC9433975; doi:10.3389/fpls.2022.917652)
Supplement: Supplementary file 1 [file Data_Sheet_1.ZIP › Additional files/Table S10.xlsx]

## Sheet: Summary
NAME	NES	Type
LYSINE DEGRADATION	-2.91657	green
TRYPTOPHAN METABOLISM	-2.39857	green
PLANT HORMONE SIGNAL TRANSDUCTION	1.99329	red
PHENYLPROPANOID BIOSYNTHESIS	1.89284	red
MAPK SIGNALING PATHWAY - PLANT	1.82749	red
ALANINE, ASPARTATE AND GLUTAMATE METABOLISM	1.69538	red
NITROGEN METABOLISM	1.66654	red
PHENYLALANINE, TYROSINE AND TRYPTOPHAN BIOSYNTHESIS	1.66155	red
RIBOSOME	1.63352	red

## Sheet: Positive expression
NAME	SIZE	ES	NES	NOM p-val	FDR q-val	FWER p-val	RANK AT MAX	LEADING EDGE
PLANT HORMONE SIGNAL TRANSDUCTION	6	0.801412	1.99329	0	0.0600751	0.063	230	tags=100%, list=20%, signal=125%
PHENYLPROPANOID BIOSYNTHESIS	19	0.547083	1.89284	0.00220507	0.0863003	0.17	384	tags=79%, list=34%, signal=117%
MAPK SIGNALING PATHWAY - PLANT	10	0.635082	1.82749	0.00611995	0.0993624	0.275	230	tags=70%, list=20%, signal=87%
ALANINE, ASPARTATE AND GLUTAMATE METABOLISM	33	0.432407	1.69538	0.0155602	0.220737	0.617	80	tags=21%, list=7%, signal=22%
NITROGEN METABOLISM	13	0.521628	1.66654	0.0355872	0.214547	0.687	80	tags=23%, list=7%, signal=25%
PHENYLALANINE, TYROSINE AND TRYPTOPHAN BIOSYNTHESIS	6	0.667544	1.66155	0.0238095	0.183582	0.694	71	tags=50%, list=6%, signal=53%
RIBOSOME	159	0.338214	1.63352	0.003	0.19145	0.766	526	tags=64%, list=46%, signal=103%
ARGININE BIOSYNTHESIS	27	0.38244	1.45162	0.0945378	0.504614	0.993	171	tags=26%, list=15%, signal=30%
ONE CARBON POOL BY FOLATE	10	0.501412	1.44985	0.102503	0.452995	0.993	195	tags=40%, list=17%, signal=48%
PHAGOSOME	13	0.450877	1.39663	0.126612	0.533334	0.998	457	tags=77%, list=40%, signal=127%
CYSTEINE AND METHIONINE METABOLISM	58	0.326999	1.39425	0.0835851	0.491179	0.998	104	tags=17%, list=9%, signal=18%
PHENYLALANINE METABOLISM	13	0.440645	1.34347	0.144509	0.574821	1	473	tags=77%, list=42%, signal=130%
GLYCINE, SERINE AND THREONINE METABOLISM	37	0.326437	1.33901	0.131282	0.540851	1	209	tags=27%, list=18%, signal=32%
ISOQUINOLINE ALKALOID BIOSYNTHESIS	5	0.551021	1.28463	0.18144	0.641583	1	71	tags=40%, list=6%, signal=42%
TROPANE, PIPERIDINE AND PYRIDINE ALKALOID BIOSYNTHESIS	5	0.551021	1.26584	0.193461	0.650055	1	71	tags=40%, list=6%, signal=42%
TYROSINE METABOLISM	7	0.477854	1.24761	0.226721	0.661085	1	160	tags=43%, list=14%, signal=50%
CYANOAMINO ACID METABOLISM	7	0.469241	1.21178	0.260582	0.719409	1	185	tags=43%, list=16%, signal=51%
INOSITOL PHOSPHATE METABOLISM	5	0.5194	1.18753	0.26539	0.746445	1	549	tags=100%, list=48%, signal=192%
BIOSYNTHESIS OF AMINO ACIDS	151	0.240687	1.17125	0.21	0.756401	1	228	tags=26%, list=20%, signal=29%
PROTEIN PROCESSING IN ENDOPLASMIC RETICULUM	39	0.275614	1.10693	0.364669	0.89992	1	252	tags=33%, list=22%, signal=41%
RNA TRANSPORT	20	0.293362	1.04311	0.434641	1	1	459	tags=55%, list=40%, signal=91%
CARBON FIXATION IN PHOTOSYNTHETIC ORGANISMS	74	0.230916	1.03562	0.453908	1	1	204	tags=23%, list=18%, signal=26%
FRUCTOSE AND MANNOSE METABOLISM	22	0.283162	1.0118	0.468153	1	1	283	tags=36%, list=25%, signal=47%
GLYCOLYSIS OR GLUCONEOGENESIS	135	0.212578	1.00926	0.475	1	1	283	tags=29%, list=25%, signal=34%
BIOSYNTHESIS OF SECONDARY METABOLITES	335	0.194112	0.977457	0.548	1	1	228	tags=22%, list=20%, signal=19%
SPLICEOSOME	14	0.302757	0.970113	0.493088	1	1	252	tags=36%, list=22%, signal=45%
SULFUR METABOLISM	6	0.382058	0.949504	0.53211	1	1	587	tags=83%, list=52%, signal=171%
2-OXOCARBOXYLIC ACID METABOLISM	48	0.216998	0.920288	0.607071	1	1	227	tags=25%, list=20%, signal=30%
PURINE METABOLISM	19	0.25984	0.901644	0.582405	1	1	776	tags=89%, list=68%, signal=276%
ALPHA-LINOLENIC ACID METABOLISM	15	0.27407	0.900109	0.575654	1	1	743	tags=87%, list=65%, signal=246%
ARGININE AND PROLINE METABOLISM	12	0.29206	0.893334	0.578256	1	1	71	tags=17%, list=6%, signal=18%
CARBON METABOLISM	280	0.177521	0.892405	0.737	1	1	231	tags=21%, list=20%, signal=20%
ENDOCYTOSIS	15	0.272298	0.884506	0.59368	1	1	252	tags=33%, list=22%, signal=42%
LINOLEIC ACID METABOLISM	11	0.292784	0.870977	0.610843	1	1	10	tags=9%, list=1%, signal=9%
AMINO SUGAR AND NUCLEOTIDE SUGAR METABOLISM	34	0.221638	0.869068	0.635802	0.983006	1	260	tags=26%, list=23%, signal=33%
METABOLIC PATHWAYS	540	0.169302	0.864702	0.831	0.963831	1	228	tags=20%, list=20%, signal=13%
OXIDATIVE PHOSPHORYLATION	71	0.175949	0.800174	0.754755	1	1	127	tags=13%, list=11%, signal=13%
SELENOCOMPOUND METABOLISM	10	0.268141	0.777187	0.742551	1	1	98	tags=20%, list=9%, signal=22%
STARCH AND SUCROSE METABOLISM	19	0.218154	0.749898	0.768467	1	1	96	tags=16%, list=8%, signal=17%
PROTEIN EXPORT	9	0.256759	0.721888	0.793233	1	1	246	tags=33%, list=22%, signal=42%
PENTOSE AND GLUCURONATE INTERCONVERSIONS	13	0.217293	0.686299	0.816351	1	1	775	tags=85%, list=68%, signal=262%
GLUTATHIONE METABOLISM	39	0.159158	0.650127	0.872165	1	1	226	tags=21%, list=20%, signal=25%
FATTY ACID METABOLISM	17	0.185572	0.626906	0.869274	1	1	11	tags=6%, list=1%, signal=6%
PYRUVATE METABOLISM	84	0.132065	0.608884	0.92986	1	1	284	tags=21%, list=25%, signal=26%
GALACTOSE METABOLISM	9	0.211569	0.60763	0.900966	1	1	522	tags=56%, list=46%, signal=102%
PENTOSE PHOSPHATE PATHWAY	32	0.143248	0.574441	0.915612	1	1	887	tags=88%, list=78%, signal=384%
PEROXISOME	22	0.159865	0.572209	0.931109	1	1	722	tags=68%, list=63%, signal=183%
FATTY ACID DEGRADATION	20	0.162043	0.562103	0.919037	1	1	11	tags=5%, list=1%, signal=5%
VALINE, LEUCINE AND ISOLEUCINE DEGRADATION	34	0.139087	0.555455	0.927975	1	1	6	tags=3%, list=1%, signal=3%
GLYOXYLATE AND DICARBOXYLATE METABOLISM	72	0.112135	0.500205	0.975928	1	1	195	tags=14%, list=17%, signal=16%
CITRATE CYCLE (TCA CYCLE)	144	0.102211	0.482506	0.996	1	1	227	tags=17%, list=20%, signal=18%
RNA DEGRADATION	42	0.110633	0.455014	0.970287	1	1	650	tags=57%, list=57%, signal=128%
ASCORBATE AND ALDARATE METABOLISM	28	0.106296	0.403546	0.981013	0.994522	1	450	tags=36%, list=40%, signal=58%

## Sheet: Negative expression
NAME	SIZE	ES	NES	NOM p-val	FDR q-val	FWER p-val	RANK AT MAX	LEADING EDGE
LYSINE DEGRADATION	31	-0.408202	-2.91657	0	0	0	323	tags=77%, list=28%, signal=105%
TRYPTOPHAN METABOLISM	33	-0.348498	-2.39857	0	0.00139683	0.002	323	tags=73%, list=28%, signal=99%
LIMONENE AND PINENE DEGRADATION	6	-0.476611	-1.38229	0.10084	0.403076	0.552	600	tags=100%, list=53%, signal=210%
HISTIDINE METABOLISM	5	-0.47619	-1.28551	0.178571	0.449208	0.701	600	tags=100%, list=53%, signal=210%
PROTEASOME	11	-0.245567	-1.02813	0.410596	0.863332	0.947	863	tags=100%, list=76%, signal=409%
RIBOSOME BIOGENESIS IN EUKARYOTES	6	-0.330682	-0.992413	0.416327	0.801754	0.957	261	tags=67%, list=23%, signal=86%
PROPANOATE METABOLISM	40	-0.133999	-0.986387	0.52381	0.69794	0.959	613	tags=78%, list=54%, signal=162%
BETA-ALANINE METABOLISM	11	-0.212704	-0.857457	0.646707	0.877261	0.99	600	tags=82%, list=53%, signal=171%
GLYCEROLIPID METABOLISM	7	-0.250666	-0.841388	0.652893	0.810864	0.992	387	tags=71%, list=34%, signal=108%
FATTY ACID BIOSYNTHESIS	5	-0.262349	-0.716215	0.83165	0.926048	1	218	tags=60%, list=19%, signal=74%
BIOSYNTHESIS OF UNSATURATED FATTY ACIDS	7	-0.175795	-0.560931	0.973214	0.975357	1	941	tags=100%, list=83%, signal=572%
