# Supplementary material for: Global proteome analyses of phosphorylation and succinylation of barley root proteins in response to phosphate starvation and recovery
Source: Front Plant Sci. 2022 Aug 18;13:917652. doi: 10.3389/fpls.2022.917652 (PMC9433975; doi:10.3389/fpls.2022.917652)
Supplement: Supplementary file 1 [file Data_Sheet_1.ZIP › Additional files/Table S11.xlsx]

## Sheet: Summary
NAME	NES	Type
LYSINE DEGRADATION	-2.17431	green
TRYPTOPHAN METABOLISM	-2.12814	green
PLANT HORMONE SIGNAL TRANSDUCTION	1.84472	red
PHENYLPROPANOID BIOSYNTHESIS	1.71274	red
ONE CARBON POOL BY FOLATE	1.65448	red
MAPK SIGNALING PATHWAY - PLANT	1.63632	red
NITROGEN METABOLISM	1.60065	red
RIBOSOME	1.53107	red

## Sheet: Positive expression
NAME	SIZE	ES	NES	NOM p-val	FDR q-val	FWER p-val	RANK AT MAX	LEADING EDGE
PLANT HORMONE SIGNAL TRANSDUCTION	6	0.744815	1.84472	0.00518807	0.278435	0.25	288	tags=100%, list=26%, signal=134%
PHENYLPROPANOID BIOSYNTHESIS	20	0.490356	1.71274	0.0184182	0.44783	0.602	142	tags=30%, list=13%, signal=34%
ONE CARBON POOL BY FOLATE	9	0.592458	1.65448	0.0236613	0.44625	0.743	147	tags=44%, list=13%, signal=51%
MAPK SIGNALING PATHWAY - PLANT	10	0.58032	1.63632	0.0491228	0.377252	0.781	194	tags=60%, list=17%, signal=72%
NITROGEN METABOLISM	14	0.504053	1.60065	0.0492554	0.373683	0.843	63	tags=21%, list=6%, signal=22%
RIBOSOME	161	0.323212	1.53107	0.006	0.470102	0.952	596	tags=72%, list=53%, signal=132%
ALANINE, ASPARTATE AND GLUTAMATE METABOLISM	32	0.392323	1.51881	0.0597938	0.43069	0.963	63	tags=19%, list=6%, signal=19%
RNA TRANSPORT	19	0.389123	1.36308	0.150985	0.838235	1	21	tags=16%, list=2%, signal=16%
CYSTEINE AND METHIONINE METABOLISM	61	0.313613	1.35009	0.117706	0.788951	1	453	tags=54%, list=41%, signal=86%
PROTEIN EXPORT	8	0.507427	1.34383	0.150063	0.730612	1	478	tags=88%, list=43%, signal=152%
ISOQUINOLINE ALKALOID BIOSYNTHESIS	5	0.543653	1.2711	0.216851	0.912111	1	263	tags=60%, list=24%, signal=78%
ARGININE BIOSYNTHESIS	26	0.343844	1.25647	0.216331	0.886842	1	63	tags=15%, list=6%, signal=16%
TROPANE, PIPERIDINE AND PYRIDINE ALKALOID BIOSYNTHESIS	5	0.543653	1.24595	0.216596	0.85473	1	263	tags=60%, list=24%, signal=78%
PHAGOSOME	14	0.38336	1.21052	0.257697	0.918393	1	447	tags=64%, list=40%, signal=106%
ENDOCYTOSIS	15	0.367986	1.18956	0.26832	0.928214	1	186	tags=33%, list=17%, signal=39%
SPLICEOSOME	15	0.370368	1.18799	0.277778	0.875451	1	186	tags=33%, list=17%, signal=39%
SELENOCOMPOUND METABOLISM	10	0.404377	1.16425	0.303874	0.899462	1	523	tags=80%, list=47%, signal=149%
TYROSINE METABOLISM	7	0.456809	1.16332	0.301442	0.851899	1	308	tags=57%, list=28%, signal=78%
CYANOAMINO ACID METABOLISM	7	0.456892	1.15296	0.306366	0.837369	1	237	tags=43%, list=21%, signal=54%
PHENYLALANINE, TYROSINE AND TRYPTOPHAN BIOSYNTHESIS	6	0.470216	1.15256	0.301461	0.796277	1	263	tags=50%, list=24%, signal=65%
GLYCINE, SERINE AND THREONINE METABOLISM	33	0.28701	1.12645	0.32918	0.83233	1	158	tags=21%, list=14%, signal=24%
LINOLEIC ACID METABOLISM	9	0.393237	1.07474	0.37858	0.94467	1	7	tags=11%, list=1%, signal=11%
INOSITOL PHOSPHATE METABOLISM	5	0.45772	1.06532	0.372836	0.932483	1	338	tags=60%, list=30%, signal=86%
PROTEIN PROCESSING IN ENDOPLASMIC RETICULUM	40	0.267465	1.05982	0.412666	0.907986	1	335	tags=38%, list=30%, signal=52%
PHENYLALANINE METABOLISM	13	0.337931	1.05919	0.39677	0.873206	1	407	tags=54%, list=37%, signal=84%
FATTY ACID METABOLISM	12	0.348316	1.04474	0.41958	0.877144	1	151	tags=25%, list=14%, signal=29%
PURINE METABOLISM	18	0.306759	1.03027	0.40919	0.881271	1	224	tags=33%, list=20%, signal=41%
OXIDATIVE PHOSPHORYLATION	69	0.231151	1.0132	0.473948	0.894603	1	106	tags=13%, list=10%, signal=14%
FATTY ACID DEGRADATION	16	0.314987	1.01312	0.445055	0.863992	1	98	tags=19%, list=9%, signal=20%
RNA DEGRADATION	41	0.243121	0.97879	0.507677	0.919356	1	815	tags=95%, list=73%, signal=341%
2-OXOCARBOXYLIC ACID METABOLISM	41	0.240714	0.965815	0.52094	0.919895	1	275	tags=29%, list=25%, signal=37%
CARBON FIXATION IN PHOTOSYNTHETIC ORGANISMS	76	0.21692	0.957897	0.543544	0.909789	1	351	tags=36%, list=31%, signal=48%
STARCH AND SUCROSE METABOLISM	20	0.271077	0.941398	0.529095	0.919479	1	712	tags=85%, list=64%, signal=231%
ALPHA-LINOLENIC ACID METABOLISM	13	0.289955	0.901484	0.582851	0.979355	1	739	tags=92%, list=66%, signal=271%
ARGININE AND PROLINE METABOLISM	12	0.297674	0.892116	0.614387	0.968883	1	263	tags=33%, list=24%, signal=43%
BETA-ALANINE METABOLISM	11	0.302436	0.889907	0.574766	0.946285	1	729	tags=91%, list=65%, signal=260%
AMINO SUGAR AND NUCLEOTIDE SUGAR METABOLISM	34	0.228597	0.884073	0.620476	0.932186	1	790	tags=88%, list=71%, signal=293%
PEROXISOME	16	0.263876	0.864688	0.626411	0.943059	1	824	tags=100%, list=74%, signal=378%
SULFUR METABOLISM	6	0.353487	0.864465	0.633245	0.919276	1	373	tags=50%, list=33%, signal=75%
GALACTOSE METABOLISM	7	0.327533	0.848392	0.639687	0.923919	1	644	tags=86%, list=58%, signal=202%
GLYCEROLIPID METABOLISM	6	0.34193	0.828213	0.697548	0.93498	1	506	tags=67%, list=45%, signal=121%
LIMONENE AND PINENE DEGRADATION	5	0.343468	0.794413	0.697422	0.965349	1	58	tags=20%, list=5%, signal=21%
BIOSYNTHESIS OF AMINO ACIDS	145	0.165465	0.778568	0.846	0.965541	1	295	tags=26%, list=26%, signal=31%
HISTIDINE METABOLISM	5	0.336972	0.761289	0.754386	0.967364	1	58	tags=20%, list=5%, signal=21%
BIOSYNTHESIS OF SECONDARY METABOLITES	327	0.150896	0.738359	0.954	0.97463	1	147	tags=13%, list=13%, signal=10%
METABOLIC PATHWAYS	526	0.147939	0.733519	0.978	0.959385	1	108	tags=10%, list=10%, signal=6%
PENTOSE AND GLUCURONATE INTERCONVERSIONS	13	0.218828	0.671193	0.83787	1	1	645	tags=69%, list=58%, signal=162%
GLYOXYLATE AND DICARBOXYLATE METABOLISM	71	0.141797	0.622737	0.916834	1	1	330	tags=27%, list=30%, signal=36%
RIBOSOME BIOGENESIS IN EUKARYOTES	5	0.266676	0.610776	0.919098	1	1	293	tags=40%, list=26%, signal=54%
ASCORBATE AND ALDARATE METABOLISM	27	0.16289	0.609025	0.877137	0.999465	1	510	tags=48%, list=46%, signal=87%
FRUCTOSE AND MANNOSE METABOLISM	23	0.163038	0.586327	0.889362	0.995823	1	418	tags=39%, list=37%, signal=61%
CARBON METABOLISM	277	0.117903	0.57422	0.989	0.985022	1	278	tags=21%, list=25%, signal=21%
GLYCOLYSIS OR GLUCONEOGENESIS	130	0.11206	0.516608	0.995	0.997946	1	308	tags=24%, list=28%, signal=29%
PYRUVATE METABOLISM	85	0.0982722	0.438541	0.98494	1	1	227	tags=16%, list=20%, signal=19%
PENTOSE PHOSPHATE PATHWAY	33	0.103095	0.397703	0.985537	0.993736	1	301	tags=24%, list=27%, signal=32%

## Sheet: Negative expression
NAME	SIZE	ES	NES	NOM p-val	FDR q-val	FWER p-val	RANK AT MAX	LEADING EDGE
CITRATE CYCLE (TCA CYCLE)	143	-0.0761567			1	0	364	tags=52%, list=33%, signal=68%
LYSINE DEGRADATION	30	-0.307749	-2.17431	0	0.00212727	0.005	195	tags=60%, list=17%, signal=71%
TRYPTOPHAN METABOLISM	32	-0.287007	-2.12814	0	0.00347321	0.011	518	tags=84%, list=46%, signal=153%
AMINOACYL-TRNA BIOSYNTHESIS	5	-0.517117	-1.39387	0.111511	0.216629	0.581	542	tags=100%, list=49%, signal=194%
VALINE, LEUCINE AND ISOLEUCINE DEGRADATION	30	-0.193299	-1.3003	0.142857	0.251366	0.709	627	tags=87%, list=56%, signal=193%
PROPANOATE METABOLISM	38	-0.151963	-1.13179	0.291667	0.377853	0.892	713	tags=87%, list=64%, signal=233%
BIOSYNTHESIS OF UNSATURATED FATTY ACIDS	5	-0.378378	-1.03828	0.365591	0.442137	0.951	696	tags=100%, list=62%, signal=265%
GLUTATHIONE METABOLISM	38	-0.123379	-0.886171	0.615385	0.595986	0.991	745	tags=87%, list=67%, signal=253%
PROTEASOME	11	-0.165761	-0.677902	0.932099	0.786531	1	933	tags=100%, list=84%, signal=607%
