# Supplementary material for: Global proteome analyses of phosphorylation and succinylation of barley root proteins in response to phosphate starvation and recovery
Source: Front Plant Sci. 2022 Aug 18;13:917652. doi: 10.3389/fpls.2022.917652 (PMC9433975; doi:10.3389/fpls.2022.917652)
Supplement: Supplementary file 1 [file Data_Sheet_1.ZIP › Additional files/Table S12.xlsx]

## Sheet: Summary
NAME	NES	Type
LYSINE DEGRADATION	-1.96456	green
TRYPTOPHAN METABOLISM	-1.74728	green
NITROGEN METABOLISM	1.60729	red
PHENYLPROPANOID BIOSYNTHESIS	1.57467	red
ALANINE, ASPARTATE AND GLUTAMATE METABOLISM	1.55906	red

## Sheet: Positive expression
NAME	SIZE	ES	NES	NOM p-val	FDR q-val	FWER p-val	RANK AT MAX	LEADING EDGE
NITROGEN METABOLISM	13	0.549299	1.60729	0.044843	1	0.848	86	tags=23%, list=8%, signal=25%
PHENYLALANINE, TYROSINE AND TRYPTOPHAN BIOSYNTHESIS	7	0.63329	1.57673	0.0632911	1	0.883	167	tags=57%, list=15%, signal=67%
PHENYLPROPANOID BIOSYNTHESIS	19	0.490953	1.57467	0.0431035	0.731073	0.887	105	tags=37%, list=10%, signal=40%
ALANINE, ASPARTATE AND GLUTAMATE METABOLISM	32	0.433401	1.55906	0.0359343	0.59634	0.913	216	tags=34%, list=20%, signal=42%
ARGININE BIOSYNTHESIS	26	0.435675	1.5503	0.0510417	0.498623	0.923	216	tags=35%, list=20%, signal=42%
CYSTEINE AND METHIONINE METABOLISM	57	0.368459	1.46429	0.0515152	0.65959	0.985	553	tags=75%, list=51%, signal=146%
ONE CARBON POOL BY FOLATE	9	0.536482	1.44959	0.108876	0.609927	0.99	191	tags=44%, list=18%, signal=54%
PHENYLALANINE METABOLISM	13	0.481777	1.44528	0.099435	0.546642	0.991	167	tags=46%, list=15%, signal=54%
TYROSINE METABOLISM	7	0.574615	1.43382	0.104326	0.515168	0.994	167	tags=57%, list=15%, signal=67%
ISOQUINOLINE ALKALOID BIOSYNTHESIS	5	0.617278	1.39855	0.111111	0.550819	0.998	167	tags=60%, list=15%, signal=71%
TROPANE, PIPERIDINE AND PYRIDINE ALKALOID BIOSYNTHESIS	5	0.617278	1.35633	0.126547	0.60893	1	167	tags=60%, list=15%, signal=71%
PURINE METABOLISM	16	0.409643	1.28223	0.21646	0.792479	1	303	tags=50%, list=28%, signal=68%
GLYCINE, SERINE AND THREONINE METABOLISM	37	0.347454	1.27478	0.183861	0.754826	1	227	tags=32%, list=21%, signal=40%
LINOLEIC ACID METABOLISM	9	0.468458	1.26429	0.201439	0.731907	1	482	tags=78%, list=45%, signal=139%
OXIDATIVE PHOSPHORYLATION	74	0.30477	1.26067	0.17017	0.69319	1	92	tags=12%, list=9%, signal=12%
BIOSYNTHESIS OF AMINO ACIDS	144	0.277055	1.19414	0.18	0.84841	1	246	tags=29%, list=23%, signal=33%
CARBON FIXATION IN PHOTOSYNTHETIC ORGANISMS	72	0.292714	1.17975	0.247495	0.844345	1	216	tags=29%, list=20%, signal=34%
FATTY ACID DEGRADATION	17	0.370029	1.17596	0.292308	0.80887	1	211	tags=35%, list=20%, signal=43%
2-OXOCARBOXYLIC ACID METABOLISM	43	0.313149	1.17374	0.285425	0.772742	1	216	tags=28%, list=20%, signal=33%
SULFUR METABOLISM	6	0.488986	1.16747	0.296199	0.752649	1	346	tags=67%, list=32%, signal=98%
ALPHA-LINOLENIC ACID METABOLISM	12	0.396037	1.12667	0.341743	0.833505	1	194	tags=33%, list=18%, signal=40%
ARGININE AND PROLINE METABOLISM	12	0.38287	1.11653	0.332944	0.823098	1	211	tags=42%, list=20%, signal=51%
GLYCEROLIPID METABOLISM	6	0.457199	1.08749	0.369771	0.866958	1	358	tags=67%, list=33%, signal=99%
METABOLIC PATHWAYS	517	0.240703	1.08245	0.275	0.844926	1	194	tags=20%, list=18%, signal=12%
PHAGOSOME	13	0.362523	1.068	0.397536	0.848514	1	190	tags=38%, list=18%, signal=46%
MAPK SIGNALING PATHWAY - PLANT	9	0.40244	1.05596	0.39781	0.848988	1	53	tags=22%, list=5%, signal=23%
RNA TRANSPORT	19	0.321121	1.04008	0.423784	0.858806	1	54	tags=16%, list=5%, signal=16%
RIBOSOME	154	0.238707	1.02181	0.462	0.873182	1	577	tags=62%, list=53%, signal=113%
CYANOAMINO ACID METABOLISM	7	0.406025	1.01962	0.429858	0.848607	1	235	tags=43%, list=22%, signal=54%
CARBON METABOLISM	272	0.229574	1.01611	0.439	0.829681	1	247	tags=25%, list=23%, signal=24%
GALACTOSE METABOLISM	7	0.400994	0.995455	0.4578	0.853156	1	330	tags=57%, list=31%, signal=82%
BIOSYNTHESIS OF SECONDARY METABOLITES	322	0.218904	0.976818	0.559	0.870284	1	246	tags=25%, list=23%, signal=22%
GLYCOLYSIS OR GLUCONEOGENESIS	132	0.229494	0.963964	0.554	0.872277	1	329	tags=34%, list=30%, signal=43%
FATTY ACID METABOLISM	12	0.317263	0.92049	0.537143	0.940355	1	194	tags=25%, list=18%, signal=30%
ASCORBATE AND ALDARATE METABOLISM	27	0.26522	0.919221	0.572614	0.916177	1	359	tags=41%, list=33%, signal=59%
FRUCTOSE AND MANNOSE METABOLISM	22	0.270552	0.916916	0.571278	0.895346	1	213	tags=27%, list=20%, signal=33%
PLANT HORMONE SIGNAL TRANSDUCTION	5	0.396388	0.899282	0.583668	0.905193	1	53	tags=20%, list=5%, signal=21%
STARCH AND SUCROSE METABOLISM	20	0.272699	0.893036	0.602139	0.893246	1	457	tags=55%, list=42%, signal=94%
HISTIDINE METABOLISM	5	0.395104	0.881296	0.609986	0.891845	1	358	tags=60%, list=33%, signal=89%
AMINO SUGAR AND NUCLEOTIDE SUGAR METABOLISM	36	0.234541	0.865685	0.65475	0.89672	1	753	tags=86%, list=70%, signal=274%
PENTOSE PHOSPHATE PATHWAY	31	0.240069	0.861028	0.659836	0.883363	1	681	tags=77%, list=63%, signal=203%
INOSITOL PHOSPHATE METABOLISM	5	0.370833	0.832348	0.664843	0.908715	1	564	tags=80%, list=52%, signal=166%
PYRUVATE METABOLISM	81	0.197903	0.804684	0.785571	0.928315	1	369	tags=35%, list=34%, signal=49%
ENDOCYTOSIS	12	0.27603	0.795699	0.706156	0.919198	1	263	tags=33%, list=24%, signal=44%
SPLICEOSOME	12	0.27603	0.791136	0.678738	0.904823	1	263	tags=33%, list=24%, signal=44%
GLYOXYLATE AND DICARBOXYLATE METABOLISM	70	0.192951	0.7737	0.802209	0.909477	1	227	tags=23%, list=21%, signal=27%
PENTOSE AND GLUCURONATE INTERCONVERSIONS	12	0.264038	0.759928	0.720639	0.908538	1	359	tags=42%, list=33%, signal=62%
GLUTATHIONE METABOLISM	34	0.2016	0.735988	0.778807	0.918	1	571	tags=62%, list=53%, signal=127%
LIMONENE AND PINENE DEGRADATION	5	0.321068	0.710601	0.817105	0.927514	1	591	tags=80%, list=55%, signal=176%
SELENOCOMPOUND METABOLISM	10	0.243433	0.677743	0.816568	0.94192	1	677	tags=80%, list=63%, signal=212%
BETA-ALANINE METABOLISM	12	0.222869	0.652191	0.847285	0.946602	1	591	tags=67%, list=55%, signal=145%
CITRATE CYCLE (TCA CYCLE)	141	0.137395	0.590642	0.971	0.975228	1	199	tags=15%, list=18%, signal=16%
PROTEIN PROCESSING IN ENDOPLASMIC RETICULUM	38	0.150858	0.557597	0.931633	0.977489	1	50	tags=8%, list=5%, signal=8%
RIBOSOME BIOGENESIS IN EUKARYOTES	6	0.213023	0.511933	0.975163	0.981838	1	851	tags=100%, list=79%, signal=467%
RNA DEGRADATION	40	0.093238	0.346606	0.994929	0.998225	1	818	tags=78%, list=76%, signal=307%

## Sheet: Negative expression
NAME	SIZE	ES	NES	NOM p-val	FDR q-val	FWER p-val	RANK AT MAX	LEADING EDGE
LYSINE DEGRADATION	32	-0.26949	-1.96456	0	0.0514161	0.037	215	tags=59%, list=20%, signal=72%
TRYPTOPHAN METABOLISM	34	-0.239304	-1.74728	0	0.0884365	0.13	215	tags=56%, list=20%, signal=68%
PEROXISOME	19	-0.20134	-1.17683	0.232143	0.652492	0.804	652	tags=89%, list=60%, signal=221%
PROPANOATE METABOLISM	42	-0.115805	-1.09928	0.214286	0.641313	0.886	126	tags=33%, list=12%, signal=36%
PROTEASOME	10	-0.257703	-0.972498	0.422819	0.758827	0.97	806	tags=100%, list=75%, signal=389%
VALINE, LEUCINE AND ISOLEUCINE DEGRADATION	35	-0.106664	-0.835562	0.9375	0.886758	0.994	111	tags=31%, list=10%, signal=34%
PROTEIN EXPORT	8	-0.215284	-0.741803	0.817204	0.922271	0.999	851	tags=100%, list=79%, signal=467%
BIOSYNTHESIS OF UNSATURATED FATTY ACIDS	6	-0.237358	-0.699344	0.84874	0.860364	0.999	315	tags=67%, list=29%, signal=94%
