# Supplementary material for: Global proteome analyses of phosphorylation and succinylation of barley root proteins in response to phosphate starvation and recovery
Source: Front Plant Sci. 2022 Aug 18;13:917652. doi: 10.3389/fpls.2022.917652 (PMC9433975; doi:10.3389/fpls.2022.917652)
Supplement: Supplementary file 1 [file Data_Sheet_1.ZIP › Additional files/Table S13.xlsx]

## Sheet: Cluster-6
KEGG pathway	Mapping	Background	All Mapping	All Background	Fold enrichment	Fisher's exact test p value	-log10(p value)	Related proteins
osa03015 mRNA surveillance pathway	7	35	88	886	2.01	0.0499088	1.3	HORVU7Hr1G074840.1 HORVU4Hr1G037030.4 HORVU2Hr1G102800.6 HORVU1Hr1G039790.5 HORVU2Hr1G011580.27 HORVU2Hr1G035400.1 HORVU1Hr1G040980.1

## Sheet: Cluster-6 Pathway2Protein
KEGG pathway	Fisher's exact test p value	Mapping	Fold enrichment	Protein accession	Position	Ratio	Regulated Type	Amino acid	Protein description	Localization probability	PEP	Score	Modified sequence	Charge	Mass error [ppm]	MS/MS Count	D1CK6H_1	D1CK6H_2	D1CK6H_3	H1E_48H_1	H1E_48H_2	H1E_48H_3	H1E_6H_1	H1E_6H_2	H1E_6H_3	H1_P48H_1	H1_P48H_2	H1_P48H_3	H1_P6H_1	H1_P6H_2	H1_P6H_3
osa04120 Ubiquitin mediated proteolysis	0.516303	2	1.18	HORVU3Hr1G004520.12	108		Cluster-6	S	ubiquitin-conjugating enzyme 23	0.996102	2.87e-159	191.51	TENVGPDGDNANNASHGDDIDS(0.726)QS(0.278)S(0.996)LPDNK	3	6.4539	11	0.697525	0.733333			1.07414	1.09434	0.853556	1.0151	1.74121	0.943379		1.00783	0.722433
osa04120 Ubiquitin mediated proteolysis	0.516303	2	1.18	HORVU3Hr1G004520.12	105		Cluster-6	S	ubiquitin-conjugating enzyme 23	0.99763	5.19e-179	216.42	TENVGPDGDNANNASHGDDIDS(0.998)QS(0.741)S(0.262)LPDNK	3	5.0819	15	0.780018	0.819913	0.825276	1.22389	1.20124	1.22462	0.955021	1.13473	0.762513	1.05479	1.05176	1.1272	0.807351	0.921053	1.06383
osa04120 Ubiquitin mediated proteolysis	0.516303	2	1.18	HORVU5Hr1G033930.8	2461		Cluster-6	S	ubiquitin-protein ligase 2	0.935471	1.28e-107	191.8	DVEAVSQAS(0.047)S(0.935)GS(0.017)GATLGESLR	2	4.208	14	0.254473	0.772326	0.787849	1.34754	0.469925	1.41383	0.867229		1.69938		0.938154	1.23501
osa04120 Ubiquitin mediated proteolysis	0.516303	2	1.18	HORVU5Hr1G033930.8	2367		Cluster-6	T	ubiquitin-protein ligase 2	0.896316	6.57e-57	128.57	RPMAEHPDGQS(0.104)T(0.896)PAAGAQVNDPPSNLHGPETDAR	4	2.5003	13	0.691849	0.687929	0.785857		1.06203	1.14299	0.993678	0.985641	1.03409	1.1165	1.08563	1.0666	1.15138		1.1921
osa04120 Ubiquitin mediated proteolysis	0.516303	2	1.18	HORVU5Hr1G033930.8	2463		Cluster-6	S	ubiquitin-protein ligase 2	0.927432	9.41e-17	151.55	DVEAVSQAS(0.06)S(0.935)GS(0.927)GAT(0.077)LGES(0.001)LR	2	5.8522	9	0.276342			1.46402	1.91071	0.488636	0.942044		0.881198		1.37203	0.417697
osa04120 Ubiquitin mediated proteolysis	0.516303	2	1.18	HORVU5Hr1G033930.8	2460		Cluster-6	S	ubiquitin-protein ligase 2	0.89188	4.85e-12	133.81	DVEAVSQAS(0.892)S(0.491)GS(0.617)GATLGESLR	2	5.851	6			0.894422			0.510417	0.984194		0.920455		1.43292	1.17222
osa03013 RNA transport	0.772304	5	0.8	HORVU4Hr1G037030.4	472		Cluster-6	S	Apoptotic chromatin condensation inducer in the nucleus	1	3.43e-159	290.32	SSGDES(1)LEDDVMEIK	2	5.9016	35	0.796778	0.952542	1.03466	1.20452	1.10291	1.21551	0.722034	0.983021	0.704126	1.08128	1.26157	1.19454	0.804054	1.04672	1.06426
osa03013 RNA transport	0.772304	5	0.8	HORVU2Hr1G041760.1	1324		Cluster-6	T	Eukaryotic translation initiation factor 4G	1	1.22e-18	109.66	GEREEAEADKT(1)EEEGEIK	3	1.9283	21	0.816327	0.888639	0.777412	1.08017	1.19294	1.03404	0.955514	0.888273	0.882353	1.10475	1.16348	1.15174	0.980836	1.01578	1.07461
osa03013 RNA transport	0.772304	5	0.8	HORVU2Hr1G041760.1	616		Cluster-6	S	Eukaryotic translation initiation factor 4G	0.999871	6.42e-15	127.03	HPATVTQPLQNQAAKPETDAAAYS(1)DEKK	4	3.6329	14	0.93424	0.849269		0.887131	0.944873	0.876596	0.816497	0.925208	0.991728	1.21598	1.22718	1.10327	1.10366	0.983348	1.04803
osa03013 RNA transport	0.772304	5	0.8	HORVU5Hr1G021240.1	69		Cluster-6	S	Nuclear pore complex protein Nup93	0.832808	0.000414517	132.93	AEAPSQS(0.046)LS(0.833)AT(0.121)R	2	2.8943	9		0.975775	0.699906		1.21788	1.05871	0.746331			0.871622		1.2639		1.27943	0.872117
osa03013 RNA transport	0.772304	5	0.8	HORVU6Hr1G080550.2	562		Cluster-6	S	"THO complex, subunit 5"	0.999998	3.03e-42	220.14	SALVVSGPAGS(1)VDS(1)DMER	2	5.0088	17	0.143756	0.484556	0.481894	2.62371	0.595679	2.48828	0.472398			0.627563		0.567164	2.65041	0.565392	0.522124
osa03013 RNA transport	0.772304	5	0.8	HORVU6Hr1G080550.2	608		Cluster-6	S	"THO complex, subunit 5"	1	1.53e-86	227.34	VSQAEVS(1)PEVLNHSR	2	4.1578	26	0.929021	0.98166	0.958217	1.0268	1.0823	1.08665	0.766516	0.788745	0.856137	1.15718	1.14367	1.01812	1.14938	1.07646	1.07768
osa03013 RNA transport	0.772304	5	0.8	HORVU3Hr1G113940.1	29		Cluster-6	S	eukaryotic translation initiation factor 4E	1	1.65e-09	118.42	EEGEIADDGDGS(1)AAAAAGR	2	5.4738	15		0.558648	0.713235	0.585757		2.54744	1.15931	0.86917		1.39803	1.039	0.695413	0.350372	0.542553	1.58898
osa03015 mRNA surveillance pathway	0.0499088	7	2.01	HORVU7Hr1G074840.1	31		Cluster-6	S	Serine/threonine protein phosphatase 2A 59 kDa regulatory subunit B' gamma isoform	0.984562	9.12e-196	303.03	DFAGAGSSSLS(0.014)S(0.985)PT(0.002)ADAR	2	5.5086	12	0.82902	0.795139		1.15337			1.08	0.99598	1.12164	1.23139	1.2045	1.22545	0.774953	0.838926	0.848365
osa03015 mRNA surveillance pathway	0.0499088	7	2.01	HORVU4Hr1G037030.4	472		Cluster-6	S	Apoptotic chromatin condensation inducer in the nucleus	1	3.43e-159	290.32	SSGDES(1)LEDDVMEIK	2	5.9016	35	0.796778	0.952542	1.03466	1.20452	1.10291	1.21551	0.722034	0.983021	0.704126	1.08128	1.26157	1.19454	0.804054	1.04672	1.06426
osa03015 mRNA surveillance pathway	0.0499088	7	2.01	HORVU2Hr1G102800.6	227		Cluster-6	S	Elongation factor 1-alpha	0.653465	5.72e-15	131.63	VNSAQLAS(0.001)VGS(0.653)S(0.258)S(0.041)S(0.016)T(0.03)GK	2	5.4055	7	0.784355	0.942978		1.26396	1.10093		0.945095						1.03075	0.994949
osa03015 mRNA surveillance pathway	0.0499088	7	2.01	HORVU1Hr1G039790.5	183		Cluster-6	S	RNA-binding protein 1	0.975125	6.06e-79	235.69	IFVGGLPS(0.024)S(0.975)LT(0.001)DEEFR	2	6.98	14	0.963542	0.926829	1.03642	1.13218	1.04883	1.02745	0.836777	0.821606	0.780658	1.12195	1.1067	1.02958		1.09185	0.99373
osa03015 mRNA surveillance pathway	0.0499088	7	2.01	HORVU2Hr1G011580.27	279		Cluster-6	S	Cleavage and polyadenylation specificity factor subunit 1	1	5.88e-110	240.21	DNS(0.008)FS(0.992)PAGS(1)VDLASASDSR	2	5.4854	24	0.533632	0.578592	0.202247	1.46813	1.38935	1.41631	0.538232	1.3049	1.48889	1.37888	1.20397	1.67547	0.500494		0.895833
osa03015 mRNA surveillance pathway	0.0499088	7	2.01	HORVU2Hr1G035400.1	464		Cluster-6	S	Eukaryotic peptide chain release factor subunit 1-3	1	0	377.15	SFDEVS(1)DDEGLYEDSD	2	6.6173	14	0.157666	0.128803		1.89038	1.64059	1.70509	0.839191	0.839885	0.920849	1.43022	1.67843	1.56759	0.347826	0.500593	0.614094
osa03015 mRNA surveillance pathway	0.0499088	7	2.01	HORVU1Hr1G040980.1	95		Cluster-6	S	Serine/threonine protein phosphatase 2A regulatory subunit B''alpha	0.992118	8.98e-15	79.892	AGATLNVAGSSASTNAASSSSLPSMFPAGS(0.008)APPLS(0.992)PR	3	6.7205	11			0.622468	1.26577	1.36259	1.1312	1.12416			0.969214	1.10616	1.01564	0.713849		0.950526
osa00903 Limonene and pinene degradation	0.0993228	1	10.07	HORVU4Hr1G053180.1	5		Cluster-6	S	enoyl-CoA hydratase/isomerase A	0.941799	2.11e-08	91.131	MDAT(0.029)S(0.942)PVS(0.029)GDLILVEPARPGSK	3	1.7648	10	0.93485	0.963806	0.874502	1.15582					0.860258	1.04416			1.02235	1.0691	1.06358
osa03440 Homologous recombination	0.771442	1	0.72	HORVU3Hr1G089020.10	108		Cluster-6	S	RECA homolog 3	0.999999	1.63e-15	211.15	SSGTDS(1)GEENMSK	2	2.6218	14	0.728873	0.583921	0.654771	1.55234	0.838657	0.925447	1.00411	1.01816		1.26246	1.12089	1.44368	0.918592	0.912938	1.44924
osa00380 Tryptophan metabolism	0.408025	1	2.01	HORVU4Hr1G053180.1	5		Cluster-6	S	enoyl-CoA hydratase/isomerase A	0.941799	2.11e-08	91.131	MDAT(0.029)S(0.942)PVS(0.029)GDLILVEPARPGSK	3	1.7648	10	0.93485	0.963806	0.874502	1.15582					0.860258	1.04416			1.02235	1.0691	1.06358
osa00030 Pentose phosphate pathway	0.483084	2	1.26	HORVU3Hr1G088540.1	377		Cluster-6	S	fructose-bisphosphate aldolase 2	0.997912	9.68e-15	153.26	GDATLGEGAS(0.998)ES(0.002)LHVK	2	2.8193	15	0.918681	1.01578	0.815877	0.931702		0.872277	1.0379	0.938272	1.09012	0.862	1.86459	0.836715	0.935874	0.885294	0.958029
osa00030 Pentose phosphate pathway	0.483084	2	1.26	HORVU1Hr1G080480.2	572		Cluster-6	S	"6-phosphogluconate dehydrogenase, decarboxylating 1"	0.999877	0.00319088	81.578	IDRPGS(1)FHTEWTK	3	-3.3511	9		0.849206	0.870389		1.11863	1.19686		0.915572		1.10777	1.0612		1.02094		0.955224
osa03060 Protein export	0.0799784	2	4.03	HORVU5Hr1G042050.1	518		Cluster-6	S	Signal recognition particle subunit SRP68	0.996217	7.4e-21	166.71	GVS(0.996)T(0.004)ISLGDDKR	2	2.9709	26	0.863933	0.809963	0.813419	1.02887	1.14242		0.996994	0.994753	0.981595	1.11594	1.08037	1.12336	1.027	1.12417	1.01421
osa03060 Protein export	0.0799784	2	4.03	HORVU4Hr1G025090.1	49		Cluster-6	S	Protein transport protein Sec61 subunit beta	0.999963	2.36e-41	163.29	T(0.024)S(0.035)S(0.863)S(0.078)AS(1)GGGGFSSGGGNNMLR	2	5.2266	14			0.822882	1.3785	1.43321	1.22051	0.89866	1.00176	0.804241	1.32713	1.25545	1.27521	0.789767	0.876712
osa00071 Fatty acid degradation	0.52044	1	1.44	HORVU4Hr1G053180.1	5		Cluster-6	S	enoyl-CoA hydratase/isomerase A	0.941799	2.11e-08	91.131	MDAT(0.029)S(0.942)PVS(0.029)GDLILVEPARPGSK	3	1.7648	10	0.93485	0.963806	0.874502	1.15582					0.860258	1.04416			1.02235	1.0691	1.06358
osa00520 Amino sugar and nucleotide sugar metabolism	0.943247	1	0.37	HORVU4Hr1G021270.2	393		Cluster-6	S	UDP-glucose 6-dehydrogenase family protein	0.999691	3.35e-246	305.44	FDWDHPVHLQPMS(1)PTTTK	3	1.2365	73	1.08068	0.0156863	1.13163	1.18814	1.14086	1.07245	1.01309	1.09784	1.01065	1.09752	1.06897	1.07882	0.979526	0.970803
osa00270 Cysteine and methionine metabolism	0.891754	1	0.48	HORVU2Hr1G058800.2	4		Cluster-6	S	Cytosine-specific methyltransferase	0.999643	0.00829236	91.457	VKS(1)PCS(0.987)PVT(0.008)T(0.004)GT(0.001)K	2	1.4436	9	0.587209	0.545455				1.05829	1.05643		1.03822	2.00534		0.700283		1.2992
osa00710 Carbon fixation in photosynthetic organisms	0.318833	3	1.51	HORVU6Hr1G031830.4	346		Cluster-6	S	phosphoglycerate kinase	1	0.00865211	105.08	KPFAAIVGGS(1)K	2	-0.93404	8		0.806316	0.912042		1.07073			0.970287	0.972028	1.01724		1.10038			1.13659
osa00710 Carbon fixation in photosynthetic organisms	0.318833	3	1.51	HORVU3Hr1G088540.1	377		Cluster-6	S	fructose-bisphosphate aldolase 2	0.997912	9.68e-15	153.26	GDATLGEGAS(0.998)ES(0.002)LHVK	2	2.8193	15	0.918681	1.01578	0.815877	0.931702		0.872277	1.0379	0.938272	1.09012	0.862	1.86459	0.836715	0.935874	0.885294	0.958029
osa00710 Carbon fixation in photosynthetic organisms	0.318833	3	1.51	HORVU6Hr1G048410.6	15		Cluster-6	S	phosphoenolpyruvate carboxylase 3	1	2.26e-22	220.25	HQS(1)IDAQLR	2	1.0684	15	0.847195	0.856731	0.907781	1.33156	1.2342	1.14634	0.858216	0.773394	0.817847	1.20442	1.06889	1.45857	0.850467	0.932252	0.920115
osa00310 Lysine degradation	0.184366	2	2.52	HORVU4Hr1G053180.1	5		Cluster-6	S	enoyl-CoA hydratase/isomerase A	0.941799	2.11e-08	91.131	MDAT(0.029)S(0.942)PVS(0.029)GDLILVEPARPGSK	3	1.7648	10	0.93485	0.963806	0.874502	1.15582					0.860258	1.04416			1.02235	1.0691	1.06358
osa00310 Lysine degradation	0.184366	2	2.52	HORVU4Hr1G074120.3	603		Cluster-6	S	Histone-lysine N-methyltransferase 2A	0.900884	0.00966424	72.327	LNYMNS(0.901)PS(0.05)S(0.05)MR	2	4.1328	6		0.848425				1.12802		0.954677			1.15011	1.09864	0.924812
osa04075 Plant hormone signal transduction	0.674913	3	0.89	HORVU5Hr1G050330.2	443		Cluster-6	S	Ethylene-insensitive protein 2	0.998235	0.00381905	141.87	TIEAS(0.002)KS(0.998)PLMR	2	4.4307	7		0.676301			0.955357	1.18832					1.21235	1.719	0.584838		0.590865
osa04075 Plant hormone signal transduction	0.674913	3	0.89	HORVU5Hr1G050330.2	368		Cluster-6	S	Ethylene-insensitive protein 2	1	3.96e-82	251.11	GKGS(1)DVGSGSLSTQSGLGR	2	3.8684	15	0.973009	0.836994	0.790339	1.08519	1.13294	1.11682	0.853202	0.892276	0.788151	1.14888	1.02806	1.214	1.0343		1.12439
osa04075 Plant hormone signal transduction	0.674913	3	0.89	HORVU1Hr1G052350.1	370		Cluster-6	S	Protein kinase superfamily protein	1	7.71e-24	153.18	APPS(1)PPPQPQHPLSAMGEACSR	3	1.9532	18	0.754163	0.914015	0.985415	1.10947	1.32029	1.02907	0.77178	0.907195	1.07491	1.09911	0.983385	1.12141	0.969337	0.998101	1.14743
osa04075 Plant hormone signal transduction	0.674913	3	0.89	HORVU2Hr1G075470.2	154		Cluster-6	S	Protein kinase superfamily protein	0.926162	4.19e-07	68.07	S(0.018)S(0.018)LLHS(0.926)KPKS(0.494)T(0.494)VGT(0.049)PAYIAPEVLSR	3	4.5304	9		0.699623		0.980952	0.939425		1.02154	0.987964	1.05578	1.09981	1.13421	1.10634
osa00480 Glutathione metabolism	0.833955	1	0.59	HORVU1Hr1G080480.2	572		Cluster-6	S	"6-phosphogluconate dehydrogenase, decarboxylating 1"	0.999877	0.00319088	81.578	IDRPGS(1)FHTEWTK	3	-3.3511	9		0.849206	0.870389		1.11863	1.19686		0.915572		1.10777	1.0612		1.02094		0.955224
osa00564 Glycerophospholipid metabolism	0.607286	2	1.01	HORVU1Hr1G071890.16	599		Cluster-6	S	Phosphatidate phosphatase LPIN2	0.898752	0.000378754	70.598	HMEELDVS(0.024)S(0.899)VT(0.281)S(0.791)DDNIT(0.006)R	2	3.7841	9	0.809917	0.888772	0.937993	1.19828		1.10457				1.09003				0.873239	1.03241
osa00564 Glycerophospholipid metabolism	0.607286	2	1.01	HORVU6Hr1G031590.2	57		Cluster-6	S	Choline-phosphate cytidylyltransferase 1	0.999073	2.71e-91	209.28	QAPAPQS(0.001)S(0.999)QEEEEDWKEAEGDVEVADR	3	4.3119	27	0.873883	0.932836	0.917285	1.11794	1.12329	1.13761	1.03751	1.03529	1.10647	1.017	1.04318	1.09821	0.767176	0.964398	0.831395
osa03410 Base excision repair	0.74582	1	0.77	HORVU1Hr1G005980.18	341		Cluster-6	S	Poly [ADP-ribose] polymerase 1	0.999992	1.64e-18	151.28	SVGQS(1)PQQSFVGEALDK	2	7.1382	13	1.15996	0.679049		1.27583	1.5619	0.670929	0.806167		1.11361	0.787335	0.951246	1.29209			1.13789
osa00040 Pentose and glucuronate interconversions	0.467155	1	1.68	HORVU4Hr1G021270.2	393		Cluster-6	S	UDP-glucose 6-dehydrogenase family protein	0.999691	3.35e-246	305.44	FDWDHPVHLQPMS(1)PTTTK	3	1.2365	73	1.08068	0.0156863	1.13163	1.18814	1.14086	1.07245	1.01309	1.09784	1.01065	1.09752	1.06897	1.07882	0.979526	0.970803
osa03020 RNA polymerase	0.52044	1	1.44	HORVU4Hr1G033420.2	3		Cluster-6	S	DNA-directed RNA polymerase I subunit rpa49	0.999883	1.74e-08	135.5	AS(1)HETLDLSPAASSK	2	4.0379	11	0.933028		1.00843	0.996347			0.888192	0.748106		1.17534	1.07649	1.25951		1.08966
osa00562 Inositol phosphate metabolism	0.91267	1	0.44	HORVU5Hr1G031300.2	56		Cluster-6	S	"Phosphatidylinositol 3,4,5-trisphosphate 3-phosphatase and dual-specificity protein phosphatase PTEN"	0.766911	1.09e-47	176.24	APANDSATQVASPNPVAPS(0.132)S(0.767)PS(0.079)APT(0.014)S(0.006)AT(0.001)T(0.001)QDAAGR	3	5.1417	8		0.828713	1.03135	1.16036	1.21421		1.00783				1.24833		0.949795		0.884211
osa00360 Phenylalanine metabolism	0.0799784	2	4.03	HORVU4Hr1G053180.1	5		Cluster-6	S	enoyl-CoA hydratase/isomerase A	0.941799	2.11e-08	91.131	MDAT(0.029)S(0.942)PVS(0.029)GDLILVEPARPGSK	3	1.7648	10	0.93485	0.963806	0.874502	1.15582					0.860258	1.04416			1.02235	1.0691	1.06358
osa00360 Phenylalanine metabolism	0.0799784	2	4.03	HORVU0Hr1G016330.1	583		Cluster-6	S	phenylalanine ammonia-lyase 2	0.995724	1.41e-07	107.15	EAVFAYADDPCS(0.996)PNY(0.004)PLMQK	2	5.1687	13		0.947573	0.854179	1.05495	1.1846	1.29132	0.67132	0.912129		1.07503	1.12761	1.24705	0.846575	1.25187	1.05571
osa04016 MAPK signaling pathway - plant	0.427429	5	1.17	HORVU4Hr1G081670.1	106		Cluster-6	S	respiratory burst oxidase homologue D	1	0	347.98	FAESVS(1)APLTAPHGAPR	2	4.1467	17	0.741988	0.77085	0.824045	1.02929		0.938442	1.0816	1.10018	1.09414		0.971357	1.18219	1.05951	1.01656	0.993371
osa04016 MAPK signaling pathway - plant	0.427429	5	1.17	HORVU5Hr1G050330.2	443		Cluster-6	S	Ethylene-insensitive protein 2	0.998235	0.00381905	141.87	TIEAS(0.002)KS(0.998)PLMR	2	4.4307	7		0.676301			0.955357	1.18832					1.21235	1.719	0.584838		0.590865
osa04016 MAPK signaling pathway - plant	0.427429	5	1.17	HORVU5Hr1G050330.2	368		Cluster-6	S	Ethylene-insensitive protein 2	1	3.96e-82	251.11	GKGS(1)DVGSGSLSTQSGLGR	2	3.8684	15	0.973009	0.836994	0.790339	1.08519	1.13294	1.11682	0.853202	0.892276	0.788151	1.14888	1.02806	1.214	1.0343		1.12439
osa04016 MAPK signaling pathway - plant	0.427429	5	1.17	HORVU1Hr1G055440.1	118		Cluster-6	S	Nucleoside diphosphate kinase family protein	0.999999	4.29e-80	273.94	NVIHGS(1)DSVENAR	2	-66.845	13	0.0373533	0.0331551	0.0234455	1.74259	0.873506	1.53366			1.29979		1.42174	1.41869		1.46951
osa04016 MAPK signaling pathway - plant	0.427429	5	1.17	HORVU4Hr1G086500.9	28		Cluster-6	S	respiratory burst oxidase homolog B	0.846509	5.68e-20	125.13	ADIEAGKPATESDTATLIPNS(0.01)GS(0.059)LEGS(0.847)S(0.084)R	3	6.2828	9	0.686567					1.29051	0.984816		1.16709	1.34804		1.36583	0.720131	0.659935	0.766012
osa04016 MAPK signaling pathway - plant	0.427429	5	1.17	HORVU2Hr1G075470.2	154		Cluster-6	S	Protein kinase superfamily protein	0.926162	4.19e-07	68.07	S(0.018)S(0.018)LLHS(0.926)KPKS(0.494)T(0.494)VGT(0.049)PAYIAPEVLSR	3	4.5304	9		0.699623		0.980952	0.939425		1.02154	0.987964	1.05578	1.09981	1.13421	1.10634
osa00410 beta-Alanine metabolism	0.611704	1	1.12	HORVU4Hr1G053180.1	5		Cluster-6	S	enoyl-CoA hydratase/isomerase A	0.941799	2.11e-08	91.131	MDAT(0.029)S(0.942)PVS(0.029)GDLILVEPARPGSK	3	1.7648	10	0.93485	0.963806	0.874502	1.15582					0.860258	1.04416			1.02235	1.0691	1.06358
osa04626 Plant-pathogen interaction	0.320572	6	1.29	HORVU7Hr1G055370.6	57		Cluster-6	S	receptor-like protein kinase 1	0.979403	5.42e-07	163.09	KDALLPSS(0.002)EES(0.979)T(0.018)R	2	3.2921	22	0.654332		0.699458	1.23749	1.29523	1.37064		1.00813	0.956098	0.865005	0.921891	1.01697		1.18065	0.965898
osa04626 Plant-pathogen interaction	0.320572	6	1.29	HORVU7Hr1G055370.6	80		Cluster-6	S	receptor-like protein kinase 1	1	1.93e-241	334.64	VTPSTSQADGAS(1)PAAGITVDK	2	3.5035	21	0.886282	0.877208	0.823105	1.02944	1.0328	1.15312	0.935618	0.897358	0.881951	1.09034	1.074	1.04772	0.939425	1.30303	1.1344
osa04626 Plant-pathogen interaction	0.320572	6	1.29	HORVU3Hr1G007420.1	60		Cluster-6	S	calmodulin like 23	0.999731	6.51e-05	146.58	AIAPPATES(1)AGGR	2	2.454	11	0.852183	0.803862	0.793035	0.852941	0.784578	0.808092		0.517691	1.43615	0.966457	1.53963	2.13923
osa04626 Plant-pathogen interaction	0.320572	6	1.29	HORVU4Hr1G081670.1	106		Cluster-6	S	respiratory burst oxidase homologue D	1	0	347.98	FAESVS(1)APLTAPHGAPR	2	4.1467	17	0.741988	0.77085	0.824045	1.02929		0.938442	1.0816	1.10018	1.09414		0.971357	1.18219	1.05951	1.01656	0.993371
osa04626 Plant-pathogen interaction	0.320572	6	1.29	HORVU7Hr1G055980.7	24		Cluster-6	S	Protein kinase superfamily protein	1	3.27e-169	235.3	WFCCAHVDTPYEENGDEFPHS(1)PER	3	2.923	41	0.535652	0.543064	0.491049	1.13619	1.18882	1.12464	1.02728	1.0348	1.01131	1.33367	1.08837	1.18683	1.12241	1.26007	1.13284
osa04626 Plant-pathogen interaction	0.320572	6	1.29	HORVU4Hr1G086500.9	28		Cluster-6	S	respiratory burst oxidase homolog B	0.846509	5.68e-20	125.13	ADIEAGKPATESDTATLIPNS(0.01)GS(0.059)LEGS(0.847)S(0.084)R	3	6.2828	9	0.686567					1.29051	0.984816		1.16709	1.34804		1.36583	0.720131	0.659935	0.766012
osa04626 Plant-pathogen interaction	0.320572	6	1.29	HORVU3Hr1G014890.2	390		Cluster-6	S	Disease resistance protein (CC-NBS-LRR class) family	0.999776	0.00891024	85.443	IQHTEES(1)PPPS(1)PLR	2	27.64	10	0.383028		1.38192	0.362445	1.04802					1.71896			1.01338	1.01978
osa04141 Protein processing in endoplasmic reticulum	0.111533	6	1.78	HORVU2Hr1G081080.2	65		Cluster-6	S	UBX domain-containing protein	0.979325	6.65e-05	75.006	APS(0.01)GFPGAGGS(0.12)GS(0.889)DS(0.979)DEPQEY(0.002)YTGGEK	2	2.9066	11	0.877466			1.14703		1.09305		0.712394			1.26006	0.969728		1.04545	0.940338
osa04141 Protein processing in endoplasmic reticulum	0.111533	6	1.78	HORVU6Hr1G028730.1	282		Cluster-6	S	ubiquitin fusion degradation 1	0.922831	2.06e-21	223.55	LVFGSGGSQS(0.923)S(0.077)K	2	3.3533	5			0.548353	1.08913	1.19721				1.05186					1.08946
osa04141 Protein processing in endoplasmic reticulum	0.111533	6	1.78	HORVU7Hr1G042100.8	99		Cluster-6	T	Rad23 UV excision repair protein family	0.99244	0.000329273	53.44	APVS(0.002)QS(0.004)QPAT(0.992)PVAAAT(0.001)PPVPVASAAR	2	1.4588	6		0.745273		1.31551							1.16258				0.842767
osa04141 Protein processing in endoplasmic reticulum	0.111533	6	1.78	HORVU4Hr1G025090.1	49		Cluster-6	S	Protein transport protein Sec61 subunit beta	0.999963	2.36e-41	163.29	T(0.024)S(0.035)S(0.863)S(0.078)AS(1)GGGGFSSGGGNNMLR	2	5.2266	14			0.822882	1.3785	1.43321	1.22051	0.89866	1.00176	0.804241	1.32713	1.25545	1.27521	0.789767	0.876712
osa04141 Protein processing in endoplasmic reticulum	0.111533	6	1.78	HORVU1Hr1G052260.3	14		Cluster-6	S	ubiquitin family protein	0.999892	2.89e-283	353.78	AGAGDGEGAGSES(1)PPPGAR	2	3.2793	48	0.579611	0.749696	0.709966	1.12012	1.21026	1.16954	1.06183	1.03942	1.0073	1.1684	1.17313	1.0687	0.705738	1.05712	1.09902
osa04141 Protein processing in endoplasmic reticulum	0.111533	6	1.78	HORVU2Hr1G094290.3	377		Cluster-6	S	ubiquitin fusion degradation 1	0.998242	1.47e-06	134.98	ANQQTAS(0.998)PS(0.002)GANTSTR	2	0.50307	7		0.460187		1.41919	0.935747						1.12722			0.767266
osa00280 Valine, leucine and isoleucine degradation	0.467155	1	1.68	HORVU4Hr1G053180.1	5		Cluster-6	S	enoyl-CoA hydratase/isomerase A	0.941799	2.11e-08	91.131	MDAT(0.029)S(0.942)PVS(0.029)GDLILVEPARPGSK	3	1.7648	10	0.93485	0.963806	0.874502	1.15582					0.860258	1.04416			1.02235	1.0691	1.06358
osa00591 Linoleic acid metabolism	0.52044	1	1.44	HORVU5Hr1G093770.1	66		Cluster-6	S	lipoxygenase 1	0.999971	1.23e-06	110.95	GVTCQLISSTNVDS(1)NNGGR	2	5.3675	9	0.698686	0.604167		1.17472			1.01546		1.45502	0.899272		1.33058	1.5005	0.259109
osa00910 Nitrogen metabolism	0.112373	2	3.36	HORVU6Hr1G003300.1	565		Cluster-6	S	nitrate reductase 1	0.998845	4.09e-07	160.07	STS(0.999)T(0.001)PFMNTAGDK	2	6.3947	10		0.890957	0.882565						0.964253		1.27049	1.17711	1.05432	0.860513
osa00910 Nitrogen metabolism	0.112373	2	3.36	HORVU6Hr1G079700.5	32		Cluster-6	S	nitrate reductase 1	0.865734	0.000220506	102.26	AAFDLFS(0.003)S(0.131)S(0.866)GGGR	2	2.6645	9		0.826575		1.29937	1.18675	1.17521	0.985569	0.974694	0.931856	1.14641	0.931871
osa03010 Ribosome	0.954641	2	0.44	HORVU2Hr1G073320.1	375		Cluster-6	S	60S ribosomal protein L5-1	0.995496	2.94e-173	270.72	LNALNS(0.995)S(0.005)GGADVDEDDDE	2	5.3992	14		0.380952	0.591228	1.57648	1.55714	1.33507	0.878104	0.956256	0.991778	1.56158	1.66776	1.49153	0.5	0.481053	0.454623
osa03010 Ribosome	0.954641	2	0.44	HORVU5Hr1G092630.1	254		Cluster-6	S	60S ribosomal protein L5-1	1	0.0022443	66.619	GIS(1)ADDMEAVYK	2	2.5112	8	0.955842	0.900383		0.992134		0.893697	1.01336			1.06821		1.22363			0.888229
osa03010 Ribosome	0.954641	2	0.44	HORVU5Hr1G092630.1	313		Cluster-6	S	60S ribosomal protein L5-1	1	0	440.58	LNALNNS(1)AGAADDDEDDE	2	5.6135	12	0.791168	0.324713	0.396262	1.11799	1.665	1.41957	0.421377	0.333667	0.473631	1.17314	2.10587	1.82384
osa00053 Ascorbate and aldarate metabolism	0.717363	1	0.84	HORVU4Hr1G021270.2	393		Cluster-6	S	UDP-glucose 6-dehydrogenase family protein	0.999691	3.35e-246	305.44	FDWDHPVHLQPMS(1)PTTTK	3	1.2365	73	1.08068	0.0156863	1.13163	1.18814	1.14086	1.07245	1.01309	1.09784	1.01065	1.09752	1.06897	1.07882	0.979526	0.970803
osa03420 Nucleotide excision repair	0.815269	1	0.63	HORVU7Hr1G042100.8	99		Cluster-6	T	Rad23 UV excision repair protein family	0.99244	0.000329273	53.44	APVS(0.002)QS(0.004)QPAT(0.992)PVAAAT(0.001)PPVPVASAAR	2	1.4588	6		0.745273		1.31551							1.16258				0.842767
osa00240 Pyrimidine metabolism	0.685759	1	0.92	HORVU1Hr1G055440.1	118		Cluster-6	S	Nucleoside diphosphate kinase family protein	0.999999	4.29e-80	273.94	NVIHGS(1)DSVENAR	2	-66.845	13	0.0373533	0.0331551	0.0234455	1.74259	0.873506	1.53366			1.29979		1.42174	1.41869		1.46951
osa00010 Glycolysis / Gluconeogenesis	0.538602	3	1.08	HORVU6Hr1G031830.4	346		Cluster-6	S	phosphoglycerate kinase	1	0.00865211	105.08	KPFAAIVGGS(1)K	2	-0.93404	8		0.806316	0.912042		1.07073			0.970287	0.972028	1.01724		1.10038			1.13659
osa00010 Glycolysis / Gluconeogenesis	0.538602	3	1.08	HORVU5Hr1G058950.3	476		Cluster-6	S	enolase 1	0.999997	0.0106151	88.734	YAGEAFRS(1)P	2	-1.5456	6		0.860656			1.0203	1.12994			0.939048		1.11633				0.962927
osa00010 Glycolysis / Gluconeogenesis	0.538602	3	1.08	HORVU3Hr1G088540.1	377		Cluster-6	S	fructose-bisphosphate aldolase 2	0.997912	9.68e-15	153.26	GDATLGEGAS(0.998)ES(0.002)LHVK	2	2.8193	15	0.918681	1.01578	0.815877	0.931702		0.872277	1.0379	0.938272	1.09012	0.862	1.86459	0.836715	0.935874	0.885294	0.958029
osa00900 Terpenoid backbone biosynthesis	0.408025	1	2.01	HORVU1Hr1G064860.1	13		Cluster-6	S	Isopentenyl-diphosphate Delta-isomerase I	0.984748	5.86e-05	113.34	SLALFS(0.985)S(0.772)AAS(0.243)LGLGR	2	2.8997	15	0.420345	0.506036	0.424242	1.83117	2.01407	0.760761	0.931244	0.905325	2.24551		0.727898	0.736354		0.629248
osa00900 Terpenoid backbone biosynthesis	0.408025	1	2.01	HORVU1Hr1G064860.1	14		Cluster-6	S	Isopentenyl-diphosphate Delta-isomerase I	0.91974	5.86e-05	113.34	SLALFS(0.889)S(0.92)AAS(0.191)LGLGR	2	2.0688	12	0.575816	0.692153	0.580492	1.11189	1.30952	1.04104	1.27401	1.23866	1.13074	1.11055	0.996071	1.00824
osa00640 Propanoate metabolism	0.261041	2	2.01	HORVU2Hr1G036950.1	399		Cluster-6	S	Succinyl-CoA ligase [ADP-forming] subunit alpha	1	0.000385934	137.39	EAGVTVVES(1)PAK	2	-0.04812	12		0.827198	0.801951	1.0969	1.11949	1.2333		0.916911	0.866928	1.12639		1.09869	0.912088	0.992864	1.00797
osa00640 Propanoate metabolism	0.261041	2	2.01	HORVU4Hr1G053180.1	5		Cluster-6	S	enoyl-CoA hydratase/isomerase A	0.941799	2.11e-08	91.131	MDAT(0.029)S(0.942)PVS(0.029)GDLILVEPARPGSK	3	1.7648	10	0.93485	0.963806	0.874502	1.15582					0.860258	1.04416			1.02235	1.0691	1.06358
osa00230 Purine metabolism	0.448526	2	1.34	HORVU1Hr1G055440.1	118		Cluster-6	S	Nucleoside diphosphate kinase family protein	0.999999	4.29e-80	273.94	NVIHGS(1)DSVENAR	2	-66.845	13	0.0373533	0.0331551	0.0234455	1.74259	0.873506	1.53366			1.29979		1.42174	1.41869		1.46951
osa00230 Purine metabolism	0.448526	2	1.34	HORVU1Hr1G059810.2	163		Cluster-6	S	AMP deaminase	0.999978	1.83e-216	243.15	S(1)PVASASTLESAEGS(1)DEDVVTK	2	4.8708	42	0.951627	0.319651	0.348598	1.29255	1.28381	1.32818	1.07313	1.0322	0.886964	1.09706	1.13939	1.18451	1.01754	1.07136	1.25447
osa00230 Purine metabolism	0.448526	2	1.34	HORVU1Hr1G059810.2	306		Cluster-6	T	AMP deaminase	1	2.85e-229	331.45	EVINDPCT(1)PKPNPNPFTFVPEPK	3	3.8663	20	0.900616	0.882096	0.958879	1.15745	1.21508	1.2232	0.877514	0.955122	0.886053	1.15485	0.991552	1.12642	0.936017	0.870968	1.00105
osa00230 Purine metabolism	0.448526	2	1.34	HORVU1Hr1G059810.2	177		Cluster-6	S	AMP deaminase	1	1.89e-242	287.14	SPVASASTLESAEGS(1)DEDVVTK	2	2.5774	46	0.476693	0.695197	0.7	1.23085	1.23503	1.17569	0.954296	0.98439	0.865087	1.07197	1.06547	1.1082	1.1775	1.17693	1.33123
osa03018 RNA degradation	0.151828	6	1.63	HORVU6Hr1G071910.3	210		Cluster-6	S	Enhancer of mRNA-decapping protein 4	0.971872	0.00126924	151.52	MLS(1)ST(0.001)S(0.027)S(0.972)KVPR	2	1.9415	23	0.331412		1.04915	1.0252	1.46193	1.43642	0.756244	1.00992	1.08478	1.45994	1.38697	1.41701	0.483333	0.768219	0.464706
osa03018 RNA degradation	0.151828	6	1.63	HORVU4Hr1G088210.35	794		Cluster-6	S	CCR4-NOT transcription complex subunit 1	0.991618	2.52e-12	102.1	T(0.008)LS(0.992)LPPMLNQYTAPVR	2	4.8326	14	0.766112	0.726054	0.786585	1.3418	1.16506	1.13082	1.10045	0.94362	1.04462	1.04455	1.04269		0.978899	0.983447	1.06094
osa03018 RNA degradation	0.151828	6	1.63	HORVU5Hr1G058950.3	476		Cluster-6	S	enolase 1	0.999997	0.0106151	88.734	YAGEAFRS(1)P	2	-1.5456	6		0.860656			1.0203	1.12994			0.939048		1.11633				0.962927
osa03018 RNA degradation	0.151828	6	1.63	HORVU3Hr1G073230.1	553		Cluster-6	S	Chaperone protein DnaK	0.999561	0.000554944	126.32	SSGGLS(1)ESEIEK	2	2.292	11	0.742798		0.948156	1.1598		1.23406	0.813425			1.13192	1.157	1.23524	0.798817	0.829851	0.952953
osa03018 RNA degradation	0.151828	6	1.63	HORVU1Hr1G046020.1	163		Cluster-6	S	ATP-dependent RNA helicase dhh1	0.946321	0.000352099	144.16	LDAVDT(0.003)S(0.051)S(0.946)QDWK	2	2.6648	12		0.793313	0.780364		1.13082	1.42673	0.605876	0.883168	0.977626	1.02155	1.13855		0.949648	1.23396	1.03738
osa03018 RNA degradation	0.151828	6	1.63	HORVU1Hr1G054300.19	6		Cluster-6	S	CCR4-NOT transcription complex subunit 1	1	8.9e-05	139.61	MIPFNS(1)AVADEVR	2	2.5584	17	0.773077		0.816631	2.68976	0.753653	0.659296		0.905157		0.652653	0.768085		1.03599	0.979424
osa04136 Autophagy - other	0.771442	1	0.72	HORVU6Hr1G085720.1	1069		Cluster-6	S	Protein kinase superfamily protein	0.961421	1.44e-35	152.07	S(0.011)T(0.028)S(0.961)PVPGDGGSNSETAVSPSFTR	2	2.9504	9	0.80297				1.14339	1.5074					0.963415				0.997044
osa04145 Phagosome	0.87951	1	0.5	HORVU4Hr1G025090.1	49		Cluster-6	S	Protein transport protein Sec61 subunit beta	0.999963	2.36e-41	163.29	T(0.024)S(0.035)S(0.863)S(0.078)AS(1)GGGGFSSGGGNNMLR	2	5.2266	14			0.822882	1.3785	1.43321	1.22051	0.89866	1.00176	0.804241	1.32713	1.25545	1.27521	0.789767	0.876712
osa04130 SNARE interactions in vesicular transport	0.815269	1	0.63	HORVU1Hr1G084160.1	152		Cluster-6	S	Syntaxin-71	0.998731	2.03e-119	280.9	FDST(0.001)S(0.999)DGNFDDEYFK	2	5.9553	15	0.902792	0.921891	0.853783	1.06188	1.05146	1.03877	0.945598	0.96319	0.967112	1.16946	1.15684	1.1405	0.975634	0.960463	0.88835
osa00561 Glycerolipid metabolism	0.771442	1	0.72	HORVU1Hr1G071890.16	599		Cluster-6	S	Phosphatidate phosphatase LPIN2	0.898752	0.000378754	70.598	HMEELDVS(0.024)S(0.899)VT(0.281)S(0.791)DDNIT(0.006)R	2	3.7841	9	0.809917	0.888772	0.937993	1.19828		1.10457				1.09003				0.873239	1.03241
osa03008 Ribosome biogenesis in eukaryotes	0.486723	3	1.16	HORVU5Hr1G092260.1	931		Cluster-6	T	Elongation factor 2	0.999159	2.54e-08	120.73	LGFVSGSDAEANHT(0.999)PDSSK	2	6.1705	15	0.945504		0.615385	1.32441		1.09464	0.794702	0.915187	1.07956		1.24945	1.125	0.963138	0.925234	1.147
osa03008 Ribosome biogenesis in eukaryotes	0.486723	3	1.16	HORVU2Hr1G027370.1	29		Cluster-6	S	tRNA pseudouridine synthase B	0.990131	7.21e-38	157.58	DAS(0.99)S(0.01)DPAADTTSLADAEAK	2	6.7496	12	0.619503	0.508821		3.75814			0.546679	0.537849	0.510963	0.798515	0.664163	0.535165		2.18446	0.388945
osa03008 Ribosome biogenesis in eukaryotes	0.486723	3	1.16	HORVU2Hr1G022140.3	446		Cluster-6	S	Nucleolar protein 56	1	3.47e-207	335.68	AAIDGLTNTEDDDGKENGDAS(1)VKK	3	4.3043	16	0.929098	0.931655	0.888584	1.10966	0.985394	1.04352	0.927757	1.00298	0.948141	1.19127	1.17146	1.27912	0.889738	0.87405	0.874207
osa02010 ABC transporters	0.0869113	3	2.75	HORVU4Hr1G058580.2	668		Cluster-6	S	Lipid A export ATP-binding/permease protein MsbA	1	5.78e-28	111.55	S(1)LQFEDPPISQNFQES(0.09)S(0.166)S(0.744)PK	2	3.8523	8		0.809262	0.892766	1.24702		1.12433	0.84662		0.759924	1.04159					0.875252
osa02010 ABC transporters	0.0869113	3	2.75	HORVU3Hr1G065390.1	621		Cluster-6	S	Lipid A export ATP-binding/permease protein MsbA	0.999945	0.000225707	153.18	S(0.008)KS(0.99)T(0.002)SLS(1)FKR	2	4.0602	16	0.889776	0.434368	0.445185				0.71103	1.5593	1.38047	0.945591	1.39702	1.09665	1.73659	0.723529	0.68784
osa02010 ABC transporters	0.0869113	3	2.75	HORVU3Hr1G065390.1	619		Cluster-6	S	Lipid A export ATP-binding/permease protein MsbA	0.770795	0.00331474	100.07	ST(0.057)S(0.771)LS(0.172)FKR	2	0.25843	6		0.869332	0.903089		1.5551	1.16532	0.800365					1.28996
osa02010 ABC transporters	0.0869113	3	2.75	HORVU3Hr1G065390.1	638		Cluster-6	S	Lipid A export ATP-binding/permease protein MsbA	0.98607	9.95e-34	125.69	HS(0.986)FNHS(0.014)FGLPGTVELPEGNDTHGENHTEQDGEVPK	4	5.3047	11		0.855012	0.916414	0.889381	1.27347	1.13614			0.666047		1.41687	2.01115	1.5122	0.678151	1.26951
osa02010 ABC transporters	0.0869113	3	2.75	HORVU3Hr1G065390.1	617		Cluster-6	S	Lipid A export ATP-binding/permease protein MsbA	0.999411	0.000364808	153.18	S(0.001)KS(0.999)TSLS(1)FKR	2	2.8692	12	0.550125	0.635442	0.651726				0.836828		1.02884	0.333959	2.04715	1.60595	1.27122	1.05966	1.18058
osa02010 ABC transporters	0.0869113	3	2.75	HORVU2Hr1G115180.1	661		Cluster-6	S	Multidrug resistance ABC transporter ATP-binding and permease protein	0.999979	0.000163601	127.25	NLS(1)YQYS(0.896)T(0.104)GADGR	2	5.2606	12		0.686418	0.730673			1.84904	1.11425	1.11178	1.07946	1.00622	1.09961	1.22826		0.997429
osa02010 ABC transporters	0.0869113	3	2.75	HORVU2Hr1G115180.1	260		Cluster-6	S	Multidrug resistance ABC transporter ATP-binding and permease protein	0.998904	0.00891548	84.368	TVYS(0.001)FVGES(0.999)K	2	11.613	7	0.839962						1.23695		1.1846		1.17118	1.22628			0.989691
osa02010 ABC transporters	0.0869113	3	2.75	HORVU2Hr1G115180.1	665		Cluster-6	S	Multidrug resistance ABC transporter ATP-binding and permease protein	0.909115	0.000163601	127.25	NLS(1)YQYS(0.909)T(0.091)GADGR	2	3.2913	16		0.19052	0.202826	2.77599		0.311518	3.8787	0.308157	0.299511	0.279111	3.37718	0.340909		0.27635
osa02010 ABC transporters	0.0869113	3	2.75	HORVU2Hr1G115180.1	647		Cluster-6	T	Multidrug resistance ABC transporter ATP-binding and permease protein	0.851031	2.3e-08	173.54	S(1)MHLTS(0.001)S(0.007)LS(0.14)T(0.851)K	2	2.3193	6		1.09754	0.174564	1.1082			1.39069				1.24662
osa00051 Fructose and mannose metabolism	0.865899	1	0.53	HORVU3Hr1G088540.1	377		Cluster-6	S	fructose-bisphosphate aldolase 2	0.997912	9.68e-15	153.26	GDATLGEGAS(0.998)ES(0.002)LHVK	2	2.8193	15	0.918681	1.01578	0.815877	0.931702		0.872277	1.0379	0.938272	1.09012	0.862	1.86459	0.836715	0.935874	0.885294	0.958029
osa03040 Spliceosome	0.611778	6	0.96	HORVU4Hr1G037030.4	472		Cluster-6	S	Apoptotic chromatin condensation inducer in the nucleus	1	3.43e-159	290.32	SSGDES(1)LEDDVMEIK	2	5.9016	35	0.796778	0.952542	1.03466	1.20452	1.10291	1.21551	0.722034	0.983021	0.704126	1.08128	1.26157	1.19454	0.804054	1.04672	1.06426
osa03040 Spliceosome	0.611778	6	0.96	HORVU6Hr1G011910.30	310		Cluster-6	S	arginine/serine-rich splicing factor 35	1	8.44e-05	138	EAS(1)PAYDR	2	-0.68258	18			0.556034	0.961117	1.16667	0.81746	0.518482	1.05731	0.713147			1.39607		1.46337	1.21984
osa03040 Spliceosome	0.611778	6	0.96	HORVU3Hr1G053990.1	19		Cluster-6	S	RNA-binding protein 1	1	1.27e-83	241.85	RKPDENGAVAAS(1)PAVGAAALGLTR	3	0.89762	55	0.745531	0.88123	0.972252	1.26104	0.927536	0.953047	1.12524	1.1109	1.07086	1.04851	1.32327	0.904896	1.10915	0.67418	0.852148
osa03040 Spliceosome	0.611778	6	0.96	HORVU6Hr1G020850.3	404		Cluster-6	T	Splicing factor 3B subunit 1	1	3.17e-13	148.22	ILEPPASYQPIRT(1)PAR	2	4.6453	20		0.833492	0.860153		1.01345	1.06593	1.21326	0.962282	1.19701	1.12342	1.13485	1.08174		0.694561	0.774827
osa03040 Spliceosome	0.611778	6	0.96	HORVU1Hr1G038240.1	18		Cluster-6	S	RNA-binding protein 1	1	6.3e-23	153.23	IAPGVGANLLGQHS(1)AER	2	3.8478	15	0.68866	0.700745	0.631731	1.02871	1.12387	1.14518	1.2152	1.06009	1.14148	1.12065	1.27921	1.12462	0.866029	1.07312	0.875212
osa03040 Spliceosome	0.611778	6	0.96	HORVU7Hr1G063150.2	530		Cluster-6	S	RNA-binding protein 25	1	8.24e-29	208.82	EIMKQEDDS(1)DEEDSR	2	4.6973	34	0.752101	0.722054	0.79633	1.04455	1.0079	1.20738	1.05309	1.10166	1.02571	1.20701	1.025	0.974634	1.00969	0.990722	1.10065
osa00500 Starch and sucrose metabolism	0.166665	4	1.83	HORVU4Hr1G066510.7	49		Cluster-6	S	trehalose phosphate synthase	0.998293	6.56e-165	247.88	LPSVVTTPGLMEDSPAS(0.998)PS(0.025)T(0.67)PS(0.306)PAPR	3	3.5697	56	0.276907	1.12124	0.948294	1.26981	1.4293	1.51987	0.989494	0.907906	0.259582		1.36009	1.4741	0.544652	1.01197	1.07201
osa00500 Starch and sucrose metabolism	0.166665	4	1.83	HORVU3Hr1G002280.1	197		Cluster-6	S	sucrose phosphate synthase 1F	1	9.26e-257	268.22	DAAADLS(1)EDLS(1)DGEKGENINESSIHAESTR	3	5.3734	19		1.04197	0.911912	1.01223	1.03689	0.938069	0.80515	0.962196	0.854594	1.16031	1.12026		1.03587	1.1908	0.976915
osa00500 Starch and sucrose metabolism	0.166665	4	1.83	HORVU1Hr1G076480.3	71		Cluster-6	S	trehalose phosphate synthase	0.999975	2.24e-61	180.12	AATSSVASDVPS(1)S(1)AICER	2	5.6775	29	0.68457	0.958939	0.89348	1.55833	0.486513	0.148387	1.10308	0.442577		1.49099	1.48492	1.53074	0.935484	1.3155	1.25907
osa00500 Starch and sucrose metabolism	0.166665	4	1.83	HORVU1Hr1G076480.3	70		Cluster-6	S	trehalose phosphate synthase	0.999976	2.24e-61	193.26	AATSSVASDVPS(1)S(1)AICER	2	5.6775	22	0.366211	0.403764	0.412305	1.01496	1.74085	1.95945	0.911368	0.784314	1.03992	1.09968	0.913966	0.978425	1.65591	0.900655	0.986528
osa00500 Starch and sucrose metabolism	0.166665	4	1.83	HORVU3Hr1G071570.3	109		Cluster-6	S	trehalose phosphate synthase	0.714378	8.93e-91	140.4	VMTVPGT(0.001)LS(0.002)ELDGEDES(0.007)EPAAT(0.018)NS(0.018)VAS(0.055)DVPS(0.714)S(0.714)VS(0.47)GER	3	6.0839	9			0.55323	1.23885	0.776842		0.445817			0.846906	1.86211	1.62607
osa04144 Endocytosis	0.156912	8	1.49	HORVU4Hr1G063180.2	287		Cluster-6	S	Brefeldin A-inhibited guanine nucleotide-exchange protein 2	0.858543	0	245.33	T(0.068)T(0.068)S(0.859)S(0.006)TAAGTVPHDGAFETTAAAEEGANPADLLDSTDKDMLDAK	4	3.6899	10	0.727984			1.09133	1.02128	1.06038			0.989765	1.09737					0.846837
osa04144 Endocytosis	0.156912	8	1.49	HORVU4Hr1G002880.3	919		Cluster-6	T	SEC7-like guanine nucleotide exchange family protein	1	2.99e-29	197.71	PVPSSISTSHIPVMGT(1)PR	2	2.6443	30	0.806364	0.811475	0.754783	1.15558	1.21865	1.1996	1.06689	0.823	1.01293	1.32487	1.11828	1.18853	0.944255	0.838311	0.813456
osa04144 Endocytosis	0.156912	8	1.49	HORVU7Hr1G089120.1	222		Cluster-6	S	Ras-related protein Rab-25	0.994082	9.15e-05	122.61	AVDAGEDS(0.006)AS(0.994)GPGKGEK	2	1.9011	9		0.500704	0.604986	1.22284	1.03348		1.15066	0.935231	0.997923		1.079	1.01527
osa04144 Endocytosis	0.156912	8	1.49	HORVU7Hr1G100500.1	592		Cluster-6	S	EH domain-containing protein 1	1	0.000192584	127.62	EALGGYS(1)IDKFEK	2	4.8382	13	0.843874		0.75635	0.963228		1.10051	0.948665	0.965657	0.943299	1.08654	1.13469	1.27959	0.955383	0.966203	1.03158
osa04144 Endocytosis	0.156912	8	1.49	HORVU6Hr1G071850.3	261		Cluster-6	S	ADP-ribosylation factor GTPase-activating protein 2	0.999942	6.2e-217	277.96	AGFESTNS(1)LNSVDNSFSSTSR	2	3.079	29	0.892638	0.846075	0.879917	1.16052	1.16302	1.02107	0.983402	0.997831	1.06336	1.11527	1.0616	1.10499	0.750748	0.965217	0.983333
osa04144 Endocytosis	0.156912	8	1.49	HORVU6Hr1G071850.3	268		Cluster-6	S	ADP-ribosylation factor GTPase-activating protein 2	0.96483	8.08e-24	162.14	AGFESTNSLNSVDNS(0.965)FS(0.022)S(0.008)T(0.003)S(0.001)R	2	1.6486	14	0.812883	0.954128	0.968944	1.44865	1.10934		1.1971	0.367679	1.14361	1.10246	0.915303	1.07747	0.825523	1.01932	1.15392
osa04144 Endocytosis	0.156912	8	1.49	HORVU5Hr1G088970.4	810		Cluster-6	T	SEC7-like guanine nucleotide exchange family protein	1	0.000158656	95.263	LGSYAVAPQALPINT(1)PK	2	5.7711	13		0.462025		1.23333	1.53049	1.40321	1.04651	0.815693	0.682702	1.32125	1.14953	1.10341	0.779954	0.97439	0.696216
osa04144 Endocytosis	0.156912	8	1.49	HORVU5Hr1G123590.1	396		Cluster-6	S	ADP-ribosylation factor GTPase-activating protein 2	0.970065	0.000215814	113.86	AIS(0.97)S(0.024)S(0.006)QYFGNTDR	2	3.3106	8	0.918979				1.2194	2.33333	0.882682			1.11466	0.788501	0.980594		1.39906
osa04144 Endocytosis	0.156912	8	1.49	HORVU3Hr1G098720.3	314		Cluster-6	S	Regulator of Vps4 activity in the MVB pathway protein	0.999103	1.04e-05	141.36	SSEPPVS(0.999)PQS(0.001)AQPR	2	4.6666	19		1.17684	0.502123	0.867863	1.18301	1.21971	0.976614	0.902579				1.21658	0.861731	1.12004	0.680266
osa00630 Glyoxylate and dicarboxylate metabolism	0.74582	1	0.77	HORVU7Hr1G047700.3	80		Cluster-6	S	formate dehydrogenase	0.999998	4.6908e-05	74.152	GHHYIVTDDKEGLNS(1)ELEK	3	1.4898	6		0.691315			0.924759	1.01589		0.898551		0.956035		0.955449
osa00940 Phenylpropanoid biosynthesis	0.833955	1	0.59	HORVU0Hr1G016330.1	583		Cluster-6	S	phenylalanine ammonia-lyase 2	0.995724	1.41e-07	107.15	EAVFAYADDPCS(0.996)PNY(0.004)PLMQK	2	5.1687	13		0.947573	0.854179	1.05495	1.1846	1.29132	0.67132	0.912129		1.07503	1.12761	1.24705	0.846575	1.25187	1.05571
osa00350 Tyrosine metabolism	0.342416	1	2.52	HORVU7Hr1G000510.3	408		Cluster-6	T	"homogentisate 1,2-dioxygenase"	0.993008	0.00366525	149.02	LGGPDANT(0.993)PT(0.007)R	2	2.0169	10	0.269675		1.22447		1.21452	1.29501	0.377604		1.14825	1.17896	1.21778	1.12462		1.13273
osa03030 DNA replication	0.717363	1	0.84	HORVU1Hr1G063700.2	216		Cluster-6	S	DNA helicase MCM8	0.999995	0	371.3	S(1)DDDGDGLTPSS(1)PGR	2	5.1034	61	0.981851	0.972603	0.715419	1.18529	1.18567	0.567001	0.929633	0.973108	0.992843	1.19879	1.1757	1.1371	0.855362	1.13871	1.05861
osa03030 DNA replication	0.717363	1	0.84	HORVU1Hr1G063700.2	132		Cluster-6	S	DNA helicase MCM8	1	1.14e-06	128.7	MDEQDHYESVGLDDS(1)IEDER	3	1.5297	16	0.591652	0.749772	0.673128	1.15829	1.21583	1.05925	1.0892	1.15339	1.13906	1.20383	1.08835	1.10738	0.826683	0.994956	0.992674
osa00020 Citrate cycle (TCA cycle)	0.717363	1	0.84	HORVU2Hr1G036950.1	399		Cluster-6	S	Succinyl-CoA ligase [ADP-forming] subunit alpha	1	0.000385934	137.39	EAGVTVVES(1)PAK	2	-0.04812	12		0.827198	0.801951	1.0969	1.11949	1.2333		0.916911	0.866928	1.12639		1.09869	0.912088	0.992864	1.00797
osa00440 Phosphonate and phosphinate metabolism	0.188882	1	5.03	HORVU6Hr1G031590.2	57		Cluster-6	S	Choline-phosphate cytidylyltransferase 1	0.999073	2.71e-91	209.28	QAPAPQS(0.001)S(0.999)QEEEEDWKEAEGDVEVADR	3	4.3119	27	0.873883	0.932836	0.917285	1.11794	1.12329	1.13761	1.03751	1.03529	1.10647	1.017	1.04318	1.09821	0.767176	0.964398	0.831395
osa04070 Phosphatidylinositol signaling system	0.729423	2	0.81	HORVU4Hr1G004590.4	356		Cluster-6	S	Inositol hexakisphosphate and diphosphoinositol-pentakisphosphate kinase	1	3.28e-125	275.19	QGS(1)GIIGTFGQSEELR	2	4.0542	15	0.879491	0.916089	0.708078	1.19465	0.98659	0.957707		1.19314		1.36179	1.10997	1.67509	0.897216	0.957589	0.932671
osa04070 Phosphatidylinositol signaling system	0.729423	2	0.81	HORVU5Hr1G031300.2	56		Cluster-6	S	"Phosphatidylinositol 3,4,5-trisphosphate 3-phosphatase and dual-specificity protein phosphatase PTEN"	0.766911	1.09e-47	176.24	APANDSATQVASPNPVAPS(0.132)S(0.767)PS(0.079)APT(0.014)S(0.006)AT(0.001)T(0.001)QDAAGR	3	5.1417	8		0.828713	1.03135	1.16036	1.21421		1.00783				1.24833		0.949795		0.884211
osa00650 Butanoate metabolism	0.467155	1	1.68	HORVU4Hr1G053180.1	5		Cluster-6	S	enoyl-CoA hydratase/isomerase A	0.941799	2.11e-08	91.131	MDAT(0.029)S(0.942)PVS(0.029)GDLILVEPARPGSK	3	1.7648	10	0.93485	0.963806	0.874502	1.15582					0.860258	1.04416			1.02235	1.0691	1.06358
osa00620 Pyruvate metabolism	0.865899	1	0.53	HORVU6Hr1G048410.6	15		Cluster-6	S	phosphoenolpyruvate carboxylase 3	1	2.26e-22	220.25	HQS(1)IDAQLR	2	1.0684	15	0.847195	0.856731	0.907781	1.33156	1.2342	1.14634	0.858216	0.773394	0.817847	1.20442	1.06889	1.45857	0.850467	0.932252	0.920115

## Sheet: Cluster-3
KEGG pathway	Mapping	Background	All Mapping	All Background	Fold enrichment	Fisher's exact test p value	-log10(p value)	Related proteins
osa03018 RNA degradation	7	37	51	886	3.29	0.0037301	2.43	HORVU6Hr1G071910.3 HORVU1Hr1G046020.1 HORVU1Hr1G054300.19 HORVU1Hr1G075550.1 HORVU3Hr1G074770.1 HORVU6Hr1G088300.1 HORVU5Hr1G083360.5

## Sheet: Cluster-3 Pathway2Protein
KEGG pathway	Fisher's exact test p value	Mapping	Fold enrichment	Protein accession	Position	Ratio	Regulated Type	Amino acid	Protein description	Localization probability	PEP	Score	Modified sequence	Charge	Mass error [ppm]	MS/MS Count	D1CK6H_1	D1CK6H_2	D1CK6H_3	H1E_48H_1	H1E_48H_2	H1E_48H_3	H1E_6H_1	H1E_6H_2	H1E_6H_3	H1_P48H_1	H1_P48H_2	H1_P48H_3	H1_P6H_1	H1_P6H_2	H1_P6H_3
osa00330 Arginine and proline metabolism	0.378875	1	2.17	HORVU1Hr1G002090.11	407		Cluster-3	S	arginine decarboxylase 1	0.997383	0.000837323	88.421	IQHLSS(0.002)NVPS(0.997)PR	2	6.0139	11	0.957157	0.864573	1.18721		0.726176		0.924731	0.916526	1.01643		0.783659		1.0485	0.957843	1.00753
osa03015 mRNA surveillance pathway	0.611369	2	0.99	HORVU0Hr1G008280.1	431		Cluster-3	S	RNA-binding protein 1	0.5	1.63e-164	175.3	S(0.5)GS(0.5)ELDGTSPFGYGLGNAASDVTAK	2	5.4629	5	0.976395					1.0653	1.31869			0.877413	0.732537
osa03015 mRNA surveillance pathway	0.611369	2	0.99	HORVU4Hr1G060270.6	456		Cluster-3	S	Serine/arginine repetitive matrix protein 1	1	2.82e-109	269.57	ES(1)PDFEHR	2	1.5815	32	1.14111				0.907579			1.1093	1.43684	0.931947	1.02286
osa03015 mRNA surveillance pathway	0.611369	2	0.99	HORVU4Hr1G060270.6	470		Cluster-3	S	Serine/arginine repetitive matrix protein 1	0.999582	3.64e-07	155.57	SLRS(1)PTNDAER	2	3.0473	21	0.92				1.23567			1.24119	1.52302	0.918715
osa03015 mRNA surveillance pathway	0.611369	2	0.99	HORVU4Hr1G060270.6	751		Cluster-3	S	Serine/arginine repetitive matrix protein 1	0.99999	0.00338565	104.04	Y(0.002)AGS(0.998)PLS(1)DLEK	2	1.4994	14	1.00667				0.902957			0.793135	1.24911	0.620038	0.72167
osa03015 mRNA surveillance pathway	0.611369	2	0.99	HORVU4Hr1G060270.6	404		Cluster-3	S	Serine/arginine repetitive matrix protein 1	1	1.95e-78	239.37	TFSANRPVS(1)PQR	2	5.6994	15	0.893333				0.961183			1.10298	1.42503	0.902647	0.873757
osa03013 RNA transport	0.14627	6	1.65	HORVU2Hr1G086240.1	507		Cluster-3	S	eukaryotic translation initiation factor 4G	0.999118	5.45e-82	272.81	IPS(0.999)S(0.001)INKPSPINPR	2	4.2113	24	0.946797	0.978308	0.907824	0.850449	0.829809	0.822111		1.87409	1.87374	0.365	0.352827	0.342155	1.30566	1.25235	1.30711
osa03013 RNA transport	0.14627	6	1.65	HORVU4Hr1G075390.1	275		Cluster-3	S	Nuclear pore complex protein Nup98-Nup96	0.996062	0.00181664	119.43	MNVDS(0.996)PNT(0.003)S(0.001)GK	2	5.7408	11		0.748513	0.898687		0.97654	1.07677		1.3698	1.3413		0.54388	0.931071	1.03185	1.1521	1.28646
osa03013 RNA transport	0.14627	6	1.65	HORVU4Hr1G060270.6	456		Cluster-3	S	Serine/arginine repetitive matrix protein 1	1	2.82e-109	269.57	ES(1)PDFEHR	2	1.5815	32	1.14111				0.907579			1.1093	1.43684	0.931947	1.02286
osa03013 RNA transport	0.14627	6	1.65	HORVU4Hr1G060270.6	470		Cluster-3	S	Serine/arginine repetitive matrix protein 1	0.999582	3.64e-07	155.57	SLRS(1)PTNDAER	2	3.0473	21	0.92				1.23567			1.24119	1.52302	0.918715
osa03013 RNA transport	0.14627	6	1.65	HORVU4Hr1G060270.6	751		Cluster-3	S	Serine/arginine repetitive matrix protein 1	0.99999	0.00338565	104.04	Y(0.002)AGS(0.998)PLS(1)DLEK	2	1.4994	14	1.00667				0.902957			0.793135	1.24911	0.620038	0.72167
osa03013 RNA transport	0.14627	6	1.65	HORVU4Hr1G060270.6	404		Cluster-3	S	Serine/arginine repetitive matrix protein 1	1	1.95e-78	239.37	TFSANRPVS(1)PQR	2	5.6994	15	0.893333				0.961183			1.10298	1.42503	0.902647	0.873757
osa03013 RNA transport	0.14627	6	1.65	HORVU6Hr1G020910.1	238		Cluster-3	T	ATP-dependent RNA helicase eIF4A	0.995564	7.47e-20	220.81	VHACVGGT(0.996)S(0.004)VR	2	1.6538	207	1.03065	1.1002	1.22543	1.01863	1.09243	1.138	1.07787	1.10917	1.12222	0.252525	1.001	1.0689	0.306639	1.19959	1.21532
osa03013 RNA transport	0.14627	6	1.65	HORVU6Hr1G080550.2	565		Cluster-3	S	"THO complex, subunit 5"	0.999999	8e-134	263.68	SALVVSGPAGS(1)VDS(1)DMER	2	5.0088	38	0.892183	1.19498	1.08821	0.291753	1.35082	0.289501	1.24977	1.06458	1.0674	1.39749	1.06727	1.25267	0.228216	1.31187	1.23894
osa03013 RNA transport	0.14627	6	1.65	HORVU4Hr1G024430.8	732		Cluster-3	S	Nuclear pore complex protein Nup98-Nup96	1	0.00170112	88.24	STVGQQS(1)IPR	2	1.5035	10		0.921456			0.909417		1.21356				1.18016				0.824579
osa03440 Homologous recombination	0.566703	1	1.24	HORVU1Hr1G079200.1	260		Cluster-3	S	Lys-63-specific deubiquitinase BRCC36	0.98764	7.19e-05	116.9	SQDVDLYPLDT(0.012)NPS(0.988)AR	2	7.1699	12		1.02304		1.06579	1.18294	1.12253		1.17031	0.988577	0.638114		0.719598	0.961727	1.05263	1.16683
osa00030 Pentose phosphate pathway	0.233738	2	2.17	HORVU2Hr1G032970.4	270		Cluster-3	S	6-phosphogluconolactonase 1	1	0	353.78	AAASSLEALS(1)DDAYEQQHR	2	3.7536	30	1.09552	0.952802	1.04314	0.874649	0.857426	0.933194	1.15066	0.985822	1.07632	0.883633	0.939736	0.810688	1.00917	1.16637	1.19949
osa00030 Pentose phosphate pathway	0.233738	2	2.17	HORVU1Hr1G075550.1	143		Cluster-3	S	ATP-dependent 6-phosphofructokinase 3	1	1.36e-24	219.59	NAS(1)NVS(1)LADAAHVK	2	1.8805	47	0.853242	1.03712	0.731597	0.927772	0.84449	0.989909	1.08	1.13529	1.22114	1.02678	1.02304	0.974333	1.11464	1.07513	0.888694
osa00520 Amino sugar and nucleotide sugar metabolism	0.803168	1	0.64	HORVU7Hr1G039880.3	113		Cluster-3	S	phosphoglucosamine mutase-related	0.997472	5.72e-17	116.06	LGGAAVGLVIT(0.003)AS(0.997)HNPVGDNGVK	2	0.073213	20		0.907143	0.90991		0.533014		1.31465	1.20252		0.62572	0.641528		1.38761	1.31881	1.3814
osa00270 Cysteine and methionine metabolism	0.716261	1	0.83	HORVU6Hr1G015500.1	8		Cluster-3	S	L-lactate dehydrogenase A	0.98424	0	410.84	ASS(0.015)LS(0.984)ELGFDAGGASSGFFRPVADGCPATPTSSAVPHR	3	8.2526	7		0.514042							1.94318		1.32602				0.172203
osa03022 Basal transcription factors	0.414954	1	1.93	HORVU3Hr1G112720.1	400		Cluster-3	S	General transcription factor IIE subunit 1	0.911734	2.21e-14	143.56	MQQEGQAFS(0.912)S(0.088)EIHSER	2	3.1469	11	0.9625	0.983034	0.952008	0.819569	0.934363	0.955195	1.1313				0.966632		1.16512	1.07827	1.12012
osa04075 Plant hormone signal transduction	0.125805	4	2.04	HORVU2Hr1G016580.3	37		Cluster-3	S	transcription factor-related	0.860901	2.34e-19	159.03	LEQGQSGGAIMAS(0.017)NS(0.861)S(0.122)DR	2	0.48686	9	1.01923		1.05375	0.0877042				1.94097			1.17446	1.14608			1.15094
osa04075 Plant hormone signal transduction	0.125805	4	2.04	HORVU5Hr1G050330.2	633		Cluster-3	S	Ethylene-insensitive protein 2	0.99881	1.73e-21	162	YHS(0.999)S(0.001)PDISALIAANR	2	2.6045	24	0.937922				0.850198	0.873112	1.37537	1.32927	1.18312	0.846442	0.494855	0.84	1.02076	1.03053	1.04568
osa04075 Plant hormone signal transduction	0.125805	4	2.04	HORVU5Hr1G050330.2	462		Cluster-3	S	Ethylene-insensitive protein 2	0.989219	0	297.96	ASATSLNSWDS(0.989)MS(0.011)R	2	3.7974	17	0.975709	0.945665	0.798561			0.912387	1.40591	1.46545	1.35548	0.61236	0.597755	0.627	1.0361	1.10305	1.13994
osa04075 Plant hormone signal transduction	0.125805	4	2.04	HORVU5Hr1G050330.2	593		Cluster-3	S	Ethylene-insensitive protein 2	0.999995	1.04e-13	153.26	GSLGPNS(1)PQSPAMNR	2	1.1068	7		1.00925	0.776978	1.19878	0.901786	1.00101		1.53252		0.729401
osa04075 Plant hormone signal transduction	0.125805	4	2.04	HORVU7Hr1G023760.3	194		Cluster-3	T	mitogen-activated protein kinase 3	0.999996	1.18e-58	207	TTSETDFMT(1)EY(1)VVTR	2	7.232	26	1.12253	0.775225	1.24614	1.33075	1.11143	0.831373	1.15237	1.36714	0.736735	0.741362	1.0349	0.973103	0.810568	0.92952	0.836233
osa04075 Plant hormone signal transduction	0.125805	4	2.04	HORVU1Hr1G052350.1	42		Cluster-3	S	Protein kinase superfamily protein	0.998108	3.25e-34	204.37	RPAPPTPPPHRPS(0.998)FS(0.002)LK	3	0.48223	20	0.357653	0.754084		1.21368	0.891198	0.719961	1.42708	1.59645	1.85893	1.05457	0.609553	0.569536	1.01978	0.643875	1.70999
osa00564 Glycerophospholipid metabolism	0.321638	2	1.74	HORVU1Hr1G071890.16	602		Cluster-3	S	Phosphatidate phosphatase LPIN2	0.936186	2.54e-05	82.87	HMEELDVS(0.109)S(0.787)VT(0.136)S(0.936)DDNIT(0.031)R	2	3.8826	16	1.26963	0.797482	0.841037	1.07471		0.990863		1.19569		0.978147			0.64364	0.784038	1.37695
osa00564 Glycerophospholipid metabolism	0.321638	2	1.74	HORVU5Hr1G115230.1	209		Cluster-3	T	non-specific phospholipase C1	0.732069	0.000434042	128.68	WFASVPT(0.005)S(0.263)T(0.732)QPNR	2	2.024	10	1.23547	1.33133	1.12038		0.75777	0.807692	1.01065	1.11501	1.16279	0.525407	0.782696
osa03430 Mismatch repair	0.414954	1	1.93	HORVU7Hr1G091790.1	221		Cluster-3	S	Replication factor C subunit 1	1	3.34e-05	108.27	VLKDEEDDDDDFVS(1)PLK	2	3.2562	13	0.863114	0.961418	0.896175	0.921888	1.0144	0.972527	1.09677	0.944348	1.40933	1.04455	0.803756	1.23388		0.790807
osa03050 Proteasome	0.638447	1	1.02	HORVU4Hr1G063820.1	239		Cluster-3	T	26S proteasome non-ATPase regulatory subunit 4 homolog	1	9.4969e-05	85.742	NNVALDVVDFGET(1)DDEKPEK	2	3.618	8				0.894942				1.71909		0.57078	0.990557		1.18285	0.60095	1.03157
osa00562 Inositol phosphate metabolism	0.748751	1	0.76	HORVU5Hr1G115230.1	209		Cluster-3	T	non-specific phospholipase C1	0.732069	0.000434042	128.68	WFASVPT(0.005)S(0.263)T(0.732)QPNR	2	2.024	10	1.23547	1.33133	1.12038		0.75777	0.807692	1.01065	1.11501	1.16279	0.525407	0.782696
osa04016 MAPK signaling pathway - plant	0.230473	4	1.62	HORVU4Hr1G081670.1	398		Cluster-3	S	respiratory burst oxidase homologue D	0.999933	9.21e-21	142.07	NLSQMLS(1)QHLRPTAEPNPLR	3	2.0998	13	0.638455	0.814497	1.04538	0.877497	0.653514		0.990934	1.07424	1.11989				1.0078	0.909844	1.04072
osa04016 MAPK signaling pathway - plant	0.230473	4	1.62	HORVU5Hr1G050330.2	633		Cluster-3	S	Ethylene-insensitive protein 2	0.99881	1.73e-21	162	YHS(0.999)S(0.001)PDISALIAANR	2	2.6045	24	0.937922				0.850198	0.873112	1.37537	1.32927	1.18312	0.846442	0.494855	0.84	1.02076	1.03053	1.04568
osa04016 MAPK signaling pathway - plant	0.230473	4	1.62	HORVU5Hr1G050330.2	462		Cluster-3	S	Ethylene-insensitive protein 2	0.989219	0	297.96	ASATSLNSWDS(0.989)MS(0.011)R	2	3.7974	17	0.975709	0.945665	0.798561			0.912387	1.40591	1.46545	1.35548	0.61236	0.597755	0.627	1.0361	1.10305	1.13994
osa04016 MAPK signaling pathway - plant	0.230473	4	1.62	HORVU5Hr1G050330.2	593		Cluster-3	S	Ethylene-insensitive protein 2	0.999995	1.04e-13	153.26	GSLGPNS(1)PQSPAMNR	2	1.1068	7		1.00925	0.776978	1.19878	0.901786	1.00101		1.53252		0.729401
osa04016 MAPK signaling pathway - plant	0.230473	4	1.62	HORVU7Hr1G023760.3	194		Cluster-3	T	mitogen-activated protein kinase 3	0.999996	1.18e-58	207	TTSETDFMT(1)EY(1)VVTR	2	7.232	26	1.12253	0.775225	1.24614	1.33075	1.11143	0.831373	1.15237	1.36714	0.736735	0.741362	1.0349	0.973103	0.810568	0.92952	0.836233
osa04016 MAPK signaling pathway - plant	0.230473	4	1.62	HORVU4Hr1G086500.9	81		Cluster-3	S	respiratory burst oxidase homolog B	0.997581	0.000639687	138	SKS(0.998)T(0.002)AAVALK	2	2.4211	15	1.12629	0.964286	0.998853	0.793951	0.811009	0.84585	1.2885	1.35689	1.48469	0.723529	0.776289	0.796646	1.13912	0.999192	1.0743
osa04016 MAPK signaling pathway - plant	0.230473	4	1.62	HORVU4Hr1G086500.9	622		Cluster-3	S	respiratory burst oxidase homolog B	0.999994	2.09e-60	208.87	TVFSEACRPPTEGES(1)GLLR	2	4.224	26	0.967853	0.847959	0.840596	1.11815	0.9	1.13933	1.24946	1.33413	1.35587	0.968627	1.00825	1.09539	0.855155	0.685784	0.889838
osa00670 One carbon pool by folate	0.300052	1	2.9	HORVU5Hr1G111620.1	361		Cluster-3	S	methylenetetrahydrofolate reductase 2	1	2.52e-15	204.61	NPS(1)YGALNDHQFTR	2	4.4271	30	0.927688	0.950897	0.912631	0.799216	0.866732	0.833661	1.25472	1.38854	1.29218	0.863324	0.872832	0.892786	1.08985	1.04676	1.08004
osa04626 Plant-pathogen interaction	0.126513	5	1.85	HORVU4Hr1G079950.13	30		Cluster-3	T	Protein kinase superfamily protein	0.99996	0.000281025	118.64	FLTASGT(1)FKDGELR	2	3.2928	10						1.03673	1.62093		1.42562			0.528585		0.69358	0.716527
osa04626 Plant-pathogen interaction	0.126513	5	1.85	HORVU4Hr1G081670.1	398		Cluster-3	S	respiratory burst oxidase homologue D	0.999933	9.21e-21	142.07	NLSQMLS(1)QHLRPTAEPNPLR	3	2.0998	13	0.638455	0.814497	1.04538	0.877497	0.653514		0.990934	1.07424	1.11989				1.0078	0.909844	1.04072
osa04626 Plant-pathogen interaction	0.126513	5	1.85	HORVU4Hr1G050990.2	23		Cluster-3	S	calmodulin like 42	0.999995	1.31e-05	132.39	KPSPS(1)FR	2	0.49337	14		1.52891	1.18236		0.979208			0.998948	2.37226	1.27949	0.689586	0.640072		1.89204	1.0165
osa04626 Plant-pathogen interaction	0.126513	5	1.85	HORVU4Hr1G050990.2	17		Cluster-3	S	calmodulin like 42	0.983425	1.31e-19	132.61	MDTAPAPAPAPTKPS(0.016)LS(0.983)K	2	4.254	14			0.830751		1.12277			0.95163	2.24818		0.705607	0.641272		1.45749	0.755116
osa04626 Plant-pathogen interaction	0.126513	5	1.85	HORVU4Hr1G050990.2	15		Cluster-3	S	calmodulin like 42	0.922253	9.99e-25	138.49	MDTAPAPAPAPT(0.019)KPS(0.922)LS(0.059)K	2	4.049	14		1.42177						0.87592	2.04866	1.43974	0.672897	0.623875		1.38057	0.663366
osa04626 Plant-pathogen interaction	0.126513	5	1.85	HORVU1Hr1G017120.3	78		Cluster-3	S	Protein kinase superfamily protein	1	7.41e-06	114.5	EATQGFGDEALIGEGS(1)FGR	2	3.5051	6		1.13661	0.885331			0.809335			1.11305				1.10187
osa04626 Plant-pathogen interaction	0.126513	5	1.85	HORVU4Hr1G086500.9	81		Cluster-3	S	respiratory burst oxidase homolog B	0.997581	0.000639687	138	SKS(0.998)T(0.002)AAVALK	2	2.4211	15	1.12629	0.964286	0.998853	0.793951	0.811009	0.84585	1.2885	1.35689	1.48469	0.723529	0.776289	0.796646	1.13912	0.999192	1.0743
osa04626 Plant-pathogen interaction	0.126513	5	1.85	HORVU4Hr1G086500.9	622		Cluster-3	S	respiratory burst oxidase homolog B	0.999994	2.09e-60	208.87	TVFSEACRPPTEGES(1)GLLR	2	4.224	26	0.967853	0.847959	0.840596	1.11815	0.9	1.13933	1.24946	1.33413	1.35587	0.968627	1.00825	1.09539	0.855155	0.685784	0.889838
osa04141 Protein processing in endoplasmic reticulum	0.871959	1	0.51	HORVU2Hr1G094290.3	399		Cluster-3	S	ubiquitin fusion degradation 1	0.851641	0.00438631	119.43	LVFGS(0.001)S(0.007)AS(0.852)S(0.14)KK	2	1.9122	14		0.80445	0.655136	1.10101	0.973756	0.80523	1.8065		1.22696		0.984097		0.912564	0.950804
osa03010 Ribosome	0.939256	1	0.38	HORVU6Hr1G009400.2	138		Cluster-3	S	60S ribosomal protein L13-1	0.585394	1.99e-70	141.11	AGDS(0.585)T(0.415)PEELANATQVQGDYMPIAR	2	2.7535	12	0.969419			1.29102					1.12973	0.475475		1.17468		0.952591	1.04722
osa03420 Nucleotide excision repair	0.615932	1	1.09	HORVU7Hr1G091790.1	221		Cluster-3	S	Replication factor C subunit 1	1	3.34e-05	108.27	VLKDEEDDDDDFVS(1)PLK	2	3.2562	13	0.863114	0.961418	0.896175	0.921888	1.0144	0.972527	1.09677	0.944348	1.40933	1.04455	0.803756	1.23388		0.790807
osa00010 Glycolysis / Gluconeogenesis	0.487642	2	1.24	HORVU6Hr1G015500.1	8		Cluster-3	S	L-lactate dehydrogenase A	0.98424	0	410.84	ASS(0.015)LS(0.984)ELGFDAGGASSGFFRPVADGCPATPTSSAVPHR	3	8.2526	7		0.514042							1.94318		1.32602				0.172203
osa00010 Glycolysis / Gluconeogenesis	0.487642	2	1.24	HORVU1Hr1G075550.1	143		Cluster-3	S	ATP-dependent 6-phosphofructokinase 3	1	1.36e-24	219.59	NAS(1)NVS(1)LADAAHVK	2	1.8805	47	0.853242	1.03712	0.731597	0.927772	0.84449	0.989909	1.08	1.13529	1.22114	1.02678	1.02304	0.974333	1.11464	1.07513	0.888694
osa00640 Propanoate metabolism	0.448976	1	1.74	HORVU6Hr1G015500.1	8		Cluster-3	S	L-lactate dehydrogenase A	0.98424	0	410.84	ASS(0.015)LS(0.984)ELGFDAGGASSGFFRPVADGCPATPTSSAVPHR	3	8.2526	7		0.514042							1.94318		1.32602				0.172203
osa00900 Terpenoid backbone biosynthesis	0.257044	1	3.47	HORVU1Hr1G064860.1	17		Cluster-3	S	Isopentenyl-diphosphate Delta-isomerase I	0.921169	0.000588205	108.91	SLALFS(0.461)S(0.618)AAS(0.921)LGLGR	2	2.5724	7	0.511516	0.615694	0.516098				1.727	1.89645		0.98783			0.699703
osa03018 RNA degradation	0.0037301	7	3.29	HORVU6Hr1G071910.3	761		Cluster-3	S	Enhancer of mRNA-decapping protein 4	0.994493	1.97e-05	137.68	GELRDS(0.994)HS(0.006)DVQMLPNPR	3	-1.7021	12	0.816523	0.885659		0.996976		1.05086	1.25175	1.16766	1.21961		0.965377	0.940871	0.919608	0.90081	0.889216
osa03018 RNA degradation	0.0037301	7	3.29	HORVU1Hr1G046020.1	117		Cluster-3	S	ATP-dependent RNA helicase dhh1	0.999988	1.16e-137	251.42	NS(1)FSQQQQQQQQQQQHQQWLR	3	1.6141	15	1.1127	1.02938	0.994939	0.833502	0.736373	0.841584	1.40729	1.20792	1.24125	0.773751	0.690763	0.781128	1.3716	1.0306	0.96054
osa03018 RNA degradation	0.0037301	7	3.29	HORVU1Hr1G054300.19	1240		Cluster-3	S	CCR4-NOT transcription complex subunit 1	0.994832	1.07e-27	151.18	AT(0.005)S(0.995)IPNMLNQYAPPLR	2	1.8473	13	0.688462	0.89117	0.91791	0.794177	0.940501	0.887437	1.18961	1.15838	1.39879			0.85259	1.01459	1.03498	1.14592
osa03018 RNA degradation	0.0037301	7	3.29	HORVU1Hr1G075550.1	143		Cluster-3	S	ATP-dependent 6-phosphofructokinase 3	1	1.36e-24	219.59	NAS(1)NVS(1)LADAAHVK	2	1.8805	47	0.853242	1.03712	0.731597	0.927772	0.84449	0.989909	1.08	1.13529	1.22114	1.02678	1.02304	0.974333	1.11464	1.07513	0.888694
osa03018 RNA degradation	0.0037301	7	3.29	HORVU3Hr1G074770.1	346		Cluster-3	S	Protein PAT1 homolog 1	0.997103	0.000579712	143.22	FESAT(0.003)S(0.997)LPSSR	2	1.8543	10	0.682143		0.688132		0.976679		1.44687				1.02378	0.812994		1.09426	1.03992
osa03018 RNA degradation	0.0037301	7	3.29	HORVU6Hr1G088300.1	304		Cluster-3	S	mRNA-decapping enzyme subunit 2	1	1.04e-42	182.47	NPS(1)GVFVPVENPVITR	2	5.3865	16	1.03842	1.03141	1.00102	0.820764	0.889234	0.863636	1.28585	1.2645	1.24878	0.929881	0.920792	0.82652	0.93578	1.04839	0.896613
osa03018 RNA degradation	0.0037301	7	3.29	HORVU5Hr1G083360.5	178		Cluster-3	S	Protein PAT1 homolog 1	0.999979	3.51e-196	323.76	MSS(1)YPHQEPQYNNIELIR	3	1.2111	33	0.82729	0.894843	0.837374			0.812903	1.41824	1.38335	1.2179	0.698	0.659743	0.723232	1.2004	1.199	1.09369
osa04145 Phagosome	0.698506	1	0.87	HORVU1Hr1G081280.1	349		Cluster-3	T	tubulin alpha-4 chain	1	2.1e-95	276.15	TIQFVDWCPT(1)GFK	2	6.5156	46		1.16532	1.43959	0.897354	0.982821	0.930472	1.46948			0.740502	0.955827	0.89194	0.926625		1.30841
osa00561 Glycerolipid metabolism	0.566703	1	1.24	HORVU1Hr1G071890.16	602		Cluster-3	S	Phosphatidate phosphatase LPIN2	0.936186	2.54e-05	82.87	HMEELDVS(0.109)S(0.787)VT(0.136)S(0.936)DDNIT(0.031)R	2	3.8826	16	1.26963	0.797482	0.841037	1.07471		0.990863		1.19569		0.978147			0.64364	0.784038	1.37695
osa03008 Ribosome biogenesis in eukaryotes	0.79076	1	0.67	HORVU2Hr1G016650.1	402		Cluster-3	S	Guanine nucleotide-binding protein-like 3 homolog	0.998937	0.000157722	110.14	VPS(0.999)FT(0.001)SVDDFLQK	2	2.3326	12	0.889918	0.814423	0.874239	0.839539		0.804078		1.3827	1.36605	0.913649	0.853211		1.22816	1.30621	1.18203
osa03008 Ribosome biogenesis in eukaryotes	0.79076	1	0.67	HORVU2Hr1G016650.1	594		Cluster-3	S	Guanine nucleotide-binding protein-like 3 homolog	1	2.31e-05	100.6	DAS(1)PADDEDGDGDVSK	2	1.8844	12				0.696809	0.771136	0.796986	1.21596	1.21622	1.16871	0.832869	1.04383	0.885389	1.04042	1.25763	1.31513
osa02010 ABC transporters	0.128175	2	3.16	HORVU4Hr1G058580.2	685		Cluster-3	S	Lipid A export ATP-binding/permease protein MsbA	0.874193	4.9e-256	296.93	SLQFEDPPISQNFQES(0.014)S(0.112)S(0.874)PK	2	4.7429	28	0.694315	0.597331	0.673191	0.77381	0.792585	1.74812	1.46216	0.874172	1.42628		0.647525		0.707392		1.41449
osa02010 ABC transporters	0.128175	2	3.16	HORVU3Hr1G068650.8	631		Cluster-3	S	Lipid A export ATP-binding/permease protein MsbA	1	0.0174168	89.923	AS(1)PMPLT(0.999)PGFS(0.001)K	2	2.1349	9			0.772727		1.00242		2.15275								0.904814
osa02010 ABC transporters	0.128175	2	3.16	HORVU3Hr1G068650.8	603		Cluster-3	S	Lipid A export ATP-binding/permease protein MsbA	1	3e-80	255.37	MVS(1)YIDQETDQFR	2	4.5141	30	0.972101	1.03662	0.927959		1.18303		1.20163	1.09982	1.29989			0.98829	0.868918		0.950766
osa00565 Ether lipid metabolism	0.340618	1	2.48	HORVU5Hr1G115230.1	209		Cluster-3	T	non-specific phospholipase C1	0.732069	0.000434042	128.68	WFASVPT(0.005)S(0.263)T(0.732)QPNR	2	2.024	10	1.23547	1.33133	1.12038		0.75777	0.807692	1.01065	1.11501	1.16279	0.525407	0.782696
osa03040 Spliceosome	0.720645	3	0.83	HORVU3Hr1G018170.3	323		Cluster-3	S	ATP-dependent RNA helicase DBP2	1	9.82e-105	126.97	MPQTQVQHTQQSPGFHQPAQASQGVQVSQPQVPQMS(1)PR	4	2.5088	17	0.948207	0.97266	0.92004	0.812057	0.809381	0.817547	1.38192	1.20757	1.32698	0.819431	0.700888	0.663507	1.13043	1.20981	1.40949
osa03040 Spliceosome	0.720645	3	0.83	HORVU3Hr1G018170.3	425		Cluster-3	S	ATP-dependent RNA helicase DBP2	0.943236	2.5e-192	278.02	HHLGGS(0.057)S(0.943)PGETNNVSFLSAPAQTHQGGVDTNYR	4	2.1793	21	0.917331	1.01998	1.02126	0.68883	0.753493	0.840479	1.40791	1.13773	1.24975	0.721295	0.786772	0.723223	1.20888	1.26514	1.40618
osa03040 Spliceosome	0.720645	3	0.83	HORVU2Hr1G019410.4	121		Cluster-3	S	Serine/arginine-rich splicing factor 1B	0.998398	4.37e-06	110.48	VLVTGLPSS(0.001)AS(0.998)WQDLK	2	5.5142	13	1.30425	0.882828	1.01835		0.705139	0.818024	1.26117	1.18263	1.45463	0.818278	0.764764	0.741477	1.15507		0.901798
osa03040 Spliceosome	0.720645	3	0.83	HORVU7Hr1G118650.8	254		Cluster-3	S	RNA-binding protein 1	1	3.01e-05	140.78	GY(0.003)S(0.997)PHRS(1)PPPYGGR	3	-1.7509	30	0.868225	0.748598	0.944873	0.893557	1.02637	1.01534	1.19312	1.19203	1.22268	0.832587	1.41029	0.969529	0.824066	0.991968	1.04748
osa03040 Spliceosome	0.720645	3	0.83	HORVU7Hr1G118650.8	273		Cluster-3	S	RNA-binding protein 1	0.99977	0.000481715	142.32	S(1)RS(1)LPYS(1)PYR	2	2.7453	11		0.901869	0.99559	0.904762	0.856445			1.381		0.598926	0.976471	0.646353	1.17502	1.32028	1.25678
osa03040 Spliceosome	0.720645	3	0.83	HORVU7Hr1G118650.8	250		Cluster-3	S	RNA-binding protein 1	0.999946	3.01e-05	140.78	GYS(1)PHRS(1)PPPYGGR	2	4.5769	29	0.868225	0.747664	0.943771	0.892624	1.02637	1.01431	1.19216	1.19101	1.22165	0.831692	1.40882	0.968606	0.823154		1.04748
osa00051 Fructose and mannose metabolism	0.679662	1	0.91	HORVU1Hr1G075550.1	143		Cluster-3	S	ATP-dependent 6-phosphofructokinase 3	1	1.36e-24	219.59	NAS(1)NVS(1)LADAAHVK	2	1.8805	47	0.853242	1.03712	0.731597	0.927772	0.84449	0.989909	1.08	1.13529	1.22114	1.02678	1.02304	0.974333	1.11464	1.07513	0.888694
osa04144 Endocytosis	0.193162	5	1.61	HORVU3Hr1G066420.1	790		Cluster-3	S	Regulator of Vps4 activity in the MVB pathway protein	0.999724	0.000127721	122.94	VES(1)RDYDLS(0.996)EEET(0.004)EAHK	3	1.4622	25			0.895238	0.816347	0.92183				1.37119			0.346154		1.55467	1.34077
osa04144 Endocytosis	0.193162	5	1.61	HORVU6Hr1G077000.1	776		Cluster-3	S	dynamin-like 3	0.999995	4.66e-96	286.59	QSHS(1)DGSLDTMAR	2	5.5851	29	1.11091	1.24404	1.13237	0.255992	0.720997	0.836893	1.17654	1.23077	1.12935	0.713433	0.740443	0.784137	1.36739	1.24789	1.40992
osa04144 Endocytosis	0.193162	5	1.61	HORVU2Hr1G102200.1	483		Cluster-3	S	Clathrin interactor EPSIN 1	0.962124	7.99e-07	179.21	DPFNLSS(0.038)S(0.962)INGR	2	-1.2614	10	0.825023	1.22892	1.13066	1.17687	1.10538	1.30189	1.3121				0.137072	0.869159	1.31096
osa04144 Endocytosis	0.193162	5	1.61	HORVU4Hr1G059060.2	308		Cluster-3	S	ADP-ribosylation factor GTPase-activating protein 1	0.999923	3.6e-39	238.93	SKS(1)TQDMYTK	2	3.5765	13	0.503093	0.29708	0.178674	0.953532	0.618129	0.169591	3.18424	2.75155	1.86636	1.14088	0.798457	0.642086		0.142857
osa04144 Endocytosis	0.193162	5	1.61	HORVU4Hr1G059060.2	288		Cluster-3	S	ADP-ribosylation factor GTPase-activating protein 1	1	0	335.64	NQS(1)AGSFAGAGADSGR	2	4.9324	15	1.09485	1.03122	0.776177	0.842007	0.703954	0.602339	1.3312	1.23918	1.79378	0.80663	0.673095	1.05576	1.54662	0.991141	0.749257
osa04144 Endocytosis	0.193162	5	1.61	HORVU6Hr1G088570.2	208		Cluster-3	S	Clathrin interactor EPSIN 2	0.999995	4.1964e-05	116.95	EDDRYS(1)GAGDTPNR	2	4.2327	12				0.898537	0.924512	0.89289	1.04213	1.2755	1.16298	1.00388	0.854478	0.839397	0.982336	1.29249	1.0625
osa04144 Endocytosis	0.193162	5	1.61	HORVU6Hr1G088570.2	288		Cluster-3	S	Clathrin interactor EPSIN 2	0.999999	4.1e-60	157.65	KPSNQQIAS(1)PPNYEDVTGDTQDNHHDER	4	0.35539	33	1	1.0563		0.895795	1.09325	0.971376	1.09867	0.858278	1.37136	0.655674	0.795709	1.05058	0.518155	1.30905	1.3832
osa00250 Alanine, aspartate and glutamate metabolism	0.638447	1	1.02	HORVU1Hr1G084370.2	639		Cluster-3	S	Asparagine synthetase [glutamine-hydrolyzing] 2	1	0.000199498	171.09	S(1)PAHGESTLVK	2	-0.9664	7			0.658379		0.565217		3.8087	0.458031				0.465139	0.537815		0.364824
osa03030 DNA replication	0.148339	2	2.9	HORVU7Hr1G091790.1	221		Cluster-3	S	Replication factor C subunit 1	1	3.34e-05	108.27	VLKDEEDDDDDFVS(1)PLK	2	3.2562	13	0.863114	0.961418	0.896175	0.921888	1.0144	0.972527	1.09677	0.944348	1.40933	1.04455	0.803756	1.23388		0.790807
osa03030 DNA replication	0.148339	2	2.9	HORVU3Hr1G047230.5	71		Cluster-3	S	DNA replication licensing factor MCM4	0.767888	7.24e-05	96.313	PSSPLPAT(0.014)NS(0.068)S(0.768)PPQS(0.15)AR	2	4.5428	7		1.18023	1.02379	0.829971		0.792208			1.67326			0.176946		1.07969
osa00052 Galactose metabolism	0.378875	1	2.17	HORVU1Hr1G075550.1	143		Cluster-3	S	ATP-dependent 6-phosphofructokinase 3	1	1.36e-24	219.59	NAS(1)NVS(1)LADAAHVK	2	1.8805	47	0.853242	1.03712	0.731597	0.927772	0.84449	0.989909	1.08	1.13529	1.22114	1.02678	1.02304	0.974333	1.11464	1.07513	0.888694
osa00620 Pyruvate metabolism	0.679662	1	0.91	HORVU6Hr1G015500.1	8		Cluster-3	S	L-lactate dehydrogenase A	0.98424	0	410.84	ASS(0.015)LS(0.984)ELGFDAGGASSGFFRPVADGCPATPTSSAVPHR	3	8.2526	7		0.514042							1.94318		1.32602				0.172203

## Sheet: Cluster-4
KEGG pathway	Mapping	Background	All Mapping	All Background	Fold enrichment	Fisher's exact test p value	-log10(p value)	Related proteins
osa00052 Galactose metabolism	3	8	73	886	4.55	0.0222383	1.65	HORVU1Hr1G075680.2 HORVU5Hr1G087810.2 HORVU4Hr1G007620.2
osa00500 Starch and sucrose metabolism	5	22	73	886	2.76	0.0287145	1.54	HORVU7Hr1G120520.1 HORVU1Hr1G075680.2 HORVU5Hr1G087810.2 HORVU3Hr1G002280.1 HORVU4Hr1G007620.2

## Sheet: Cluster-4 Pathway2Protein
KEGG pathway	Fisher's exact test p value	Mapping	Fold enrichment	Protein accession	Position	Ratio	Regulated Type	Amino acid	Protein description	Localization probability	PEP	Score	Modified sequence	Charge	Mass error [ppm]	MS/MS Count	D1CK6H_1	D1CK6H_2	D1CK6H_3	H1E_48H_1	H1E_48H_2	H1E_48H_3	H1E_6H_1	H1E_6H_2	H1E_6H_3	H1_P48H_1	H1_P48H_2	H1_P48H_3	H1_P6H_1	H1_P6H_2	H1_P6H_3
osa00330 Arginine and proline metabolism	0.498796	1	1.52	HORVU7Hr1G055560.1	131		Cluster-4	S	Polyamine aminopropyltransferase	0.947457	1.66e-29	178.85	HS(0.947)S(0.053)VEQIDICEIDK	2	16.087	11	0.752657	0.924051					0.812942			0.873865	0.757331			2.00306	0.888889
osa03013 RNA transport	0.419507	6	1.16	HORVU4Hr1G089820.7	51		Cluster-4	S	THO complex subunit 1	0.993404	3.45e-35	182.23	AATS(0.004)S(0.993)PS(0.003)APAAVSSHADR	2	1.8795	14		1.01397		1.22085			0.773694					0.821364		1.0304	1.1401
osa03013 RNA transport	0.419507	6	1.16	HORVU4Hr1G075390.1	540		Cluster-4	S	Nuclear pore complex protein Nup98-Nup96	1	3.92e-119	288.22	KEGS(1)VNIDPEALPLVR	2	-58.17	21	1.03839		0.970919	1.01419	1.06256	1.05882	0.763094	1.07221	0.828498	0.969819	1.06813	0.984093	1.06257	1.14642	1.34115
osa03013 RNA transport	0.419507	6	1.16	HORVU3Hr1G077960.1	2		Cluster-4	S	Protein translation factor SUI1 homolog	1	3.78e-34	132.84	S(1)DLDVQVPTAFDPFAEANAEDSGAGAGSK	3	2.3983	21					1.16628	1.08429	0.403226	0.700935	1.04734	1.21996		0.99825	0.953603	1.29089	1.23026
osa03013 RNA transport	0.419507	6	1.16	HORVU6Hr1G020910.1	178		Cluster-4	S	ATP-dependent RNA helicase eIF4A	0.871415	1.82e-05	137.89	GLDVIQQAQS(0.871)GT(0.129)GK	2	2.6314	12	0.94636	1.07662	0.893064		1.05113	1.11759	0.887295	1.00309	1.02929	0.90303	0.871514	0.985236			1.18012
osa03013 RNA transport	0.419507	6	1.16	HORVU1Hr1G094740.1	686		Cluster-4	S	Translation initiation factor IF-2	0.941447	0.00250502	73.532	GS(0.059)S(0.941)KDDDGDNASDLR	2	3.9607	7	0.989662			1.04614			0.937563		0.995881	0.780364		0.932473			1.41197
osa03013 RNA transport	0.419507	6	1.16	HORVU6Hr1G080550.2	316		Cluster-4	S	"THO complex, subunit 5"	1	7.61e-177	278.33	QEMAGTLS(1)NDDANR	2	2.9106	15	1.02606	0.916023	0.935005	1.19485	1.03704	0.0754332	0.780995	0.841328	1.01107	1.20501	1.2577	1.20362	1.20332	1.21328	1.20649
osa04120 Ubiquitin mediated proteolysis	0.158474	3	2.14	HORVU5Hr1G047790.1	307		Cluster-4	S	ubiquitin activating enzyme 2	1	1.13e-08	122.13	EAMS(1)EPGEFLMSDFSK	2	4.8625	10		1.06494	0.951331	1.11699	0.986653	0.98668		0.729064		1.29925	1.09989	0.821581		1.05305
osa04120 Ubiquitin mediated proteolysis	0.158474	3	2.14	HORVU5Hr1G033930.8	2078		Cluster-4	S	ubiquitin-protein ligase 2	0.992402	1.48e-30	226.09	S(0.992)S(0.008)DS(1)VADEMDHDR	2	4.1026	16	1.08549	0.932287	1.02689	0.899621	0.791353	0.618371	0.947313	0.898462	0.857438	1.04854	1.57659	1.00285	1.11713		1.14728
osa04120 Ubiquitin mediated proteolysis	0.158474	3	2.14	HORVU2Hr1G011040.2	909		Cluster-4	S	ubiquitin-protein ligase 4	0.999926	0.00956255	97.084	SKS(1)LADADSATK	2	1.8394	7			0.910822	0.945259		1.13211	0.608571			1.19748		1.09579	1.12863
osa03440 Homologous recombination	0.702733	1	0.87	HORVU4Hr1G067940.10	189		Cluster-4	S	Replication protein A 70 kDa DNA-binding subunit B	0.999996	1.48e-266	294.01	EEDAVISKPNGAS(1)PDSIMLKPR	3	3.7526	14	1.09194	1.05393	0.935865	0.993772	1.1385	0.802469		0.760936	0.788258	1.06641	1.06461	0.853846	0.930607	1.8325	1.19759
osa00030 Pentose phosphate pathway	0.138328	3	2.28	HORVU3Hr1G096050.1	376		Cluster-4	S	Transaldolase 1	0.999998	2.39e-05	113.63	TIDANVS(1)EAEGIYSALEK	2	6.9289	10	0.983685	1.23327		0.967505		0.749739		0.936709		0.882229	0.966173		1.1568	1.11553	1.01004
osa00030 Pentose phosphate pathway	0.138328	3	2.28	HORVU3Hr1G088540.1	71		Cluster-4	S	fructose-bisphosphate aldolase 2	1	8.6e-134	266	FAS(1)INVENVEDNRR	2	4.1874	44	0.97033	0.926719	0.891951	0.976555	0.971044	0.912871	0.931973	0.870845	0.91376	0.982	0.96991	0.923671	1.21097	1.31078	1.18978
osa00030 Pentose phosphate pathway	0.138328	3	2.28	HORVU4Hr1G007620.2	91		Cluster-4	S	phosphoglucomutase	0.964379	2.74e-08	130.7	DTTPYEGQKPGT(0.036)S(0.964)GLR	2	3.1126	13	1.1057	1.14885	1.06129	1.06022	1.01249		0.254082	0.874481	1.04777		1.08858	0.968691	1.1611	1.11045	1.14328
osa00071 Fatty acid degradation	0.453401	1	1.73	HORVU6Hr1G091130.9	450		Cluster-4	S	3-ketoacyl-CoA thiolase	1	2.21e-09	189.13	HIQS(1)HNFLSK	2	3.4423	15	1.07964	1.13755	1.0433	0.852665	0.853061	0.791932	1.04132	1.159	1.09674	0.643074	0.611836	0.689979	1.39315	1.26798	1.28088
osa00520 Amino sugar and nucleotide sugar metabolism	0.175904	4	1.8	HORVU1Hr1G075680.2	354		Cluster-4	S	hexokinase 1	0.999972	1.04e-05	133.93	SGNMVINTEWGS(1)FK	2	4.3315	13	1.13102		0.985929	1.0063	1.18095	1.26016	0.12793	0.939306	0.986577		0.952479	1.06556	1.10112	1.1433	1.16078
osa00520 Amino sugar and nucleotide sugar metabolism	0.175904	4	1.8	HORVU5Hr1G087810.2	289		Cluster-4	S	UTP--glucose-1-phosphate uridylyltransferase	1	1.16e-10	87.676	VQLLEIAQVPDEHVDEFKS(1)IEK	3	3.3077	14	1.09415	1.013	0.945055	0.961988	0.952786	0.864162		0.847296	0.737824	0.960474	0.910145	0.967181	1.28454	1.2487	1.17581
osa00520 Amino sugar and nucleotide sugar metabolism	0.175904	4	1.8	HORVU2Hr1G099220.5	170		Cluster-4	S	UDP-N-acetylglucosamine pyrophosphorylase	0.999991	4.92e-29	216.53	LAAQSSDS(1)PR	2	43.7	25	0.189091	0.183398	2.16256	0.196061	2.61765	0.20377	1.91121	0.233568	0.226526	2.52726	0.216936	0.210329	2.75508	0.263388
osa00520 Amino sugar and nucleotide sugar metabolism	0.175904	4	1.8	HORVU4Hr1G007620.2	91		Cluster-4	S	phosphoglucomutase	0.964379	2.74e-08	130.7	DTTPYEGQKPGT(0.036)S(0.964)GLR	2	3.1126	13	1.1057	1.14885	1.06129	1.06022	1.01249		0.254082	0.874481	1.04777		1.08858	0.968691	1.1611	1.11045	1.14328
osa00710 Carbon fixation in photosynthetic organisms	0.824352	1	0.61	HORVU3Hr1G088540.1	71		Cluster-4	S	fructose-bisphosphate aldolase 2	1	8.6e-134	266	FAS(1)INVENVEDNRR	2	4.1874	44	0.97033	0.926719	0.891951	0.976555	0.971044	0.912871	0.931973	0.870845	0.91376	0.982	0.96991	0.923671	1.21097	1.31078	1.18978
osa00270 Cysteine and methionine metabolism	0.0867907	4	2.31	HORVU5Hr1G005980.2	420		Cluster-4	S	cysteine synthase D1	0.997829	0.00136654	133.07	YLS(0.998)S(0.002)VLFHSIK	2	2.4789	16	1.13632	1.07795	1.02136	0.952632	0.856994	1.05396	0.842566	0.822736	0.807477	0.918033	0.92145	0.873065	1.17946	1.25	1.26476
osa00270 Cysteine and methionine metabolism	0.0867907	4	2.31	HORVU6Hr1G063570.1	82		Cluster-4	S	S-adenosylmethionine synthase 2	1	7.22e-06	107.15	DIGFIS(1)DDVGLDADHCK	2	5.7106	9	0.977561					1.02362	0.82399	0.913596	0.856964	1.10455	1.05574	0.980865		1.21709
osa00270 Cysteine and methionine metabolism	0.0867907	4	2.31	HORVU7Hr1G055560.1	131		Cluster-4	S	Polyamine aminopropyltransferase	0.947457	1.66e-29	178.85	HS(0.947)S(0.053)VEQIDICEIDK	2	16.087	11	0.752657	0.924051					0.812942			0.873865	0.757331			2.00306	0.888889
osa00270 Cysteine and methionine metabolism	0.0867907	4	2.31	HORVU2Hr1G110120.3	491		Cluster-4	S	Adenosylhomocysteinase	0.978012	6.69e-21	189.61	S(0.022)QS(0.978)DYISIPIEGPYKPAAYR	3	-0.95608	8				1.03175		0.960348			1.0354			0.875603	1.18966		1.21241
osa00480 Glutathione metabolism	0.415416	2	1.43	HORVU5Hr1G037160.3	208		Cluster-4	S	Peroxidase superfamily protein	1	0.000100274	119.58	LPAAGPPS(1)PAEHLR	2	-3.8091	13	1.044	1.27815	1.25328	0.98444	1.13683	1.02971	0.731822	0.72		0.803607	0.874053	1.04772	1.30344		0.984067
osa00480 Glutathione metabolism	0.415416	2	1.43	HORVU7Hr1G055560.1	131		Cluster-4	S	Polyamine aminopropyltransferase	0.947457	1.66e-29	178.85	HS(0.947)S(0.053)VEQIDICEIDK	2	16.087	11	0.752657	0.924051					0.812942			0.873865	0.757331			2.00306	0.888889
osa04146 Peroxisome	0.646043	1	1.01	HORVU6Hr1G091130.9	450		Cluster-4	S	3-ketoacyl-CoA thiolase	1	2.21e-09	189.13	HIQS(1)HNFLSK	2	3.4423	15	1.07964	1.13755	1.0433	0.852665	0.853061	0.791932	1.04132	1.159	1.09674	0.643074	0.611836	0.689979	1.39315	1.26798	1.28088
osa03050 Proteasome	0.771387	1	0.71	HORVU6Hr1G021020.1	45		Cluster-4	S	26S proteasome regulatory subunit S2 1A	1	0.00108666	102.1	KDDDLS(1)EEDLALK	2	1.4995	13	0.992481	0.93251	0.918944	1.0337		1.03953	1.13559	0.0900901		1.15773	1.1415	1.21562	1.15361	1.16222	1.10685
osa00130 Ubiquinone and other terpenoid-quinone biosynthesis	0.227607	1	4.05	HORVU4Hr1G087630.1	134		Cluster-4	T	Cytochrome P450 superfamily protein	1	0.000516859	119.94	IMT(1)VPFFTNK	2	-3.2878	12			1.14404	0.956175		0.946819	1.0342	0.998964	1.07157	0.939096	0.809	0.861476	1.16004	1.16908	1.10465
osa03430 Mismatch repair	0.540467	1	1.35	HORVU4Hr1G067940.10	189		Cluster-4	S	Replication protein A 70 kDa DNA-binding subunit B	0.999996	1.48e-266	294.01	EEDAVISKPNGAS(1)PDSIMLKPR	3	3.7526	14	1.09194	1.05393	0.935865	0.993772	1.1385	0.802469		0.760936	0.788258	1.06641	1.06461	0.853846	0.930607	1.8325	1.19759
osa00190 Oxidative phosphorylation	0.501372	2	1.21	HORVU4Hr1G062880.3	161		Cluster-4	S	V-type proton ATPase subunit a3	1	3.28e-29	211.15	DLNADKS(1)PFQR	2	5.3772	9		1.0663	0.954023	0.805044		1.08195	0.807734			1.08125	0.802482			1.19457	1.18145
osa00190 Oxidative phosphorylation	0.501372	2	1.21	HORVU1Hr1G075110.4	167		Cluster-4	S	Inorganic pyrophosphatase	0.999809	1.64e-58	200.48	IIAVCADDPEYHNLNHLSELS(1)PHR	4	1.7263	26	1.23271	1.30984		0.877913	0.830671	0.785936	0.866732	0.856008	0.815764		0.864078	0.835685	1.18462	1.24622	1.20349
osa00592 alpha-Linolenic acid metabolism	0.578718	1	1.21	HORVU6Hr1G091130.9	450		Cluster-4	S	3-ketoacyl-CoA thiolase	1	2.21e-09	189.13	HIQS(1)HNFLSK	2	3.4423	15	1.07964	1.13755	1.0433	0.852665	0.853061	0.791932	1.04132	1.159	1.09674	0.643074	0.611836	0.689979	1.39315	1.26798	1.28088
osa03020 RNA polymerase	0.453401	1	1.73	HORVU5Hr1G023090.12	51		Cluster-4	S	DNA-directed RNA polymerase II subunit RPB9	0.98122	2.26e-42	115.15	NVVHHS(0.981)AGEFT(0.019)QVLQDVAGDPTLPR	3	0.80785	14	1.18061	1.05829		0.53356			0.807427	1.14706	1.07192			0.813065	1.2065	1.35895	1.44989
osa00040 Pentose and glucuronate interconversions	0.403957	1	2.02	HORVU5Hr1G087810.2	289		Cluster-4	S	UTP--glucose-1-phosphate uridylyltransferase	1	1.16e-10	87.676	VQLLEIAQVPDEHVDEFKS(1)IEK	3	3.3077	14	1.09415	1.013	0.945055	0.961988	0.952786	0.864162		0.847296	0.737824	0.960474	0.910145	0.967181	1.28454	1.2487	1.17581
osa00562 Inositol phosphate metabolism	0.865175	1	0.53	HORVU5Hr1G031300.2	135		Cluster-4	T	"Phosphatidylinositol 3,4,5-trisphosphate 3-phosphatase and dual-specificity protein phosphatase PTEN"	0.994323	2.2e-53	201.25	DPQQDETAEGST(0.005)T(0.994)PTTAQAGVFGSLTR	3	5.1836	23	0.902439	0.969307	0.91745	1.21381	1.18798	1.16787	0.853229		0.945065	0.950292	0.882969		1.03484		1.29474
osa04626 Plant-pathogen interaction	0.762866	3	0.77	HORVU2Hr1G046660.6	32		Cluster-4	T	calcium-dependent protein kinase 33	0.999989	7.53e-61	186.81	QAQT(1)PPSYNNAQPPPQAEVR	2	2.4541	16	0.91966	0.934641	0.915819	0.884762	0.920605	0.959804	0.966667	0.90625	0.898925	0.868421	0.873518	0.872923	1.42012	1.34316	1.4
osa04626 Plant-pathogen interaction	0.762866	3	0.77	HORVU4Hr1G019530.3	502		Cluster-4	S	calcium-dependent protein kinase 2	1	6.66e-265	333.04	NS(1)LNLNLGDILNPSNS	2	3.1848	15	1.18944	1.20072	0.964286	0.967975	0.93089	0.705821	0.822485	0.752465	0.671906	1.08662	1.11235	0.900641	1.28169	1.29276	1.097
osa04626 Plant-pathogen interaction	0.762866	3	0.77	HORVU3Hr1G014890.2	394		Cluster-4	S	Disease resistance protein (CC-NBS-LRR class) family	1	3.31e-24	160.04	IQHTEES(1)PPPS(1)PLR	2	27.64	26	0.218654	1.37017	1.70521	0.317686	0.599165		0.820815	0.820755	0.90572	2.1719		0.94163	1.50937	1.46002	0.877532
osa00511 Other glycan degradation	0.227607	1	4.05	HORVU1Hr1G060380.1	560		Cluster-4	S	Cytosolic endo-beta-N-acetylglucosaminidase 2	1	5.8e-35	175.48	IDS(1)EAEEDGSSEEDADR	2	2.9013	9	1.05229	1.25762		1.00103			1.17219	0.919476		1.07737	1.1586	0.1075			1.2262
osa04141 Protein processing in endoplasmic reticulum	0.787988	2	0.71	HORVU5Hr1G068810.2	53		Cluster-4	S	Protein transport protein SEC23	0.999137	0.00136375	48.476	SIPDMPVVPY(0.001)S(0.999)PLR	2	1.8337	7					1.06037	1.16846		0.848861		0.9334		0.949951	0.928571	1.16649
osa04141 Protein processing in endoplasmic reticulum	0.787988	2	0.71	HORVU6Hr1G028730.1	241		Cluster-4	S	ubiquitin fusion degradation 1	0.997732	3.45e-51	211.52	DLDASS(0.001)S(0.001)S(0.998)PAKR	2	4.0631	12	0.911538	1.1309	1.07545	0.98335	1.09562	1.17594	0.695385		0.720157	0.963389		1.0712	1.03754		1.20037
osa00280 Valine, leucine and isoleucine degradation	0.403957	1	2.02	HORVU6Hr1G091130.9	450		Cluster-4	S	3-ketoacyl-CoA thiolase	1	2.21e-09	189.13	HIQS(1)HNFLSK	2	3.4423	15	1.07964	1.13755	1.0433	0.852665	0.853061	0.791932	1.04132	1.159	1.09674	0.643074	0.611836	0.689979	1.39315	1.26798	1.28088
osa00945 Stilbenoid, diarylheptanoid and gingerol biosynthesis	0.350106	1	2.43	HORVU4Hr1G087630.1	134		Cluster-4	T	Cytochrome P450 superfamily protein	1	0.000516859	119.94	IMT(1)VPFFTNK	2	-3.2878	12			1.14404	0.956175		0.946819	1.0342	0.998964	1.07157	0.939096	0.809	0.861476	1.16004	1.16908	1.10465
osa00591 Linoleic acid metabolism	0.10729	2	3.47	HORVU4Hr1G005920.1	43		Cluster-4	S	lipoxygenase 1	1	1.73e-52	199.99	SDVLDLGDFHAS(1)LLDGVHK	3	0.29721	19	0.856759	0.869926	0.710714	0.687238	0.623624	0.52077	0.926337	0.903614	0.832998	0.797718	0.757482	0.679552	1.95708	2.18038	1.87904
osa00591 Linoleic acid metabolism	0.10729	2	3.47	HORVU5Hr1G117110.1	260		Cluster-4	S	lipoxygenase 1	0.995554	0.000106958	97.681	KPS(0.996)PNKPDHES(0.004)QGNVYVPCDEQFGHIK	4	4.1509	13	1.11183	1.104	1.18251	0.801852	0.83844	0.84579			0.945312	0.771981	0.832031	0.748272	1.03471	1.15831	1.18002
osa00910 Nitrogen metabolism	0.403957	1	2.02	HORVU6Hr1G003300.1	657		Cluster-4	S	nitrate reductase 1	0.999415	0	306.14	IGELITTGTGY(0.001)NS(0.999)DNS(0.999)VHGGS(0.001)SLSHLAPIR	3	6.5459	55	1.0069	1.07801	1.08762	1.00213	1.08278	1.01205	0.997275	0.986595	0.972502	0.95613	1.03513	0.0885529	1.25499	1.24	1.15891
osa00910 Nitrogen metabolism	0.403957	1	2.02	HORVU6Hr1G003300.1	660		Cluster-4	S	nitrate reductase 1	0.999993	0	306.14	IGELITTGTGY(0.01)NS(0.99)DNS(1)VHGGSSLSHLAPIR	3	7.7357	30	0.899138	1.05585	0.880759	0.843617	0.896247	0.859803	0.940054	0.989276	1.03941	1.03375	0.807963	0.855292	1.11308	1.32308	1.44737
osa03010 Ribosome	0.0756223	7	1.85	HORVU1Hr1G024710.2	71		Cluster-4	S	60S ribosomal protein L10-2	1	0.000170427	111.03	GVDEFS(1)HCVHLVSWEK	3	0.59302	8	1.02865	0.958262					0.888278		0.893574		0.976793	0.866596	1.24599
osa03010 Ribosome	0.0756223	7	1.85	HORVU2Hr1G028510.1	109		Cluster-4	S	Ribosomal protein S4	1	1.41e-19	205.26	ELLTLDEKS(1)PR	2	3.8777	14	0.790501	0.96189	0.906318	1.32046	1.04143	0.728205	1.00408	0.928862		1.10012	0.992857	1.05776	0.899431	0.933712	3.5
osa03010 Ribosome	0.0756223	7	1.85	HORVU2Hr1G028510.1	205		Cluster-4	S	Ribosomal protein S4	0.999896	8.71e-166	275.16	HVDFSLTS(1)PLGGGPAGR	2	6.4706	13	0.874431	1.03735	0.950617	1.30615	0.967525	0.789744	0.917431	0.857724	0.831207	1		1.06859	0.901328		3.70144
osa03010 Ribosome	0.0756223	7	1.85	HORVU7Hr1G096990.2	133		Cluster-4	S	60S acidic ribosomal protein family	1	0	343.12	KEEEKEES(1)EDDLGFSLFD	2	5.3697	117	1.06426	1.15945	0.904569	1.03327	0.927152	0.841791	0.79351	0.967807	0.822759	0.79819	0.790101	0.733264	1.26558	1.45672	1.49075
osa03010 Ribosome	0.0756223	7	1.85	HORVU7Hr1G096990.2	54		Cluster-4	T	60S acidic ribosomal protein family	0.998456	0.000167728	74.778	GELEASAAT(0.998)PY(0.001)DLQR	2	3.4832	7	1.27847		1.09543	1.0411					0.866062	1.22353	0.240147			1.24279
osa03010 Ribosome	0.0756223	7	1.85	HORVU1Hr1G073640.1	103		Cluster-4	S	60S acidic ribosomal protein family	1	2.19e-295	333.04	VEEKEES(1)DDDMGFSLFD	2	6.1961	169	0.930851		1.57555	1.0093	1.02083	0.818101	0.611054	0.970362	0.829087	0.941614	0.705983	0.702381	0.871212	1.85982	1.17069
osa03010 Ribosome	0.0756223	7	1.85	HORVU5Hr1G038920.1	147		Cluster-4	S	Ribosomal protein S4	1	0.00421775	96.313	QIVNVPS(1)FMVR	2	1.0044	6						0.995767	1.18302		0.460754			0.831074	1.25365		1.5468
osa03010 Ribosome	0.0756223	7	1.85	HORVU5Hr1G038920.1	154		Cluster-4	S	Ribosomal protein S4	1	5.48e-122	249.06	VES(1)EKHIDFSLTSPFGGGPAGR	3	-0.8408	15	0.902887	0.915872	0.904894	0.908596	0.833853	0.789418	0.860377	0.888038	0.925586	0.87619	0.906414	0.944734	1.43737	1.52355	1.53311
osa03010 Ribosome	0.0756223	7	1.85	HORVU7Hr1G075360.2	99		Cluster-4	S	60S acidic ribosomal protein family	1	0	323.09	KEEAKEES(1)DDDMGFSLFD	2	5.6176	261	0.862069	1.12042	1.03613	0.98279	1.12998	0.864105	0.607325	1.12183	0.835294	0.926855	0.854188	0.73327	0.97561	1.78685	1.20766
osa03010 Ribosome	0.0756223	7	1.85	HORVU3Hr1G026880.1	152		Cluster-4	S	60S ribosomal protein L26-1	0.999857	5.63e-107	219.76	FTAEDVAAAAGGATATGAS(1)LQEID	2	4.2347	11			1.04947	1.15262	0.969271	1.12137		1.28823	0.684906	1.09242	0.686256	0.801684	1.01685		1.37694
osa03010 Ribosome	0.0756223	7	1.85	HORVU3Hr1G026880.1	24		Cluster-4	S	60S ribosomal protein L26-1	0.997729	0.000184426	148.76	AHFTAPS(0.002)S(0.998)VR	2	2.5837	11	1.16257		0.96026	1.11731	0.881475	1.07197	0.859116		0.827358	1.14336			0.994382	1.22794	1.04324
osa00053 Ascorbate and aldarate metabolism	0.646043	1	1.01	HORVU5Hr1G037160.3	208		Cluster-4	S	Peroxidase superfamily protein	1	0.000100274	119.58	LPAAGPPS(1)PAEHLR	2	-3.8091	13	1.044	1.27815	1.25328	0.98444	1.13683	1.02971	0.731822	0.72		0.803607	0.874053	1.04772	1.30344		0.984067
osa03420 Nucleotide excision repair	0.750447	1	0.76	HORVU4Hr1G067940.10	189		Cluster-4	S	Replication protein A 70 kDa DNA-binding subunit B	0.999996	1.48e-266	294.01	EEDAVISKPNGAS(1)PDSIMLKPR	3	3.7526	14	1.09194	1.05393	0.935865	0.993772	1.1385	0.802469		0.760936	0.788258	1.06641	1.06461	0.853846	0.930607	1.8325	1.19759
osa00010 Glycolysis / Gluconeogenesis	0.072705	5	2.17	HORVU5Hr1G044350.8	55		Cluster-4	S	"2,3-bisphosphoglycerate-dependent phosphoglycerate mutase"	0.908697	8.79e-22	104.52	AAT(0.022)AT(0.069)S(0.909)PPALPPPGGEQFAEVVVVR	2	2.1386	14	0.959325	1.29018		0.908524	1.04296	0.951488		0.873598	0.851718	0.901639	0.852912	0.863372	1.27035	1.1518	1.14851
osa00010 Glycolysis / Gluconeogenesis	0.072705	5	2.17	HORVU1Hr1G075680.2	354		Cluster-4	S	hexokinase 1	0.999972	1.04e-05	133.93	SGNMVINTEWGS(1)FK	2	4.3315	13	1.13102		0.985929	1.0063	1.18095	1.26016	0.12793	0.939306	0.986577		0.952479	1.06556	1.10112	1.1433	1.16078
osa00010 Glycolysis / Gluconeogenesis	0.072705	5	2.17	HORVU3Hr1G088540.1	71		Cluster-4	S	fructose-bisphosphate aldolase 2	1	8.6e-134	266	FAS(1)INVENVEDNRR	2	4.1874	44	0.97033	0.926719	0.891951	0.976555	0.971044	0.912871	0.931973	0.870845	0.91376	0.982	0.96991	0.923671	1.21097	1.31078	1.18978
osa00010 Glycolysis / Gluconeogenesis	0.072705	5	2.17	HORVU5Hr1G002040.4	325		Cluster-4	S	Enolase	1	3.46e-53	186.21	TYDLNFKEENNDGS(1)QK	2	2.951	16	1		0.992731	0.996047	0.935	0.921922	0.876308	0.911067	0.923454	0.904382	0.944223	0.918605	1.21089	1.19631	1.19548
osa00010 Glycolysis / Gluconeogenesis	0.072705	5	2.17	HORVU4Hr1G007620.2	91		Cluster-4	S	phosphoglucomutase	0.964379	2.74e-08	130.7	DTTPYEGQKPGT(0.036)S(0.964)GLR	2	3.1126	13	1.1057	1.14885	1.06129	1.06022	1.01249		0.254082	0.874481	1.04777		1.08858	0.968691	1.1611	1.11045	1.14328
osa00640 Propanoate metabolism	0.578718	1	1.21	HORVU2Hr1G036950.1	161		Cluster-4	T	Succinyl-CoA ligase [ADP-forming] subunit alpha	0.999342	0.00192012	54.813	NGTFHTEQAIEYGT(0.001)NMVGGVT(0.999)PK	3	3.9842	8		1.11963	0.795122			0.95889	0.760725	0.868035			1.05781		1.2008		1.22112
osa00230 Purine metabolism	0.727619	1	0.81	HORVU4Hr1G007620.2	91		Cluster-4	S	phosphoglucomutase	0.964379	2.74e-08	130.7	DTTPYEGQKPGT(0.036)S(0.964)GLR	2	3.1126	13	1.1057	1.14885	1.06129	1.06022	1.01249		0.254082	0.874481	1.04777		1.08858	0.968691	1.1611	1.11045	1.14328
osa00920 Sulfur metabolism	0.403957	1	2.02	HORVU5Hr1G005980.2	420		Cluster-4	S	cysteine synthase D1	0.997829	0.00136654	133.07	YLS(0.998)S(0.002)VLFHSIK	2	2.4789	16	1.13632	1.07795	1.02136	0.952632	0.856994	1.05396	0.842566	0.822736	0.807477	0.918033	0.92145	0.873065	1.17946	1.25	1.26476
osa03018 RNA degradation	0.363782	4	1.31	HORVU6Hr1G071910.3	875		Cluster-4	S	Enhancer of mRNA-decapping protein 4	0.999553	0.000581172	96.78	SVTTDKYS(1)VEESR	2	1.3094	8	0.996158	1.0843	1.08223			0.7294	0.919081						0.931373	1.04757	1.0549
osa03018 RNA degradation	0.363782	4	1.31	HORVU6Hr1G071910.3	856		Cluster-4	S	Enhancer of mRNA-decapping protein 4	1	7.43e-232	304.49	AQNS(1)LEQTVEMISER	2	4.2141	15	1.25937	1.0969	1.03592	0.860887	0.791152	0.809766	1.01598	0.977183	1.0429	0.909469	0.796334	0.807054	1.24314	1.10931	1.19706
osa03018 RNA degradation	0.363782	4	1.31	HORVU3Hr1G073230.1	555		Cluster-4	S	Chaperone protein DnaK	0.998129	0.0129709	69.201	SSGGLS(0.002)ES(0.998)EIEK	2	2.1648	11		1.06288	0.958126	0.978894	1.06004	0.986056		0.79005		1.11078	1.034	0.924925		1.03284	1.05906
osa03018 RNA degradation	0.363782	4	1.31	HORVU5Hr1G002040.4	325		Cluster-4	S	Enolase	1	3.46e-53	186.21	TYDLNFKEENNDGS(1)QK	2	2.951	16	1		0.992731	0.996047	0.935	0.921922	0.876308	0.911067	0.923454	0.904382	0.944223	0.918605	1.21089	1.19631	1.19548
osa03018 RNA degradation	0.363782	4	1.31	HORVU3Hr1G074770.1	485		Cluster-4	S	Protein PAT1 homolog 1	0.992583	6.04e-09	150.11	SLLEVDHPS(0.007)S(0.993)GEGPHDQK	3	0.43392	19	1.02411	1.27253	1.07636	0.905276	0.778918			1.08774	0.768635		0.855222	0.761194		1.08342	1.14841
osa04145 Phagosome	0.824352	1	0.61	HORVU4Hr1G062880.3	161		Cluster-4	S	V-type proton ATPase subunit a3	1	3.28e-29	211.15	DLNADKS(1)PFQR	2	5.3772	9		1.0663	0.954023	0.805044		1.08195	0.807734			1.08125	0.802482			1.19457	1.18145
osa04130 SNARE interactions in vesicular transport	0.138328	3	2.28	HORVU6Hr1G091720.6	77		Cluster-4	S	Bet1-like SNARE 1-1	1	3.6e-05	130.12	RIS(1)GDINEEVEAHNR	3	1.28	15	1.1096		1.05647	0.746822	0.792413	0.759754	0.984601	0.914132		0.965696	0.858751	0.890337	1.16452	1.11754	1.40535
osa04130 SNARE interactions in vesicular transport	0.138328	3	2.28	HORVU5Hr1G016680.2	111		Cluster-4	S	Syntaxin-52	0.999999	0.00149203	110.06	QMGTSFNVS(1)NFANR	2	6.5119	8	0.982524		0.851687		1.23673	1.02549			0.609414		0.694389		1.40141		1.36969
osa04130 SNARE interactions in vesicular transport	0.138328	3	2.28	HORVU5Hr1G103620.1	8		Cluster-4	S	Syntaxin-121	0.990025	2.19e-38	240.94	MNNLFSS(0.01)S(0.99)WKR	2	2.7081	57				0.975069				0.908333	0.921206	0.928879					1.24972
osa03008 Ribosome biogenesis in eukaryotes	0.647581	2	0.93	HORVU2Hr1G027370.1	4		Cluster-4	T	tRNA pseudouridine synthase B	0.94809	0.0114293	69.224	S(0.006)S(0.045)T(0.948)PPVVASPASEHTK	2	-17.02	8			1.07586			0.922607	0.813282		0.793136			0.934066	1.1853	1.1658	1.13769
osa03008 Ribosome biogenesis in eukaryotes	0.647581	2	0.93	HORVU2Hr1G064130.1	85		Cluster-4	S	U3 small nucleolar RNA-associated protein 6 homolog	0.999996	1.1e-162	270.11	ATPNPTHS(1)DEDKDTNEDGK	2	3.9811	11				0.877369	0.993074	0.952673	0.871658	1.12475	0.885957	1.06993	1.01301	1.10188		1.34332	1.2754
osa04712 Circadian rhythm - plant	0.578718	1	1.21	HORVU4Hr1G053400.1	1084		Cluster-4	S	phytochrome B	0.999958	0.00368453	87.727	QNS(1)DGTETMLFLFR	2	-2.433	8	1.34863	0.985755	0.863946		0.691542						0.804878				1.15149
osa02010 ABC transporters	0.22765	2	2.21	HORVU4Hr1G058580.2	747		Cluster-4	S	Lipid A export ATP-binding/permease protein MsbA	1	9.03e-13	213.29	RHDS(1)FEMELPNLPK	3	-5.1382	74	1.17614	0.932496	0.898723	0.808532	0.762525	0.817792	0.848638	0.932671	0.87051	0.955577	1.01683	1.76067	1.23101	1.15164	1.20724
osa02010 ABC transporters	0.22765	2	2.21	HORVU2Hr1G115180.1	638		Cluster-4	S	Multidrug resistance ABC transporter ATP-binding and permease protein	1	1.21e-08	189.47	S(1)MHLTSSLS(0.641)T(0.359)K	2	3.3679	31	1.02178	1.03555	0.9601	0.970414	0.896393	1.03229	0.960508	1.0136	0.949878	0.818667	0.859768	1.21542		1.42802	1.23597
osa00051 Fructose and mannose metabolism	0.473583	2	1.28	HORVU1Hr1G075680.2	354		Cluster-4	S	hexokinase 1	0.999972	1.04e-05	133.93	SGNMVINTEWGS(1)FK	2	4.3315	13	1.13102		0.985929	1.0063	1.18095	1.26016	0.12793	0.939306	0.986577		0.952479	1.06556	1.10112	1.1433	1.16078
osa00051 Fructose and mannose metabolism	0.473583	2	1.28	HORVU3Hr1G088540.1	71		Cluster-4	S	fructose-bisphosphate aldolase 2	1	8.6e-134	266	FAS(1)INVENVEDNRR	2	4.1874	44	0.97033	0.926719	0.891951	0.976555	0.971044	0.912871	0.931973	0.870845	0.91376	0.982	0.96991	0.923671	1.21097	1.31078	1.18978
osa03040 Spliceosome	0.419507	6	1.16	HORVU4Hr1G089820.7	51		Cluster-4	S	THO complex subunit 1	0.993404	3.45e-35	182.23	AATS(0.004)S(0.993)PS(0.003)APAAVSSHADR	2	1.8795	14		1.01397		1.22085			0.773694					0.821364		1.0304	1.1401
osa03040 Spliceosome	0.419507	6	1.16	HORVU4Hr1G003990.3	286		Cluster-4	S	RNA-binding protein 1	0.999979	0.000147369	146.34	GGGADYGS(1)GGPTR	2	1.7477	16	1.04936	0.966667	0.903808	0.774256	0.870588	0.896866	0.833177	1.05979	1.05184	0.797284	0.813953	0.979189	1.21032	1.4663	1.39187
osa03040 Spliceosome	0.419507	6	1.16	HORVU6Hr1G011910.30	269		Cluster-4	S	arginine/serine-rich splicing factor 35	1	2.95e-11	189.56	ERGS(1)PDYGK	2	1.0656	13					1.14141	1.18651		0.791502	0.910359	0.862167	0.8907	0.789326		0.992388	1.26483
osa03040 Spliceosome	0.419507	6	1.16	HORVU6Hr1G072870.1	181		Cluster-4	S	RNA-binding protein 1	1	4.32e-05	135.89	KPS(1)NPPHSLDSKPR	3	-3.2752	9		1.28696		0.790744		0.837707				0.45825		0.832252		1.89226
osa03040 Spliceosome	0.419507	6	1.16	HORVU7Hr1G063150.2	770		Cluster-4	S	RNA-binding protein 25	1	0.00044649	133.13	IDEDGARLS(1)DDRR	2	2.855	15	0.966387	0.928499	0.809174	0.9	0.923988	0.96012	0.944981	0.957967	0.904762		0.992308		1.23466	1.23299	1.28139
osa03040 Spliceosome	0.419507	6	1.16	HORVU6Hr1G083840.4	225		Cluster-4	S	Serine/arginine-rich splicing factor 7	0.998217	0.00124396	153.18	GRS(1)Y(0.002)S(0.998)KS(1)PVR	2	3.8857	14	1.01497		1.08655	0.920762	0.0534351	0.921201	0.738007		0.800995	0.853744	0.991159	0.900703	1.26769	1.45312	2.34403
osa03040 Spliceosome	0.419507	6	1.16	HORVU6Hr1G083840.4	227		Cluster-4	S	Serine/arginine-rich splicing factor 7	1	0.00124396	153.18	GRS(0.973)Y(0.03)S(0.997)KS(1)PVR	2	6.1798	15	1.02894		1.10115	0.932798	0.0543893	0.933396	0.748155	0.821074	0.81194	0.865198	1.00393	0.913005	1.28513	1.47159	2.375
osa03040 Spliceosome	0.419507	6	1.16	HORVU6Hr1G083840.4	223		Cluster-4	S	Serine/arginine-rich splicing factor 7	0.999958	0.00124396	153.18	GRS(1)Y(0.002)S(0.998)KS(1)PVR	2	3.8857	13	0.92016		1.03024	0.872618		0.873358	0.699262	0.76839	0.759204	0.808811	0.939096	0.85413	1.20205	1.37642	2.22124
osa00941 Flavonoid biosynthesis	0.350106	1	2.43	HORVU4Hr1G087630.1	134		Cluster-4	T	Cytochrome P450 superfamily protein	1	0.000516859	119.94	IMT(1)VPFFTNK	2	-3.2878	12			1.14404	0.956175		0.946819	1.0342	0.998964	1.07157	0.939096	0.809	0.861476	1.16004	1.16908	1.10465
osa00500 Starch and sucrose metabolism	0.0287145	5	2.76	HORVU7Hr1G120520.1	12		Cluster-4	S	sucrose synthase 6	1	2.57e-108	276.47	MDS(1)IAESMPDALQQSR	2	4.1701	40	1.14113	1.13401	1.01651	0.882236	1.01201	0.98794		1.27816	0.36718	0.879257	0.83679	0.893386	1.11606	0.919311	1.99829
osa00500 Starch and sucrose metabolism	0.0287145	5	2.76	HORVU1Hr1G075680.2	354		Cluster-4	S	hexokinase 1	0.999972	1.04e-05	133.93	SGNMVINTEWGS(1)FK	2	4.3315	13	1.13102		0.985929	1.0063	1.18095	1.26016	0.12793	0.939306	0.986577		0.952479	1.06556	1.10112	1.1433	1.16078
osa00500 Starch and sucrose metabolism	0.0287145	5	2.76	HORVU5Hr1G087810.2	289		Cluster-4	S	UTP--glucose-1-phosphate uridylyltransferase	1	1.16e-10	87.676	VQLLEIAQVPDEHVDEFKS(1)IEK	3	3.3077	14	1.09415	1.013	0.945055	0.961988	0.952786	0.864162		0.847296	0.737824	0.960474	0.910145	0.967181	1.28454	1.2487	1.17581
osa00500 Starch and sucrose metabolism	0.0287145	5	2.76	HORVU3Hr1G002280.1	229		Cluster-4	T	sucrose phosphate synthase 1F	0.799928	1.86e-05	121.86	IGS(0.2)T(0.8)DAIDVWANQHK	3	0.22354	16	0.947315		0.885886	0.931702	0.762712	0.875228			0.906334	1.1843		1.02521	1.2413	1.48148
osa00500 Starch and sucrose metabolism	0.0287145	5	2.76	HORVU4Hr1G007620.2	91		Cluster-4	S	phosphoglucomutase	0.964379	2.74e-08	130.7	DTTPYEGQKPGT(0.036)S(0.964)GLR	2	3.1126	13	1.1057	1.14885	1.06129	1.06022	1.01249		0.254082	0.874481	1.04777		1.08858	0.968691	1.1611	1.11045	1.14328
osa04144 Endocytosis	0.66744	4	0.9	HORVU5Hr1G088140.2	6		Cluster-4	S	Tumor susceptibility gene 101 protein	0.991118	2.2e-22	108.8	APS(0.009)PS(0.991)PPPPASGAQYAHQFLNTALSQR	3	3.7498	9	0.948992	1.15789		0.941115	0.97593			1.04333			0.693438		1.2872	1.22018	1.1941
osa04144 Endocytosis	0.66744	4	0.9	HORVU4Hr1G063180.2	1554		Cluster-4	S	Brefeldin A-inhibited guanine nucleotide-exchange protein 2	1	3.23e-53	217.82	EDES(1)QPS(1)EDGTEETSR	2	3.0679	46	1.77593	0.774257	0.888786	0.870457	0.754857	1.29528	1.11387	0.913043	0.504606	0.772152	0.727	1.27655	1.34754	0.611296	1.41065
osa04144 Endocytosis	0.66744	4	0.9	HORVU6Hr1G077000.1	90		Cluster-4	S	dynamin-like 3	0.999981	0.000505585	48.363	QAASLLADDDPS(1)DDAAPR	2	2.3539	4	1.14788						0.394737			1.07662					1.38619
osa04144 Endocytosis	0.66744	4	0.9	HORVU3Hr1G010300.1	409		Cluster-4	S	Vacuolar protein sorting-associated protein 4B	0.801758	3.16e-06	93.517	VHLGDT(0.001)PHS(0.153)LS(0.802)ES(0.045)DFEVLGR	3	2.0089	7		0.987248			1.02645			0.857143	0.788187				1.19593	1.03693	1.1126
osa00940 Phenylpropanoid biosynthesis	0.771387	1	0.71	HORVU4Hr1G087630.1	134		Cluster-4	T	Cytochrome P450 superfamily protein	1	0.000516859	119.94	IMT(1)VPFFTNK	2	-3.2878	12			1.14404	0.956175		0.946819	1.0342	0.998964	1.07157	0.939096	0.809	0.861476	1.16004	1.16908	1.10465
osa00563 Glycosylphosphatidylinositol (GPI)-anchor biosynthesis	0.158082	1	6.07	HORVU3Hr1G063250.2	487		Cluster-4	S	GPI transamidase component family protein / Gaa1-like family protein	0.999983	7.38e-14	166.94	TKGS(1)ADNLQMEGGSWK	2	-57.424	15	0.91254			0.959381			0.898338					0.774349	1.11912
osa00260 Glycine, serine and threonine metabolism	0.540467	1	1.35	HORVU5Hr1G044350.8	55		Cluster-4	S	"2,3-bisphosphoglycerate-dependent phosphoglycerate mutase"	0.908697	8.79e-22	104.52	AAT(0.022)AT(0.069)S(0.909)PPALPPPGGEQFAEVVVVR	2	2.1386	14	0.959325	1.29018		0.908524	1.04296	0.951488		0.873598	0.851718	0.901639	0.852912	0.863372	1.27035	1.1518	1.14851
osa00999 Biosynthesis of secondary metabolites - unclassified	0.158082	1	6.07	HORVU4Hr1G087630.1	134		Cluster-4	T	Cytochrome P450 superfamily protein	1	0.000516859	119.94	IMT(1)VPFFTNK	2	-3.2878	12			1.14404	0.956175		0.946819	1.0342	0.998964	1.07157	0.939096	0.809	0.861476	1.16004	1.16908	1.10465
osa03030 DNA replication	0.259427	2	2.02	HORVU4Hr1G067940.10	189		Cluster-4	S	Replication protein A 70 kDa DNA-binding subunit B	0.999996	1.48e-266	294.01	EEDAVISKPNGAS(1)PDSIMLKPR	3	3.7526	14	1.09194	1.05393	0.935865	0.993772	1.1385	0.802469		0.760936	0.788258	1.06641	1.06461	0.853846	0.930607	1.8325	1.19759
osa03030 DNA replication	0.259427	2	2.02	HORVU1Hr1G063700.2	215		Cluster-4	S	DNA helicase MCM8	0.797477	1.15e-86	274.89	T(0.001)PRS(0.999)DDDGDGLT(0.001)PS(0.797)S(0.202)PGR	2	4.9742	6			1.59207		0.407163						0.358434		1.75187
osa00052 Galactose metabolism	0.0222383	3	4.55	HORVU1Hr1G075680.2	354		Cluster-4	S	hexokinase 1	0.999972	1.04e-05	133.93	SGNMVINTEWGS(1)FK	2	4.3315	13	1.13102		0.985929	1.0063	1.18095	1.26016	0.12793	0.939306	0.986577		0.952479	1.06556	1.10112	1.1433	1.16078
osa00052 Galactose metabolism	0.0222383	3	4.55	HORVU5Hr1G087810.2	289		Cluster-4	S	UTP--glucose-1-phosphate uridylyltransferase	1	1.16e-10	87.676	VQLLEIAQVPDEHVDEFKS(1)IEK	3	3.3077	14	1.09415	1.013	0.945055	0.961988	0.952786	0.864162		0.847296	0.737824	0.960474	0.910145	0.967181	1.28454	1.2487	1.17581
osa00052 Galactose metabolism	0.0222383	3	4.55	HORVU4Hr1G007620.2	91		Cluster-4	S	phosphoglucomutase	0.964379	2.74e-08	130.7	DTTPYEGQKPGT(0.036)S(0.964)GLR	2	3.1126	13	1.1057	1.14885	1.06129	1.06022	1.01249		0.254082	0.874481	1.04777		1.08858	0.968691	1.1611	1.11045	1.14328
osa01040 Biosynthesis of unsaturated fatty acids	0.158082	1	6.07	HORVU6Hr1G091130.9	450		Cluster-4	S	3-ketoacyl-CoA thiolase	1	2.21e-09	189.13	HIQS(1)HNFLSK	2	3.4423	15	1.07964	1.13755	1.0433	0.852665	0.853061	0.791932	1.04132	1.159	1.09674	0.643074	0.611836	0.689979	1.39315	1.26798	1.28088
osa04070 Phosphatidylinositol signaling system	0.887032	1	0.49	HORVU5Hr1G031300.2	135		Cluster-4	T	"Phosphatidylinositol 3,4,5-trisphosphate 3-phosphatase and dual-specificity protein phosphatase PTEN"	0.994323	2.2e-53	201.25	DPQQDETAEGST(0.005)T(0.994)PTTAQAGVFGSLTR	3	5.1836	23	0.902439	0.969307	0.91745	1.21381	1.18798	1.16787	0.853229		0.945065	0.950292	0.882969		1.03484		1.29474
osa00020 Citrate cycle (TCA cycle)	0.646043	1	1.01	HORVU2Hr1G036950.1	161		Cluster-4	T	Succinyl-CoA ligase [ADP-forming] subunit alpha	0.999342	0.00192012	54.813	NGTFHTEQAIEYGT(0.001)NMVGGVT(0.999)PK	3	3.9842	8		1.11963	0.795122			0.95889	0.760725	0.868035			1.05781		1.2008		1.22112
osa00620 Pyruvate metabolism	0.808203	1	0.64	HORVU5Hr1G109440.3	211		Cluster-4	T	Lactoylglutathione lyase	1	5.57e-05	84.144	FEILERPGT(1)PEPLCQVMLR	3	-2.7193	9		1.83233	1.29438	0.342314			0.637363			0.841967	0.88717	1.38939	1.4972
osa00860 Porphyrin and chlorophyll metabolism	0.0823928	1	12.14	HORVU2Hr1G084670.28	63		Cluster-4	S	Protoporphyrinogen oxidase	1	2.36e-08	129.03	NQS(1)FDAVIMTAPLSNVQR	2	4.3015	15	1.2341			0.981281	0.806984	0.952191	0.933614	0.806599		1.0269	1.27786			1.11718	1.26553

## Sheet: Cluster-1
KEGG pathway	Mapping	Background	All Mapping	All Background	Fold enrichment	Fisher's exact test p value	-log10(p value)	Related proteins
osa00500 Starch and sucrose metabolism	9	22	107	886	3.39	0.000505992	3.3	HORVU7Hr1G033230.8 HORVU3Hr1G002280.1 HORVU0Hr1G022810.3 HORVU5Hr1G069850.14 HORVU4Hr1G066510.7 HORVU5Hr1G087810.2 HORVU1Hr1G076480.3 HORVU6Hr1G084190.1 HORVU4Hr1G007620.2
osa00520 Amino sugar and nucleotide sugar metabolism	7	27	107	886	2.15	0.0349954	1.46	HORVU7Hr1G112930.2 HORVU4Hr1G038960.2 HORVU1Hr1G088560.2 HORVU5Hr1G087810.2 HORVU5Hr1G069850.14 HORVU4Hr1G007620.2 HORVU6Hr1G065690.2

## Sheet: Cluster-1 Pathway2Protein
KEGG pathway	Fisher's exact test p value	Mapping	Fold enrichment	Protein accession	Position	Ratio	Regulated Type	Amino acid	Protein description	Localization probability	PEP	Score	Modified sequence	Charge	Mass error [ppm]	MS/MS Count	D1CK6H_1	D1CK6H_2	D1CK6H_3	H1E_48H_1	H1E_48H_2	H1E_48H_3	H1E_6H_1	H1E_6H_2	H1E_6H_3	H1_P48H_1	H1_P48H_2	H1_P48H_3	H1_P6H_1	H1_P6H_2	H1_P6H_3
osa03015 mRNA surveillance pathway	0.239446	6	1.42	HORVU0Hr1G008280.1	194		Cluster-1	S	RNA-binding protein 1	1	3.71e-40	233	S(1)PAGGINYVMNR	2	1.7249	31	0.909871	0.987778	0.926882	1.1039	1.1239	1.11696	0.972421	0.886297	0.971029	1.19595	1.12316	1.15549	0.841351	0.775051	0.853978
osa03015 mRNA surveillance pathway	0.239446	6	1.42	HORVU0Hr1G008280.1	208		Cluster-1	S	RNA-binding protein 1	1	9.44e-187	251.37	ANS(1)FLNGYTQGYSPSPVGGYGMR	2	4.6193	26	1.28433	1.34222	1.23333	1.06494	1.20293	1.22125	0.998979	0.752187	1.11588	0.945946	1.08456	1.07872	0.767656	0.564417	0.375629
osa03015 mRNA surveillance pathway	0.239446	6	1.42	HORVU0Hr1G008280.1	187		Cluster-1	S	RNA-binding protein 1	1	0.00433307	114.39	ELS(1)PGPSMR	2	-0.080337	13	0.875536	0.798889	1.03118	0.926716	1.67805	0.980507	0.617978	0.532556		1.06371	1.10938	1.61419	0.672467
osa03015 mRNA surveillance pathway	0.239446	6	1.42	HORVU4Hr1G060270.6	814		Cluster-1	S	Serine/arginine repetitive matrix protein 1	0.999007	1.35e-07	87.892	HVVTPS(0.001)S(0.001)DVEKDHES(0.999)DS(1)DADVR	3	5.133	13	1.04778				1.19224			0.853659	1.01299	1.03025	0.899602
osa03015 mRNA surveillance pathway	0.239446	6	1.42	HORVU4Hr1G060270.6	816		Cluster-1	S	Serine/arginine repetitive matrix protein 1	0.999889	1.35e-07	87.892	HVVTPS(0.001)SDVEKDHES(0.999)DS(1)DADVR	3	5.2213	13	1.04778				1.19224			0.853659	1.01299	1.03025	0.899602
osa03015 mRNA surveillance pathway	0.239446	6	1.42	HORVU4Hr1G037030.4	371		Cluster-1	S	Apoptotic chromatin condensation inducer in the nucleus	1	0.000513646	101.43	SNNQVPEVS(1)PDLGS(1)PVK	2	8.329	8				1.71044	1.30291	1.68187		0.290438				1.05902			0.263204
osa03015 mRNA surveillance pathway	0.239446	6	1.42	HORVU4Hr1G037030.4	468		Cluster-1	S	Apoptotic chromatin condensation inducer in the nucleus	0.976396	0	350.57	S(0.024)S(0.976)GDESLEDDVMEIK	2	5.3212	40	0.982652	1.03616	1.09884	1.17976	1.03689	0.961231	0.752542	0.983914	0.769096	1.05134	1.23495	1.11257	0.803209	0.998361	1.16637
osa03015 mRNA surveillance pathway	0.239446	6	1.42	HORVU4Hr1G037030.4	286		Cluster-1	S	Apoptotic chromatin condensation inducer in the nucleus	0.999795	1.2e-65	226.65	SDLISSEAKS(1)DTAEASK	2	3.3047	15	1.0632	0.964972	1.00385	1.0183	0.873786	0.997719	0.918644	0.98034	1.04478	1.16898	1.22222	1.21639	0.887669	0.879508	0.90493
osa03015 mRNA surveillance pathway	0.239446	6	1.42	HORVU4Hr1G037030.4	376		Cluster-1	S	Apoptotic chromatin condensation inducer in the nucleus	1	4.52e-126	266.24	SNNQVPEVS(1)PDLGS(1)PVK	2	8.329	56	1.18092	1.01356	1.15918	1.15823	1.11456	1.21095	0.826271	0.849866	0.893766	1.09198	1.11227	1.20109	0.821791	0.8	0.869718
osa03015 mRNA surveillance pathway	0.239446	6	1.42	HORVU4Hr1G037030.4	129		Cluster-1	S	Apoptotic chromatin condensation inducer in the nucleus	1	1.14e-217	245.13	LFESIESEEAS(1)DES(1)AEDVGANEGAPIGK	3	4.6015	46	0.472119	1.06893	0.966624	1.90635	1.52913	1.43558	0.462712	0.725648	0.769096	1.55722	1.89468	1.85027	0.173142	0.517213	0.403169
osa03015 mRNA surveillance pathway	0.239446	6	1.42	HORVU4Hr1G037030.4	126		Cluster-1	S	Apoptotic chromatin condensation inducer in the nucleus	1	1.14e-217	245.13	LFESIESEEAS(1)DES(1)AEDVGANEGAPIGK	3	4.5262	55	0.532838	0.893785	1.03338	2.01184	1.61359	1.52794	0.472034	0.74084	0.643547	1.59037	1.99074	1.53115	0.177365	0.548361	0.4375
osa03015 mRNA surveillance pathway	0.239446	6	1.42	HORVU1Hr1G057660.1	292		Cluster-1	S	RNA-binding protein 1	1	1.42e-22	132.33	S(1)HEILGQEVAVDSAAPVEGGPSR	3	2.0059	42	0.549889	0.542541	1.88534	0.582104	1.44143	0.580925	0.652008		1.63148	0.747601	1.55545	1.52616	0.733267	0.780437	0.759666
osa03015 mRNA surveillance pathway	0.239446	6	1.42	HORVU2Hr1G011580.27	275		Cluster-1	S	Cleavage and polyadenylation specificity factor subunit 1	0.999985	0	480.62	DNSFS(1)PAGSVDLASASDSR	2	4.3709	20	0.940807		0.979401	1.40648	1.36013	0.993644	0.767627	1.07647	1.26878	1.21946	0.867329	0.406289	0.774926
osa03015 mRNA surveillance pathway	0.239446	6	1.42	HORVU1Hr1G095100.1	31		Cluster-1	S	ATP-dependent RNA helicase DeaD	1	1.64e-07	126.46	VVLEAS(1)AAKPAADAK	2	2.1307	15	1.06881	1.03027	0.926692	1.09459	1.13665	1.01729	0.645957	0.888554	0.788789	1.3565	1.23431	1.40084	0.76868	0.738906	0.924076
osa03013 RNA transport	0.0650736	12	1.58	HORVU3Hr1G113360.2	560		Cluster-1	S	proteinaceous RNase P 2	0.999913	1.39e-168	216.82	EPLVANGVAQDLS(1)PSEASNGAGQR	2	3.9986	13		0.957641	1.19783	1.53804		0.947795	0.830909	0.860517	0.916914		0.93246	0.982932	0.956616	0.79323
osa03013 RNA transport	0.0650736	12	1.58	HORVU4Hr1G060270.6	814		Cluster-1	S	Serine/arginine repetitive matrix protein 1	0.999007	1.35e-07	87.892	HVVTPS(0.001)S(0.001)DVEKDHES(0.999)DS(1)DADVR	3	5.133	13	1.04778				1.19224			0.853659	1.01299	1.03025	0.899602
osa03013 RNA transport	0.0650736	12	1.58	HORVU4Hr1G060270.6	816		Cluster-1	S	Serine/arginine repetitive matrix protein 1	0.999889	1.35e-07	87.892	HVVTPS(0.001)SDVEKDHES(0.999)DS(1)DADVR	3	5.2213	13	1.04778				1.19224			0.853659	1.01299	1.03025	0.899602
osa03013 RNA transport	0.0650736	12	1.58	HORVU5Hr1G021240.1	187		Cluster-1	S	Nuclear pore complex protein Nup93	0.967276	3.56e-199	287.15	HALMPSSAS(0.032)S(0.967)PQASSGLPAEEVMPIPNK	3	2.528	42	0.93692	1.01744	0.977422	1.39847	1.25047	1.43151	0.634172	0.843784	0.814932	1.32239	1.35172	1.32861	0.538302	0.578658	0.399371
osa03013 RNA transport	0.0650736	12	1.58	HORVU6Hr1G080550.2	635		Cluster-1	S	"THO complex, subunit 5"	0.988452	7.4e-07	139.78	LSVS(0.012)HS(0.988)FGR	2	0.90016	14	1.0018	0.8861	1.06871	1.01031	1.07407	1.01733	0.864253	0.804428	0.977867		1.13797	1.46482	1.01245	0.849095	0.79056
osa03013 RNA transport	0.0650736	12	1.58	HORVU1Hr1G095100.1	31		Cluster-1	S	ATP-dependent RNA helicase DeaD	1	1.64e-07	126.46	VVLEAS(1)AAKPAADAK	2	2.1307	15	1.06881	1.03027	0.926692	1.09459	1.13665	1.01729	0.645957	0.888554	0.788789	1.3565	1.23431	1.40084	0.76868	0.738906	0.924076
osa03013 RNA transport	0.0650736	12	1.58	HORVU4Hr1G066290.8	568		Cluster-1	S	"Nucleoporin, Nup133/Nup155-like"	0.99514	6.38e-09	182.22	RVS(0.995)S(0.005)EAWSAGDR	2	2.69	13	1.03906	0.930233	0.939535	1.09661	1.19444	1.02417	0.871963	0.819168		1.09589	1.07167		1.03256	1.00638	0.948507
osa03013 RNA transport	0.0650736	12	1.58	HORVU4Hr1G066290.8	573		Cluster-1	S	"Nucleoporin, Nup133/Nup155-like"	0.999532	0.00366735	72.327	VSSEAWS(1)AGDR	2	1.7387	6			0.912558	1.09861		1.23968	0.850467		0.893514						0.876416
osa03013 RNA transport	0.0650736	12	1.58	HORVU6Hr1G072500.1	445		Cluster-1	S	Eukaryotic translation initiation factor 5	1	0	403.54	PVVEWLQSAES(1)DDDDE	2	7.2158	33	0.931892	1.14528	1.05437	1.22277	1.1409	1.08817	0.649225	0.922919	0.630019	1.12821	1.10728	1.00289	0.740443	1.13569	1.11489
osa03013 RNA transport	0.0650736	12	1.58	HORVU2Hr1G041760.1	702		Cluster-1	S	Eukaryotic translation initiation factor 4G	0.858327	1.27e-56	108.02	ISGLTSATSES(0.004)S(0.019)IS(0.858)PNHGNS(0.083)EADS(0.018)T(0.009)S(0.009)LNAADVPSTVISSAK	3	6.1904	5	0.977324			1.18249			0.99722							0.823839	0.858491
osa03013 RNA transport	0.0650736	12	1.58	HORVU2Hr1G041760.1	1022		Cluster-1	T	Eukaryotic translation initiation factor 4G	0.934418	6.34e-18	135.5	IELDDWEDAADMS(0.066)T(0.934)PK	2	4.538	22	1.05442	1.03712	0.957237	1.5327	1.4774	1.4234	0.774791	0.743306	0.715074	1.26566		1.26554	0.689024	0.702892	0.650943
osa03013 RNA transport	0.0650736	12	1.58	HORVU2Hr1G041760.1	1181		Cluster-1	S	Eukaryotic translation initiation factor 4G	0.998372	0.00239066	154.09	S(0.002)GS(0.998)DADRWQQK	2	-0.48905	5					1.28556		0.910102		0.78125		1.09342		0.84669
osa03013 RNA transport	0.0650736	12	1.58	HORVU2Hr1G041760.1	734		Cluster-1	S	Eukaryotic translation initiation factor 4G	0.950839	1.75e-17	112.29	LS(0.006)S(0.035)AS(0.951)T(0.008)GEPQAVESLDVAAVK	2	4.0892	7			1.03289	1.14873	1.13671	1.07234		1.05263		1.00324					0.73928
osa03013 RNA transport	0.0650736	12	1.58	HORVU4Hr1G037030.4	371		Cluster-1	S	Apoptotic chromatin condensation inducer in the nucleus	1	0.000513646	101.43	SNNQVPEVS(1)PDLGS(1)PVK	2	8.329	8				1.71044	1.30291	1.68187		0.290438				1.05902			0.263204
osa03013 RNA transport	0.0650736	12	1.58	HORVU4Hr1G037030.4	468		Cluster-1	S	Apoptotic chromatin condensation inducer in the nucleus	0.976396	0	350.57	S(0.024)S(0.976)GDESLEDDVMEIK	2	5.3212	40	0.982652	1.03616	1.09884	1.17976	1.03689	0.961231	0.752542	0.983914	0.769096	1.05134	1.23495	1.11257	0.803209	0.998361	1.16637
osa03013 RNA transport	0.0650736	12	1.58	HORVU4Hr1G037030.4	286		Cluster-1	S	Apoptotic chromatin condensation inducer in the nucleus	0.999795	1.2e-65	226.65	SDLISSEAKS(1)DTAEASK	2	3.3047	15	1.0632	0.964972	1.00385	1.0183	0.873786	0.997719	0.918644	0.98034	1.04478	1.16898	1.22222	1.21639	0.887669	0.879508	0.90493
osa03013 RNA transport	0.0650736	12	1.58	HORVU4Hr1G037030.4	376		Cluster-1	S	Apoptotic chromatin condensation inducer in the nucleus	1	4.52e-126	266.24	SNNQVPEVS(1)PDLGS(1)PVK	2	8.329	56	1.18092	1.01356	1.15918	1.15823	1.11456	1.21095	0.826271	0.849866	0.893766	1.09198	1.11227	1.20109	0.821791	0.8	0.869718
osa03013 RNA transport	0.0650736	12	1.58	HORVU4Hr1G037030.4	129		Cluster-1	S	Apoptotic chromatin condensation inducer in the nucleus	1	1.14e-217	245.13	LFESIESEEAS(1)DES(1)AEDVGANEGAPIGK	3	4.6015	46	0.472119	1.06893	0.966624	1.90635	1.52913	1.43558	0.462712	0.725648	0.769096	1.55722	1.89468	1.85027	0.173142	0.517213	0.403169
osa03013 RNA transport	0.0650736	12	1.58	HORVU4Hr1G037030.4	126		Cluster-1	S	Apoptotic chromatin condensation inducer in the nucleus	1	1.14e-217	245.13	LFESIESEEAS(1)DES(1)AEDVGANEGAPIGK	3	4.5262	55	0.532838	0.893785	1.03338	2.01184	1.61359	1.52794	0.472034	0.74084	0.643547	1.59037	1.99074	1.53115	0.177365	0.548361	0.4375
osa03013 RNA transport	0.0650736	12	1.58	HORVU5Hr1G092180.1	1931		Cluster-1	S	Nuclear pore membrane glycoprotein 210	1	5.22e-53	156.41	HAAPAPAAGPAMAPDPAS(1)PAIGEFS(1)PR	3	1.5616	23	0.900688	1.08381	1.08691	1.17259	1.15392	0.694472	0.397287	0.294347	1.04599	1.69325	1.66147	1.49137	0.372781
osa03013 RNA transport	0.0650736	12	1.58	HORVU5Hr1G092180.1	1924		Cluster-1	S	Nuclear pore membrane glycoprotein 210	1	1.42e-06	95.596	HAAPAPAAGPAMAPDPAS(1)PAIGEFS(1)PR	3	1.5616	8						2.18492	0.665698		0.767123	0.92638	0.938733	0.925888	0.62426
osa03013 RNA transport	0.0650736	12	1.58	HORVU5Hr1G063770.2	53		Cluster-1	S	eukaryotic translation initiation factor 3 subunit C2	1	2.89e-115	291.38	YTQDS(1)DDS(1)DTESHR	2	5.473	16	1.31675	1.4332	1.13609	1.16454	1.18341	1.12281	0.684943	0.70438	0.68561	1.15507	1.08114	1.01336	0.641124	0.609079	0.765205
osa03013 RNA transport	0.0650736	12	1.58	HORVU5Hr1G063770.2	56		Cluster-1	S	eukaryotic translation initiation factor 3 subunit C2	0.999996	5.28e-177	322.02	YTQDS(1)DDS(1)DTESHR	2	2.8636	25	1.39055	1.22024	1.24345	1.1998	1.27415	1.1384	0.679721	0.656934	0.724106	1.15621	1.10526	1.01225	0.597701	0.567465	0.714286
osa03013 RNA transport	0.0650736	12	1.58	HORVU3Hr1G006000.1	992		Cluster-1	S	Eukaryotic translation initiation factor 3 subunit A	0.993443	0	378.45	EPAAAAPAAAAAAAGAS(0.993)PS(0.007)K	2	4.5365	14	1.02663	0.981618		1.15852	1.15893	1.17083	0.927909	0.921218	0.910042	1.11699	1.15854	1.0139	0.853249	0.833333	0.840909
osa03440 Homologous recombination	0.837348	1	0.59	HORVU1Hr1G079200.1	441		Cluster-1	S	Lys-63-specific deubiquitinase BRCC36	0.999956	8.34e-06	146.75	AMPGGTTSGIIS(1)PR	2	3.7954	22	1.03131	0.941014	1.11411	1.13563	1.15005	1.14434	0.8375	0.947598	0.94704	1.01444	1.09135	1.13568	0.849853	0.846154	0.830207
osa00030 Pentose phosphate pathway	0.116445	4	2.07	HORVU2Hr1G083940.2	14		Cluster-1	S	glucose-6-phosphate dehydrogenase 6	0.973	0.0248857	71.896	QS(0.026)S(0.973)FNS(0.001)LAK	2	-1.2506	7	1.14793			1.26824		1.14286			0.900591		1.08163		0.726531	0.793555
osa00030 Pentose phosphate pathway	0.116445	4	2.07	HORVU3Hr1G088540.1	137		Cluster-1	T	fructose-bisphosphate aldolase 2	0.995198	0.0024622	63.355	VDKGT(0.995)IELAGT(0.005)NGETTTQGFDDLGK	3	3.7333	6				1.14067	0.883144		1.04568				1.24173	0.881159			0.732664
osa00030 Pentose phosphate pathway	0.116445	4	2.07	HORVU3Hr1G088540.1	50		Cluster-1	T	fructose-bisphosphate aldolase 2	1	0.000293729	133.49	NAAYIGT(1)PGK	2	0.47198	14	0.783516	1.0947	1.46196		0.516029	1.41287	0.783285	0.941121	1.02229	1.169	1.38516	1.22512	0.711896		0.572993
osa00030 Pentose phosphate pathway	0.116445	4	2.07	HORVU3Hr1G088540.1	64		Cluster-1	T	fructose-bisphosphate aldolase 2	0.999977	2.68e-180	319.43	GILAADESTGT(1)IGKR	2	5.0915	29	1.09451	1.0451	1.05402		1.2151	1.13663	0.795918		0.83624	1.094	1.18556	1.2087	0.847584	0.82451	0.760949
osa00030 Pentose phosphate pathway	0.116445	4	2.07	HORVU5Hr1G069850.14	599		Cluster-1	S	Glucose-6-phosphate isomerase	1	1.84e-51	242.35	ALIAEGSCGS(1)PR	2	4.3086	15	1.07023	0.945312	1.08325	1.05213	1.25775	1.09275	0.796402	0.971899	0.866731	1.08422	1.24378	1.47917	0.66025	0.667946	0.834142
osa00030 Pentose phosphate pathway	0.116445	4	2.07	HORVU4Hr1G007620.2	193		Cluster-1	S	phosphoglucomutase	0.999997	0	370.62	ATGAFILTAS(1)HNPGGPTEDFGIK	3	3.246	42	1.04145	1.08176	1.01532	1.06219	1.02498	1.03184	1.15714	1.12759	1.14013	1.01248	0.99311	0.972486	0.773084	0.749507	0.849802
osa00790 Folate biosynthesis	0.22707	1	4.14	HORVU2Hr1G110680.1	457		Cluster-1	S	Molybdenum cofactor biosynthesis protein B	0.999864	3e-127	277.87	LPAASS(1)PLSSHLVSSAK	2	3.4667	16	1.21528	1.20203	1.13529	1.06337	1.00706	1.05864	0.867677	0.861165	0.876248	1.10088	1.16147	1.02238	0.833181	0.873694	0.796047
osa00270 Cysteine and methionine metabolism	0.743227	2	0.79	HORVU5Hr1G026730.1	2		Cluster-1	S	Methylthioribulose-1-phosphate dehydratase	0.722733	4.19e-121	182.12	S(0.723)T(0.277)GGAESAAAEAMASEAYLAGDAVR	2	3.8431	11			1.03135		0.937069	0.906511		1.22348	0.875648	1.08812		1.09984		0.728355	0.927313
osa00270 Cysteine and methionine metabolism	0.743227	2	0.79	HORVU5Hr1G026730.1	258		Cluster-1	S	Methylthioribulose-1-phosphate dehydratase	0.999995	4.84e-10	140.3	S(1)VASPGVPNGCHTTK	2	3.7641	15	1.24943	1.1167	0.993514	1.01358		1.11436		0.689394	0.778497	1.02102	1.10328	1.05475	0.941176	0.887446	0.822687
osa00270 Cysteine and methionine metabolism	0.743227	2	0.79	HORVU4Hr1G002270.3	703		Cluster-1	S	5-methyltetrahydropteroyltriglutamate--homocysteine methyltransferase 2	0.999947	0.000124166	68.199	EGVTYGAGIGPGVYDIHS(1)PR	3	-0.30347	9	1.12277	0.811122	0.996216			1.0643				1.14612		1.20283		0.754497	0.782147
osa00480 Glutathione metabolism	0.89023	1	0.49	HORVU2Hr1G083940.2	14		Cluster-1	S	glucose-6-phosphate dehydrogenase 6	0.973	0.0248857	71.896	QS(0.026)S(0.973)FNS(0.001)LAK	2	-1.2506	7	1.14793			1.26824		1.14286			0.900591		1.08163		0.726531	0.793555
osa04075 Plant hormone signal transduction	0.104128	7	1.7	HORVU4Hr1G001850.2	661		Cluster-1	S	Protein kinase superfamily protein	1	2.6e-159	282.32	S(1)LAGTPEWMAPEVLR	2	4.7799	26	1.29805	0.916999	0.958101	1.02178	0.795956	1.26288	1.06101	1.15329			1.06791	1.0283	0.783473	0.835938	0.909438
osa04075 Plant hormone signal transduction	0.104128	7	1.7	HORVU7Hr1G088140.2	192		Cluster-1	S	Abscisic acid receptor PYR1	1	8.69e-37	200.13	LASVAEESGAAPGS(1)R	2	3.3308	13	1.21983	1.2351	0.677741	1.31324	1.0236	1.12863	0.756481	1.35948	0.520519	1.0963		1.76659	0.756598	1.05492
osa04075 Plant hormone signal transduction	0.104128	7	1.7	HORVU5Hr1G050330.2	269		Cluster-1	T	Ethylene-insensitive protein 2	0.973429	2.67e-236	229.05	SALEHTESSDTTVESDPDSQQSTAY(0.001)T(0.003)AS(0.022)T(0.973)PK	3	5.0499	13	1.21727	1.02543	0.898253	1.32049	1.28968	1.36153	0.748768	0.694106		1.26873	1.18522	1.086	0.543321	0.599237
osa04075 Plant hormone signal transduction	0.104128	7	1.7	HORVU5Hr1G050330.2	195		Cluster-1	S	Ethylene-insensitive protein 2	0.996407	2.12e-18	139.27	SASNEAET(0.001)PEFS(0.996)MHS(0.002)QR	2	3.8108	15	1.17544	1.01387	0.883864	1.24848		1.2568	0.970443	1	0.866248	0.964419	0.902713	1.023	0.876354	0.913168	1.00486
osa04075 Plant hormone signal transduction	0.104128	7	1.7	HORVU7Hr1G023760.3	196		Cluster-1	Y	mitogen-activated protein kinase 3	0.999998	1.08e-205	286.01	TTSETDFMTEY(1)VVTR	2	5.684	31	1.44029	1.34266	0.438723	1.42289	1.39481	1.42941	0.400605	1.05172	1.05918	1.35834	1.37886	1.31508	0.278166	0.295199	0.305015
osa04075 Plant hormone signal transduction	0.104128	7	1.7	HORVU1Hr1G049860.6	308		Cluster-1	S	Protein kinase superfamily protein	0.977705	3.4e-05	105.78	T(0.022)AS(0.978)VLPTILSPLGK	2	0.092579	14	0.954002	0.948694	0.948898	1.35721	1.3296		1.08562	0.845638	0.878301	1.17308	0.87438	0.942782	0.882812	0.852544	0.879925
osa04075 Plant hormone signal transduction	0.104128	7	1.7	HORVU1Hr1G049860.6	189		Cluster-1	S	Protein kinase superfamily protein	0.998756	1.1e-158	304.64	SYS(0.999)T(0.001)NLAYTPPEFLR	2	6.0082	15	1.01196	1.03358	1.09619	1.09519	1.16277	1.20021	0.872146	0.856823	0.901263	1.15385	0.917355	0.989437	1	0.90758	0.800188
osa04075 Plant hormone signal transduction	0.104128	7	1.7	HORVU1Hr1G052350.1	244		Cluster-1	S	Protein kinase superfamily protein	0.997109	2.33e-181	296.91	SYS(0.997)T(0.003)NLAYTPPEYLR	2	6.5815	15	0.774782	0.865864	0.958067	1.19158	1.43399	1.08915	0.956439	1.04588	1.29338	1.27506	0.961578	1.21192	0.777448	0.708452	0.763337
osa04075 Plant hormone signal transduction	0.104128	7	1.7	HORVU2Hr1G123650.2	289		Cluster-1	S	Protein kinase superfamily protein	0.993514	2.39e-159	301.27	S(0.003)YS(0.994)T(0.004)NLAFTPPEYMR	2	5.5008	30	1.11182	1.04502	0.983926	1.1298	1.1469	1.07881	0.902792	0.858921	0.815589	1.14381	1.12607	1.10773	0.848024	0.889947	0.835821
osa03430 Mismatch repair	0.297756	2	1.84	HORVU7Hr1G091790.1	283		Cluster-1	S	Replication factor C subunit 1	0.983415	0.00155552	90.828	T(0.002)T(0.014)S(0.983)HDDDGGDDRMDEDAK	3	0.43155	8				1.02146	1.18138		0.984879		1.25648	0.97		1.1224		0.986867	0.515409
osa03430 Mismatch repair	0.297756	2	1.84	HORVU1Hr1G044350.16	112		Cluster-1	S	DNA ligase 1	1	5.01e-28	215.61	LEAAEKPLS(1)PK	2	4.8885	12	0.962107	0.944391	0.86324		1.03122	1.04231			1.15991	1.11417	1.05366	1.27601		0.691489	0.818182
osa00190 Oxidative phosphorylation	0.442104	3	1.24	HORVU4Hr1G062880.3	328		Cluster-1	S	V-type proton ATPase subunit a3	1	9.25e-43	193.23	QES(1)VDEPVTDPQSGEK	2	2.8558	11		1.40516	1.2069	0.99321	0.979492			0.968716	1.0261		1.20683	1.21581	0.775446	0.26413	0.869521
osa00190 Oxidative phosphorylation	0.442104	3	1.24	HORVU2Hr1G066620.1	97		Cluster-1	S	NADH dehydrogenase [ubiquinone] 1 alpha subcomplex subunit 2	1	0.000706114	104.04	ECS(1)GVEPQLWAR	2	2.2081	10	1.04184			1.13671	1.30952	1.05969		0.876371	0.944499	0.857547		0.928967	0.982234		0.913907
osa00190 Oxidative phosphorylation	0.442104	3	1.24	HORVU2Hr1G111640.2	1009		Cluster-1	T	Plasma membrane ATPase	1	3.14e-152	294.48	GLDIDTINQNYT(1)V	2	4.5153	18	1.01931	1.03942	0.995956	1.15149	1.11222	1.04537	0.884103	0.849558	0.893878	1.10757	1.18338	1.0957	0.855721	0.871642	0.895406
osa00190 Oxidative phosphorylation	0.442104	3	1.24	HORVU2Hr1G111640.2	600		Cluster-1	S	Plasma membrane ATPase	0.999946	8.18e-06	111.27	LGMGTNMYPSSALLGQS(1)K	2	5.7379	9	1.06606					1.11293	1.09641	0.967552		1.09263	0.987842	0.958984	0.579104	1.10448
osa00190 Oxidative phosphorylation	0.442104	3	1.24	HORVU2Hr1G111640.2	965		Cluster-1	S	Plasma membrane ATPase	1	0.000180003	153.33	ELS(1)EIAEQAK	2	1.9292	9				1.38416	1.39279	1.24517	0.410256		1.25102		0.705167	1.3125		0.328358	0.904203
osa00592 alpha-Linolenic acid metabolism	0.725853	1	0.83	HORVU7Hr1G002820.16	109		Cluster-1	S	alpha dioxygenase	0.999975	0.000167451	100.41	YNLLAVGS(1)S(1)HGAPFDPK	2	5.5603	7				1.07441			0.584767	1.69231			0.956989			0.780079	0.700195
osa03410 Base excision repair	0.200044	3	1.91	HORVU2Hr1G003350.1	366		Cluster-1	S	Formamidopyrimidine-DNA glycosylase	1	0	368.96	S(1)PDAGGYGGEDDEEPVVAAK	2	6.2985	15	1.06619	0.886303	1.11706	1.06517	1.57431	1.28372		0.841962	0.715647	0.886538	0.910506	0.91138		1.08191	0.98374
osa03410 Base excision repair	0.200044	3	1.91	HORVU1Hr1G005980.18	381		Cluster-1	S	Poly [ADP-ribose] polymerase 1	1	0.00381558	117.99	LAGAHFS(1)PR	2	-0.81864	12	1.04829	0.841753		0.955594	1.51156	0.957374		0.874419	1.11361	0.982042	1.11159	1.47449			0.775773
osa03410 Base excision repair	0.200044	3	1.91	HORVU1Hr1G044350.16	112		Cluster-1	S	DNA ligase 1	1	5.01e-28	215.61	LEAAEKPLS(1)PK	2	4.8885	12	0.962107	0.944391	0.86324		1.03122	1.04231			1.15991	1.11417	1.05366	1.27601		0.691489	0.818182
osa00040 Pentose and glucuronate interconversions	0.539099	1	1.38	HORVU5Hr1G087810.2	55		Cluster-1	T	UTP--glucose-1-phosphate uridylyltransferase	0.723468	2.23e-05	108.94	IQT(0.723)PT(0.277)DEVVVPYDTLAPPPEDLDAMK	3	3.0344	5				1.25731					0.817617		0.943961	0.971042		0.972021
osa00410 beta-Alanine metabolism	0.297756	2	1.84	HORVU5Hr1G076080.1	105		Cluster-1	S	beta-ureidopropionase	1	1.08e-30	220.06	LLESNLS(1)PELFK	2	2.3258	16	1.14743	1.05708	1.03911	1.17941	1.03107	1.11771	0.760913	0.723301	0.75645	1.14204	1.08927	1.11442	1.02097	1.00837	0.828293
osa00410 beta-Alanine metabolism	0.297756	2	1.84	HORVU7Hr1G085310.1	140		Cluster-1	S	3-hydroxyisobutyryl-CoA hydrolase 1	0.914106	0.000196324	138.71	CILVES(0.064)S(0.914)S(0.022)PR	2	3.8148	8			1.09959	1.13246	1.00894	1.04618	0.867	0.789474	0.891137			1.1349
osa00945 Stilbenoid, diarylheptanoid and gingerol biosynthesis	0.475382	1	1.66	HORVU7Hr1G118090.4	41		Cluster-1	S	HXXXD-type acyl-transferase family protein	0.999877	9.9e-05	72.438	ARS(1)PPRPEFDHPVYSPEYLNGAPR	4	1.0123	9	1.09438			1.06859				0.891502		1.17939				1.0561	0.696795
osa03420 Nucleotide excision repair	0.594365	2	1.04	HORVU7Hr1G091790.1	283		Cluster-1	S	Replication factor C subunit 1	0.983415	0.00155552	90.828	T(0.002)T(0.014)S(0.983)HDDDGGDDRMDEDAK	3	0.43155	8				1.02146	1.18138		0.984879		1.25648	0.97		1.1224		0.986867	0.515409
osa03420 Nucleotide excision repair	0.594365	2	1.04	HORVU1Hr1G044350.16	112		Cluster-1	S	DNA ligase 1	1	5.01e-28	215.61	LEAAEKPLS(1)PK	2	4.8885	12	0.962107	0.944391	0.86324		1.03122	1.04231			1.15991	1.11417	1.05366	1.27601		0.691489	0.818182
osa00230 Purine metabolism	0.267935	3	1.66	HORVU2Hr1G014130.4	283		Cluster-1	T	AMP deaminase	0.999753	1.57e-229	307.89	EIITDPST(1)PKPNPNPFNYEHQIK	3	3.546	19	0.975402	0.962963	1.02437	1.11635	1.09091	1.20988	0.934087	0.875701	0.927256	1.093	1.04834	1.08183		0.831731	0.920812
osa00230 Purine metabolism	0.267935	3	1.66	HORVU2Hr1G014130.4	199		Cluster-1	S	AMP deaminase	0.887202	2.48e-68	226.73	ADQNGDISST(0.113)S(0.887)MIR	2	7.0434	10					1.34038	1.37823	1.0452	0.703738	0.729282		0.929108	1.09671	0.757367	1.30481	0.836548
osa00230 Purine metabolism	0.267935	3	1.66	HORVU4Hr1G007620.2	193		Cluster-1	S	phosphoglucomutase	0.999997	0	370.62	ATGAFILTAS(1)HNPGGPTEDFGIK	3	3.246	42	1.04145	1.08176	1.01532	1.06219	1.02498	1.03184	1.15714	1.12759	1.14013	1.01248	0.99311	0.972486	0.773084	0.749507	0.849802
osa00230 Purine metabolism	0.267935	3	1.66	HORVU1Hr1G059810.2	216		Cluster-1	T	AMP deaminase	1	1.25e-164	282.46	GNS(1)VVENGAAT(1)PLAAK	2	3.4253	19	0.896218	1.04803	0.904673	1.24787	1.22395	1.3116	0.771481	0.80878	0.79216	1.11778	1.07286	1.1139	0.886481	0.934506	1.02419
osa03018 RNA degradation	0.846355	3	0.67	HORVU6Hr1G071910.3	915		Cluster-1	S	Enhancer of mRNA-decapping protein 4	0.972671	4.03e-43	196.87	TVEKPGTSDYSSS(0.02)S(0.973)VS(0.007)K	2	2.1462	13		1.13663	1.14461	1.02016	1.02058	1.03561	1.01499		1.11951	1.06348	1.02749	1.07573	0.757843	0.845142	0.788235
osa03018 RNA degradation	0.846355	3	0.67	HORVU6Hr1G071910.3	817		Cluster-1	S	Enhancer of mRNA-decapping protein 4	0.989369	5.73e-29	214.78	IQDDSIS(0.011)S(0.989)PR	2	3.3644	17	0.926033	0.85562		1.17641	1.34156	1.21567	0.793207	0.688492	1.1379	1.02914	1.20774	1.29772	0.893137	0.808704	0.735294
osa03018 RNA degradation	0.846355	3	0.67	HORVU6Hr1G071910.3	206		Cluster-1	S	Enhancer of mRNA-decapping protein 4	0.999899	0.00132807	139.61	MLS(1)ST(0.001)S(0.027)S(0.972)KVPR	2	1.9415	16	1.23151	1.28585	1.20416	1.17641	1.21193	1.18413	0.869131	0.808532	0.870276	1.22997	1.14053	1.15353	0.554902	0.552632	0.533333
osa03018 RNA degradation	0.846355	3	0.67	HORVU4Hr1G002100.2	136		Cluster-1	S	CCR4-NOT transcription complex subunit 3	0.961554	4.91e-13	83.465	DT(0.038)DLS(0.962)PGQPMQPGMPSSGVGVIGR	3	3.3262	15	0.853683	0.994692	1.06802		1.41109	1.4355		0.628178	0.750257	1.09133	1.09847	1.20112		0.545898
osa03018 RNA degradation	0.846355	3	0.67	HORVU3Hr1G074770.1	203		Cluster-1	S	Protein PAT1 homolog 1	0.999994	0.0105298	58.476	S(1)PHPAQGLTR	2	1.623	4			1.33947		0.979478				1.33785					0.12026
osa04130 SNARE interactions in vesicular transport	0.874836	1	0.52	HORVU1Hr1G084160.1	200		Cluster-1	S	Syntaxin-71	1	1.41e-172	294.48	NMAS(1)DMNEELDR	2	6.8425	32	0.915202	0.950668	0.885481	1.24052	1.13301	1.16899	0.873393	0.96319	0.976362	1.19456	1.08192	1.1657	0.906433	0.771456	0.780583
osa03008 Ribosome biogenesis in eukaryotes	0.195833	5	1.59	HORVU2Hr1G106110.11	846		Cluster-1	T	Transducin family protein / WD-40 repeat family protein	1	0	368.96	DVTNDSSTDNVEIAPAEPEQET(1)PEKPGK	3	4.7614	35	1.43848	1.39685	1.14225	1.20582	1.1701	0.880522	0.738602	0.828488	0.776803	1.10397	1.16465	1.26304	0.831483	0.484244	0.521608
osa03008 Ribosome biogenesis in eukaryotes	0.195833	5	1.59	HORVU4Hr1G041810.13	391		Cluster-1	S	Nucleolar protein 58	0.999995	0.000584635	127.25	SKDVEES(1)PAVDTK	2	0.54518	18	1.16582	0.894089	1.06788	1.27743	1.15934	1.02551	0.808623	1.03073	0.952206	0.940171	0.941658	1.0955		0.912941	0.596597
osa03008 Ribosome biogenesis in eukaryotes	0.195833	5	1.59	HORVU4Hr1G041810.13	340		Cluster-1	T	Nucleolar protein 58	0.949247	3.57e-90	188.98	TYNPSADLVLAQS(0.044)MEET(0.949)PKKPDAAS(0.006)K	3	4.8977	18	1.01531	0.877668	0.899834	1.06435	1.00293	0.960204	1.1409	1.19858	0.977941	1.11432	1.01638	1.18441	0.766892		0.714715
osa03008 Ribosome biogenesis in eukaryotes	0.195833	5	1.59	HORVU2Hr1G020690.6	503		Cluster-1	S	Nucleolar protein 58	1	3.61e-53	223.19	SKDTEETPAADADAS(1)EK	2	2.2285	31	1.03565	1.04261	0.980839	1.21739	1.23695	1.14342	0.881148	0.841574	0.752239	1.24033	1.10689	1.15735	0.795359	0.73913	0.806519
osa03008 Ribosome biogenesis in eukaryotes	0.195833	5	1.59	HORVU2Hr1G020690.6	449		Cluster-1	T	Nucleolar protein 58	1	0	319.9	TYNPAADLVVGQTTEET(1)PKK	2	3.9689	62	1.26782	0.918404	0.857664	0.946411	0.927711	0.895153	0.976434	1.04945	1.4806	0.909091	1.23433	1.32402	0.690928	0.755037	0.732913
osa03008 Ribosome biogenesis in eukaryotes	0.195833	5	1.59	HORVU2Hr1G022140.3	468		Cluster-1	S	Nucleolar protein 56	1	1.05e-94	184.55	AEANGDAMDVDS(1)AAAEAETGTEK	2	3.4212	14		1.09173	1.07032	1.19618	0.990263	1.20772	0.970532	0.717694	0.808219	1.06237	1.07348	1.09121	1.06769	0.771987	0.958774
osa03008 Ribosome biogenesis in eukaryotes	0.195833	5	1.59	HORVU2Hr1G022140.3	502		Cluster-1	T	Nucleolar protein 56	1	7.36e-256	332.24	LEEPQDEEMQANGDDET(1)PKKK	3	2.3998	139	1.11694	1.09982	1.07306	1.0835	1.0964	1.11078	0.877376	0.884692	0.90998	1.06029	1.05857	1.03297	0.862445	0.839305	0.846723
osa03008 Ribosome biogenesis in eukaryotes	0.195833	5	1.59	HORVU2Hr1G022140.3	477		Cluster-1	T	Nucleolar protein 56	0.96615	2.99e-27	121.07	AEANGDAMDVDSAAAEAET(0.034)GT(0.966)EK	2	7.0209	15	1.09761	1.11241	1.14155	1.02515	1.1334	1.11869	1.07319	0.882704	1.00881	1.32121	1.08946	1.32747	0.687773	0.600434	0.289641
osa03008 Ribosome biogenesis in eukaryotes	0.195833	5	1.59	HORVU1Hr1G083960.3	525		Cluster-1	T	Nucleolar protein 56	1	7.8e-84	199.91	LEEPQDQEMAANVDGEQDET(1)PKKK	3	2.9945	65	1.24801	1.14137	1.14409	1.10128	1.10304	1.24382	0.870674	0.867816	0.809739	1.13163	0.960209	1.05156	0.872999	0.754332	0.745079
osa00565 Ether lipid metabolism	0.59514	1	1.18	HORVU1Hr1G048970.4	795		Cluster-1	T	phospholipase D P2	0.999207	0	316.33	EIEDSPS(0.001)T(0.999)PSTANNPQDQAR	2	1.6366	14	1.04189		1.03913	1.16282	1.05051	1.10689	0.859719	0.894094	0.831538	1.10376	1.1116	1.03333	1.00102	0.859182	0.948798
osa03040 Spliceosome	0.34629	9	1.18	HORVU2Hr1G019410.4	266		Cluster-1	S	Serine/arginine-rich splicing factor 1B	1	6.4e-35	211.07	S(1)RS(1)PVAAS(1)PVVNGEAAS(1)PK	2	5.0292	29	1.58962	0.789899	0.746177	1.57847	0.817186	1.74783	0.560997	0.544315	0.626552	1.5271	1.27461	0.791667	0.81685	0.731395	0.883817
osa03040 Spliceosome	0.34629	9	1.18	HORVU6Hr1G072870.1	194		Cluster-1	S	RNA-binding protein 1	1	0	444.34	S(1)PYADGYDGFASSYNNGGR	2	3.3116	58	1.07611	1.10761	1.19378	1.19316	1.23917	1.19922	1.09528	0.986111	1.06843	1.08449	0.994387	0.808156	0.980126	0.0460251	0.902335
osa03040 Spliceosome	0.34629	9	1.18	HORVU5Hr1G122640.6	250		Cluster-1	S	U2 small nuclear ribonucleoprotein A	1	2.5e-280	288.78	PDTNMAEAS(1)EEAEAEK	2	5.1538	39	0.769063	0.75873	0.932039	1.28125	1.25074	1.21206	1.03195	1.13465	1.11973	1.39482	1.28205	1.21696	0.525784	0.491228	0.54095
osa03040 Spliceosome	0.34629	9	1.18	HORVU1Hr1G095100.1	31		Cluster-1	S	ATP-dependent RNA helicase DeaD	1	1.64e-07	126.46	VVLEAS(1)AAKPAADAK	2	2.1307	15	1.06881	1.03027	0.926692	1.09459	1.13665	1.01729	0.645957	0.888554	0.788789	1.3565	1.23431	1.40084	0.76868	0.738906	0.924076
osa03040 Spliceosome	0.34629	9	1.18	HORVU5Hr1G080010.4	340		Cluster-1	S	cell division cycle 5	0.979828	9.14e-13	124.47	EIQTPNPMAT(0.012)PLAS(0.98)PGPGVT(0.008)PR	3	-1.1112	15	1.09695	1.0192		1.14865		1.2177	0.705532		0.978747	0.908942	1.01732	1.3745	0.713578	0.843678
osa03040 Spliceosome	0.34629	9	1.18	HORVU5Hr1G080010.4	266		Cluster-1	T	cell division cycle 5	0.988819	4e-05	149.02	TLLANYS(0.011)QT(0.989)PR	2	3.2836	10	0.951985	1.11609	0.955896	0.991684		0.811801			0.756152	0.902379	1.16558	1.52483
osa03040 Spliceosome	0.34629	9	1.18	HORVU6Hr1G011910.30	246		Cluster-1	S	arginine/serine-rich splicing factor 35	1	0.0117501	117.41	GRS(1)AS(1)PYGR	2	-0.80901	9	1.08218		0.602371	0.985045	1.19697	0.709325		0.310277			1.91946	1.49157		0.600381
osa03040 Spliceosome	0.34629	9	1.18	HORVU6Hr1G011910.30	137		Cluster-1	S	arginine/serine-rich splicing factor 35	0.998093	2.75e-06	138.23	S(0.998)PS(0.002)SVKPTK	2	-0.15218	9				0.793619	1.17677	1.14484			0.711155	0.980989		1.05618		0.962892
osa03040 Spliceosome	0.34629	9	1.18	HORVU6Hr1G011910.30	248		Cluster-1	S	arginine/serine-rich splicing factor 35	0.999983	0.0117501	117.41	GRS(1)AS(1)PYGR	2	0.3152	9	1.08218		0.602371	0.985045	1.19697	0.709325		0.310277			1.91946	1.49157		0.600381
osa03040 Spliceosome	0.34629	9	1.18	HORVU4Hr1G037030.4	371		Cluster-1	S	Apoptotic chromatin condensation inducer in the nucleus	1	0.000513646	101.43	SNNQVPEVS(1)PDLGS(1)PVK	2	8.329	8				1.71044	1.30291	1.68187		0.290438				1.05902			0.263204
osa03040 Spliceosome	0.34629	9	1.18	HORVU4Hr1G037030.4	468		Cluster-1	S	Apoptotic chromatin condensation inducer in the nucleus	0.976396	0	350.57	S(0.024)S(0.976)GDESLEDDVMEIK	2	5.3212	40	0.982652	1.03616	1.09884	1.17976	1.03689	0.961231	0.752542	0.983914	0.769096	1.05134	1.23495	1.11257	0.803209	0.998361	1.16637
osa03040 Spliceosome	0.34629	9	1.18	HORVU4Hr1G037030.4	286		Cluster-1	S	Apoptotic chromatin condensation inducer in the nucleus	0.999795	1.2e-65	226.65	SDLISSEAKS(1)DTAEASK	2	3.3047	15	1.0632	0.964972	1.00385	1.0183	0.873786	0.997719	0.918644	0.98034	1.04478	1.16898	1.22222	1.21639	0.887669	0.879508	0.90493
osa03040 Spliceosome	0.34629	9	1.18	HORVU4Hr1G037030.4	376		Cluster-1	S	Apoptotic chromatin condensation inducer in the nucleus	1	4.52e-126	266.24	SNNQVPEVS(1)PDLGS(1)PVK	2	8.329	56	1.18092	1.01356	1.15918	1.15823	1.11456	1.21095	0.826271	0.849866	0.893766	1.09198	1.11227	1.20109	0.821791	0.8	0.869718
osa03040 Spliceosome	0.34629	9	1.18	HORVU4Hr1G037030.4	129		Cluster-1	S	Apoptotic chromatin condensation inducer in the nucleus	1	1.14e-217	245.13	LFESIESEEAS(1)DES(1)AEDVGANEGAPIGK	3	4.6015	46	0.472119	1.06893	0.966624	1.90635	1.52913	1.43558	0.462712	0.725648	0.769096	1.55722	1.89468	1.85027	0.173142	0.517213	0.403169
osa03040 Spliceosome	0.34629	9	1.18	HORVU4Hr1G037030.4	126		Cluster-1	S	Apoptotic chromatin condensation inducer in the nucleus	1	1.14e-217	245.13	LFESIESEEAS(1)DES(1)AEDVGANEGAPIGK	3	4.5262	55	0.532838	0.893785	1.03338	2.01184	1.61359	1.52794	0.472034	0.74084	0.643547	1.59037	1.99074	1.53115	0.177365	0.548361	0.4375
osa03040 Spliceosome	0.34629	9	1.18	HORVU6Hr1G020850.3	296		Cluster-1	T	Splicing factor 3B subunit 1	1	0.00109582	142.51	LPGGLVT(1)PT(1)PK	2	-1.0697	23	0.76751	1.12655	1.10536	1.16251	1.08261	1.13387	0.920269	1.1058	1.16807	0.857595	1.07365	0.785563	0.852665	0.858787	0.93418
osa03040 Spliceosome	0.34629	9	1.18	HORVU6Hr1G020850.3	228		Cluster-1	T	Splicing factor 3B subunit 1	1	1.82e-07	155.61	TSDWDAPDAT(1)PGIGR	2	3.2229	11	1.1284	1.06565		1.14955	1.14313		0.966378	0.99816	1.05602		1.1027	1.00849	0.646813	0.548117
osa03040 Spliceosome	0.34629	9	1.18	HORVU7Hr1G118650.8	166		Cluster-1	T	RNA-binding protein 1	0.997526	3.87e-05	188.6	T(0.998)PT(0.002)PGSYLGHR	2	3.4529	21	0.886291	1.02523		1.18487	0.667969	0.974438	0.860421	0.954035	1.66905	0.752014	1.95	1.37304	0.481313	0.813253	0.682171
osa00051 Fructose and mannose metabolism	0.407921	3	1.31	HORVU7Hr1G112930.2	320		Cluster-1	T	GDP-L-fucose synthase 1	0.999918	0.00186229	121.39	LVWDSTKPDGT(1)PR	2	0.52988	6			1.0094		1.17735						1.10228		0.87574	0.868096
osa00051 Fructose and mannose metabolism	0.407921	3	1.31	HORVU3Hr1G088540.1	137		Cluster-1	T	fructose-bisphosphate aldolase 2	0.995198	0.0024622	63.355	VDKGT(0.995)IELAGT(0.005)NGETTTQGFDDLGK	3	3.7333	6				1.14067	0.883144		1.04568				1.24173	0.881159			0.732664
osa00051 Fructose and mannose metabolism	0.407921	3	1.31	HORVU3Hr1G088540.1	50		Cluster-1	T	fructose-bisphosphate aldolase 2	1	0.000293729	133.49	NAAYIGT(1)PGK	2	0.47198	14	0.783516	1.0947	1.46196		0.516029	1.41287	0.783285	0.941121	1.02229	1.169	1.38516	1.22512	0.711896		0.572993
osa00051 Fructose and mannose metabolism	0.407921	3	1.31	HORVU3Hr1G088540.1	64		Cluster-1	T	fructose-bisphosphate aldolase 2	0.999977	2.68e-180	319.43	GILAADESTGT(1)IGKR	2	5.0915	29	1.09451	1.0451	1.05402		1.2151	1.13663	0.795918		0.83624	1.094	1.18556	1.2087	0.847584	0.82451	0.760949
osa00051 Fructose and mannose metabolism	0.407921	3	1.31	HORVU3Hr1G013350.1	269		Cluster-1	S	triosephosphate isomerase	0.999997	2.18e-10	185.57	IIYGGSVTGAS(1)CK	2	2.8661	10		1.06303	0.894425		0.938053	0.882989		0.787091	1.03523	0.992203	1.58357	1.00192	0.837188
osa00051 Fructose and mannose metabolism	0.407921	3	1.31	HORVU3Hr1G013350.1	153		Cluster-1	S	triosephosphate isomerase	0.99999	0.00460769	70.598	S(1)LLGESSEFVGEK	2	0.43569	8			1.06762	1.11957		1.22124		0.750482	0.800391	1.15302		1.13173		0.708103
osa04144 Endocytosis	0.655104	6	0.92	HORVU5Hr1G088140.2	211		Cluster-1	S	Tumor susceptibility gene 101 protein	1	0.0165917	78.043	FPAS(1)PQLAAR	2	37.396	6					1.03282	1.0994			0.858671	1.16867				0.542202
osa04144 Endocytosis	0.655104	6	0.92	HORVU6Hr1G077000.1	904		Cluster-1	S	dynamin-like 3	0.99982	0	420.69	AAAASYSDDTSGPESGPQS(1)PSQSGEDWR	3	3.2105	30	0.962128	1.08716	1.03808	1.13998	1.22148	1.19515	0.882675	0.887912	0.854348	1.05672	1.08048	1.04418	0.762642	0.847046	0.85329
osa04144 Endocytosis	0.655104	6	0.92	HORVU5Hr1G123590.1	208		Cluster-1	S	ADP-ribosylation factor GTPase-activating protein 2	0.993098	8.22e-286	320.65	SSTVNVLPS(0.007)S(0.993)PVAASQPANPSDDFPDFK	2	3.6577	32	1.09101	1.03742	1.07277	1.4111	1.2624	2.58278	0.502793	0.709983	0.660063	1.69521	1.17351	1.32078	0.672035	1.00469	0.701713
osa04144 Endocytosis	0.655104	6	0.92	HORVU5Hr1G123590.1	423		Cluster-1	S	ADP-ribosylation factor GTPase-activating protein 2	0.983448	5.73e-13	180.11	FSGSS(0.016)S(0.983)ISSADLFGR	2	0.94598	7						1.92274		0.923408		1.26125			0.797218	1.20892	0.830997
osa04144 Endocytosis	0.655104	6	0.92	HORVU3Hr1G098720.3	243		Cluster-1	S	Regulator of Vps4 activity in the MVB pathway protein	1	0	257.62	EKHEEPLAASAADEPGEAYES(1)DGGFDSLDLPEVPK	4	1.6539	34		0.834737	1.04246	0.992659	1.18954	1.11164	0.912067	1.25597				1.31417	0.636931	0.743306	1.04839
osa04144 Endocytosis	0.655104	6	0.92	HORVU3Hr1G098720.3	380		Cluster-1	T	Regulator of Vps4 activity in the MVB pathway protein	0.999989	0.000646739	158.02	SVDEVSAPQT(1)PK	2	3.1599	7		1.27158					0.693171	0.812798				1.89973	0.514719
osa04144 Endocytosis	0.655104	6	0.92	HORVU6Hr1G088570.2	251		Cluster-1	S	Clathrin interactor EPSIN 2	1	2.52e-21	208.63	S(1)YGDEEAYSSR	2	5.8101	29	1.08671	0.993321	1.64249	1.06124	0.762877	1.39151	0.792683	1.44106	0.899884	0.888458	1.28638	1.08341	0.419038	0.687638	0.593238
osa04144 Endocytosis	0.655104	6	0.92	HORVU1Hr1G048970.4	795		Cluster-1	T	phospholipase D P2	0.999207	0	316.33	EIEDSPS(0.001)T(0.999)PSTANNPQDQAR	2	1.6366	14	1.04189		1.03913	1.16282	1.05051	1.10689	0.859719	0.894094	0.831538	1.10376	1.1116	1.03333	1.00102	0.859182	0.948798
osa00940 Phenylpropanoid biosynthesis	0.628537	2	0.97	HORVU7Hr1G118090.4	41		Cluster-1	S	HXXXD-type acyl-transferase family protein	0.999877	9.9e-05	72.438	ARS(1)PPRPEFDHPVYSPEYLNGAPR	4	1.0123	9	1.09438			1.06859				0.891502		1.17939				1.0561	0.696795
osa00940 Phenylpropanoid biosynthesis	0.628537	2	0.97	HORVU5Hr1G062030.9	49		Cluster-1	S	Alcohol dehydrogenase	0.99997	1.18e-15	196.42	DTSGVLS(1)PYSFSR	2	3.5896	15	1.10042	0.96627	0.983034	1.05662	1.07567	1.12724	0.91947	0.940391	0.931772	1.1381		1.11527	0.918468	0.81746	0.9
osa00250 Alanine, aspartate and glutamate metabolism	0.628537	2	0.97	HORVU3Hr1G049610.1	779		Cluster-1	S	Carbamoyl-phosphate synthase large chain	0.499998	6.22e-28	155.61	S(0.5)ES(0.5)DALSIASEVGYPVVVR	2	2.2188	6	1.31866	0.885057	1.04103			0.978615			0.573088	1.11064
osa00250 Alanine, aspartate and glutamate metabolism	0.628537	2	0.97	HORVU3Hr1G049610.1	781		Cluster-1	S	Carbamoyl-phosphate synthase large chain	0.780574	6.22e-28	155.61	S(0.219)ES(0.781)DALSIASEVGYPVVVR	2	1.7081	7	1.42967	0.95977	1.12786			1.06008	0.482056		0.621491	1.20443
osa00250 Alanine, aspartate and glutamate metabolism	0.628537	2	0.97	HORVU4Hr1G066860.5	322		Cluster-1	T	glutamine synthetase 1;4	0.999991	5.88e-05	92.319	RLT(1)GHHETADINTFK	3	1.5098	9		1.09375	1.13615		0.988273		0.905838	1.00281		1.15192	1.19578			0.765009	0.746914
osa00770 Pantothenate and CoA biosynthesis	0.22707	1	4.14	HORVU5Hr1G076080.1	105		Cluster-1	S	beta-ureidopropionase	1	1.08e-30	220.06	LLESNLS(1)PELFK	2	2.3258	16	1.14743	1.05708	1.03911	1.17941	1.03107	1.11771	0.760913	0.723301	0.75645	1.14204	1.08927	1.11442	1.02097	1.00837	0.828293
osa00052 Galactose metabolism	0.250157	2	2.07	HORVU5Hr1G087810.2	55		Cluster-1	T	UTP--glucose-1-phosphate uridylyltransferase	0.723468	2.23e-05	108.94	IQT(0.723)PT(0.277)DEVVVPYDTLAPPPEDLDAMK	3	3.0344	5				1.25731					0.817617		0.943961	0.971042		0.972021
osa00052 Galactose metabolism	0.250157	2	2.07	HORVU4Hr1G007620.2	193		Cluster-1	S	phosphoglucomutase	0.999997	0	370.62	ATGAFILTAS(1)HNPGGPTEDFGIK	3	3.246	42	1.04145	1.08176	1.01532	1.06219	1.02498	1.03184	1.15714	1.12759	1.14013	1.01248	0.99311	0.972486	0.773084	0.749507	0.849802
osa04070 Phosphatidylinositol signaling system	0.598803	3	0.99	HORVU4Hr1G004590.4	439		Cluster-1	S	Inositol hexakisphosphate and diphosphoinositol-pentakisphosphate kinase	0.999997	3.42e-79	209.61	SGQES(1)DSDAEDLEHIEK	2	5.9842	21	0.937126	1.02309	0.892901			1.1015				1.5	0.882016	1.86282	0.668094	0.691964	1.05408
osa04070 Phosphatidylinositol signaling system	0.598803	3	0.99	HORVU4Hr1G004590.4	441		Cluster-1	S	Inositol hexakisphosphate and diphosphoinositol-pentakisphosphate kinase	0.999794	4.08e-28	175.62	SGQESDS(1)DAEDLEHIEK	2	2.8735	17	1.12725	0.712086	0.583843		1.01341	1.31579		1.12834		1.59485	1.23253	1.25812		0.466518	0.654525
osa04070 Phosphatidylinositol signaling system	0.598803	3	0.99	HORVU2Hr1G116910.1	468		Cluster-1	S	diacylglycerol kinase 5	0.999994	2.37e-165	185.59	SVEDPTTPSSHGHENDDS(1)DS(1)LEDEDEWK	3	6.0861	45	0.916111	0.994089	0.924227	1.09257	1.14629	1.1773	0.905307	0.884615	0.888172	1.05133	1.1064	1.14414	0.847826	0.933204	0.984144
osa04070 Phosphatidylinositol signaling system	0.598803	3	0.99	HORVU2Hr1G116910.1	470		Cluster-1	S	diacylglycerol kinase 5	0.999999	2.37e-165	185.59	SVEDPTTPSSHGHENDDS(1)DS(1)LEDEDEWK	3	5.3586	67	0.940896	1.02463	0.977069	1.14561	1.18094	1.21986	0.905307	0.615385	0.9	1.07601	1.13843	1.06807	0.862949	0.937076	0.989429
osa04070 Phosphatidylinositol signaling system	0.598803	3	0.99	HORVU5Hr1G031300.2	541		Cluster-1	S	"Phosphatidylinositol 3,4,5-trisphosphate 3-phosphatase and dual-specificity protein phosphatase PTEN"	1	0	342.23	ETGSDDKDDVFS(1)DNEAEDGSSK	3	2.1355	33	1.29268	0.749505	1.63009	1.02673	1.33552	0.989701	0.798434	0.966443	0.807263	0.873294	1.30352	1.56518	0.42418	0.417219	0.807018
osa00620 Pyruvate metabolism	0.915611	1	0.44	HORVU5Hr1G055350.3	18		Cluster-1	S	phosphoenolpyruvate carboxylase 1	1	0.000650438	140.05	LS(1)S(1)IDAQLR	2	2.0256	18	0.99397	1.05958		1.31463	0.0295276	1.46022	0.8591	0.82575		1.32884	1.68004	1.63087	0.116116	0.940488	0.89881
osa00620 Pyruvate metabolism	0.915611	1	0.44	HORVU5Hr1G055350.3	17		Cluster-1	S	phosphoenolpyruvate carboxylase 1	1	0.000474364	121.8	LS(1)S(1)IDAQLR	2	2.0256	8			1.54738		2.43898	0.0594159	0.145793		1.58829					0.120976
osa04120 Ubiquitin mediated proteolysis	0.89023	1	0.49	HORVU5Hr1G033930.8	1740		Cluster-1	S	ubiquitin-protein ligase 2	1	6.73e-102	270.45	ITSGDMVMAS(1)PVS(1)AK	2	5.2517	43	0.928429	0.92738	0.922311	1.08807	1.09774	1.16383	1.02213	0.751795	0.997934	1.16408	1.12559	1.0999	0.924862	0.903122	0.816435
osa04120 Ubiquitin mediated proteolysis	0.89023	1	0.49	HORVU5Hr1G033930.8	1743		Cluster-1	S	ubiquitin-protein ligase 2	1	8.5908e-05	103.04	ITSGDMVMAS(1)PVS(1)AK	2	5.2517	13	1.0507	0.879293	0.948207	1.01705	0.891917	1.17519	1.01581		0.894628	1.2	1.12559	1.08468	0.871823	0.703983
osa04120 Ubiquitin mediated proteolysis	0.89023	1	0.49	HORVU5Hr1G033930.8	2081		Cluster-1	S	ubiquitin-protein ligase 2	1	1.09e-173	301.95	S(0.814)S(0.186)DS(1)VADEMDHDR	2	4.3497	27	1.10437	1.05888	0.991036	1.06061	0.228383	1.14299	0.969442	1.07897	0.954545	1.16019	1.1941	1.28735	0.59337		1.07684
osa00520 Amino sugar and nucleotide sugar metabolism	0.0349954	7	2.15	HORVU7Hr1G112930.2	320		Cluster-1	T	GDP-L-fucose synthase 1	0.999918	0.00186229	121.39	LVWDSTKPDGT(1)PR	2	0.52988	6			1.0094		1.17735						1.10228		0.87574	0.868096
osa00520 Amino sugar and nucleotide sugar metabolism	0.0349954	7	2.15	HORVU4Hr1G038960.2	15		Cluster-1	T	"Alpha-1,4-glucan-protein synthase [UDP-forming]"	0.727307	1.49e-05	84.071	AGTVT(0.002)VPGS(0.053)S(0.126)VPS(0.091)T(0.727)PLLK	2	4.1039	7		1.06277			1.19488			0.996757	0.900641			1.15128		0.822264	0.890449
osa00520 Amino sugar and nucleotide sugar metabolism	0.0349954	7	2.15	HORVU1Hr1G088560.2	4		Cluster-1	T	"GDP-D-mannose 3',5'-epimerase"	0.732789	2.68e-83	224.9	GS(0.267)T(0.733)DETGTPYGEYTYAELER	2	5.9351	9	1.11034		0.97931		1.1104	1.12079	1.24129	0.861596				1.1176		0.497863
osa00520 Amino sugar and nucleotide sugar metabolism	0.0349954	7	2.15	HORVU1Hr1G088560.2	3		Cluster-1	S	"GDP-D-mannose 3',5'-epimerase"	0.920374	1.21e-96	224.9	GS(0.92)T(0.08)DETGTPYGEYTYAELER	2	4.1567	13	1.07654	0.964072	0.949754	1.17642	1.07636		1.20387	0.835411	1.24636	1.04229		1.084		0.481838
osa00520 Amino sugar and nucleotide sugar metabolism	0.0349954	7	2.15	HORVU5Hr1G087810.2	55		Cluster-1	T	UTP--glucose-1-phosphate uridylyltransferase	0.723468	2.23e-05	108.94	IQT(0.723)PT(0.277)DEVVVPYDTLAPPPEDLDAMK	3	3.0344	5				1.25731					0.817617		0.943961	0.971042		0.972021
osa00520 Amino sugar and nucleotide sugar metabolism	0.0349954	7	2.15	HORVU5Hr1G069850.14	599		Cluster-1	S	Glucose-6-phosphate isomerase	1	1.84e-51	242.35	ALIAEGSCGS(1)PR	2	4.3086	15	1.07023	0.945312	1.08325	1.05213	1.25775	1.09275	0.796402	0.971899	0.866731	1.08422	1.24378	1.47917	0.66025	0.667946	0.834142
osa00520 Amino sugar and nucleotide sugar metabolism	0.0349954	7	2.15	HORVU4Hr1G007620.2	193		Cluster-1	S	phosphoglucomutase	0.999997	0	370.62	ATGAFILTAS(1)HNPGGPTEDFGIK	3	3.246	42	1.04145	1.08176	1.01532	1.06219	1.02498	1.03184	1.15714	1.12759	1.14013	1.01248	0.99311	0.972486	0.773084	0.749507	0.849802
osa00520 Amino sugar and nucleotide sugar metabolism	0.0349954	7	2.15	HORVU6Hr1G065690.2	9		Cluster-1	S	nucleotide-rhamnose synthase/epimerase-reductase	0.978864	8.51e-05	105.08	AISTNGS(0.021)S(0.979)PPALK	2	3.0411	14	1.08895	1.16834	1.06497	1.21937		1.05025	1.01138	0.710412	1.02145	0.985047	1.0728	1.05556	0.877331	0.746562	0.942771
osa00450 Selenocompound metabolism	0.22707	1	4.14	HORVU4Hr1G002270.3	703		Cluster-1	S	5-methyltetrahydropteroyltriglutamate--homocysteine methyltransferase 2	0.999947	0.000124166	68.199	EGVTYGAGIGPGVYDIHS(1)PR	3	-0.30347	9	1.12277	0.811122	0.996216			1.0643				1.14612		1.20283		0.754497	0.782147
osa00710 Carbon fixation in photosynthetic organisms	0.442104	3	1.24	HORVU5Hr1G055350.3	18		Cluster-1	S	phosphoenolpyruvate carboxylase 1	1	0.000650438	140.05	LS(1)S(1)IDAQLR	2	2.0256	18	0.99397	1.05958		1.31463	0.0295276	1.46022	0.8591	0.82575		1.32884	1.68004	1.63087	0.116116	0.940488	0.89881
osa00710 Carbon fixation in photosynthetic organisms	0.442104	3	1.24	HORVU5Hr1G055350.3	17		Cluster-1	S	phosphoenolpyruvate carboxylase 1	1	0.000474364	121.8	LS(1)S(1)IDAQLR	2	2.0256	8			1.54738		2.43898	0.0594159	0.145793		1.58829					0.120976
osa00710 Carbon fixation in photosynthetic organisms	0.442104	3	1.24	HORVU3Hr1G088540.1	137		Cluster-1	T	fructose-bisphosphate aldolase 2	0.995198	0.0024622	63.355	VDKGT(0.995)IELAGT(0.005)NGETTTQGFDDLGK	3	3.7333	6				1.14067	0.883144		1.04568				1.24173	0.881159			0.732664
osa00710 Carbon fixation in photosynthetic organisms	0.442104	3	1.24	HORVU3Hr1G088540.1	50		Cluster-1	T	fructose-bisphosphate aldolase 2	1	0.000293729	133.49	NAAYIGT(1)PGK	2	0.47198	14	0.783516	1.0947	1.46196		0.516029	1.41287	0.783285	0.941121	1.02229	1.169	1.38516	1.22512	0.711896		0.572993
osa00710 Carbon fixation in photosynthetic organisms	0.442104	3	1.24	HORVU3Hr1G088540.1	64		Cluster-1	T	fructose-bisphosphate aldolase 2	0.999977	2.68e-180	319.43	GILAADESTGT(1)IGKR	2	5.0915	29	1.09451	1.0451	1.05402		1.2151	1.13663	0.795918		0.83624	1.094	1.18556	1.2087	0.847584	0.82451	0.760949
osa00710 Carbon fixation in photosynthetic organisms	0.442104	3	1.24	HORVU3Hr1G013350.1	269		Cluster-1	S	triosephosphate isomerase	0.999997	2.18e-10	185.57	IIYGGSVTGAS(1)CK	2	2.8661	10		1.06303	0.894425		0.938053	0.882989		0.787091	1.03523	0.992203	1.58357	1.00192	0.837188
osa00710 Carbon fixation in photosynthetic organisms	0.442104	3	1.24	HORVU3Hr1G013350.1	153		Cluster-1	S	triosephosphate isomerase	0.99999	0.00460769	70.598	S(1)LLGESSEFVGEK	2	0.43569	8			1.06762	1.11957		1.22124		0.750482	0.800391	1.15302		1.13173		0.708103
osa00564 Glycerophospholipid metabolism	0.442104	3	1.24	HORVU2Hr1G116910.1	468		Cluster-1	S	diacylglycerol kinase 5	0.999994	2.37e-165	185.59	SVEDPTTPSSHGHENDDS(1)DS(1)LEDEDEWK	3	6.0861	45	0.916111	0.994089	0.924227	1.09257	1.14629	1.1773	0.905307	0.884615	0.888172	1.05133	1.1064	1.14414	0.847826	0.933204	0.984144
osa00564 Glycerophospholipid metabolism	0.442104	3	1.24	HORVU2Hr1G116910.1	470		Cluster-1	S	diacylglycerol kinase 5	0.999999	2.37e-165	185.59	SVEDPTTPSSHGHENDDS(1)DS(1)LEDEDEWK	3	5.3586	67	0.940896	1.02463	0.977069	1.14561	1.18094	1.21986	0.905307	0.615385	0.9	1.07601	1.13843	1.06807	0.862949	0.937076	0.989429
osa00564 Glycerophospholipid metabolism	0.442104	3	1.24	HORVU5Hr1G027810.1	256		Cluster-1	S	1-acyl-sn-glycerol-3-phosphate acyltransferase 2	0.990288	1.18e-12	152.02	RHS(0.99)MS(0.01)DMPNSDEDVSK	3	-1.6256	27	0.885837	1.07685	0.935606	1.16388	1.01856	1.08644	0.941427	0.819498	0.842053	1.12266	1.45559	0.893849	0.875817	0.999029	1.06366
osa00564 Glycerophospholipid metabolism	0.442104	3	1.24	HORVU1Hr1G048970.4	795		Cluster-1	T	phospholipase D P2	0.999207	0	316.33	EIEDSPS(0.001)T(0.999)PSTANNPQDQAR	2	1.6366	14	1.04189		1.03913	1.16282	1.05051	1.10689	0.859719	0.894094	0.831538	1.10376	1.1116	1.03333	1.00102	0.859182	0.948798
osa03050 Proteasome	0.89023	1	0.49	HORVU2Hr1G014000.1	9		Cluster-1	S	26S protease regulatory subunit 6B homolog	0.999995	1.34e-68	183.41	SAAAVAPS(1)PPAAPPSYPAAPSAPSAEDDDDLYGR	3	7.017	15	0.776216	0.907545	0.835307	1.59341	1.33137	1.37226	0.73	0.726829	1.01202	1.42271	1.51107	1.57201	0.399619	0.336166	0.512219
osa00220 Arginine biosynthesis	0.539099	1	1.38	HORVU4Hr1G066860.5	322		Cluster-1	T	glutamine synthetase 1;4	0.999991	5.88e-05	92.319	RLT(1)GHHETADINTFK	3	1.5098	9		1.09375	1.13615		0.988273		0.905838	1.00281		1.15192	1.19578			0.765009	0.746914
osa03020 RNA polymerase	0.59514	1	1.18	HORVU4Hr1G033420.2	10		Cluster-1	S	DNA-directed RNA polymerase I subunit rpa49	1	0	375.17	ASHETLDLS(1)PAASSK	2	3.8678	15	1.10734	1.08251	1.1359	0.970776		0.9439	0.915361	0.832386	0.844226	1.08671	1.21485	1.18456		0.946451	0.97358
osa00562 Inositol phosphate metabolism	0.788394	2	0.72	HORVU3Hr1G013350.1	269		Cluster-1	S	triosephosphate isomerase	0.999997	2.18e-10	185.57	IIYGGSVTGAS(1)CK	2	2.8661	10		1.06303	0.894425		0.938053	0.882989		0.787091	1.03523	0.992203	1.58357	1.00192	0.837188
osa00562 Inositol phosphate metabolism	0.788394	2	0.72	HORVU3Hr1G013350.1	153		Cluster-1	S	triosephosphate isomerase	0.99999	0.00460769	70.598	S(1)LLGESSEFVGEK	2	0.43569	8			1.06762	1.11957		1.22124		0.750482	0.800391	1.15302		1.13173		0.708103
osa00562 Inositol phosphate metabolism	0.788394	2	0.72	HORVU5Hr1G031300.2	541		Cluster-1	S	"Phosphatidylinositol 3,4,5-trisphosphate 3-phosphatase and dual-specificity protein phosphatase PTEN"	1	0	342.23	ETGSDDKDDVFS(1)DNEAEDGSSK	3	2.1355	33	1.29268	0.749505	1.63009	1.02673	1.33552	0.989701	0.798434	0.966443	0.807263	0.873294	1.30352	1.56518	0.42418	0.417219	0.807018
osa04016 MAPK signaling pathway - plant	0.420185	6	1.16	HORVU7Hr1G095810.7	251		Cluster-1	Y	mitogen-activated protein kinase 16	0.937063	3.35e-05	78.673	VSFNDAPS(0.001)AIFWT(0.976)DY(0.937)VAT(0.086)R	2	6.3555	8			0.953294	2.06395	1.18267	0.781029	0.730141			0.552017					0.693495
osa04016 MAPK signaling pathway - plant	0.420185	6	1.16	HORVU4Hr1G001850.2	661		Cluster-1	S	Protein kinase superfamily protein	1	2.6e-159	282.32	S(1)LAGTPEWMAPEVLR	2	4.7799	26	1.29805	0.916999	0.958101	1.02178	0.795956	1.26288	1.06101	1.15329			1.06791	1.0283	0.783473	0.835938	0.909438
osa04016 MAPK signaling pathway - plant	0.420185	6	1.16	HORVU7Hr1G088140.2	192		Cluster-1	S	Abscisic acid receptor PYR1	1	8.69e-37	200.13	LASVAEESGAAPGS(1)R	2	3.3308	13	1.21983	1.2351	0.677741	1.31324	1.0236	1.12863	0.756481	1.35948	0.520519	1.0963		1.76659	0.756598	1.05492
osa04016 MAPK signaling pathway - plant	0.420185	6	1.16	HORVU6Hr1G033380.2	28		Cluster-1	S	Copper-transporting ATPase 1	1	6.27e-66	254.55	EPLLHAGDGAS(1)PAAAR	2	0.48613	13	0.831633	0.967675	0.932653	0.988065	1.12333	1.08083	0.876904		0.845054	1.06794	1.18699	1.12144	0.644578	0.682464
osa04016 MAPK signaling pathway - plant	0.420185	6	1.16	HORVU5Hr1G050330.2	269		Cluster-1	T	Ethylene-insensitive protein 2	0.973429	2.67e-236	229.05	SALEHTESSDTTVESDPDSQQSTAY(0.001)T(0.003)AS(0.022)T(0.973)PK	3	5.0499	13	1.21727	1.02543	0.898253	1.32049	1.28968	1.36153	0.748768	0.694106		1.26873	1.18522	1.086	0.543321	0.599237
osa04016 MAPK signaling pathway - plant	0.420185	6	1.16	HORVU5Hr1G050330.2	195		Cluster-1	S	Ethylene-insensitive protein 2	0.996407	2.12e-18	139.27	SASNEAET(0.001)PEFS(0.996)MHS(0.002)QR	2	3.8108	15	1.17544	1.01387	0.883864	1.24848		1.2568	0.970443	1	0.866248	0.964419	0.902713	1.023	0.876354	0.913168	1.00486
osa04016 MAPK signaling pathway - plant	0.420185	6	1.16	HORVU7Hr1G023760.3	196		Cluster-1	Y	mitogen-activated protein kinase 3	0.999998	1.08e-205	286.01	TTSETDFMTEY(1)VVTR	2	5.684	31	1.44029	1.34266	0.438723	1.42289	1.39481	1.42941	0.400605	1.05172	1.05918	1.35834	1.37886	1.31508	0.278166	0.295199	0.305015
osa04626 Plant-pathogen interaction	0.998017	1	0.18	HORVU7Hr1G055370.6	70		Cluster-1	T	receptor-like protein kinase 1	0.899184	5.93e-05	120.35	VT(0.899)PS(0.049)T(0.049)S(0.006)QADGAS(0.986)PAAGIT(0.01)VDK	2	5.1738	15	0.933213			0.850834	0.912525	1.84372	0.715472	0.714431		0.860852	1.79445	1.63627	0.806982	0.965035	0.312939
osa04141 Protein processing in endoplasmic reticulum	0.9885	1	0.24	HORVU2Hr1G023350.3	849		Cluster-1	S	Protein transport protein SEC31 homolog B	0.999999	0.00582129	79.795	TFTPANVPS(1)LK	2	1.6885	11			1.07953	1.13217	1.27376	1.29225	0.284079		0.856115	1.09218	1.24949	0.945894		0.958071	0.777549
osa00591 Linoleic acid metabolism	0.59514	1	1.18	HORVU5Hr1G093700.3	617		Cluster-1	S	lipoxygenase 1	0.998567	3.22e-05	175.68	GMAVEDAS(0.001)S(0.999)PHK	2	4.7668	15	0.882166	0.921837	1.05437	1.12527	1.12541	1.10805	0.856085	0.814499	0.900529	1.24084	1.13591	1.08126	0.944056	0.942598	0.951244
osa00280 Valine, leucine and isoleucine degradation	0.539099	1	1.38	HORVU7Hr1G085310.1	140		Cluster-1	S	3-hydroxyisobutyryl-CoA hydrolase 1	0.914106	0.000196324	138.71	CILVES(0.064)S(0.914)S(0.022)PR	2	3.8148	8			1.09959	1.13246	1.00894	1.04618	0.867	0.789474	0.891137			1.1349
osa00910 Nitrogen metabolism	0.156801	2	2.76	HORVU6Hr1G003300.1	688		Cluster-1	S	nitrate reductase 1	0.729721	0.0023764	95.345	VAGAPIALS(0.27)S(0.73)PR	2	-1.5251	12	1.15862	1.18528		0.926596	1.06291	0.995619	1.01544	0.910634		1.09336	1.21546	0.947084		0.786667	0.793522
osa00910 Nitrogen metabolism	0.156801	2	2.76	HORVU4Hr1G066860.5	322		Cluster-1	T	glutamine synthetase 1;4	0.999991	5.88e-05	92.319	RLT(1)GHHETADINTFK	3	1.5098	9		1.09375	1.13615		0.988273		0.905838	1.00281		1.15192	1.19578			0.765009	0.746914
osa03010 Ribosome	0.672681	5	0.9	HORVU5Hr1G104720.1	89		Cluster-1	S	30S ribosomal protein S13	0.997889	2.57e-05	184.43	AGELS(0.998)S(0.002)EEMDR	2	3.4412	15	1.00763	0.909741	0.970398	1.01761	1.2479	1.06232	0.89463	0.885279	0.971519	1.23243	1.13838	1.01172	0.919662	0.821053	0.916039
osa03010 Ribosome	0.672681	5	0.9	HORVU1Hr1G042220.1	72		Cluster-1	S	40S ribosomal protein S17-4	0.999903	0.00105382	123.92	VLEEVS(1)ILQSK	2	2.2199	12		1.09429		1.15615	1.12451	1.07692	0.811839	0.935345	0.823337	1.03279	1.0455	1.0839	0.865957	0.880645
osa03010 Ribosome	0.672681	5	0.9	HORVU5Hr1G092630.1	154		Cluster-1	S	60S ribosomal protein L5-1	0.999137	4.03e-15	88.115	DLDEEYEGNVEAT(0.001)GEDFS(0.999)VEPADER	2	2.9025	10	0.644894	0.704023	0.694393	1.7591	1.276	1.26246	0.837616			1.31794	1.08805			0.322479
osa03010 Ribosome	0.672681	5	0.9	HORVU4Hr1G075710.1	178		Cluster-1	S	60S ribosomal protein L4-1	0.968891	1.18e-37	159.03	IEGVPEFPLVVS(0.969)DS(0.031)AEGIEK	2	4.3484	13	1.72576	1.27633	0.541964	1.39282	1.0753		1.25618	0.886973	0.201914	1.17546	0.940107	0.850053	0.841871		0.649891
osa03010 Ribosome	0.672681	5	0.9	HORVU5Hr1G052240.6	11		Cluster-1	T	40S ribosomal protein S19	0.990194	0.000103596	99.127	ATVPAPAAET(0.99)AAS(0.007)T(0.003)AR	2	3.0188	15	1.29481	1.31478	1.2014	1.16048	1.215	1.11628	0.606524	0.582213	0.587166	1.15261	1.18654	1.2024	0.744456	0.785567	0.742132
osa00053 Ascorbate and aldarate metabolism	0.788768	1	0.69	HORVU1Hr1G088560.2	4		Cluster-1	T	"GDP-D-mannose 3',5'-epimerase"	0.732789	2.68e-83	224.9	GS(0.267)T(0.733)DETGTPYGEYTYAELER	2	5.9351	9	1.11034		0.97931		1.1104	1.12079	1.24129	0.861596				1.1176		0.497863
osa00053 Ascorbate and aldarate metabolism	0.788768	1	0.69	HORVU1Hr1G088560.2	3		Cluster-1	S	"GDP-D-mannose 3',5'-epimerase"	0.920374	1.21e-96	224.9	GS(0.92)T(0.08)DETGTPYGEYTYAELER	2	4.1567	13	1.07654	0.964072	0.949754	1.17642	1.07636		1.20387	0.835411	1.24636	1.04229		1.084		0.481838
osa00010 Glycolysis / Gluconeogenesis	0.242153	5	1.48	HORVU3Hr1G088540.1	137		Cluster-1	T	fructose-bisphosphate aldolase 2	0.995198	0.0024622	63.355	VDKGT(0.995)IELAGT(0.005)NGETTTQGFDDLGK	3	3.7333	6				1.14067	0.883144		1.04568				1.24173	0.881159			0.732664
osa00010 Glycolysis / Gluconeogenesis	0.242153	5	1.48	HORVU3Hr1G088540.1	50		Cluster-1	T	fructose-bisphosphate aldolase 2	1	0.000293729	133.49	NAAYIGT(1)PGK	2	0.47198	14	0.783516	1.0947	1.46196		0.516029	1.41287	0.783285	0.941121	1.02229	1.169	1.38516	1.22512	0.711896		0.572993
osa00010 Glycolysis / Gluconeogenesis	0.242153	5	1.48	HORVU3Hr1G088540.1	64		Cluster-1	T	fructose-bisphosphate aldolase 2	0.999977	2.68e-180	319.43	GILAADESTGT(1)IGKR	2	5.0915	29	1.09451	1.0451	1.05402		1.2151	1.13663	0.795918		0.83624	1.094	1.18556	1.2087	0.847584	0.82451	0.760949
osa00010 Glycolysis / Gluconeogenesis	0.242153	5	1.48	HORVU3Hr1G013350.1	269		Cluster-1	S	triosephosphate isomerase	0.999997	2.18e-10	185.57	IIYGGSVTGAS(1)CK	2	2.8661	10		1.06303	0.894425		0.938053	0.882989		0.787091	1.03523	0.992203	1.58357	1.00192	0.837188
osa00010 Glycolysis / Gluconeogenesis	0.242153	5	1.48	HORVU3Hr1G013350.1	153		Cluster-1	S	triosephosphate isomerase	0.99999	0.00460769	70.598	S(1)LLGESSEFVGEK	2	0.43569	8			1.06762	1.11957		1.22124		0.750482	0.800391	1.15302		1.13173		0.708103
osa00010 Glycolysis / Gluconeogenesis	0.242153	5	1.48	HORVU3Hr1G080530.5	86		Cluster-1	S	"Phosphoglycerate mutase, 2,3-bisphosphoglycerate-independent"	1	0	460.7	AHGTAVGLPSDDDMGNS(1)EVGHNALGAGR	3	2.8491	126	0.682557	0.886975	0.90859	1.30191	1.26844	1.21436	0.881489	0.840864	0.956989	1.1309	1.356	1.32681	0.750245	0.738964	0.730955
osa00010 Glycolysis / Gluconeogenesis	0.242153	5	1.48	HORVU5Hr1G069850.14	599		Cluster-1	S	Glucose-6-phosphate isomerase	1	1.84e-51	242.35	ALIAEGSCGS(1)PR	2	4.3086	15	1.07023	0.945312	1.08325	1.05213	1.25775	1.09275	0.796402	0.971899	0.866731	1.08422	1.24378	1.47917	0.66025	0.667946	0.834142
osa00010 Glycolysis / Gluconeogenesis	0.242153	5	1.48	HORVU4Hr1G007620.2	193		Cluster-1	S	phosphoglucomutase	0.999997	0	370.62	ATGAFILTAS(1)HNPGGPTEDFGIK	3	3.246	42	1.04145	1.08176	1.01532	1.06219	1.02498	1.03184	1.15714	1.12759	1.14013	1.01248	0.99311	0.972486	0.773084	0.749507	0.849802
osa00240 Pyrimidine metabolism	0.390992	2	1.51	HORVU5Hr1G076080.1	105		Cluster-1	S	beta-ureidopropionase	1	1.08e-30	220.06	LLESNLS(1)PELFK	2	2.3258	16	1.14743	1.05708	1.03911	1.17941	1.03107	1.11771	0.760913	0.723301	0.75645	1.14204	1.08927	1.11442	1.02097	1.00837	0.828293
osa00240 Pyrimidine metabolism	0.390992	2	1.51	HORVU3Hr1G049610.1	779		Cluster-1	S	Carbamoyl-phosphate synthase large chain	0.499998	6.22e-28	155.61	S(0.5)ES(0.5)DALSIASEVGYPVVVR	2	2.2188	6	1.31866	0.885057	1.04103			0.978615			0.573088	1.11064
osa00240 Pyrimidine metabolism	0.390992	2	1.51	HORVU3Hr1G049610.1	781		Cluster-1	S	Carbamoyl-phosphate synthase large chain	0.780574	6.22e-28	155.61	S(0.219)ES(0.781)DALSIASEVGYPVVVR	2	1.7081	7	1.42967	0.95977	1.12786			1.06008	0.482056		0.621491	1.20443
osa00640 Propanoate metabolism	0.725853	1	0.83	HORVU7Hr1G085310.1	140		Cluster-1	S	3-hydroxyisobutyryl-CoA hydrolase 1	0.914106	0.000196324	138.71	CILVES(0.064)S(0.914)S(0.022)PR	2	3.8148	8			1.09959	1.13246	1.00894	1.04618	0.867	0.789474	0.891137			1.1349
osa04145 Phagosome	0.926026	1	0.41	HORVU4Hr1G062880.3	328		Cluster-1	S	V-type proton ATPase subunit a3	1	9.25e-43	193.23	QES(1)VDEPVTDPQSGEK	2	2.8558	11		1.40516	1.2069	0.99321	0.979492			0.968716	1.0261		1.20683	1.21581	0.775446	0.26413	0.869521
osa04136 Autophagy - other	0.837348	1	0.59	HORVU3Hr1G054070.22	141		Cluster-1	S	Ubiquitin-like modifier-activating enzyme ATG7	0.555472	2.17e-23	128.7	S(0.555)GS(0.445)MDDMIAQIQNLSAEDALGR	2	7.0974	24	1.53555	0.866446		1.29266	1.17021	1.07324	1.09187	1.12726	1.09211	1.01275			1.15157	0.276699	0.971872
osa00561 Glycerolipid metabolism	0.519265	2	1.18	HORVU2Hr1G116910.1	468		Cluster-1	S	diacylglycerol kinase 5	0.999994	2.37e-165	185.59	SVEDPTTPSSHGHENDDS(1)DS(1)LEDEDEWK	3	6.0861	45	0.916111	0.994089	0.924227	1.09257	1.14629	1.1773	0.905307	0.884615	0.888172	1.05133	1.1064	1.14414	0.847826	0.933204	0.984144
osa00561 Glycerolipid metabolism	0.519265	2	1.18	HORVU2Hr1G116910.1	470		Cluster-1	S	diacylglycerol kinase 5	0.999999	2.37e-165	185.59	SVEDPTTPSSHGHENDDS(1)DS(1)LEDEDEWK	3	5.3586	67	0.940896	1.02463	0.977069	1.14561	1.18094	1.21986	0.905307	0.615385	0.9	1.07601	1.13843	1.06807	0.862949	0.937076	0.989429
osa00561 Glycerolipid metabolism	0.519265	2	1.18	HORVU5Hr1G027810.1	256		Cluster-1	S	1-acyl-sn-glycerol-3-phosphate acyltransferase 2	0.990288	1.18e-12	152.02	RHS(0.99)MS(0.01)DMPNSDEDVSK	3	-1.6256	27	0.885837	1.07685	0.935606	1.16388	1.01856	1.08644	0.941427	0.819498	0.842053	1.12266	1.45559	0.893849	0.875817	0.999029	1.06366
osa02010 ABC transporters	0.390992	2	1.51	HORVU4Hr1G058580.2	775		Cluster-1	S	Lipid A export ATP-binding/permease protein MsbA	1	3.86e-44	215.59	NAGPDS(1)PIS(1)PLLTSDPK	2	6.7815	17	0.764212	1.9843	0.716596	0.791667	2.52305	0.826367	0.738648	0.732892	0.720227	0.740076	0.787129	1.51763	0.747433	0.670961	0.769618
osa02010 ABC transporters	0.390992	2	1.51	HORVU7Hr1G063020.3	759		Cluster-1	S	Lipid A export ATP-binding/permease protein MsbA	0.999902	9.64e-05	159.12	NSVSS(1)PIMMR	2	-1.1499	21	0.972775	1.28802	0.926403	1.34182	1.21324		0.807152	0.678959	1.01092	1.09569	1.2298	0.988156	0.757883	0.658432	0.645382
osa00941 Flavonoid biosynthesis	0.475382	1	1.66	HORVU7Hr1G118090.4	41		Cluster-1	S	HXXXD-type acyl-transferase family protein	0.999877	9.9e-05	72.438	ARS(1)PPRPEFDHPVYSPEYLNGAPR	4	1.0123	9	1.09438			1.06859				0.891502		1.17939				1.0561	0.696795
osa00500 Starch and sucrose metabolism	0.000505992	9	3.39	HORVU7Hr1G033230.8	149		Cluster-1	S	sucrose synthase 4	1	1.78e-08	153.33	S(1)IGNGVQFLNR	2	1.1953	15	1.05081	1.15063	1.04703	1.22843	1.06809	1.05979	0.902688	0.836847	1.11654	1.08638	1.18782	0.965347	0.835965	0.725303	0.896432
osa00500 Starch and sucrose metabolism	0.000505992	9	3.39	HORVU7Hr1G033230.8	806		Cluster-1	S	sucrose synthase 4	0.809871	7.16e-35	193.56	SLAAAVPLAVDGES(0.81)S(0.19)GN	2	4.2766	15	1.69145	0.864557	0.816832	0.796954	1.4878	0.817526		0.724106	0.731203		1.91472	0.717822	1.16667	0.742634	0.770235
osa00500 Starch and sucrose metabolism	0.000505992	9	3.39	HORVU3Hr1G002280.1	765		Cluster-1	S	sucrose phosphate synthase 1F	1	0	375.54	SDDATEVS(1)ETDS(1)PGDSLR	2	5.7362	33	1.11449	1.10031	0.731732	1.16514	1.18843	1.03643	0.892704	0.964896	0.928635	1.08724	1.19285	1.11239	0.868478	0.890011	0.755509
osa00500 Starch and sucrose metabolism	0.000505992	9	3.39	HORVU3Hr1G002280.1	769		Cluster-1	S	sucrose phosphate synthase 1F	0.989605	3.01e-05	102.03	SDDATEVSETDS(0.01)PGDS(0.99)LR	2	8.6051	8	0.848024			1.52497	1.2991	0.48816				1.63577		0.883403			0.512067
osa00500 Starch and sucrose metabolism	0.000505992	9	3.39	HORVU3Hr1G002280.1	761		Cluster-1	S	sucrose phosphate synthase 1F	1	0	375.54	SDDATEVS(1)ETDS(1)PGDSLR	2	5.7362	18	1.06383	0.930399		0.989806	1.07577	0.948087	1.25837	0.871287	0.90455	1.26936	1.07367	1.35189	0.638043	0.707071	0.883526
osa00500 Starch and sucrose metabolism	0.000505992	9	3.39	HORVU0Hr1G022810.3	697		Cluster-1	S	"1,4-alpha-glucan-branching enzyme"	0.967157	1.29e-05	110.14	EMYTGMSDLQPAS(0.967)PT(0.033)IDR	2	3.4023	13	1.0017	0.988889	1.18072		1.18943	0.997831	1.01732	0.697417	0.670115	1.09101	1.13333	1.16858	0.867317	0.806452
osa00500 Starch and sucrose metabolism	0.000505992	9	3.39	HORVU5Hr1G069850.14	599		Cluster-1	S	Glucose-6-phosphate isomerase	1	1.84e-51	242.35	ALIAEGSCGS(1)PR	2	4.3086	15	1.07023	0.945312	1.08325	1.05213	1.25775	1.09275	0.796402	0.971899	0.866731	1.08422	1.24378	1.47917	0.66025	0.667946	0.834142
osa00500 Starch and sucrose metabolism	0.000505992	9	3.39	HORVU4Hr1G066510.7	52		Cluster-1	T	trehalose phosphate synthase	0.990803	6.56e-165	259.38	RLPSVVTTPGLMEDS(0.088)PAS(0.893)PS(0.025)T(0.991)PS(0.002)PAPR	3	2.251	39	0.866249	0.963519		1.27925	1.45697	1.57506	1.10029	1.00782	0.21777	1.09969	1.07267	1.11824	0.648675	0.861878	0.892495
osa00500 Starch and sucrose metabolism	0.000505992	9	3.39	HORVU4Hr1G066510.7	51		Cluster-1	S	trehalose phosphate synthase	0.899344	2.12e-35	179.85	RLPSVVTTPGLMEDSPAS(0.12)PS(0.899)T(0.95)PS(0.031)PAPR	3	2.6583	7	0.846395					2.01766				1.0745			0.331698
osa00500 Starch and sucrose metabolism	0.000505992	9	3.39	HORVU5Hr1G087810.2	55		Cluster-1	T	UTP--glucose-1-phosphate uridylyltransferase	0.723468	2.23e-05	108.94	IQT(0.723)PT(0.277)DEVVVPYDTLAPPPEDLDAMK	3	3.0344	5				1.25731					0.817617		0.943961	0.971042		0.972021
osa00500 Starch and sucrose metabolism	0.000505992	9	3.39	HORVU1Hr1G076480.3	66		Cluster-1	S	trehalose phosphate synthase	1	7.02e-19	146.13	AAT(0.002)S(0.727)S(0.271)VAS(1)DVPSSAICER	2	3.6537	14		0.724551	1.55005	1.98405	1.41522	0.535484	0.381503	1.31839			1.79777	0.62891	0.731183	0.473799	0.39171
osa00500 Starch and sucrose metabolism	0.000505992	9	3.39	HORVU6Hr1G084190.1	40		Cluster-1	S	trehalose phosphate synthase	0.999871	1.95e-283	325.39	VMAGASPSSPAS(1)PSQPGPPR	2	3.3064	50	1.12397	1.15342	1.0971	1.03079	1.10067	1.08388	0.865832	0.932647	0.867711	1.06047	1.1069	1.03886	0.867347	0.84	0.874876
osa00500 Starch and sucrose metabolism	0.000505992	9	3.39	HORVU4Hr1G007620.2	193		Cluster-1	S	phosphoglucomutase	0.999997	0	370.62	ATGAFILTAS(1)HNPGGPTEDFGIK	3	3.246	42	1.04145	1.08176	1.01532	1.06219	1.02498	1.03184	1.15714	1.12759	1.14013	1.01248	0.99311	0.972486	0.773084	0.749507	0.849802
osa00630 Glyoxylate and dicarboxylate metabolism	0.814628	1	0.64	HORVU4Hr1G066860.5	322		Cluster-1	T	glutamine synthetase 1;4	0.999991	5.88e-05	92.319	RLT(1)GHHETADINTFK	3	1.5098	9		1.09375	1.13615		0.988273		0.905838	1.00281		1.15192	1.19578			0.765009	0.746914
osa00563 Glycosylphosphatidylinositol (GPI)-anchor biosynthesis	0.22707	1	4.14	HORVU5Hr1G052510.3	944		Cluster-1	S	GPI inositol-deacylase	0.998357	2.51e-51	207.31	SKPDGLEQLLPMDDS(0.998)PT(0.002)AAK	2	5.6422	35	0.860196	1.10796			1.06717		0.944389		0.954674	1.1285	0.936874	1.48194		1.0072	0.871383
osa00730 Thiamine metabolism	0.22707	1	4.14	HORVU4Hr1G003580.22	226		Cluster-1	S	Phosphomethylpyrimidine synthase	0.999993	4e-58	111.12	VHLTGDSGHFDTYDTSGPQNIS(1)PR	3	3.7929	13	1.00769	0.982696	1.0552	1.15977	1.16013	1.06244	1.05059		1.13208		1.05499	0.917109	0.815328	0.760849	0.778195
osa00260 Glycine, serine and threonine metabolism	0.297756	2	1.84	HORVU3Hr1G080530.5	86		Cluster-1	S	"Phosphoglycerate mutase, 2,3-bisphosphoglycerate-independent"	1	0	460.7	AHGTAVGLPSDDDMGNS(1)EVGHNALGAGR	3	2.8491	126	0.682557	0.886975	0.90859	1.30191	1.26844	1.21436	0.881489	0.840864	0.956989	1.1309	1.356	1.32681	0.750245	0.738964	0.730955
osa00260 Glycine, serine and threonine metabolism	0.297756	2	1.84	HORVU7Hr1G073460.3	91		Cluster-1	S	Tryptophan synthase beta chain 1	0.982364	0.00407292	77.696	AVAAEAPS(0.982)PVS(0.018)ER	2	0.047765	13	1.00384	1.02203	0.983067	1.09169	1.21225	1.14477	0.826125	0.872207	0.797414	1.26857	1.1845	1.00106		0.764581
osa03030 DNA replication	0.167879	3	2.07	HORVU7Hr1G091790.1	283		Cluster-1	S	Replication factor C subunit 1	0.983415	0.00155552	90.828	T(0.002)T(0.014)S(0.983)HDDDGGDDRMDEDAK	3	0.43155	8				1.02146	1.18138		0.984879		1.25648	0.97		1.1224		0.986867	0.515409
osa03030 DNA replication	0.167879	3	2.07	HORVU3Hr1G047230.5	98		Cluster-1	T	DNA replication licensing factor MCM4	0.999989	0.000247764	89.459	GPTSSPSLGGFET(1)PPPPGR	2	4.9607	9				0.98367	2.30422	0.731911	0.382449	1.13987	1.05203	0.791322	0.841624			0.864629
osa03030 DNA replication	0.167879	3	2.07	HORVU1Hr1G044350.16	112		Cluster-1	S	DNA ligase 1	1	5.01e-28	215.61	LEAAEKPLS(1)PK	2	4.8885	12	0.962107	0.944391	0.86324		1.03122	1.04231			1.15991	1.11417	1.05366	1.27601		0.691489	0.818182
osa00400 Phenylalanine, tyrosine and tryptophan biosynthesis	0.402951	1	2.07	HORVU7Hr1G073460.3	91		Cluster-1	S	Tryptophan synthase beta chain 1	0.982364	0.00407292	77.696	AVAAEAPS(0.982)PVS(0.018)ER	2	0.047765	13	1.00384	1.02203	0.983067	1.09169	1.21225	1.14477	0.826125	0.872207	0.797414	1.26857	1.1845	1.00106		0.764581

## Sheet: Cluster-5
KEGG pathway	Mapping	Background	All Mapping	All Background	Fold enrichment	Fisher's exact test p value	-log10(p value)	Related proteins
osa03013 RNA transport	14	63	82	886	2.4	0.00100359	3	HORVU5Hr1G092900.2 HORVU2Hr1G086240.1 HORVU5Hr1G050560.1 HORVU6Hr1G056260.5 HORVU6Hr1G020910.1 HORVU3Hr1G113940.1 HORVU2Hr1G087390.3 HORVU4Hr1G066290.8 HORVU4Hr1G078840.3 HORVU7Hr1G063970.1 HORVU2Hr1G068360.8 HORVU4Hr1G075390.1 HORVU6Hr1G066350.1 HORVU2Hr1G100330.2
osa00500 Starch and sucrose metabolism	6	22	82	886	2.95	0.0116482	1.93	HORVU7Hr1G076150.1 HORVU5Hr1G087810.2 HORVU3Hr1G002280.1 HORVU1Hr1G076480.3 HORVU3Hr1G071570.3 HORVU4Hr1G007620.2
osa00052 Galactose metabolism	3	8	82	886	4.05	0.0304209	1.52	HORVU3Hr1G070300.2 HORVU5Hr1G087810.2 HORVU4Hr1G007620.2
osa03018 RNA degradation	7	37	82	886	2.04	0.0468143	1.33	HORVU3Hr1G070300.2 HORVU6Hr1G071910.3 HORVU4Hr1G002170.5 HORVU5Hr1G050560.1 HORVU2Hr1G087390.3 HORVU3Hr1G074770.1 HORVU7Hr1G063970.1

## Sheet: Cluster-5 Pathway2Protein
KEGG pathway	Fisher's exact test p value	Mapping	Fold enrichment	Protein accession	Position	Ratio	Regulated Type	Amino acid	Protein description	Localization probability	PEP	Score	Modified sequence	Charge	Mass error [ppm]	MS/MS Count	D1CK6H_1	D1CK6H_2	D1CK6H_3	H1E_48H_1	H1E_48H_2	H1E_48H_3	H1E_6H_1	H1E_6H_2	H1E_6H_3	H1_P48H_1	H1_P48H_2	H1_P48H_3	H1_P6H_1	H1_P6H_2	H1_P6H_3
osa00330 Arginine and proline metabolism	0.541678	1	1.35	HORVU1Hr1G072780.1	79		Cluster-5	S	Gamma-glutamyl phosphate reductase	0.999109	0	387.3	KLVNS(0.001)S(0.999)FADLQKPQMELDGK	3	1.6294	92	0.804428	0.772388	0.856046	0.913706	0.759644	0.94501	1.17265	1.20423	1.17412	0.925926	0.89346	0.903805	1.31373	1.16238	1.23164
osa03015 mRNA surveillance pathway	0.0955511	6	1.85	HORVU0Hr1G008280.1	439		Cluster-5	S	RNA-binding protein 1	0.962909	1.44e-64	152.59	SGSELDGT(0.037)S(0.963)PFGYGLGNAASDVTAK	2	1.9869	10		0.857778	0.915054	0.832096		1.16959	1.00511	0.970845		0.868726			1.07984	1.17382	1.20242
osa03015 mRNA surveillance pathway	0.0955511	6	1.85	HORVU0Hr1G008280.1	433		Cluster-5	S	RNA-binding protein 1	0.98305	0	275.55	S(0.017)GS(0.983)ELDGTSPFGYGLGNAASDVTAK	2	3.7176	14	0.864807	0.917778	0.83871		0.932683	0.94347	1.16752	1.12245	1.18581	0.777027	0.648897	0.630709	1.2477	1.40184	1.44109
osa03015 mRNA surveillance pathway	0.0955511	6	1.85	HORVU5Hr1G050560.1	685		Cluster-5	S	Polyadenylate-binding protein 8	0.830395	1.92e-11	175.61	S(0.046)AQQHT(0.12)NQS(0.83)PEQQLAS(0.003)LSLNDGLISS	3	2.5786	12	0.82088	0.716942		0.83871				0.948381		0.753528	0.738835	0.589404	1.58579	1.66735	1.42708
osa03015 mRNA surveillance pathway	0.0955511	6	1.85	HORVU6Hr1G056260.5	264		Cluster-5	S	Nuclear cap-binding protein subunit 2	1	0	424.6	GDS(1)DDEDEDYDKK	2	4.5148	48	0.833825	0.766999	0.725962	0.977273	0.878244	0.964126			1.02953	1.01549	0.883542	0.860996	1.31073	1.40395	1.2083
osa03015 mRNA surveillance pathway	0.0955511	6	1.85	HORVU1Hr1G022370.3	7		Cluster-5	S	serine/threonine protein phosphatase 2A	1	7.72e-05	85.421	AS(1)MGAMEGAAVDEVVR	2	3.0197	11		0.825794		0.990234	0.980488	1.08088	1.41451	0.873909			0.83	0.897214	1.08741		1.12412
osa03015 mRNA surveillance pathway	0.0955511	6	1.85	HORVU2Hr1G087390.3	508		Cluster-5	S	Polyadenylate-binding protein 2	1	2.44e-135	280.3	DAGVS(1)PAPPIGTLTSALANATPEQQR	3	1.3159	15	0.859783	0.362723	0.523077		0.80791	0.794823	1.431	1.3048	1.24004	0.767068	0.610087	0.583737	1.67878	1.60609	1.42006
osa03015 mRNA surveillance pathway	0.0955511	6	1.85	HORVU7Hr1G063970.1	606		Cluster-5	T	Polyadenylate-binding protein 2	0.910741	6.26e-31	131.21	MT(0.911)PGDT(0.089)GAPQQVSSGALASALANSPPEQQR	3	4.2031	8			0.349738	0.450104				1.16433	1.17313				1.15691	1.18857	1.2644
osa04120 Ubiquitin mediated proteolysis	0.4771	2	1.27	HORVU3Hr1G004520.12	741		Cluster-5	S	ubiquitin-conjugating enzyme 23	1	0.0047178	95.311	LAS(1)EIFAR	2	-5.8617	6	0.650779						1.31276	1.16957	1.25772		0.876155				1.36474
osa04120 Ubiquitin mediated proteolysis	0.4771	2	1.27	HORVU5Hr1G033930.8	2432		Cluster-5	S	ubiquitin-protein ligase 2	1	1.62e-27	168.78	DAS(1)NAS(1)EHVADMQYER	2	4.3978	29	1.22763	0.593719	0.587649	1.03409	1.12782	1.08333	1.20759	1.13744	0.853306	1.25534	0.631779	1.098	1.26077	1.20452	0.728922
osa04120 Ubiquitin mediated proteolysis	0.4771	2	1.27	HORVU5Hr1G033930.8	2480		Cluster-5	S	ubiquitin-protein ligase 2	1	3.97e-05	98.942	SLDVEIGS(1)VEGHDDGDR	2	4.5231	14	0.972167	0.90579	0.85757	0.879735	1.03477	0.918561	0.98314	0.944615		1.1	0.920076	0.980019	1.25414	1.10441	1.16649
osa04120 Ubiquitin mediated proteolysis	0.4771	2	1.27	HORVU5Hr1G033930.8	2693		Cluster-5	S	ubiquitin-protein ligase 2	1	4.08e-79	238.01	YHSGSLFGMNS(1)R	2	2.6799	24	0.748509	0.685967	0.728088	1.03977	1.05169	1.0303	1.14542	1.15487	1.13223	1.01845	0.956232	0.963844	1.11271	1.15716	1.1238
osa03013 RNA transport	0.00100359	14	2.4	HORVU5Hr1G092900.2	104		Cluster-5	S	Methylthioribose-1-phosphate isomerase	0.999386	1.14e-217	274.65	HVDHLS(0.001)PDS(0.999)PS(1)PPASDVLLLASSAPQPSSMR	3	6.1264	18	0.71627	0.708839	0.729981	1.01685	0.978186	0.851	0.893954	1.13104	0.92451	0.972914	0.970623	0.935414	1.10435	1.75076	1.34571
osa03013 RNA transport	0.00100359	14	2.4	HORVU5Hr1G092900.2	106		Cluster-5	S	Methylthioribose-1-phosphate isomerase	0.999945	1.14e-217	274.65	HVDHLS(0.001)PDS(0.999)PS(1)PPASDVLLLASSAPQPSSMR	3	4.6274	29	0.625	0.617851	0.63594	0.886026	0.853042	0.742	1.03171	1.18959	1.04314	0.848321	0.846063	1.05059	1.27343	1.87386	1.48095
osa03013 RNA transport	0.00100359	14	2.4	HORVU2Hr1G086240.1	560		Cluster-5	S	eukaryotic translation initiation factor 4G	0.982983	0	318.25	SALLGTGGPPSRPSTLTASPTPLAAQT(0.001)T(0.003)LS(0.983)PKPS(0.007)S(0.003)AT(0.003)PASVPVPDK	4	5.3885	44	0.965255	0.924078	0.842444		0.601208	0.636181	1.36345	1.26431	1.36364	0.515	0.445419			1.54237	1.63507
osa03013 RNA transport	0.00100359	14	2.4	HORVU5Hr1G050560.1	685		Cluster-5	S	Polyadenylate-binding protein 8	0.830395	1.92e-11	175.61	S(0.046)AQQHT(0.12)NQS(0.83)PEQQLAS(0.003)LSLNDGLISS	3	2.5786	12	0.82088	0.716942		0.83871				0.948381		0.753528	0.738835	0.589404	1.58579	1.66735	1.42708
osa03013 RNA transport	0.00100359	14	2.4	HORVU6Hr1G056260.5	264		Cluster-5	S	Nuclear cap-binding protein subunit 2	1	0	424.6	GDS(1)DDEDEDYDKK	2	4.5148	48	0.833825	0.766999	0.725962	0.977273	0.878244	0.964126			1.02953	1.01549	0.883542	0.860996	1.31073	1.40395	1.2083
osa03013 RNA transport	0.00100359	14	2.4	HORVU6Hr1G020910.1	239		Cluster-5	S	ATP-dependent RNA helicase eIF4A	0.93983	1.14e-28	232.19	VHACVGGT(0.06)S(0.94)VR	2	1.3593	39	1.55077	0.194499	0.0568401	1.42451	0.093412	0.175899	0.0512295	0.0195675	4.00404	3.55556	0.180279	0.185039	3.51423	0.0864198	0.0548654
osa03013 RNA transport	0.00100359	14	2.4	HORVU3Hr1G113940.1	11		Cluster-5	S	eukaryotic translation initiation factor 4E	1	3.39e-300	327.49	AEDTETRPAS(1)AGAEER	2	6.1881	98	1.01249	1.12326	0.722426	0.948847	0.965653	0.883302	1.13603	1.09215	1.1357	0.966502	0.806871	0.790826	0.973048	1.17021	1.41419
osa03013 RNA transport	0.00100359	14	2.4	HORVU2Hr1G087390.3	508		Cluster-5	S	Polyadenylate-binding protein 2	1	2.44e-135	280.3	DAGVS(1)PAPPIGTLTSALANATPEQQR	3	1.3159	15	0.859783	0.362723	0.523077		0.80791	0.794823	1.431	1.3048	1.24004	0.767068	0.610087	0.583737	1.67878	1.60609	1.42006
osa03013 RNA transport	0.00100359	14	2.4	HORVU4Hr1G066290.8	543		Cluster-5	S	"Nucleoporin, Nup133/Nup155-like"	1	1.17e-20	219.59	KGS(1)CNEAVAEEK	2	2.2336	5						0.562941			1.00097	0.340358			1.42542		1.77755
osa03013 RNA transport	0.00100359	14	2.4	HORVU4Hr1G066290.8	569		Cluster-5	S	"Nucleoporin, Nup133/Nup155-like"	0.999612	1.31e-08	200.76	VSS(1)EAWSAGDR	2	2.281	15	0.736328	0.70155	0.735814	1.11454	1.1749		0.962617	1.1094	1.2062	0.952582	0.99888	0.901523	1.01261	1.26674	1.16066
osa03013 RNA transport	0.00100359	14	2.4	HORVU4Hr1G078840.3	84		Cluster-5	S	Cytoplasmic FMR1-interacting protein 2	0.997695	4.09e-12	108.6	YAT(0.002)NS(0.998)PIEYSDVAAYR	2	8.1767	10	0.835035	1.04293		0.916162	0.947322	1.10989				1.01091	0.82801	0.722054		1.28719	1.0821
osa03013 RNA transport	0.00100359	14	2.4	HORVU7Hr1G063970.1	606		Cluster-5	T	Polyadenylate-binding protein 2	0.910741	6.26e-31	131.21	MT(0.911)PGDT(0.089)GAPQQVSSGALASALANSPPEQQR	3	4.2031	8			0.349738	0.450104				1.16433	1.17313				1.15691	1.18857	1.2644
osa03013 RNA transport	0.00100359	14	2.4	HORVU2Hr1G068360.8	288		Cluster-5	S	Eukaryotic translation initiation factor 3 subunit H	1	0.00340822	112.73	QQS(1)QQQAWLQK	2	2.5099	13	0.752657	0.84438	0.75048	0.98392	1.03248	1		1.23053	1.20707	0.854639		0.753968	1.04225	1.21079	1.34511
osa03013 RNA transport	0.00100359	14	2.4	HORVU4Hr1G075390.1	295		Cluster-5	S	Nuclear pore complex protein Nup98-Nup96	0.988485	0.000737654	163.93	SLSPLHGS(0.012)S(0.988)QK	2	2.2422	15	0.679134	0.565845	0.601313	0.958373	0.864125	0.896311	1.25624	1.70678	1.27474	0.695171	0.797921	0.71474	1.41297	1.34847	1.44531
osa03013 RNA transport	0.00100359	14	2.4	HORVU6Hr1G066350.1	406		Cluster-5	S	Nucleoporin protein Ndc1-Nup	0.995676	0.00239524	59.625	T(0.001)NPQPAHS(0.996)LGPAS(0.003)IR	2	3.3351	8	0.594737			0.855838			1.11581	1.11923	1.29445	0.624091			1.46566		1.4373
osa03013 RNA transport	0.00100359	14	2.4	HORVU2Hr1G100330.2	8		Cluster-5	S	nuclear pore complex protein-related	0.931833	3.33e-08	80.389	RRPS(0.932)PS(0.047)PS(0.021)LALT(0.001)PSSASTSATSSR	3	1.5653	9	0.766151			0.905063		0.803336						1.07175	1.26261	1.11263
osa00030 Pentose phosphate pathway	0.444822	2	1.35	HORVU3Hr1G070300.2	103		Cluster-5	S	ATP-dependent 6-phosphofructokinase 3	1	5.03e-41	124.59	EEEEEGLAVAVEADHDS(1)PEPPR	3	4.658	27	0.736045	0.666667	0.768893	0.897839	0.70614	0.807517	0.961957	1.13706	1.11659	1.08487	1.06495		1.34944	1.61937	1.57778
osa00030 Pentose phosphate pathway	0.444822	2	1.35	HORVU3Hr1G070300.2	132		Cluster-5	S	ATP-dependent 6-phosphofructokinase 3	1	7.76e-29	225.89	ISRDS(1)YPNLR	2	5.006	15	0.702552	0.72516	0.647627	0.992141	0.725439	0.949886	0.992391	1.01754	1.71995	1.01306	1.05979	1.2381	1.20899	1.25788	1.14444
osa00030 Pentose phosphate pathway	0.444822	2	1.35	HORVU3Hr1G070300.2	146		Cluster-5	S	ATP-dependent 6-phosphofructokinase 3	0.998945	2.1e-17	184.32	NAS(1)AT(0.001)S(0.999)LRDDDAAFAK	2	5.3589	18	0.606061	0.673878	0.676626	1.14244	0.698246	0.979499	1.32065	1.1886	1.44471	1	0.923711	0.873626	1.29551	1.39527	1.27556
osa00030 Pentose phosphate pathway	0.444822	2	1.35	HORVU3Hr1G070300.2	143		Cluster-5	S	ATP-dependent 6-phosphofructokinase 3	0.999994	7.66e-108	279.67	NAS(1)AT(0.003)S(0.997)LRDDDAAFAK	2	4.517	37	0.620415	0.667468	0.684534	0.94499	0.810526	1.10251	1.40109	1.28947	1.48077	1.04026	0.3	0.805861	1.46292	1.4786	1.46333
osa00030 Pentose phosphate pathway	0.444822	2	1.35	HORVU4Hr1G007620.2	90		Cluster-5	T	phosphoglucomutase	0.702248	0.0011156	130.7	DTTPYEGQKPGT(0.702)S(0.298)GLR	2	3.1907	4		0.728512							1.25159	0.74952				1.32643
osa00520 Amino sugar and nucleotide sugar metabolism	0.234596	4	1.6	HORVU4Hr1G069230.4	307		Cluster-5	S	Mannose-1-phosphate guanyltransferase 1	0.999294	1.78e-10	196.38	VS(0.001)S(0.999)FEALQSAMK	2	4.4714	55	0.239852	0.257396	0.870441	1.19303	0.105368	1.27408	1.42857	1.37302	0.102911	1.55944	1.60986	0.122167	1.77169	1.64264	1.59588
osa00520 Amino sugar and nucleotide sugar metabolism	0.234596	4	1.6	HORVU7Hr1G076150.1	171		Cluster-5	S	5-dehydro-2-deoxygluconokinase	1	7.42e-05	132.93	S(1)AGILCSYDPNVR	2	3.1977	11	0.285047	1.06821	1.00604	1.08341	0.98756		1.14457		1.20423	1.04959	1.01567	1.04824		1.06823
osa00520 Amino sugar and nucleotide sugar metabolism	0.234596	4	1.6	HORVU5Hr1G087810.2	416		Cluster-5	S	UTP--glucose-1-phosphate uridylyltransferase	0.999963	0.000885422	97.933	FKS(1)IPSIVELDSLK	2	2.9001	21	0.763132		0.876124	1.00877		0.887283		1.05832		1.20455	0.96715	0.888996	1.22211	1.08912	1.02947
osa00520 Amino sugar and nucleotide sugar metabolism	0.234596	4	1.6	HORVU4Hr1G007620.2	90		Cluster-5	T	phosphoglucomutase	0.702248	0.0011156	130.7	DTTPYEGQKPGT(0.702)S(0.298)GLR	2	3.1907	4		0.728512							1.25159	0.74952				1.32643
osa00710 Carbon fixation in photosynthetic organisms	0.105146	4	2.16	HORVU5Hr1G055350.3	10		Cluster-5	S	phosphoenolpyruvate carboxylase 1	1	2.34e-43	239.37	ALSAPGGGS(1)GKIER	2	4.1154	15	0.820101	0.803376	0.777218	0.998998	0.991142	1.00403	0.960861	0.962246	0.988484	0.820539	0.870116	0.840459	1.40941	1.37854	1.34325
osa00710 Carbon fixation in photosynthetic organisms	0.105146	4	2.16	HORVU2Hr1G030820.1	56		Cluster-5	S	alanine aminotransferase 2	0.95704	2.39e-28	155.08	AMS(0.957)T(0.021)S(0.021)AAGTPPVSLDTINPK	2	4.4166	8		0.808687		1.04442		0.979613	1.0749		0.94397	0.965243		1.00867	1.13636
osa00710 Carbon fixation in photosynthetic organisms	0.105146	4	2.16	HORVU7Hr1G080510.2	138		Cluster-5	S	phosphoenolpyruvate carboxylase 3	0.966098	4.57e-10	113.73	GDFADEASAT(0.001)T(0.006)ES(0.966)DIEET(0.026)LKR	3	2.7992	19		0.960152		0.935811	0.908987		0.994614		1.02417	0.985344	0.888498	0.949883		1.14272	1.32685
osa00710 Carbon fixation in photosynthetic organisms	0.105146	4	2.16	HORVU1Hr1G041250.5	116		Cluster-5	S	Malate dehydrogenase	0.999974	7.7e-08	139.5	SQAS(1)ALEAHAAPNCK	2	1.4986	14	0.652019	1.13892	1.20022	0.765792	1.17807	0.966667	1.22751		0.923387	0.821956	0.804368	0.742287	1.11324	1.46543	0.964844
osa00710 Carbon fixation in photosynthetic organisms	0.105146	4	2.16	HORVU1Hr1G041250.5	113		Cluster-5	S	Malate dehydrogenase	0.993997	0.000894915	93.576	S(0.994)QAS(0.006)ALEAHAAPNCK	2	-0.50636	9		0.725469				0.859804	1.24302	0.935857		0.476015	0.91548	1.07985		1.26777	1.36816
osa00270 Cysteine and methionine metabolism	0.306554	3	1.54	HORVU6Hr1G015500.1	6		Cluster-5	S	L-lactate dehydrogenase A	0.999185	0	464.58	AS(0.001)S(0.999)LSELGFDAGGASSGFFR	2	6.9109	103	0.972534	0.892552	0.831296	0.801363	0.855117	0.815152	1.08838	1.15333	1.08712	0.903353	0.870389	0.835419	1.23944	1.28992	1.21066
osa00270 Cysteine and methionine metabolism	0.306554	3	1.54	HORVU2Hr1G110120.3	230		Cluster-5	T	Adenosylhomocysteinase	0.903521	0.000500539	124.24	LVGVS(0.001)EET(0.904)T(0.087)T(0.009)GVK	2	2.1999	6	0.880995			1.08783	1.06865	0.777563					0.955511			1.28186
osa00270 Cysteine and methionine metabolism	0.306554	3	1.54	HORVU1Hr1G041250.5	116		Cluster-5	S	Malate dehydrogenase	0.999974	7.7e-08	139.5	SQAS(1)ALEAHAAPNCK	2	1.4986	14	0.652019	1.13892	1.20022	0.765792	1.17807	0.966667	1.22751		0.923387	0.821956	0.804368	0.742287	1.11324	1.46543	0.964844
osa00270 Cysteine and methionine metabolism	0.306554	3	1.54	HORVU1Hr1G041250.5	113		Cluster-5	S	Malate dehydrogenase	0.993997	0.000894915	93.576	S(0.994)QAS(0.006)ALEAHAAPNCK	2	-0.50636	9		0.725469				0.859804	1.24302	0.935857		0.476015	0.91548	1.07985		1.26777	1.36816
osa00480 Glutathione metabolism	0.811162	1	0.64	HORVU3Hr1G059060.2	448		Cluster-5	S	Isocitrate dehydrogenase [NADP]	0.954283	0.000432591	135.5	DLALLVHGS(0.046)S(0.954)K	2	2.7033	15	0.834128	0.915779	0.849602	1.00988	0.967	0.95	1.01631	0.88012	1.01233	0.903162	1.08004	0.910269	1.12094	1.32329	1.23948
osa00430 Taurine and hypotaurine metabolism	0.385375	1	2.16	HORVU4Hr1G008700.1	8		Cluster-5	S	glutamate decarboxylase	0.999996	0	474.83	VLSHAAS(1)GGSSDDSVHSTFASR	3	5.1909	31	0.858464	0.790976	0.781365	0.883191	0.540845	0.923671	1.00114	1.33983	1.073	0.758416	0.995234	0.747891	0.960486	1.67192	1.91125
osa00430 Taurine and hypotaurine metabolism	0.385375	1	2.16	HORVU4Hr1G008700.1	11		Cluster-5	S	glutamate decarboxylase	0.99986	0	440.11	VLSHAASGGS(1)S(1)DDSVHSTFASR	3	1.9554	29	0.254394	0.221915		0.265907	0.253521	1.41256	1.93864	0.539586	1.95481	1.29208	1.47569	0.227741	0.834853	3.0347	0.857585
osa00430 Taurine and hypotaurine metabolism	0.385375	1	2.16	HORVU4Hr1G008700.1	12		Cluster-5	S	glutamate decarboxylase	0.999898	0	472.02	VLSHAASGGS(1)S(1)DDSVHSTFASR	3	1.9554	35	0.111933	1.08103	0.954797	1.05888	0.111737	0.952657	1.37273	1.46529	1.4241	0.922772	0.976168	0.947516	1.72847	0.380652	1.83179
osa00430 Taurine and hypotaurine metabolism	0.385375	1	2.16	HORVU4Hr1G008700.1	15		Cluster-5	S	glutamate decarboxylase	1	2.14e-138	326.96	VLSHAASGGSSDDS(1)VHSTFASR	3	3.2832	23	0.86309	0.913444	0.885609		0.82723	0.808696	0.95	1.13764	1.06952	0.859406	0.808389	0.823805	1.14286	1.92219	1.19195
osa04075 Plant hormone signal transduction	0.625347	3	0.95	HORVU4Hr1G081600.1	32		Cluster-5	S	Protein kinase superfamily protein	0.873948	3.75e-116	143.47	AVTAHHPEKPPGAGAAPLACRPS(0.874)FS(0.126)AAAHQAAPPPPAEAGFK	4	2.3356	15	0.906336	1.05292	0.815501	0.923954	0.79802	0.850775	1.13382	0.997735	1.03441	0.884462	0.871063	0.93002	1.49242	1.14654	1.26178
osa04075 Plant hormone signal transduction	0.625347	3	0.95	HORVU4Hr1G001850.2	465		Cluster-5	T	Protein kinase superfamily protein	0.955022	0.000218295	100.98	EILPLMT(0.002)PS(0.043)NLT(0.955)ADK	2	4.5738	8		0.518755	0.603352	0.777677		1.02146		1.30556					1.26464		1.13155
osa04075 Plant hormone signal transduction	0.625347	3	0.95	HORVU1Hr1G052350.1	35		Cluster-5	T	Protein kinase superfamily protein	1	1.72e-06	138.49	RPAPPT(1)PPPHRPS(0.5)FS(0.5)LK	3	-0.35871	11	0.663759			0.851579			0.939394	1.09593	1.21223	0.729399		0.692053	1.44807	1.19563	1.29389
osa00564 Glycerophospholipid metabolism	0.859784	1	0.54	HORVU1Hr1G059350.1	371		Cluster-5	S	Phospholipid/glycerol acyltransferase family protein	1	2.21e-66	256.4	VYHAALNGNS(1)LPR	2	3.3076	9		0.84153			0.914959	0.949506			0.907023	0.881799		0.808738	1.66797	0.240086	1.73501
osa03050 Proteasome	0.811162	1	0.64	HORVU4Hr1G076770.2	279		Cluster-5	S	Proteasome subunit alpha type-6	0.999296	5.6072e-05	83.077	SLTTEEIDQHLT(0.001)AIS(0.999)ERD	2	4.043	16		0.803213			0.895055	0.896617	1.1128	1.15927	1	1.02372	0.989152		1.13333
osa03430 Mismatch repair	0.199242	2	2.4	HORVU7Hr1G091790.1	192		Cluster-5	S	Replication factor C subunit 1	0.845111	8.55e-22	184.31	S(0.845)S(0.155)EDLENDIKPSAANK	2	3.02	11			0.997814	0.953648	1.0048		1.13004	1.00609		0.983636	1.01878	0.108197	1.24253	1.04034	1.27099
osa03430 Mismatch repair	0.199242	2	2.4	HORVU1Hr1G044350.16	58		Cluster-5	S	DNA ligase 1	1	1.22e-228	317.76	TADGATAEPAVDEKPPS(1)PVKS(1)PVK	3	4.803	46	0.760628	0.778523	0.785645	0.968841	0.973659	0.958654	1.11253	1.10084	1.14286	0.928644	0.870244	0.91189	1.21635	1.21567	1.34545
osa04146 Peroxisome	0.30665	2	1.8	HORVU3Hr1G059060.2	448		Cluster-5	S	Isocitrate dehydrogenase [NADP]	0.954283	0.000432591	135.5	DLALLVHGS(0.046)S(0.954)K	2	2.7033	15	0.834128	0.915779	0.849602	1.00988	0.967	0.95	1.01631	0.88012	1.01233	0.903162	1.08004	0.910269	1.12094	1.32329	1.23948
osa04146 Peroxisome	0.30665	2	1.8	HORVU7Hr1G049220.10	148		Cluster-5	S	Peroxisomal targeting signal 1 receptor	0.991531	1.01e-12	193.96	VLSGVLHSFLS(0.992)S(0.008)GR	2	3.3823	15	0.879157	0.77131	0.773073	0.679632	0.717349	0.724359	0.996258	1.02673	1.06495	0.829243	0.767677	0.76294	1.584	1.57391	1.60764
osa00220 Arginine biosynthesis	0.442582	1	1.8	HORVU2Hr1G030820.1	56		Cluster-5	S	alanine aminotransferase 2	0.95704	2.39e-28	155.08	AMS(0.957)T(0.021)S(0.021)AAGTPPVSLDTINPK	2	4.4166	8		0.808687		1.04442		0.979613	1.0749		0.94397	0.965243		1.00867	1.13636
osa00190 Oxidative phosphorylation	0.566847	2	1.08	HORVU4Hr1G062880.3	271		Cluster-5	S	V-type proton ATPase subunit a3	0.99678	4.25e-53	179.27	QMEANQS(0.997)GET(0.003)SLESPLLEQDMLTDASK	3	5.3871	21	0.892665	0.831492	0.832891	0.967992	0.976562	0.913171	1.02363	1.07875	0.95929	1.0375	0.976215		1.20147	1.22717	1.16106
osa00190 Oxidative phosphorylation	0.566847	2	1.08	HORVU2Hr1G109990.2	164		Cluster-5	S	V-type proton ATPase subunit a3	0.985288	1.22e-23	140.31	EMVADQS(0.985)GDS(0.01)S(0.004)LESPLLHQEMVIDPSK	3	2.3752	8	0.609479				0.694898			1.10385	1.01511			0.662474	1.25123	1.23878	1.18036
osa03410 Base excision repair	0.719617	1	0.83	HORVU1Hr1G044350.16	58		Cluster-5	S	DNA ligase 1	1	1.22e-228	317.76	TADGATAEPAVDEKPPS(1)PVKS(1)PVK	3	4.803	46	0.760628	0.778523	0.785645	0.968841	0.973659	0.958654	1.11253	1.10084	1.14286	0.928644	0.870244	0.91189	1.21635	1.21567	1.34545
osa00592 alpha-Linolenic acid metabolism	0.623334	1	1.08	HORVU7Hr1G002820.16	108		Cluster-5	S	alpha dioxygenase	0.999975	3.87e-06	133.18	YNLLAVGS(1)S(1)HGAPFDPK	2	5.5603	18	0.614621		0.797672	0.89628	0.657552	0.678091	1.22195	1.41137	0.731746	1.02795	0.798088	0.754601	0.957406	1.57692	1.71484
osa00040 Pentose and glucuronate interconversions	0.442582	1	1.8	HORVU5Hr1G087810.2	416		Cluster-5	S	UTP--glucose-1-phosphate uridylyltransferase	0.999963	0.000885422	97.933	FKS(1)IPSIVELDSLK	2	2.9001	21	0.763132		0.876124	1.00877		0.887283		1.05832		1.20455	0.96715	0.888996	1.22211	1.08912	1.02947
osa00562 Inositol phosphate metabolism	0.895999	1	0.47	HORVU5Hr1G031300.2	81		Cluster-5	S	"Phosphatidylinositol 3,4,5-trisphosphate 3-phosphatase and dual-specificity protein phosphatase PTEN"	0.884622	1.76e-18	135.89	ETPSSMFS(0.012)T(0.083)S(0.885)GLS(0.015)S(0.006)WAK	2	5.8496	8			0.611285			0.876416	1.35323		1.1676	0.661793	0.534729			1.27247	1.56842
osa00562 Inositol phosphate metabolism	0.895999	1	0.47	HORVU5Hr1G031300.2	101		Cluster-5	S	"Phosphatidylinositol 3,4,5-trisphosphate 3-phosphatase and dual-specificity protein phosphatase PTEN"	0.997991	1.3e-97	274.89	IPQPSSGQES(0.998)PT(0.002)GK	2	2.7517	15	0.88	0.949505	0.909091	1.07795	1.0918	0.962925	1.06164	1.0489	1.06425	0.861598	0.834443	0.752679	1.10553	1.10596	1.39649
osa04016 MAPK signaling pathway - plant	0.986208	1	0.25	HORVU4Hr1G001850.2	465		Cluster-5	T	Protein kinase superfamily protein	0.955022	0.000218295	100.98	EILPLMT(0.002)PS(0.043)NLT(0.955)ADK	2	4.5738	8		0.518755	0.603352	0.777677		1.02146		1.30556					1.26464		1.13155
osa00360 Phenylalanine metabolism	0.385375	1	2.16	HORVU6Hr1G058820.1	153		Cluster-5	T	phenylalanine ammonia-lyase 2	1	0.000975927	101.43	INT(1)LLQGYSGIR	2	2.072	13			0.746556	1.07319	1.08672	1.011	0.883576	0.772632	0.882729	0.905519	1.01299	1.03697	1.33536	1.28726	1.15475
osa00410 beta-Alanine metabolism	0.584483	1	1.2	HORVU4Hr1G008700.1	8		Cluster-5	S	glutamate decarboxylase	0.999996	0	474.83	VLSHAAS(1)GGSSDDSVHSTFASR	3	5.1909	31	0.858464	0.790976	0.781365	0.883191	0.540845	0.923671	1.00114	1.33983	1.073	0.758416	0.995234	0.747891	0.960486	1.67192	1.91125
osa00410 beta-Alanine metabolism	0.584483	1	1.2	HORVU4Hr1G008700.1	11		Cluster-5	S	glutamate decarboxylase	0.99986	0	440.11	VLSHAASGGS(1)S(1)DDSVHSTFASR	3	1.9554	29	0.254394	0.221915		0.265907	0.253521	1.41256	1.93864	0.539586	1.95481	1.29208	1.47569	0.227741	0.834853	3.0347	0.857585
osa00410 beta-Alanine metabolism	0.584483	1	1.2	HORVU4Hr1G008700.1	12		Cluster-5	S	glutamate decarboxylase	0.999898	0	472.02	VLSHAASGGS(1)S(1)DDSVHSTFASR	3	1.9554	35	0.111933	1.08103	0.954797	1.05888	0.111737	0.952657	1.37273	1.46529	1.4241	0.922772	0.976168	0.947516	1.72847	0.380652	1.83179
osa00410 beta-Alanine metabolism	0.584483	1	1.2	HORVU4Hr1G008700.1	15		Cluster-5	S	glutamate decarboxylase	1	2.14e-138	326.96	VLSHAASGGSSDDS(1)VHSTFASR	3	3.2832	23	0.86309	0.913444	0.885609		0.82723	0.808696	0.95	1.13764	1.06952	0.859406	0.808389	0.823805	1.14286	1.92219	1.19195
osa04626 Plant-pathogen interaction	0.830092	3	0.69	HORVU3Hr1G007420.1	42		Cluster-5	S	calmodulin like 23	0.9999	4.58e-143	308.15	FDTDGDGRIS(1)PSELAAVSR	3	-0.0047799	49	0.834325	0.831301	0.800995	0.927015	0.991432	1.04971	1.02467	1.04749	1.0036	1.01363	1.07926	1.05083	1.12319	1.13853	1.05596
osa04626 Plant-pathogen interaction	0.830092	3	0.69	HORVU2Hr1G046660.6	35		Cluster-5	S	calcium-dependent protein kinase 33	0.989161	6.42e-06	96.311	QAQT(0.002)PPS(0.989)Y(0.009)NNAQPPPQAEVR	2	1.3934	9		0.919701	0.880666		1.03403	0.961765	1.07126				0.833004	0.859238	1.21992		1.25189
osa04626 Plant-pathogen interaction	0.830092	3	0.69	HORVU2Hr1G046660.6	50		Cluster-5	T	calcium-dependent protein kinase 33	0.999996	3.33e-33	127.52	YT(1)PPAMNPPVVPPVVAPSKPTPDTILGK	3	5.7435	15	0.89225	0.819795	0.877891	1.01238	1.00851	1.07353	1.07241	0.915625	0.969892	0.995127	0.988142	0.994135	1.17427	1.17368	1.08649
osa04626 Plant-pathogen interaction	0.830092	3	0.69	HORVU2Hr1G046660.6	13		Cluster-5	S	calcium-dependent protein kinase 33	0.999983	4.52e-31	174.4	ATSPDS(1)VQGGANGYGYSHQPK	3	3.7591	25	0.854442	0.77591	0.839963	0.984762	0.927221	1.03235	1.08276	1.00417		0.825536	0.773715	0.750733	1.41286	1.43158	1.36432
osa04626 Plant-pathogen interaction	0.830092	3	0.69	HORVU6Hr1G066470.4	39		Cluster-5	S	Calcium-dependent protein kinase family protein	1	2.59e-06	108.25	HDSGYAPVAADADADS(1)QPGK	2	2.8304	13	0.734004	0.719221	0.700885		1.04475	1.02398		0.858115	0.92551	0.993743	1.07449	0.981006	1.20867	1.5	1.41892
osa04141 Protein processing in endoplasmic reticulum	0.840991	2	0.64	HORVU3Hr1G045150.1	60		Cluster-5	S	ADP-ribosylation factor 3	0.999815	1.54e-60	194.44	LVQHQPTQHPTSEELS(1)IGK	3	2.5587	11	0.565582	0.544979	0.489297		0.495593		1.19595	1.17918	1.23611		0.492157		1.58223	1.60134	1.58265
osa04141 Protein processing in endoplasmic reticulum	0.840991	2	0.64	HORVU3Hr1G049470.2	251		Cluster-5	T	Chaperone protein dnaJ 49	1	0.00368483	126.21	QFGQFGT(1)FHFR	2	1.9887	13	0.886705	0.816598	0.850664	0.770701	0.841651	0.747637	1.26059	1.32228	1.22063		0.638413		1.44979	1.23123	1.25657
osa00100 Steroid biosynthesis	0.176631	1	5.4	HORVU4Hr1G080780.1	57		Cluster-5	S	sterol methyltransferase 2	1	2.98e-22	200.06	YTQYWS(1)FFR	2	-0.08182	15	0.813076	0.772455	0.769492	1.12927	1.11121	0.970093	1.019	1.03473	0.908686	1.02453	1.00606	0.969512	1.01699	1.37947	1.21776
osa03010 Ribosome	0.81858	3	0.7	HORVU5Hr1G021730.2	51		Cluster-5	S	50S ribosomal protein L2	1	0.000416821	126.17	FRS(1)LDFGER	2	0.20415	13	0.769784	0.828545		0.987474	0.980311	0.948718	1.04475	0.969495	1.01584	1.09833		1.08586	1.14811	1.18359	1.05726
osa03010 Ribosome	0.81858	3	0.7	HORVU7Hr1G073720.5	309		Cluster-5	S	60S acidic ribosomal protein P0	1	0	399.15	KEEPEEES(1)DGEMGFSLFDD	2	5.8403	291	0.94067	0.939597	0.865366	1.05415	0.959847	0.0909962	1.05106	1.08608	0.988542	1.17556	1.12317	1.01627	1.33047	1.22295	1.25745
osa03010 Ribosome	0.81858	3	0.7	HORVU2Hr1G023120.1	159		Cluster-5	S	30S ribosomal protein S9	1	8.9e-154	297.96	LDS(1)EDEKDDPFAAR	2	5.312	54	0.878947	0.724714	0.756194	1.10254	0.999051	1.06366	1.15654	0.850596	1.04834	0.900474	1.1277	0.924545	1.13079	1.14947	1.34144
osa03420 Nucleotide excision repair	0.444822	2	1.35	HORVU7Hr1G091790.1	192		Cluster-5	S	Replication factor C subunit 1	0.845111	8.55e-22	184.31	S(0.845)S(0.155)EDLENDIKPSAANK	2	3.02	11			0.997814	0.953648	1.0048		1.13004	1.00609		0.983636	1.01878	0.108197	1.24253	1.04034	1.27099
osa03420 Nucleotide excision repair	0.444822	2	1.35	HORVU1Hr1G044350.16	58		Cluster-5	S	DNA ligase 1	1	1.22e-228	317.76	TADGATAEPAVDEKPPS(1)PVKS(1)PVK	3	4.803	46	0.760628	0.778523	0.785645	0.968841	0.973659	0.958654	1.11253	1.10084	1.14286	0.928644	0.870244	0.91189	1.21635	1.21567	1.34545
osa00010 Glycolysis / Gluconeogenesis	0.255673	4	1.54	HORVU3Hr1G070300.2	103		Cluster-5	S	ATP-dependent 6-phosphofructokinase 3	1	5.03e-41	124.59	EEEEEGLAVAVEADHDS(1)PEPPR	3	4.658	27	0.736045	0.666667	0.768893	0.897839	0.70614	0.807517	0.961957	1.13706	1.11659	1.08487	1.06495		1.34944	1.61937	1.57778
osa00010 Glycolysis / Gluconeogenesis	0.255673	4	1.54	HORVU3Hr1G070300.2	132		Cluster-5	S	ATP-dependent 6-phosphofructokinase 3	1	7.76e-29	225.89	ISRDS(1)YPNLR	2	5.006	15	0.702552	0.72516	0.647627	0.992141	0.725439	0.949886	0.992391	1.01754	1.71995	1.01306	1.05979	1.2381	1.20899	1.25788	1.14444
osa00010 Glycolysis / Gluconeogenesis	0.255673	4	1.54	HORVU3Hr1G070300.2	146		Cluster-5	S	ATP-dependent 6-phosphofructokinase 3	0.998945	2.1e-17	184.32	NAS(1)AT(0.001)S(0.999)LRDDDAAFAK	2	5.3589	18	0.606061	0.673878	0.676626	1.14244	0.698246	0.979499	1.32065	1.1886	1.44471	1	0.923711	0.873626	1.29551	1.39527	1.27556
osa00010 Glycolysis / Gluconeogenesis	0.255673	4	1.54	HORVU3Hr1G070300.2	143		Cluster-5	S	ATP-dependent 6-phosphofructokinase 3	0.999994	7.66e-108	279.67	NAS(1)AT(0.003)S(0.997)LRDDDAAFAK	2	4.517	37	0.620415	0.667468	0.684534	0.94499	0.810526	1.10251	1.40109	1.28947	1.48077	1.04026	0.3	0.805861	1.46292	1.4786	1.46333
osa00010 Glycolysis / Gluconeogenesis	0.255673	4	1.54	HORVU6Hr1G015500.1	6		Cluster-5	S	L-lactate dehydrogenase A	0.999185	0	464.58	AS(0.001)S(0.999)LSELGFDAGGASSGFFR	2	6.9109	103	0.972534	0.892552	0.831296	0.801363	0.855117	0.815152	1.08838	1.15333	1.08712	0.903353	0.870389	0.835419	1.23944	1.28992	1.21066
osa00010 Glycolysis / Gluconeogenesis	0.255673	4	1.54	HORVU3Hr1G080530.5	499		Cluster-5	S	"Phosphoglycerate mutase, 2,3-bisphosphoglycerate-independent"	0.71236	1.52e-26	149.65	S(0.288)GS(0.712)IQILTSHTLQPVPVAIGGPGLHPGVR	4	4.3232	9			0.772026	0.85657							0.873	0.804305	1.22821	1.23992	1.16104
osa00010 Glycolysis / Gluconeogenesis	0.255673	4	1.54	HORVU4Hr1G007620.2	90		Cluster-5	T	phosphoglucomutase	0.702248	0.0011156	130.7	DTTPYEGQKPGT(0.702)S(0.298)GLR	2	3.1907	4		0.728512							1.25159	0.74952				1.32643
osa00640 Propanoate metabolism	0.623334	1	1.08	HORVU6Hr1G015500.1	6		Cluster-5	S	L-lactate dehydrogenase A	0.999185	0	464.58	AS(0.001)S(0.999)LSELGFDAGGASSGFFR	2	6.9109	103	0.972534	0.892552	0.831296	0.801363	0.855117	0.815152	1.08838	1.15333	1.08712	0.903353	0.870389	0.835419	1.23944	1.28992	1.21066
osa00230 Purine metabolism	0.154629	3	2.16	HORVU2Hr1G014130.4	205		Cluster-5	S	AMP deaminase	0.999994	0	387.74	SHS(1)ATGSLHGIQLNPVAADILR	3	1.7416	51	0.966887	0.962037	0.185185	0.885744	0.918605	0.901235	0.977401	1.05981	0.98895	1.04376	0.998926	0.98406	1.35953	1.34231	1.41624
osa00230 Purine metabolism	0.154629	3	2.16	HORVU2Hr1G014130.4	124		Cluster-5	S	AMP deaminase	0.999838	0.000425239	165.02	EGKPTIS(1)PASNK	2	3.0556	8	0.755913		0.769006	1.06709	1.13425	1.11672				1.01969		1.07226	1.36149
osa00230 Purine metabolism	0.154629	3	2.16	HORVU2Hr1G014130.4	77		Cluster-5	S	AMP deaminase	0.982846	1.14e-85	137.86	LLPDGGDDS(0.983)DY(0.017)DREDGEEEDDGGGPPPHR	3	4.3552	14	0.768212	0.771296	0.787524	0.92348	0.939746	0.964085		1.08037	1.02947	1.02735	0.977444	0.93305	1.31729	1.23942	1.3066
osa00230 Purine metabolism	0.154629	3	2.16	HORVU2Hr1G014130.4	156		Cluster-5	S	AMP deaminase	0.999994	1.62e-52	166.59	SSVPAVSAFESIEDS(1)DEDVDLEPDSK	2	2.6049	14	0.708609	1.13981	0.954191	1.1195	1.00634	0.213244				1.19147	1	0.872476	0.64833	1.69808	1.58883
osa00230 Purine metabolism	0.154629	3	2.16	HORVU2Hr1G014130.4	139		Cluster-5	T	AMP deaminase	0.999976	0.00265139	180.17	LGSLVRPTT(1)PK	2	3.6135	15	0.62157	0.607407	0.622807	0.862683	0.943975	1.00449	1.11111	1.18879	1.0709	0.97593	0.925886	0.973433	1.32417	1.34423	1.42538
osa00230 Purine metabolism	0.154629	3	2.16	HORVU2Hr1G014130.4	133		Cluster-5	S	AMP deaminase	0.999999	0.00995961	91.245	LGS(1)LVRPTTPK	2	1.7871	9	0.833491	0.867593			0.675476		1.04143	0.998131	0.926335			0.554729	1.37917		1.45888
osa00230 Purine metabolism	0.154629	3	2.16	HORVU4Hr1G007620.2	90		Cluster-5	T	phosphoglucomutase	0.702248	0.0011156	130.7	DTTPYEGQKPGT(0.702)S(0.298)GLR	2	3.1907	4		0.728512							1.25159	0.74952				1.32643
osa00230 Purine metabolism	0.154629	3	2.16	HORVU1Hr1G059810.2	160		Cluster-5	S	AMP deaminase	1	1.4e-138	166.65	VGLIRPNS(1)PK	2	0.67084	38	0.684257	0.0864629	0.0971963	1.40851	1.11308	1.32597	1.22121	1.34537	1.14585	1.00763	1.0169	1.09567	1.05986	1.38221	1.29232
osa00230 Purine metabolism	0.154629	3	2.16	HORVU1Hr1G059810.2	79		Cluster-5	S	AMP deaminase	0.986322	0	282.26	AAAGSS(0.014)S(0.986)LPDLSSIYAAGGVAR	2	4.0564	15	0.633245	0.60786	0.633645	0.757447	0.880266	0.81547	1.35283	1.52195	1.39289	0.797165	0.67265	0.751708	1.33437	1.35093	1.46267
osa03018 RNA degradation	0.0468143	7	2.04	HORVU3Hr1G070300.2	103		Cluster-5	S	ATP-dependent 6-phosphofructokinase 3	1	5.03e-41	124.59	EEEEEGLAVAVEADHDS(1)PEPPR	3	4.658	27	0.736045	0.666667	0.768893	0.897839	0.70614	0.807517	0.961957	1.13706	1.11659	1.08487	1.06495		1.34944	1.61937	1.57778
osa03018 RNA degradation	0.0468143	7	2.04	HORVU3Hr1G070300.2	132		Cluster-5	S	ATP-dependent 6-phosphofructokinase 3	1	7.76e-29	225.89	ISRDS(1)YPNLR	2	5.006	15	0.702552	0.72516	0.647627	0.992141	0.725439	0.949886	0.992391	1.01754	1.71995	1.01306	1.05979	1.2381	1.20899	1.25788	1.14444
osa03018 RNA degradation	0.0468143	7	2.04	HORVU3Hr1G070300.2	146		Cluster-5	S	ATP-dependent 6-phosphofructokinase 3	0.998945	2.1e-17	184.32	NAS(1)AT(0.001)S(0.999)LRDDDAAFAK	2	5.3589	18	0.606061	0.673878	0.676626	1.14244	0.698246	0.979499	1.32065	1.1886	1.44471	1	0.923711	0.873626	1.29551	1.39527	1.27556
osa03018 RNA degradation	0.0468143	7	2.04	HORVU3Hr1G070300.2	143		Cluster-5	S	ATP-dependent 6-phosphofructokinase 3	0.999994	7.66e-108	279.67	NAS(1)AT(0.003)S(0.997)LRDDDAAFAK	2	4.517	37	0.620415	0.667468	0.684534	0.94499	0.810526	1.10251	1.40109	1.28947	1.48077	1.04026	0.3	0.805861	1.46292	1.4786	1.46333
osa03018 RNA degradation	0.0468143	7	2.04	HORVU6Hr1G071910.3	833		Cluster-5	S	Enhancer of mRNA-decapping protein 4	1	7.16e-47	211.06	HVDEIKS(1)DLELEAVK	2	4.4094	21	0.961575	0.937016	0.908318	0.936492	0.916667	0.844354	1.01499	0.985119	0.981614	1.04058	1.01324	0.969917	1.15	1.19939	1.14118
osa03018 RNA degradation	0.0468143	7	2.04	HORVU4Hr1G002170.5	505		Cluster-5	S	CCR4-NOT transcription complex subunit 3	1	0.000775179	86.838	VFS(1)PPVPGAQWR	2	0.79944	8		0.0688406	0.97048	1.04343	1.06294				0.974532			0.986622	1.45348	1.34681
osa03018 RNA degradation	0.0468143	7	2.04	HORVU5Hr1G050560.1	685		Cluster-5	S	Polyadenylate-binding protein 8	0.830395	1.92e-11	175.61	S(0.046)AQQHT(0.12)NQS(0.83)PEQQLAS(0.003)LSLNDGLISS	3	2.5786	12	0.82088	0.716942		0.83871				0.948381		0.753528	0.738835	0.589404	1.58579	1.66735	1.42708
osa03018 RNA degradation	0.0468143	7	2.04	HORVU2Hr1G087390.3	508		Cluster-5	S	Polyadenylate-binding protein 2	1	2.44e-135	280.3	DAGVS(1)PAPPIGTLTSALANATPEQQR	3	1.3159	15	0.859783	0.362723	0.523077		0.80791	0.794823	1.431	1.3048	1.24004	0.767068	0.610087	0.583737	1.67878	1.60609	1.42006
osa03018 RNA degradation	0.0468143	7	2.04	HORVU3Hr1G074770.1	190		Cluster-5	S	Protein PAT1 homolog 1	0.999999	3.07e-05	157.74	S(1)PPFTSFPPPGGR	2	1.2185	32	0.8625	1.02227	0.852806	1.27938	0.901119		1.15417	1.0518	1.00774		0.983454	0.773486		1.17551	1.13306
osa03018 RNA degradation	0.0468143	7	2.04	HORVU3Hr1G074770.1	171		Cluster-5	S	Protein PAT1 homolog 1	0.99976	3.56e-30	205.26	TSS(1)YPQQPLQHR	2	2.2537	13	0.777679	0.930011	0.780129	1.13429			1.10417	1.15962	1.0668		0.95243	0.764706		1.30011	1.26919
osa03018 RNA degradation	0.0468143	7	2.04	HORVU7Hr1G063970.1	606		Cluster-5	T	Polyadenylate-binding protein 2	0.910741	6.26e-31	131.21	MT(0.911)PGDT(0.089)GAPQQVSSGALASALANSPPEQQR	3	4.2031	8			0.349738	0.450104				1.16433	1.17313				1.15691	1.18857	1.2644
osa04145 Phagosome	0.566847	2	1.08	HORVU4Hr1G062880.3	271		Cluster-5	S	V-type proton ATPase subunit a3	0.99678	4.25e-53	179.27	QMEANQS(0.997)GET(0.003)SLESPLLEQDMLTDASK	3	5.3871	21	0.892665	0.831492	0.832891	0.967992	0.976562	0.913171	1.02363	1.07875	0.95929	1.0375	0.976215		1.20147	1.22717	1.16106
osa04145 Phagosome	0.566847	2	1.08	HORVU2Hr1G109990.2	164		Cluster-5	S	V-type proton ATPase subunit a3	0.985288	1.22e-23	140.31	EMVADQS(0.985)GDS(0.01)S(0.004)LESPLLHQEMVIDPSK	3	2.3752	8	0.609479				0.694898			1.10385	1.01511			0.662474	1.25123	1.23878	1.18036
osa04130 SNARE interactions in vesicular transport	0.444822	2	1.35	HORVU6Hr1G091720.6	50		Cluster-5	S	Bet1-like SNARE 1-1	0.951309	1.2e-05	99.909	AS(0.004)AY(0.002)S(0.951)S(0.043)HEIDEHENER	3	1.7852	9			0.853183	0.830508	0.850369		1.10395			0.772349				1.19284	1.49733
osa04130 SNARE interactions in vesicular transport	0.444822	2	1.35	HORVU6Hr1G091720.6	71		Cluster-5	S	Bet1-like SNARE 1-1	1	0.000188392	140.78	AMDGLQDRVS(1)ILK	2	1.5749	12			0.838809	0.952331	0.954689	0.85729	1.05005	0.956172			0.757421		1.12776	1.13131	1.33262
osa04130 SNARE interactions in vesicular transport	0.444822	2	1.35	HORVU5Hr1G016680.2	123		Cluster-5	S	Syntaxin-52	1	5.99e-05	147.19	EDLLGQS(1)KK	2	1.2397	13	0.833981	0.855496	0.977798	0.915925		1.11176	1.04767	1.14209	0.918249	0.79085	0.926854	1.03704		1.13039	1.21584
osa03008 Ribosome biogenesis in eukaryotes	0.71206	2	0.83	HORVU6Hr1G007020.2	305		Cluster-5	S	RNA-binding protein NOB1	1	0	456.44	SNTDNLES(1)QEEDEPK	2	4.5913	29	0.841141	0.76306	0.585253	0.928924	0.997947	0.941343	1.06753	1.07641	1.40521	1.22749	0.938953	0.93756	1.27528	1.16202	1.14213
osa03008 Ribosome biogenesis in eukaryotes	0.71206	2	0.83	HORVU1Hr1G086380.1	261		Cluster-5	S	periodic tryptophan protein 2	0.999997	0.000840291	87.727	S(1)LEEPSTTPLHLAK	2	5.5891	9			0.703041	0.850191	1.09402	1.08943	1.33076			0.975		0.927095		1.00106	1.32412
osa00565 Ether lipid metabolism	0.494523	1	1.54	HORVU1Hr1G059350.1	371		Cluster-5	S	Phospholipid/glycerol acyltransferase family protein	1	2.21e-66	256.4	VYHAALNGNS(1)LPR	2	3.3076	9		0.84153			0.914959	0.949506			0.907023	0.881799		0.808738	1.66797	0.240086	1.73501
osa02010 ABC transporters	0.658593	1	0.98	HORVU2Hr1G115180.1	646		Cluster-5	S	Multidrug resistance ABC transporter ATP-binding and permease protein	0.986028	1.21e-08	189.47	S(1)MHLTSSLS(0.986)T(0.014)K	2	2.5284	23	1.2017	0.179581	0.927681	0.169907	1.0353	1.14136	0.183357	1.571	1.22249	1.27911		1.36265		1.7892	1.32646
osa03040 Spliceosome	0.538171	6	1.03	HORVU3Hr1G018170.3	467		Cluster-5	S	ATP-dependent RNA helicase DBP2	1	6.45e-28	129.91	QQLASSHVVPNHIAPS(1)PGRPPMGFK	3	3.8249	25	0.813745	0.840168	0.836032	0.669326	0.777445	0.777667	1.43164	1.22987	1.2989	0.662414		0.662559		1.62526	1.63797
osa03040 Spliceosome	0.538171	6	1.03	HORVU6Hr1G056260.5	264		Cluster-5	S	Nuclear cap-binding protein subunit 2	1	0	424.6	GDS(1)DDEDEDYDKK	2	4.5148	48	0.833825	0.766999	0.725962	0.977273	0.878244	0.964126			1.02953	1.01549	0.883542	0.860996	1.31073	1.40395	1.2083
osa03040 Spliceosome	0.538171	6	1.03	HORVU6Hr1G020850.3	84		Cluster-5	S	Splicing factor 3B subunit 1	0.999924	4.27e-34	171.03	LAS(1)YTGHAVAAADIPR	2	4.1072	15	1.12451	0.990485	1.02969	0.787637	0.507205	0.712288	1.2171	1.11316	1.11111	0.992616	0.756224	0.397028	1.49739	1.35565	1.44919
osa03040 Spliceosome	0.538171	6	1.03	HORVU7Hr1G118650.8	269		Cluster-5	S	RNA-binding protein 1	1	4.33e-06	177.41	S(1)RS(1)LPYSPYR	2	2.4203	27	0.524973	0.815888	0.891951	0.951447	0.981445	0.723926	0.706501	1.19714	0.721144	0.893465	1.45441	0.9012	1.36372	1.54116	1.43508
osa03040 Spliceosome	0.538171	6	1.03	HORVU7Hr1G118650.8	267		Cluster-5	S	RNA-binding protein 1	1	4.33e-06	177.41	S(1)RS(1)LPYSPYR	2	3.838	27	0.524973	0.815888	0.891951	0.951447	0.981445	0.723926	0.706501	1.19714	0.721144	0.893465	1.45441	0.9012	1.36372	1.54116	1.43508
osa03040 Spliceosome	0.538171	6	1.03	HORVU0Hr1G020490.5	232		Cluster-5	S	ATP-dependent RNA helicase DBP2	1	1.02e-05	152.02	KWTLDGEES(1)DEEDVKK	3	0.20348	14		0.722649	0.668302			0.960566	1.14114	1.04348	1.11809	0.84474	0.902646	1.00741	1.21493	1.20761	1.17344
osa03040 Spliceosome	0.538171	6	1.03	HORVU7Hr1G063150.2	616		Cluster-5	S	RNA-binding protein 25	1	0	303.93	ETDAQNKPIIS(1)DDDNVFSIANGVDADDGK	3	5.1474	16	0.832983		0.83578	1.02574	0.991115	0.931206	1.02896	1.09091	0.991429	1.05308	0.876923	0.908293	1.11087	1.12887	1.23268
osa01210 2-Oxocarboxylic acid metabolism	0.234823	2	2.16	HORVU2Hr1G030820.1	56		Cluster-5	S	alanine aminotransferase 2	0.95704	2.39e-28	155.08	AMS(0.957)T(0.021)S(0.021)AAGTPPVSLDTINPK	2	4.4166	8		0.808687		1.04442		0.979613	1.0749		0.94397	0.965243		1.00867	1.13636
osa01210 2-Oxocarboxylic acid metabolism	0.234823	2	2.16	HORVU3Hr1G059060.2	448		Cluster-5	S	Isocitrate dehydrogenase [NADP]	0.954283	0.000432591	135.5	DLALLVHGS(0.046)S(0.954)K	2	2.7033	15	0.834128	0.915779	0.849602	1.00988	0.967	0.95	1.01631	0.88012	1.01233	0.903162	1.08004	0.910269	1.12094	1.32329	1.23948
osa00051 Fructose and mannose metabolism	0.253824	3	1.71	HORVU3Hr1G070300.2	103		Cluster-5	S	ATP-dependent 6-phosphofructokinase 3	1	5.03e-41	124.59	EEEEEGLAVAVEADHDS(1)PEPPR	3	4.658	27	0.736045	0.666667	0.768893	0.897839	0.70614	0.807517	0.961957	1.13706	1.11659	1.08487	1.06495		1.34944	1.61937	1.57778
osa00051 Fructose and mannose metabolism	0.253824	3	1.71	HORVU3Hr1G070300.2	132		Cluster-5	S	ATP-dependent 6-phosphofructokinase 3	1	7.76e-29	225.89	ISRDS(1)YPNLR	2	5.006	15	0.702552	0.72516	0.647627	0.992141	0.725439	0.949886	0.992391	1.01754	1.71995	1.01306	1.05979	1.2381	1.20899	1.25788	1.14444
osa00051 Fructose and mannose metabolism	0.253824	3	1.71	HORVU3Hr1G070300.2	146		Cluster-5	S	ATP-dependent 6-phosphofructokinase 3	0.998945	2.1e-17	184.32	NAS(1)AT(0.001)S(0.999)LRDDDAAFAK	2	5.3589	18	0.606061	0.673878	0.676626	1.14244	0.698246	0.979499	1.32065	1.1886	1.44471	1	0.923711	0.873626	1.29551	1.39527	1.27556
osa00051 Fructose and mannose metabolism	0.253824	3	1.71	HORVU3Hr1G070300.2	143		Cluster-5	S	ATP-dependent 6-phosphofructokinase 3	0.999994	7.66e-108	279.67	NAS(1)AT(0.003)S(0.997)LRDDDAAFAK	2	4.517	37	0.620415	0.667468	0.684534	0.94499	0.810526	1.10251	1.40109	1.28947	1.48077	1.04026	0.3	0.805861	1.46292	1.4786	1.46333
osa00051 Fructose and mannose metabolism	0.253824	3	1.71	HORVU4Hr1G069230.4	307		Cluster-5	S	Mannose-1-phosphate guanyltransferase 1	0.999294	1.78e-10	196.38	VS(0.001)S(0.999)FEALQSAMK	2	4.4714	55	0.239852	0.257396	0.870441	1.19303	0.105368	1.27408	1.42857	1.37302	0.102911	1.55944	1.60986	0.122167	1.77169	1.64264	1.59588
osa00051 Fructose and mannose metabolism	0.253824	3	1.71	HORVU7Hr1G076150.1	171		Cluster-5	S	5-dehydro-2-deoxygluconokinase	1	7.42e-05	132.93	S(1)AGILCSYDPNVR	2	3.1977	11	0.285047	1.06821	1.00604	1.08341	0.98756		1.14457		1.20423	1.04959	1.01567	1.04824		1.06823
osa00500 Starch and sucrose metabolism	0.0116482	6	2.95	HORVU7Hr1G076150.1	171		Cluster-5	S	5-dehydro-2-deoxygluconokinase	1	7.42e-05	132.93	S(1)AGILCSYDPNVR	2	3.1977	11	0.285047	1.06821	1.00604	1.08341	0.98756		1.14457		1.20423	1.04959	1.01567	1.04824		1.06823
osa00500 Starch and sucrose metabolism	0.0116482	6	2.95	HORVU5Hr1G087810.2	416		Cluster-5	S	UTP--glucose-1-phosphate uridylyltransferase	0.999963	0.000885422	97.933	FKS(1)IPSIVELDSLK	2	2.9001	21	0.763132		0.876124	1.00877		0.887283		1.05832		1.20455	0.96715	0.888996	1.22211	1.08912	1.02947
osa00500 Starch and sucrose metabolism	0.0116482	6	2.95	HORVU3Hr1G002280.1	201		Cluster-5	S	sucrose phosphate synthase 1F	1	9.26e-257	268.22	DAAADLS(1)EDLS(1)DGEKGENINESSIHAESTR	3	5.3734	49	0.219858	1.15865	1.02002	1.16106	1.16849	1.06831	0.874678	1.06481	0.961641	1.28353	1.25569	0.245798	1.16957	1.3064	1.11018
osa00500 Starch and sucrose metabolism	0.0116482	6	2.95	HORVU1Hr1G076480.3	49		Cluster-5	S	trehalose phosphate synthase	0.999924	5.1e-117	211.2	VMTVPGTLS(1)ELDDEDDER	2	6.8708	21	0.832031	0.755346	0.782369	0.890329	0.849711	0.858986	1.14547	1.12698	1.18862	0.937434	0.974302	0.90507	1.36081	1.29148	1.24456
osa00500 Starch and sucrose metabolism	0.0116482	6	2.95	HORVU1Hr1G076480.3	5		Cluster-5	S	trehalose phosphate synthase	0.998845	1.31e-151	287.14	S(0.999)YT(0.001)NLLDLAAGNFAALGPAGGGR	2	3.2699	12	0.760742	0.773311	0.797062		0.640655		1.05202	1.19795	1.06986	0.525981	0.683799		1.75747	1.50328	1.43212
osa00500 Starch and sucrose metabolism	0.0116482	6	2.95	HORVU3Hr1G071570.3	41		Cluster-5	S	trehalose phosphate synthase	0.985851	7.64e-231	326.27	S(0.986)YT(0.014)NLLDLAEGNFAALGPAGGGAR	2	4.9955	14	0.794444	0.891264	0.835305	0.61465	0.630526	0.569607	1.15399	1.24469	1.14286	0.522258		0.540598	1.49435	1.66874	1.74274
osa00500 Starch and sucrose metabolism	0.0116482	6	2.95	HORVU4Hr1G007620.2	90		Cluster-5	T	phosphoglucomutase	0.702248	0.0011156	130.7	DTTPYEGQKPGT(0.702)S(0.298)GLR	2	3.1907	4		0.728512							1.25159	0.74952				1.32643
osa04144 Endocytosis	0.382879	6	1.2	HORVU3Hr1G066420.1	445		Cluster-5	S	Regulator of Vps4 activity in the MVB pathway protein	1	5.26e-230	338.28	NDKS(1)FNEQSSGVNDPTMISSNTR	3	3.8548	34			0.697835	0.991927	0.91897				0.982456			0.952214		1.42938	1.24848
osa04144 Endocytosis	0.382879	6	1.2	HORVU3Hr1G066420.1	370		Cluster-5	S	Regulator of Vps4 activity in the MVB pathway protein	0.991401	0.000263485	98.328	S(0.002)S(0.006)AS(0.991)GS(0.001)NWNVEFK	2	0.037788	11			0.941991	0.92331	0.954242							0.878788		1.20843	1.18256
osa04144 Endocytosis	0.382879	6	1.2	HORVU4Hr1G002880.3	935		Cluster-5	S	SEC7-like guanine nucleotide exchange family protein	1	2.76e-53	240.82	FSQLLS(1)LDSEEPR	2	6.6944	15	0.930909	0.893443	0.817391	1.00391	0.871503	0.928854	1.17391	1.123	1.20151	0.907937	0.880743	0.87172	1.21843	1.16272	1.12232
osa04144 Endocytosis	0.382879	6	1.2	HORVU4Hr1G089310.19	1016		Cluster-5	S	AP-2 complex subunit alpha-1	0.684936	1.29e-67	182.56	VT(0.315)S(0.685)PPAPQQAQVAPAATAPATYNDPGAMLAGLL	3	0.90455	7			0.348859		0.326653		1.23589	1.29116	1.16406				1.14518		1.51075
osa04144 Endocytosis	0.382879	6	1.2	HORVU3Hr1G063860.2	248		Cluster-5	S	Regulator of Vps4 activity in the MVB pathway protein	0.926279	1.97e-20	218.12	IESSPGS(0.926)S(0.074)ISR	2	4.0656	12	0.605195	0.707759		0.938393	1.09654	0.997904	1.28868				0.890347		1.17305	1.03226	1.0798
osa04144 Endocytosis	0.382879	6	1.2	HORVU5Hr1G088970.4	822		Cluster-5	S	SEC7-like guanine nucleotide exchange family protein	1	0.00130487	80.128	FS(1)QLLYLDTEEPR	2	4.3682	15	0.842806	0.842676	0.868959	0.737143	0.969512	0.703494	0.966633	0.831204	1.11157	1.04733	0.895119	0.992761	1.56912	1.52073	1.39027
osa04144 Endocytosis	0.382879	6	1.2	HORVU6Hr1G088570.2	265		Cluster-5	S	Clathrin interactor EPSIN 2	1	2.83e-100	276.14	GRGS(1)NADAPTQDERPIER	3	4.8432	35	0.823699	0.831107	0.890155	0.907678	0.912966	0.921514	1.04767	1.34967	1.22701	0.849661	0.878731	0.870453	1.04416	1.37086	1.30635
osa04144 Endocytosis	0.382879	6	1.2	HORVU6Hr1G088570.2	239		Cluster-5	S	Clathrin interactor EPSIN 2	0.999947	1.41e-12	182.22	GSNS(1)NPEYAEGSGR	2	3.9961	13	0.704239			0.882084	0.94405	0.844875	1.06098	1.27682	1.18976	0.768186	0.758396	0.814552	1.31698	1.45475	1.23053
osa04144 Endocytosis	0.382879	6	1.2	HORVU6Hr1G088570.2	282		Cluster-5	S	Clathrin interactor EPSIN 2	1	7.86e-131	230.79	KPS(1)NQQIAS(1)PPNYEDVTGDTQDNHHDER	4	0.27229	24	0.33815	1.29294	0.881865		0.40675		1.80155		0.752037	1.04462		0.379769	1.72424	1.91722	0.733607
osa00630 Glyoxylate and dicarboxylate metabolism	0.719617	1	0.83	HORVU1Hr1G041250.5	116		Cluster-5	S	Malate dehydrogenase	0.999974	7.7e-08	139.5	SQAS(1)ALEAHAAPNCK	2	1.4986	14	0.652019	1.13892	1.20022	0.765792	1.17807	0.966667	1.22751		0.923387	0.821956	0.804368	0.742287	1.11324	1.46543	0.964844
osa00630 Glyoxylate and dicarboxylate metabolism	0.719617	1	0.83	HORVU1Hr1G041250.5	113		Cluster-5	S	Malate dehydrogenase	0.993997	0.000894915	93.576	S(0.994)QAS(0.006)ALEAHAAPNCK	2	-0.50636	9		0.725469				0.859804	1.24302	0.935857		0.476015	0.91548	1.07985		1.26777	1.36816
osa00940 Phenylpropanoid biosynthesis	0.811162	1	0.64	HORVU6Hr1G058820.1	153		Cluster-5	T	phenylalanine ammonia-lyase 2	1	0.000975927	101.43	INT(1)LLQGYSGIR	2	2.072	13			0.746556	1.07319	1.08672	1.011	0.883576	0.772632	0.882729	0.905519	1.01299	1.03697	1.33536	1.28726	1.15475
osa00250 Alanine, aspartate and glutamate metabolism	0.4771	2	1.27	HORVU4Hr1G008700.1	8		Cluster-5	S	glutamate decarboxylase	0.999996	0	474.83	VLSHAAS(1)GGSSDDSVHSTFASR	3	5.1909	31	0.858464	0.790976	0.781365	0.883191	0.540845	0.923671	1.00114	1.33983	1.073	0.758416	0.995234	0.747891	0.960486	1.67192	1.91125
osa00250 Alanine, aspartate and glutamate metabolism	0.4771	2	1.27	HORVU4Hr1G008700.1	11		Cluster-5	S	glutamate decarboxylase	0.99986	0	440.11	VLSHAASGGS(1)S(1)DDSVHSTFASR	3	1.9554	29	0.254394	0.221915		0.265907	0.253521	1.41256	1.93864	0.539586	1.95481	1.29208	1.47569	0.227741	0.834853	3.0347	0.857585
osa00250 Alanine, aspartate and glutamate metabolism	0.4771	2	1.27	HORVU4Hr1G008700.1	12		Cluster-5	S	glutamate decarboxylase	0.999898	0	472.02	VLSHAASGGS(1)S(1)DDSVHSTFASR	3	1.9554	35	0.111933	1.08103	0.954797	1.05888	0.111737	0.952657	1.37273	1.46529	1.4241	0.922772	0.976168	0.947516	1.72847	0.380652	1.83179
osa00250 Alanine, aspartate and glutamate metabolism	0.4771	2	1.27	HORVU4Hr1G008700.1	15		Cluster-5	S	glutamate decarboxylase	1	2.14e-138	326.96	VLSHAASGGSSDDS(1)VHSTFASR	3	3.2832	23	0.86309	0.913444	0.885609		0.82723	0.808696	0.95	1.13764	1.06952	0.859406	0.808389	0.823805	1.14286	1.92219	1.19195
osa00250 Alanine, aspartate and glutamate metabolism	0.4771	2	1.27	HORVU2Hr1G030820.1	56		Cluster-5	S	alanine aminotransferase 2	0.95704	2.39e-28	155.08	AMS(0.957)T(0.021)S(0.021)AAGTPPVSLDTINPK	2	4.4166	8		0.808687		1.04442		0.979613	1.0749		0.94397	0.965243		1.00867	1.13636
osa00260 Glycine, serine and threonine metabolism	0.584483	1	1.2	HORVU3Hr1G080530.5	499		Cluster-5	S	"Phosphoglycerate mutase, 2,3-bisphosphoglycerate-independent"	0.71236	1.52e-26	149.65	S(0.288)GS(0.712)IQILTSHTLQPVPVAIGGPGLHPGVR	4	4.3232	9			0.772026	0.85657							0.873	0.804305	1.22821	1.23992	1.16104
osa00970 Aminoacyl-tRNA biosynthesis	0.322376	1	2.7	HORVU2Hr1G071330.6	659		Cluster-5	T	Glycine--tRNA ligase	0.999999	8.11e-145	223.03	YPAHTTLAT(1)DEEEASET	2	59.086	14	0.243952	1.05846	1.1302		1.16717	1.17518		1.08704	1.23761	1.11405	0.0194473	1.14878	1.19439	1.06998	1.33043
osa03030 DNA replication	0.0912297	3	2.7	HORVU7Hr1G091790.1	192		Cluster-5	S	Replication factor C subunit 1	0.845111	8.55e-22	184.31	S(0.845)S(0.155)EDLENDIKPSAANK	2	3.02	11			0.997814	0.953648	1.0048		1.13004	1.00609		0.983636	1.01878	0.108197	1.24253	1.04034	1.27099
osa03030 DNA replication	0.0912297	3	2.7	HORVU1Hr1G063700.2	177		Cluster-5	T	DNA helicase MCM8	1	2.84e-24	171.03	MLHDQDT(1)DEDMNFR	2	3.6012	17	0.747731	0.745205	0.718062	1.05959	1.06221	1.07201	1.02379	0.821713	1.00204	1.09788	1.11546	1.00384	1.24688	1.28121	1.22466
osa03030 DNA replication	0.0912297	3	2.7	HORVU1Hr1G044350.16	58		Cluster-5	S	DNA ligase 1	1	1.22e-228	317.76	TADGATAEPAVDEKPPS(1)PVKS(1)PVK	3	4.803	46	0.760628	0.778523	0.785645	0.968841	0.973659	0.958654	1.11253	1.10084	1.14286	0.928644	0.870244	0.91189	1.21635	1.21567	1.34545
osa00052 Galactose metabolism	0.0304209	3	4.05	HORVU3Hr1G070300.2	103		Cluster-5	S	ATP-dependent 6-phosphofructokinase 3	1	5.03e-41	124.59	EEEEEGLAVAVEADHDS(1)PEPPR	3	4.658	27	0.736045	0.666667	0.768893	0.897839	0.70614	0.807517	0.961957	1.13706	1.11659	1.08487	1.06495		1.34944	1.61937	1.57778
osa00052 Galactose metabolism	0.0304209	3	4.05	HORVU3Hr1G070300.2	132		Cluster-5	S	ATP-dependent 6-phosphofructokinase 3	1	7.76e-29	225.89	ISRDS(1)YPNLR	2	5.006	15	0.702552	0.72516	0.647627	0.992141	0.725439	0.949886	0.992391	1.01754	1.71995	1.01306	1.05979	1.2381	1.20899	1.25788	1.14444
osa00052 Galactose metabolism	0.0304209	3	4.05	HORVU3Hr1G070300.2	146		Cluster-5	S	ATP-dependent 6-phosphofructokinase 3	0.998945	2.1e-17	184.32	NAS(1)AT(0.001)S(0.999)LRDDDAAFAK	2	5.3589	18	0.606061	0.673878	0.676626	1.14244	0.698246	0.979499	1.32065	1.1886	1.44471	1	0.923711	0.873626	1.29551	1.39527	1.27556
osa00052 Galactose metabolism	0.0304209	3	4.05	HORVU3Hr1G070300.2	143		Cluster-5	S	ATP-dependent 6-phosphofructokinase 3	0.999994	7.66e-108	279.67	NAS(1)AT(0.003)S(0.997)LRDDDAAFAK	2	4.517	37	0.620415	0.667468	0.684534	0.94499	0.810526	1.10251	1.40109	1.28947	1.48077	1.04026	0.3	0.805861	1.46292	1.4786	1.46333
osa00052 Galactose metabolism	0.0304209	3	4.05	HORVU5Hr1G087810.2	416		Cluster-5	S	UTP--glucose-1-phosphate uridylyltransferase	0.999963	0.000885422	97.933	FKS(1)IPSIVELDSLK	2	2.9001	21	0.763132		0.876124	1.00877		0.887283		1.05832		1.20455	0.96715	0.888996	1.22211	1.08912	1.02947
osa00052 Galactose metabolism	0.0304209	3	4.05	HORVU4Hr1G007620.2	90		Cluster-5	T	phosphoglucomutase	0.702248	0.0011156	130.7	DTTPYEGQKPGT(0.702)S(0.298)GLR	2	3.1907	4		0.728512							1.25159	0.74952				1.32643
osa04070 Phosphatidylinositol signaling system	0.914835	1	0.43	HORVU5Hr1G031300.2	81		Cluster-5	S	"Phosphatidylinositol 3,4,5-trisphosphate 3-phosphatase and dual-specificity protein phosphatase PTEN"	0.884622	1.76e-18	135.89	ETPSSMFS(0.012)T(0.083)S(0.885)GLS(0.015)S(0.006)WAK	2	5.8496	8			0.611285			0.876416	1.35323		1.1676	0.661793	0.534729			1.27247	1.56842
osa04070 Phosphatidylinositol signaling system	0.914835	1	0.43	HORVU5Hr1G031300.2	101		Cluster-5	S	"Phosphatidylinositol 3,4,5-trisphosphate 3-phosphatase and dual-specificity protein phosphatase PTEN"	0.997991	1.3e-97	274.89	IPQPSSGQES(0.998)PT(0.002)GK	2	2.7517	15	0.88	0.949505	0.909091	1.07795	1.0918	0.962925	1.06164	1.0489	1.06425	0.861598	0.834443	0.752679	1.10553	1.10596	1.39649
osa00020 Citrate cycle (TCA cycle)	0.0912297	3	2.7	HORVU2Hr1G070090.3	309		Cluster-5	S	"2-oxoglutarate dehydrogenase, E1 component"	0.985286	0.000797686	74.524	YHLGT(0.013)S(0.985)YDRPT(0.001)R	3	-0.98989	11		0.760223			0.951496		1.04203	0.973938	0.989544		0.923409	0.908798	1.16431	1.17832	1.12538
osa00020 Citrate cycle (TCA cycle)	0.0912297	3	2.7	HORVU3Hr1G059060.2	448		Cluster-5	S	Isocitrate dehydrogenase [NADP]	0.954283	0.000432591	135.5	DLALLVHGS(0.046)S(0.954)K	2	2.7033	15	0.834128	0.915779	0.849602	1.00988	0.967	0.95	1.01631	0.88012	1.01233	0.903162	1.08004	0.910269	1.12094	1.32329	1.23948
osa00020 Citrate cycle (TCA cycle)	0.0912297	3	2.7	HORVU1Hr1G041250.5	116		Cluster-5	S	Malate dehydrogenase	0.999974	7.7e-08	139.5	SQAS(1)ALEAHAAPNCK	2	1.4986	14	0.652019	1.13892	1.20022	0.765792	1.17807	0.966667	1.22751		0.923387	0.821956	0.804368	0.742287	1.11324	1.46543	0.964844
osa00020 Citrate cycle (TCA cycle)	0.0912297	3	2.7	HORVU1Hr1G041250.5	113		Cluster-5	S	Malate dehydrogenase	0.993997	0.000894915	93.576	S(0.994)QAS(0.006)ALEAHAAPNCK	2	-0.50636	9		0.725469				0.859804	1.24302	0.935857		0.476015	0.91548	1.07985		1.26777	1.36816
osa00650 Butanoate metabolism	0.442582	1	1.8	HORVU4Hr1G008700.1	8		Cluster-5	S	glutamate decarboxylase	0.999996	0	474.83	VLSHAAS(1)GGSSDDSVHSTFASR	3	5.1909	31	0.858464	0.790976	0.781365	0.883191	0.540845	0.923671	1.00114	1.33983	1.073	0.758416	0.995234	0.747891	0.960486	1.67192	1.91125
osa00650 Butanoate metabolism	0.442582	1	1.8	HORVU4Hr1G008700.1	11		Cluster-5	S	glutamate decarboxylase	0.99986	0	440.11	VLSHAASGGS(1)S(1)DDSVHSTFASR	3	1.9554	29	0.254394	0.221915		0.265907	0.253521	1.41256	1.93864	0.539586	1.95481	1.29208	1.47569	0.227741	0.834853	3.0347	0.857585
osa00650 Butanoate metabolism	0.442582	1	1.8	HORVU4Hr1G008700.1	12		Cluster-5	S	glutamate decarboxylase	0.999898	0	472.02	VLSHAASGGS(1)S(1)DDSVHSTFASR	3	1.9554	35	0.111933	1.08103	0.954797	1.05888	0.111737	0.952657	1.37273	1.46529	1.4241	0.922772	0.976168	0.947516	1.72847	0.380652	1.83179
osa00650 Butanoate metabolism	0.442582	1	1.8	HORVU4Hr1G008700.1	15		Cluster-5	S	glutamate decarboxylase	1	2.14e-138	326.96	VLSHAASGGSSDDS(1)VHSTFASR	3	3.2832	23	0.86309	0.913444	0.885609		0.82723	0.808696	0.95	1.13764	1.06952	0.859406	0.808389	0.823805	1.14286	1.92219	1.19195
osa00620 Pyruvate metabolism	0.0902408	4	2.27	HORVU5Hr1G055350.3	10		Cluster-5	S	phosphoenolpyruvate carboxylase 1	1	2.34e-43	239.37	ALSAPGGGS(1)GKIER	2	4.1154	15	0.820101	0.803376	0.777218	0.998998	0.991142	1.00403	0.960861	0.962246	0.988484	0.820539	0.870116	0.840459	1.40941	1.37854	1.34325
osa00620 Pyruvate metabolism	0.0902408	4	2.27	HORVU6Hr1G015500.1	6		Cluster-5	S	L-lactate dehydrogenase A	0.999185	0	464.58	AS(0.001)S(0.999)LSELGFDAGGASSGFFR	2	6.9109	103	0.972534	0.892552	0.831296	0.801363	0.855117	0.815152	1.08838	1.15333	1.08712	0.903353	0.870389	0.835419	1.23944	1.28992	1.21066
osa00620 Pyruvate metabolism	0.0902408	4	2.27	HORVU7Hr1G080510.2	138		Cluster-5	S	phosphoenolpyruvate carboxylase 3	0.966098	4.57e-10	113.73	GDFADEASAT(0.001)T(0.006)ES(0.966)DIEET(0.026)LKR	3	2.7992	19		0.960152		0.935811	0.908987		0.994614		1.02417	0.985344	0.888498	0.949883		1.14272	1.32685
osa00620 Pyruvate metabolism	0.0902408	4	2.27	HORVU1Hr1G041250.5	116		Cluster-5	S	Malate dehydrogenase	0.999974	7.7e-08	139.5	SQAS(1)ALEAHAAPNCK	2	1.4986	14	0.652019	1.13892	1.20022	0.765792	1.17807	0.966667	1.22751		0.923387	0.821956	0.804368	0.742287	1.11324	1.46543	0.964844
osa00620 Pyruvate metabolism	0.0902408	4	2.27	HORVU1Hr1G041250.5	113		Cluster-5	S	Malate dehydrogenase	0.993997	0.000894915	93.576	S(0.994)QAS(0.006)ALEAHAAPNCK	2	-0.50636	9		0.725469				0.859804	1.24302	0.935857		0.476015	0.91548	1.07985		1.26777	1.36816

[truncated: 4 more sheets: Cluster-2, Cluster-2 Pathway2Protein, all, all Pathway2Protein]
