# Supplementary material for: Global proteome analyses of phosphorylation and succinylation of barley root proteins in response to phosphate starvation and recovery
Source: Front Plant Sci. 2022 Aug 18;13:917652. doi: 10.3389/fpls.2022.917652 (PMC9433975; doi:10.3389/fpls.2022.917652)
Supplement: Supplementary file 1 [file Data_Sheet_1.ZIP › Additional files/Table S14.xlsx]

## Sheet: Cluster-6
KEGG pathway	Mapping	Background	All Mapping	All Background	Fold enrichment	Fisher's exact test p value	-log10(p value)	Related proteins
osa00010 Glycolysis / Gluconeogenesis	16	39	92	504	2.25	0.00045175	3.35	HORVU4Hr1G056050.1 HORVU7Hr1G074690.1 HORVU6Hr1G032070.2 HORVU3Hr1G013350.1 HORVU6Hr1G054520.3 HORVU1Hr1G013740.1 HORVU6Hr1G003770.1 HORVU7Hr1G072650.1 HORVU6Hr1G031830.4 HORVU5Hr1G082630.5 HORVU7Hr1G108230.7 HORVU3Hr1G088540.1 HORVU7Hr1G001330.9 HORVU5Hr1G002040.4 HORVU3Hr1G080530.5 HORVU1Hr1G082250.2
osa00710 Carbon fixation in photosynthetic organisms	11	27	92	504	2.23	0.00426227	2.37	HORVU7Hr1G074690.1 HORVU3Hr1G073220.3 HORVU6Hr1G032070.2 HORVU3Hr1G013350.1 HORVU6Hr1G054520.3 HORVU6Hr1G031830.4 HORVU5Hr1G082630.5 HORVU7Hr1G108230.7 HORVU3Hr1G088540.1 HORVU1Hr1G090710.12 HORVU5Hr1G098890.10
osa00562 Inositol phosphate metabolism	3	3	92	504	5.48	0.00592065	2.23	HORVU2Hr1G107550.1 HORVU5Hr1G082630.5 HORVU3Hr1G013350.1
osa00220 Arginine biosynthesis	5	11	92	504	2.49	0.0336374	1.47	HORVU0Hr1G017370.1 HORVU3Hr1G073220.3 HORVU1Hr1G062900.2 HORVU6Hr1G074030.1 HORVU2Hr1G093030.1
osa01210 2-Oxocarboxylic acid metabolism	6	15	92	504	2.19	0.038749	1.41	HORVU6Hr1G091950.9 HORVU5Hr1G099820.1 HORVU1Hr1G090490.1 HORVU0Hr1G017370.1 HORVU3Hr1G073220.3 HORVU4Hr1G080640.1
osa00940 Phenylpropanoid biosynthesis	6	15	92	504	2.19	0.038749	1.41	HORVU2Hr1G124930.1 HORVU2Hr1G125200.3 HORVU3Hr1G112040.1 HORVU2Hr1G124970.2 HORVU6Hr1G058820.1 HORVU2Hr1G125110.6
osa00270 Cysteine and methionine metabolism	9	27	92	504	1.83	0.0402101	1.4	HORVU2Hr1G000280.3 HORVU4Hr1G075360.5 HORVU0Hr1G017370.1 HORVU3Hr1G073220.3 HORVU7Hr1G055560.1 HORVU1Hr1G090710.12 HORVU2Hr1G110120.3 HORVU5Hr1G098890.10 HORVU6Hr1G034650.1

## Sheet: Cluster-6 Pathway2Protein
KEGG pathway	Fisher's exact test p value	Mapping	Fold enrichment	Protein accession	Position	Ratio	Regulated Type	Amino acid	Protein description	Localization probability	PEP	Score	Modified sequence	Charge	Mass error [ppm]	MS/MS Count	D1CK6H_1	D1CK6H_2	D1CK6H_3	H1E_48H_1	H1E_48H_2	H1E_48H_3	H1E_6H_1	H1E_6H_2	H1E_6H_3	H1_P48H_1	H1_P48H_2	H1_P48H_3	H1_P6H_1	H1_P6H_2	H1_P6H_3
osa00330 Arginine and proline metabolism	0.215433	3	1.83	HORVU0Hr1G017370.1	168		Cluster-6	K	aspartate aminotransferase 5	1	0.00201947	81.335	TEELQPAVLNVVK(1)K	2	2.6327	4						0.563			0.62	1.506					0.937
osa00330 Arginine and proline metabolism	0.215433	3	1.83	HORVU7Hr1G055560.1	55		Cluster-6	K	Polyamine aminopropyltransferase	1	0.00154064	74.486	VEK(1)VLFQGK	2	2.6395	11	0.663		1.187			1.224	0.841	0.938		1.024	1.261	1.052	0.911	0.915	0.867
osa00330 Arginine and proline metabolism	0.215433	3	1.83	HORVU3Hr1G073220.3	121		Cluster-6	K	aspartate aminotransferase 3	1	8.62e-07	106.47	VK(1)EYLPITGLADFNK	2	1.0411	10	0.907			1.376	0.873	0.969		0.775	0.826	0.813	0.808	1.696			0.715
osa03013 RNA transport	0.848758	2	0.64	HORVU6Hr1G020910.1	154		Cluster-6	K	ATP-dependent RNA helicase eIF4A	1	4.59e-21	119.55	GIYAYGFEK(1)PSAIQQR	2	-0.5726	8						0.679		0.743			2.351	1.007	0.358	0.556
osa03013 RNA transport	0.848758	2	0.64	HORVU5Hr1G018660.1	429		Cluster-6	K	Eukaryotic translation initiation factor 2 subunit 3	1	5.26e-06	66.953	LQLTAPVCTSK(1)GEK	2	0.94829	7		0.783					0.524		0.747	0.951		1.467			1.309
osa00380 Tryptophan metabolism	0.445226	2	1.37	HORVU7Hr1G121700.1	508		Cluster-6	K	catalase 2	1	3.05e-07	113.46	EK(1)CIIDKENNFK	3	2.2447	10		0.877				0.959		1.071	0.872		1.258			0.816	0.943
osa00380 Tryptophan metabolism	0.445226	2	1.37	HORVU1Hr1G013740.1	137		Cluster-6	K	Dihydrolipoyl dehydrogenase	1	0.000730127	66.953	AVAGLTK(1)GIEGLFK	2	0.050722	4			0.767	0.769								1.488		0.745
osa00030 Pentose phosphate pathway	0.953617	1	0.37	HORVU3Hr1G088540.1	123		Cluster-6	K	fructose-bisphosphate aldolase 2	1	4.98e-05	65.173	PFVDILK(1)EGNVLPGIK	2	-0.46216	13			0.943	1.895	0.474	0.762	1.297	0.494		1.164		1.497	0.37
osa00030 Pentose phosphate pathway	0.953617	1	0.37	HORVU3Hr1G088540.1	254		Cluster-6	K	fructose-bisphosphate aldolase 2	1	7.4e-15	80.389	ALNDQHVLLEGTLLK(1)PNMVTPGSDAK	3	0.26293	10				2.232				0.382	0.677			1.885	0.387	0.124
osa00790 Folate biosynthesis	0.332055	1	2.74	HORVU2Hr1G080450.1	87		Cluster-6	K	Cyclic pyranopterin monophosphate synthase accessory protein	1	7.82e-14	129.28	MVDVSPK(1)HDSER	2	-2.668	21						1.232		1.187	1.276			1.214	0.797		0.837
osa04122 Sulfur relay system	0.332055	1	2.74	HORVU2Hr1G080450.1	87		Cluster-6	K	Cyclic pyranopterin monophosphate synthase accessory protein	1	7.82e-14	129.28	MVDVSPK(1)HDSER	2	-2.668	21						1.232		1.187	1.276			1.214	0.797		0.837
osa00071 Fatty acid degradation	0.890765	2	0.58	HORVU6Hr1G091130.9	232		Cluster-6	K	3-ketoacyl-CoA thiolase	1	4.44e-05	101.82	FK(1)DEIIPVHTK	2	0.9083	11	0.771	0.88	1.057	1.154	1.002			1.022	0.991		1.193		1.165	0.9	0.927
osa00071 Fatty acid degradation	0.890765	2	0.58	HORVU1Hr1G082250.2	231		Cluster-6	K	alcohol dehydrogenase 1	1	1.87e-05	86.838	IIGVDLNPAK(1)YEQAK	2	0.68127	5						0.962	0.407				1.315		0.908	0.686
osa00061 Fatty acid biosynthesis	0.75835	1	0.78	HORVU7Hr1G033770.3	116		Cluster-6	K	3-oxoacyl-[acyl-carrier-protein] synthase 2	1	0.00220586	90.761	FDASK(1)FPTR	2	3.0116	9				1.387	0.831			0.862	1	0.869	1.246		0.703	0.818	0.768
osa00270 Cysteine and methionine metabolism	0.0402101	9	1.83	HORVU2Hr1G000280.3	191		Cluster-6	K	cysteine synthase C1	1	0.00315893	82.437	DRPAISMIEDAEK(1)K	2	-1.0939	5					1.057		0.902			1.887			0.409		0.607
osa00270 Cysteine and methionine metabolism	0.0402101	9	1.83	HORVU2Hr1G000280.3	379		Cluster-6	K	cysteine synthase C1	1	0.000144615	87.895	VLEVK(1)GEDAVK	2	1.1491	9	1.047	1.066		1.275	1.229	1.143	0.834					1.241	0.781		0.778
osa00270 Cysteine and methionine metabolism	0.0402101	9	1.83	HORVU4Hr1G075360.5	425		Cluster-6	K	alanine:glyoxylate aminotransferase 2	1	3.13e-09	144.51	TPAK(1)AETAVLFEK	2	0.46091	14	0.746	0.852	0.899	1.238	1.06	1.198	0.881	0.93	0.972	1.255		1.072	0.925	0.95	1.031
osa00270 Cysteine and methionine metabolism	0.0402101	9	1.83	HORVU0Hr1G017370.1	168		Cluster-6	K	aspartate aminotransferase 5	1	0.00201947	81.335	TEELQPAVLNVVK(1)K	2	2.6327	4						0.563			0.62	1.506					0.937
osa00270 Cysteine and methionine metabolism	0.0402101	9	1.83	HORVU3Hr1G073220.3	121		Cluster-6	K	aspartate aminotransferase 3	1	8.62e-07	106.47	VK(1)EYLPITGLADFNK	2	1.0411	10	0.907			1.376	0.873	0.969		0.775	0.826	0.813	0.808	1.696			0.715
osa00270 Cysteine and methionine metabolism	0.0402101	9	1.83	HORVU7Hr1G055560.1	55		Cluster-6	K	Polyamine aminopropyltransferase	1	0.00154064	74.486	VEK(1)VLFQGK	2	2.6395	11	0.663		1.187			1.224	0.841	0.938		1.024	1.261	1.052	0.911	0.915	0.867
osa00270 Cysteine and methionine metabolism	0.0402101	9	1.83	HORVU1Hr1G090710.12	192		Cluster-6	K	malate dehydrogenase	1	0.000226442	90.142	K(1)LFGVTTLDVVR	2	1.4507	7						1.063	0.787		0.907	0.423		1.863	0.856		0.754
osa00270 Cysteine and methionine metabolism	0.0402101	9	1.83	HORVU2Hr1G110120.3	465		Cluster-6	K	Adenosylhomocysteinase	1	0.00032547	105.36	VYVLPK(1)HLDEK	2	-8.4966	8				0.854				1.109	0.912	1.135					0.959
osa00270 Cysteine and methionine metabolism	0.0402101	9	1.83	HORVU5Hr1G098890.10	141		Cluster-6	K	malate dehydrogenase	1	3.8815e-05	78.816	DDLFNK(1)NAGIVR	2	2.9137	7		1.178			0.693	1.463	0.436	1.113			1.214	1.243
osa00270 Cysteine and methionine metabolism	0.0402101	9	1.83	HORVU6Hr1G034650.1	294		Cluster-6	K	S-adenosylmethionine synthase 4	1	0.00313897	65.879	QAAK(1)SIVASGIAR	2	2.0898	6		0.848					0.784		1.594		1.308			0.959	0.372
osa00480 Glutathione metabolism	0.234694	7	1.37	HORVU5Hr1G124630.3	38		Cluster-6	K	Glutathione S-transferase T1	1	0.000691367	91.783	VDLAK(1)GQHR	2	1.0517	11	0.944		0.89	1.186	1.135		1.035	0.839			1.036	1.145	0.908	0.807	0.826
osa00480 Glutathione metabolism	0.234694	7	1.37	HORVU1Hr1G017050.3	145		Cluster-6	K	Glutathione S-transferase family protein	1	0.00288944	88.921	K(1)VLEVYEAR	2	2.5782	8		0.993	1.043					0.88	0.956			1.093	0.879	0.822	0.783
osa00480 Glutathione metabolism	0.234694	7	1.37	HORVU7Hr1G055560.1	55		Cluster-6	K	Polyamine aminopropyltransferase	1	0.00154064	74.486	VEK(1)VLFQGK	2	2.6395	11	0.663		1.187			1.224	0.841	0.938		1.024	1.261	1.052	0.911	0.915	0.867
osa00480 Glutathione metabolism	0.234694	7	1.37	HORVU3Hr1G097950.2	78		Cluster-6	K	Glutathione S-transferase family protein	1	2.7e-41	159.82	YIATK(1)YGAAELLPTPSAK	2	-1.5684	7				1.026				0.259	0.255	1.754		0.986			1.095
osa00480 Glutathione metabolism	0.234694	7	1.37	HORVU4Hr1G057210.1	136		Cluster-6	K	Peroxidase superfamily protein	1	1.29e-08	136.84	LPDATK(1)GSDHLR	3	2.8871	26	0.583	0.895	0.926	1.092	0.968	0.878	1.044	1.13	1.256	1.348	1.133		0.874	0.957	0.835
osa00480 Glutathione metabolism	0.234694	7	1.37	HORVU4Hr1G073930.1	401		Cluster-6	K	glutathione reductase	1	0.000592982	70.389	K(1)GAIVVDEYSR	2	0.3282	4	0.693						0.877					1.219		1.114
osa00480 Glutathione metabolism	0.234694	7	1.37	HORVU1Hr1G008120.1	290		Cluster-6	K	dehydroascorbate reductase 2	0.999806	0.00181429	98.009	ESFVK(1)TKPTK	2	1.3668	9	0.49	0.704				1.26		0.806		1.336	1.21		0.878	0.813	0.912
osa04075 Plant hormone signal transduction	0.153935	2	2.74	HORVU5Hr1G056040.1	104		Cluster-6	K	Cysteine-rich venom protein	1	1.82e-13	138	K(1)DYDYGSNTCAGGK	2	-0.99263	11				0.753	0.932	0.856	1.031	0.689	0.861	1.052	1.427	0.826		1.285	0.956
osa04075 Plant hormone signal transduction	0.153935	2	2.74	HORVU2Hr1G010870.8	248		Cluster-6	K	40S ribosomal protein S6	1	3.26e-11	144.47	SEAAEYQK(1)LLAQR	2	-1.3566	8	0.316			0.939			1.767		0.991	2.523	2.467	0.232	0.642
osa04146 Peroxisome	0.485972	3	1.17	HORVU2Hr1G117740.2	91		Cluster-6	K	Fe superoxide dismutase 2	1	1.71e-37	150.93	HHATYVANYNK(1)ALEQLDAAVGK	3	3.5448	10				1.349		1.046	0.906	1.02	0.64	1.315				0.421	0.959
osa04146 Peroxisome	0.485972	3	1.17	HORVU2Hr1G117740.2	242		Cluster-6	K	Fe superoxide dismutase 2	1	3.09e-09	138.71	VVNWK(1)YAGEEYEK	2	1.0344	14	0.781	0.851	0.957	1.261	0.88		0.893	1.17	1.106	1.234	1.115	1.063	0.841	0.859	0.822
osa04146 Peroxisome	0.485972	3	1.17	HORVU7Hr1G121700.1	508		Cluster-6	K	catalase 2	1	3.05e-07	113.46	EK(1)CIIDKENNFK	3	2.2447	10		0.877				0.959		1.071	0.872		1.258			0.816	0.943
osa04146 Peroxisome	0.485972	3	1.17	HORVU6Hr1G091130.9	232		Cluster-6	K	3-ketoacyl-CoA thiolase	1	4.44e-05	101.82	FK(1)DEIIPVHTK	2	0.9083	11	0.771	0.88	1.057	1.154	1.002			1.022	0.991		1.193		1.165	0.9	0.927
osa00190 Oxidative phosphorylation	0.821808	5	0.76	HORVU2Hr1G111640.2	922		Cluster-6	K	Plasma membrane ATPase	1	8.21e-07	112.8	TAFTTK(1)ENYGK	2	1.9822	15	1.06	1.056	1.016	1.137	1.011	1.21	0.804	0.775	0.883	1.021	1.161	0.973	0.993	1.068	0.849
osa00190 Oxidative phosphorylation	0.821808	5	0.76	HORVU2Hr1G111640.2	995		Cluster-6	K	Plasma membrane ATPase	1	0.000439857	103.8	GHVESVVK(1)LK	2	2.815	13	0.629		0.928	1.196	0.896	1.193		0.786	0.936	1.094	1.252	1.246	0.917	0.828	0.82
osa00190 Oxidative phosphorylation	0.821808	5	0.76	HORVU2Hr1G111640.2	987		Cluster-6	K	Plasma membrane ATPase	1	2.99e-06	117.41	ELNTLK(1)GHVESVVK	2	1.6687	8	0.415			1.443	0.972		0.979		0.984	1.186	1.263			0.66
osa00190 Oxidative phosphorylation	0.821808	5	0.76	HORVU1Hr1G051280.1	105		Cluster-6	K	"NADH:ubiquinone oxidoreductase, 17.2kDa subunit"	1	2.3e-12	125.17	YYEK(1)LHDTQYGR	2	1.6088	7				1.273	0.902		0.621	0.73				1.097		0.985	0.846
osa00190 Oxidative phosphorylation	0.821808	5	0.76	HORVU5Hr1G109620.1	113		Cluster-6	K	Cytochrome b-c1 complex subunit 7	1	0.000354014	76.572	K(1)ALGALPLYER	2	0.27069	7					1.034	1.266	0.79	0.572		1.117		0.923		0.881
osa00190 Oxidative phosphorylation	0.821808	5	0.76	HORVU2Hr1G071350.1	91		Cluster-6	K	"Cytochrome b-c1 complex subunit Rieske, mitochondrial"	1	3.38e-05	89.382	NPNSK(1)ILYDQYNHER	3	1.3299	13	0.937	0.946	1.138	1.206	0.859			0.965	0.957	1.066	1.344	1.235	0.805	0.813	0.803
osa00190 Oxidative phosphorylation	0.821808	5	0.76	HORVU2Hr1G051740.1	161		Cluster-6	K	NADH-quinone oxidoreductase subunit F 1	1	1.45e-08	73.502	IFTNLYGLHDPFLK(1)GAMK	3	0.89609	12				1.287			0.921	0.742	0.848			1.665	0.497		0.715
osa00592 alpha-Linolenic acid metabolism	0.66835	3	0.91	HORVU2Hr1G004230.5	347		Cluster-6	K	12-oxophytodienoate reductase 2	1	0.000398727	87.942	RLELNAPLNK(1)YNR	3	1.5445	8				0.975		1.119	0.742				1.219	0.802	1.02	1.044	0.832
osa00592 alpha-Linolenic acid metabolism	0.66835	3	0.91	HORVU6Hr1G091130.9	232		Cluster-6	K	3-ketoacyl-CoA thiolase	1	4.44e-05	101.82	FK(1)DEIIPVHTK	2	0.9083	11	0.771	0.88	1.057	1.154	1.002			1.022	0.991		1.193		1.165	0.9	0.927
osa00592 alpha-Linolenic acid metabolism	0.66835	3	0.91	HORVU1Hr1G082250.2	231		Cluster-6	K	alcohol dehydrogenase 1	1	1.87e-05	86.838	IIGVDLNPAK(1)YEQAK	2	0.68127	5						0.962	0.407				1.315		0.908	0.686
osa00040 Pentose and glucuronate interconversions	0.63659	1	1.1	HORVU5Hr1G087810.2	415		Cluster-6	K	UTP--glucose-1-phosphate uridylyltransferase	1	0.000183097	89.382	FK(1)SIPSIVELDSLK	2	-1.889	4				1.013				0.41				1.21		1.188
osa00290 Valine, leucine and isoleucine biosynthesis	0.18254	1	5.48	HORVU1Hr1G090490.1	402		Cluster-6	K	ketol-acid reductoisomerase	1	2.56e-08	91.939	STVEGITGIISK(1)TISK	2	0.75669	6		0.85	0.708	0.942								1.784		0.687	0.993
osa00360 Phenylalanine metabolism	0.0774246	3	2.74	HORVU0Hr1G017370.1	168		Cluster-6	K	aspartate aminotransferase 5	1	0.00201947	81.335	TEELQPAVLNVVK(1)K	2	2.6327	4						0.563			0.62	1.506					0.937
osa00360 Phenylalanine metabolism	0.0774246	3	2.74	HORVU3Hr1G073220.3	121		Cluster-6	K	aspartate aminotransferase 3	1	8.62e-07	106.47	VK(1)EYLPITGLADFNK	2	1.0411	10	0.907			1.376	0.873	0.969		0.775	0.826	0.813	0.808	1.696			0.715
osa00360 Phenylalanine metabolism	0.0774246	3	2.74	HORVU6Hr1G058820.1	111		Cluster-6	K	phenylalanine ammonia-lyase 2	1	0.00044154	101.64	TK(1)DGPALQVELLR	2	-2.5334	5				1.558		0.67			0.318	1.055					1.232
osa00360 Phenylalanine metabolism	0.0774246	3	2.74	HORVU6Hr1G058820.1	323		Cluster-6	K	phenylalanine ammonia-lyase 2	1	6.54e-06	101.45	K(1)VNEIDTQLKPK	2	3.9032	12	0.346	1.055		1.168	0.792	1.464			0.502	0.935	0.907	1.269
osa00410 beta-Alanine metabolism	0.869417	1	0.55	HORVU2Hr1G107550.1	414		Cluster-6	K	Aldehyde dehydrogenase family 9 member A1-B	1	1.69e-14	127.03	ICK(1)LVQSGVDSGAR	2	0.407	12		0.801	0.921	1.156		1.079	0.906	1.011	0.906	1.031	1.022	1.08		0.994	0.795
osa00100 Steroid biosynthesis	0.18254	1	5.48	HORVU3Hr1G107040.11	436		Cluster-6	K	7-dehydrocholesterol reductase	1	0.000245077	112.73	APSK(1)IIASYQTTK	2	1.7611	12	0.282	0.995			1.045	1.174		1.108	0.752	1.171	1.291	1.15	1.035	1.012	0.738
osa00230 Purine metabolism	0.893736	1	0.5	HORVU3Hr1G083560.1	131		Cluster-6	K	Uricase	1	0.00161335	65.408	LGSEK(1)HTTEVTVK	2	-1.8387	5				0.643			0.46				0.959		1.217		1.298
osa00780 Biotin metabolism	0.554645	1	1.37	HORVU7Hr1G033770.3	116		Cluster-6	K	3-oxoacyl-[acyl-carrier-protein] synthase 2	1	0.00220586	90.761	FDASK(1)FPTR	2	3.0116	9				1.387	0.831			0.862	1	0.869	1.246		0.703	0.818	0.768
osa03018 RNA degradation	0.869417	1	0.55	HORVU5Hr1G002040.4	327		Cluster-6	K	Enolase	1	1.59e-38	199.3	EENNDGSQK(1)ISGDSLK	2	1.174	12		0.373	0.757	1.08			0.657	1.008	1.131	1.159	1.657	1.396	0.45	0.885	0.88
osa03018 RNA degradation	0.869417	1	0.55	HORVU5Hr1G002040.4	318		Cluster-6	K	Enolase	1	1.23e-67	175.68	TYDLNFK(1)EENNDGSQK	2	0.040614	18	0.688	0.711	0.723	1.096	0.968	1.092	0.837	0.997	0.951	0.932	1.701	0.99	1.109	1.024	0.957
osa00960 Tropane, piperidine and pyridine alkaloid biosynthesis	0.153935	2	2.74	HORVU0Hr1G017370.1	168		Cluster-6	K	aspartate aminotransferase 5	1	0.00201947	81.335	TEELQPAVLNVVK(1)K	2	2.6327	4						0.563			0.62	1.506					0.937
osa00960 Tropane, piperidine and pyridine alkaloid biosynthesis	0.153935	2	2.74	HORVU3Hr1G073220.3	121		Cluster-6	K	aspartate aminotransferase 3	1	8.62e-07	106.47	VK(1)EYLPITGLADFNK	2	1.0411	10	0.907			1.376	0.873	0.969		0.775	0.826	0.813	0.808	1.696			0.715
osa00051 Fructose and mannose metabolism	0.379337	3	1.37	HORVU5Hr1G082630.5	158		Cluster-6	K	triosephosphate isomerase	1	0.000701971	97.175	HVIGEDDQFIGK(1)K	2	0.75978	8		0.85	1.14			0.714	0.761	0.632			1.618		1.148	1.146
osa00051 Fructose and mannose metabolism	0.379337	3	1.37	HORVU3Hr1G088540.1	123		Cluster-6	K	fructose-bisphosphate aldolase 2	1	4.98e-05	65.173	PFVDILK(1)EGNVLPGIK	2	-0.46216	13			0.943	1.895	0.474	0.762	1.297	0.494		1.164		1.497	0.37
osa00051 Fructose and mannose metabolism	0.379337	3	1.37	HORVU3Hr1G088540.1	254		Cluster-6	K	fructose-bisphosphate aldolase 2	1	7.4e-15	80.389	ALNDQHVLLEGTLLK(1)PNMVTPGSDAK	3	0.26293	10				2.232				0.382	0.677			1.885	0.387	0.124
osa00051 Fructose and mannose metabolism	0.379337	3	1.37	HORVU3Hr1G013350.1	246		Cluster-6	K	triosephosphate isomerase	1	3.91e-29	146.58	DWLK(1)TNVSPEVAESTR	2	1.4085	9				0.746	0.774	1.168		0.868	0.718	1.272		0.827	0.911		1.121
osa03040 Spliceosome	0.839607	1	0.61	HORVU5Hr1G113180.1	192		Cluster-6	K	Heat shock 70 kDa protein 3	1	1.17e-23	148.57	IINEPTAAAIAYGLDK(1)K	2	0.46594	16				1.034	0.838	0.699	0.871	0.967	0.876	1.633	0.874	0.731	0.933	0.739	1.699
osa04144 Endocytosis	0.839607	1	0.61	HORVU5Hr1G113180.1	192		Cluster-6	K	Heat shock 70 kDa protein 3	1	1.17e-23	148.57	IINEPTAAAIAYGLDK(1)K	2	0.46594	16				1.034	0.838	0.699	0.871	0.967	0.876	1.633	0.874	0.731	0.933	0.739	1.699
osa00940 Phenylpropanoid biosynthesis	0.038749	6	2.19	HORVU2Hr1G124930.1	276		Cluster-6	K	Peroxidase superfamily protein	1	1.58e-44	217.24	SDQGLIDHPTTK(1)R	2	0.8182	18	0.994	0.905	0.976	1.141	1.034	1.114	0.813	0.874	0.963	1.209	1.116	1.113	1.004	0.928	0.827
osa00940 Phenylpropanoid biosynthesis	0.038749	6	2.19	HORVU2Hr1G125200.3	117		Cluster-6	K	Peroxidase superfamily protein	1	0.00168383	77.358	VPK(1)PAGNVGEIR	2	1.204	7				1.048		0.975		1.051		1.022	1.062	0.984	0.751
osa00940 Phenylpropanoid biosynthesis	0.038749	6	2.19	HORVU3Hr1G112040.1	241		Cluster-6	K	Peroxidase superfamily protein	1	4.82e-08	99.34	FFAGQLK(1)LTCPR	2	2.9122	11				1.414	1.003	1.184	0.735		0.754	1.336	0.887	1.142	0.81	0.305	1.033
osa00940 Phenylpropanoid biosynthesis	0.038749	6	2.19	HORVU2Hr1G124970.2	55		Cluster-6	K	Peroxidase superfamily protein	1	0.000137634	95.311	K(1)DVGVAPGLIR	2	1.623	14	0.751	0.759	0.742	1.159	1.033	1.146	0.939		0.988	1.374	1.258	1.127	0.875	0.883	0.835
osa00940 Phenylpropanoid biosynthesis	0.038749	6	2.19	HORVU6Hr1G058820.1	111		Cluster-6	K	phenylalanine ammonia-lyase 2	1	0.00044154	101.64	TK(1)DGPALQVELLR	2	-2.5334	5				1.558		0.67			0.318	1.055					1.232
osa00940 Phenylpropanoid biosynthesis	0.038749	6	2.19	HORVU6Hr1G058820.1	323		Cluster-6	K	phenylalanine ammonia-lyase 2	1	6.54e-06	101.45	K(1)VNEIDTQLKPK	2	3.9032	12	0.346	1.055		1.168	0.792	1.464			0.502	0.935	0.907	1.269
osa00940 Phenylpropanoid biosynthesis	0.038749	6	2.19	HORVU2Hr1G125110.6	291		Cluster-6	K	Peroxidase superfamily protein	1	2.37e-09	110.88	DAFFAQFAK(1)SMAK	2	1.6993	19		0.466		1.241	1.025				0.323		0.965	2.009	0.616	0.586	1.245
osa00760 Nicotinate and nicotinamide metabolism	0.18254	1	5.48	HORVU7Hr1G059050.2	288		Cluster-6	K	Pyrimidine-specific ribonucleoside hydrolase RihA	1	5.12e-10	90.376	VETQGICTGHTLMDHGLK(1)K	3	1.0696	9			0.747		1.124		1.301	0.842	1.561	1.276			0.646	0.513	0.935
osa00250 Alanine, aspartate and glutamate metabolism	0.0901047	6	1.83	HORVU4Hr1G075360.5	425		Cluster-6	K	alanine:glyoxylate aminotransferase 2	1	3.13e-09	144.51	TPAK(1)AETAVLFEK	2	0.46091	14	0.746	0.852	0.899	1.238	1.06	1.198	0.881	0.93	0.972	1.255		1.072	0.925	0.95	1.031
osa00250 Alanine, aspartate and glutamate metabolism	0.0901047	6	1.83	HORVU0Hr1G017370.1	168		Cluster-6	K	aspartate aminotransferase 5	1	0.00201947	81.335	TEELQPAVLNVVK(1)K	2	2.6327	4						0.563			0.62	1.506					0.937
osa00250 Alanine, aspartate and glutamate metabolism	0.0901047	6	1.83	HORVU3Hr1G073220.3	121		Cluster-6	K	aspartate aminotransferase 3	1	8.62e-07	106.47	VK(1)EYLPITGLADFNK	2	1.0411	10	0.907			1.376	0.873	0.969		0.775	0.826	0.813	0.808	1.696			0.715
osa00250 Alanine, aspartate and glutamate metabolism	0.0901047	6	1.83	HORVU1Hr1G062900.2	326		Cluster-6	K	Argininosuccinate synthase	1	0.00167558	85.716	LNEIGGK(1)HGIGR	2	0.44804	6		0.604	0.893					1.025				1.426	0.9	1.103
osa00250 Alanine, aspartate and glutamate metabolism	0.0901047	6	1.83	HORVU6Hr1G074030.1	47		Cluster-6	K	glutamine synthetase 1;4	1	1.43e-06	128.57	HK(1)EHIAAYGEGNER	3	1.9506	15	0.952		0.899	0.905			1.269	1.209	0.877		1.325		0.816		0.965
osa00250 Alanine, aspartate and glutamate metabolism	0.0901047	6	1.83	HORVU2Hr1G093030.1	179		Cluster-6	K	glutamate dehydrogenase 2	1	1.41e-15	86.798	FIIEAANHPTDPEADEILTK(1)K	3	1.9664	8				1.695	1.235		0.579	0.885		1.472				0.202	0.896
osa00770 Pantothenate and CoA biosynthesis	0.554645	1	1.37	HORVU1Hr1G090490.1	402		Cluster-6	K	ketol-acid reductoisomerase	1	2.56e-08	91.939	STVEGITGIISK(1)TISK	2	0.75669	6		0.85	0.708	0.942								1.784		0.687	0.993
osa00970 Aminoacyl-tRNA biosynthesis	0.913567	1	0.46	HORVU2Hr1G049240.1	173		Cluster-6	K	Asparagine--tRNA ligase	1	6.15e-14	147.72	IIVIGESDPTSFPIQK(1)K	2	1.7127	7				1.417	0.437			0.695		1.345	0.667	2.02			0.237
osa00052 Galactose metabolism	0.63659	1	1.1	HORVU5Hr1G087810.2	415		Cluster-6	K	UTP--glucose-1-phosphate uridylyltransferase	1	0.000183097	89.382	FK(1)SIPSIVELDSLK	2	-1.889	4				1.013				0.41				1.21		1.188
osa00020 Citrate cycle (TCA cycle)	0.0583371	10	1.66	HORVU1Hr1G013740.1	137		Cluster-6	K	Dihydrolipoyl dehydrogenase	1	0.000730127	66.953	AVAGLTK(1)GIEGLFK	2	0.050722	4			0.767	0.769								1.488		0.745
osa00020 Citrate cycle (TCA cycle)	0.0583371	10	1.66	HORVU6Hr1G003770.1	482		Cluster-6	K	Dihydrolipoyllysine-residue acetyltransferase component of pyruvate dehydrogenase complex	1	2.95e-12	168.69	QFSAIINPPQSAILAIGSAEK(1)R	3	0.029386	8				1.084		0.513		0.647	0.889			1.714	0.464	1.381
osa00020 Citrate cycle (TCA cycle)	0.0583371	10	1.66	HORVU6Hr1G003770.1	359		Cluster-6	K	Dihydrolipoyllysine-residue acetyltransferase component of pyruvate dehydrogenase complex	1	0.000312777	120.33	K(1)ISINDLVIK	2	1.6303	14	0.652	0.724	0.675	1.367	0.873	0.778	0.855	1.018		1.494	1.159	1.141	1.025	1.022	1.031
osa00020 Citrate cycle (TCA cycle)	0.0583371	10	1.66	HORVU6Hr1G003770.1	255		Cluster-6	K	Dihydrolipoyllysine-residue acetyltransferase component of pyruvate dehydrogenase complex	1	2.96e-16	135.5	K(1)LAEDNNVQLSSVK	2	2.5786	12	1.037	0.72	1.01	0.989			0.994		0.635	1.185	1.279	1.098	1.074	0.943	0.865
osa00020 Citrate cycle (TCA cycle)	0.0583371	10	1.66	HORVU4Hr1G080640.1	427		Cluster-6	K	Aconitate hydratase 1	1	6.02e-23	136.94	SDWLSCLDNK(1)VGFK	2	1.4454	9				1.069	0.501		1.133	0.892	0.988			1.241	0.683	1.661	0.358
osa00020 Citrate cycle (TCA cycle)	0.0583371	10	1.66	HORVU4Hr1G080640.1	830		Cluster-6	K	Aconitate hydratase 1	1	0.00170244	81.642	AVISK(1)SFER	2	2.2846	8		1.074		1.113	0.979	1.123		0.829		0.931		1.159	1.038
osa00020 Citrate cycle (TCA cycle)	0.0583371	10	1.66	HORVU6Hr1G091950.9	750		Cluster-6	K	Aconitate hydratase 1	1	0.00377933	61.577	IVNK(1)FLGGEVGPK	2	1.6852	6			0.796				0.845				0.887	1.287	0.934		1.083
osa00020 Citrate cycle (TCA cycle)	0.0583371	10	1.66	HORVU5Hr1G099820.1	407		Cluster-6	K	citrate synthase 3	1	0.000499495	99.855	AALSDDYFIK(1)R	2	0.74472	11	0.6	0.879	1.001	1.083	1.063	1.253	0.985		1.069	1.233			1.034	1.006
osa00020 Citrate cycle (TCA cycle)	0.0583371	10	1.66	HORVU7Hr1G072650.1	266		Cluster-6	K	Dihydrolipoyllysine-residue acetyltransferase component of pyruvate dehydrogenase complex	1	1.68e-21	175.64	EK(1)TAPAAPLPQPAR	2	0.99803	15	0.975	0.186	1.211	1.176	1.036	1.115	0.982	1.012	0.963	1.189	1.227	1.011	0.909	1.041	0.85
osa00020 Citrate cycle (TCA cycle)	0.0583371	10	1.66	HORVU7Hr1G001330.9	272		Cluster-6	K	Dihydrolipoyllysine-residue acetyltransferase component of pyruvate dehydrogenase complex	1	3.71e-06	112.7	EVSK(1)APEPTATK	2	-1.437	9		0.979			0.941	0.984	1.024			0.804	1.297	1.132		1.096	0.47
osa00020 Citrate cycle (TCA cycle)	0.0583371	10	1.66	HORVU7Hr1G001330.9	299		Cluster-6	K	Dihydrolipoyllysine-residue acetyltransferase component of pyruvate dehydrogenase complex	1	1.86e-16	161.23	K(1)LAEDNNVPLSSLK	2	0.50964	15	0.781	0.997	0.83	1.198	0.751	1.161	0.812	0.789	1.007	1.214	1.214	1.112	1.088	0.844	1.088
osa00020 Citrate cycle (TCA cycle)	0.0583371	10	1.66	HORVU1Hr1G090710.12	192		Cluster-6	K	malate dehydrogenase	1	0.000226442	90.142	K(1)LFGVTTLDVVR	2	1.4507	7						1.063	0.787		0.907	0.423		1.863	0.856		0.754
osa00020 Citrate cycle (TCA cycle)	0.0583371	10	1.66	HORVU6Hr1G058210.1	205		Cluster-6	K	Succinyl-CoA ligase [ADP-forming] subunit beta	1	0.000119349	94.66	VVDGLAPK(1)TADR	2	0.39111	12	0.784	0.533		1.057	0.55	1.5	0.995	0.987	0.66		1.3	1.273	1.041		1.205
osa00020 Citrate cycle (TCA cycle)	0.0583371	10	1.66	HORVU6Hr1G058210.1	59		Cluster-6	K	Succinyl-CoA ligase [ADP-forming] subunit beta	1	5.32e-07	117.45	GAVVGSVQEVK(1)EVLK	2	0.97568	8				1.602			0.303	0.184	1.215	1.355		2.1	0.25		0.44
osa00020 Citrate cycle (TCA cycle)	0.0583371	10	1.66	HORVU6Hr1G058210.1	181		Cluster-6	K	Succinyl-CoA ligase [ADP-forming] subunit beta	1	0.000683938	105.36	IVK(1)VPVDVFK	2	1.8688	14	0.629	0.806	0.764	1.244	0.97	0.979	0.939		1.035	1.313	1.031	1.334	0.999	0.909	0.888
osa00020 Citrate cycle (TCA cycle)	0.0583371	10	1.66	HORVU5Hr1G098890.10	141		Cluster-6	K	malate dehydrogenase	1	3.8815e-05	78.816	DDLFNK(1)NAGIVR	2	2.9137	7		1.178			0.693	1.463	0.436	1.113			1.214	1.243
osa00620 Pyruvate metabolism	0.127533	7	1.6	HORVU7Hr1G072650.1	266		Cluster-6	K	Dihydrolipoyllysine-residue acetyltransferase component of pyruvate dehydrogenase complex	1	1.68e-21	175.64	EK(1)TAPAAPLPQPAR	2	0.99803	15	0.975	0.186	1.211	1.176	1.036	1.115	0.982	1.012	0.963	1.189	1.227	1.011	0.909	1.041	0.85
osa00620 Pyruvate metabolism	0.127533	7	1.6	HORVU7Hr1G001330.9	272		Cluster-6	K	Dihydrolipoyllysine-residue acetyltransferase component of pyruvate dehydrogenase complex	1	3.71e-06	112.7	EVSK(1)APEPTATK	2	-1.437	9		0.979			0.941	0.984	1.024			0.804	1.297	1.132		1.096	0.47
osa00620 Pyruvate metabolism	0.127533	7	1.6	HORVU7Hr1G001330.9	299		Cluster-6	K	Dihydrolipoyllysine-residue acetyltransferase component of pyruvate dehydrogenase complex	1	1.86e-16	161.23	K(1)LAEDNNVPLSSLK	2	0.50964	15	0.781	0.997	0.83	1.198	0.751	1.161	0.812	0.789	1.007	1.214	1.214	1.112	1.088	0.844	1.088
osa00620 Pyruvate metabolism	0.127533	7	1.6	HORVU5Hr1G098890.10	141		Cluster-6	K	malate dehydrogenase	1	3.8815e-05	78.816	DDLFNK(1)NAGIVR	2	2.9137	7		1.178			0.693	1.463	0.436	1.113			1.214	1.243
osa00620 Pyruvate metabolism	0.127533	7	1.6	HORVU1Hr1G090710.12	192		Cluster-6	K	malate dehydrogenase	1	0.000226442	90.142	K(1)LFGVTTLDVVR	2	1.4507	7						1.063	0.787		0.907	0.423		1.863	0.856		0.754
osa00620 Pyruvate metabolism	0.127533	7	1.6	HORVU1Hr1G013740.1	137		Cluster-6	K	Dihydrolipoyl dehydrogenase	1	0.000730127	66.953	AVAGLTK(1)GIEGLFK	2	0.050722	4			0.767	0.769								1.488		0.745
osa00620 Pyruvate metabolism	0.127533	7	1.6	HORVU4Hr1G050810.9	267		Cluster-6	K	Hydroxyacylglutathione hydrolase-like protein	1	0.0172257	76.833	NIK(1)DTWK	2	3.6846	7	1.127	1.119		0.953	0.843	0.905	1.154					1.429
osa00620 Pyruvate metabolism	0.127533	7	1.6	HORVU6Hr1G003770.1	482		Cluster-6	K	Dihydrolipoyllysine-residue acetyltransferase component of pyruvate dehydrogenase complex	1	2.95e-12	168.69	QFSAIINPPQSAILAIGSAEK(1)R	3	0.029386	8				1.084		0.513		0.647	0.889			1.714	0.464	1.381
osa00620 Pyruvate metabolism	0.127533	7	1.6	HORVU6Hr1G003770.1	359		Cluster-6	K	Dihydrolipoyllysine-residue acetyltransferase component of pyruvate dehydrogenase complex	1	0.000312777	120.33	K(1)ISINDLVIK	2	1.6303	14	0.652	0.724	0.675	1.367	0.873	0.778	0.855	1.018		1.494	1.159	1.141	1.025	1.022	1.031
osa00620 Pyruvate metabolism	0.127533	7	1.6	HORVU6Hr1G003770.1	255		Cluster-6	K	Dihydrolipoyllysine-residue acetyltransferase component of pyruvate dehydrogenase complex	1	2.96e-16	135.5	K(1)LAEDNNVQLSSVK	2	2.5786	12	1.037	0.72	1.01	0.989			0.994		0.635	1.185	1.279	1.098	1.074	0.943	0.865
osa00520 Amino sugar and nucleotide sugar metabolism	0.422958	4	1.22	HORVU4Hr1G038960.2	60		Cluster-6	K	"Alpha-1,4-glucan-protein synthase [UDP-forming]"	1	0.000184385	66.953	AIK(1)VPEGFDYDLYNR	2	2.8203	6						0.715		0.889			0.516	2.304		0.378	0.722
osa00520 Amino sugar and nucleotide sugar metabolism	0.422958	4	1.22	HORVU3Hr1G079960.5	53		Cluster-6	K	NADH:cytochrome B5 reductase 1	1	2.21e-09	136.94	LVEK(1)TQISHNVAK	2	1.5363	10			0.924	0.943	0.877	1.159	1.007	0.925		1.288	0.946			1.019	0.635
osa00520 Amino sugar and nucleotide sugar metabolism	0.422958	4	1.22	HORVU3Hr1G079960.5	145		Cluster-6	K	NADH:cytochrome B5 reductase 1	1	0.0017641	78.178	FK(1)YQVGQVR	2	1.9056	5						0.818		0.857	0.964		1.539		0.677
osa00520 Amino sugar and nucleotide sugar metabolism	0.422958	4	1.22	HORVU5Hr1G087810.2	415		Cluster-6	K	UTP--glucose-1-phosphate uridylyltransferase	1	0.000183097	89.382	FK(1)SIPSIVELDSLK	2	-1.889	4				1.013				0.41				1.21		1.188
osa00520 Amino sugar and nucleotide sugar metabolism	0.422958	4	1.22	HORVU4Hr1G059130.6	136		Cluster-6	K	UDP-glucuronic acid decarboxylase 3	1	1.49e-13	149.58	TNVIGTLNMLGLAK(1)R	2	1.7304	6			0.278	1.488		0.753						1.557		0.81	0.777
osa00710 Carbon fixation in photosynthetic organisms	0.00426227	11	2.23	HORVU7Hr1G074690.1	120		Cluster-6	K	glyceraldehyde-3-phosphate dehydrogenase C2	1	0.00635134	90.761	K(1)VVISAPSK	2	4.3875	14	0.706	0.871		1.02	0.982	1.049	0.828		0.674	1.042		1.128	1.182	1.098	0.979
osa00710 Carbon fixation in photosynthetic organisms	0.00426227	11	2.23	HORVU7Hr1G074690.1	261		Cluster-6	K	glyceraldehyde-3-phosphate dehydrogenase C2	1	0.00916511	65.156	AASYDDIK(1)K	2	1.4761	6				1.105	1.069			0.922		1.07		1.168		0.28
osa00710 Carbon fixation in photosynthetic organisms	0.00426227	11	2.23	HORVU3Hr1G073220.3	121		Cluster-6	K	aspartate aminotransferase 3	1	8.62e-07	106.47	VK(1)EYLPITGLADFNK	2	1.0411	10	0.907			1.376	0.873	0.969		0.775	0.826	0.813	0.808	1.696			0.715
osa00710 Carbon fixation in photosynthetic organisms	0.00426227	11	2.23	HORVU6Hr1G032070.2	293		Cluster-6	K	glyceraldehyde-3-phosphate dehydrogenase C2	1	8.23e-09	85.813	GAGQNIIPSSTGAAK(1)AVGK	2	2.9864	12			0.856	0.967	0.722	1.04		0.888	1.291	1.242	1.403	0.662	0.844	0.749
osa00710 Carbon fixation in photosynthetic organisms	0.00426227	11	2.23	HORVU3Hr1G013350.1	246		Cluster-6	K	triosephosphate isomerase	1	3.91e-29	146.58	DWLK(1)TNVSPEVAESTR	2	1.4085	9				0.746	0.774	1.168		0.868	0.718	1.272		0.827	0.911		1.121
osa00710 Carbon fixation in photosynthetic organisms	0.00426227	11	2.23	HORVU6Hr1G054520.3	74		Cluster-6	K	glyceraldehyde-3-phosphate dehydrogenase C2	1	2.35e-27	184.27	TLLFGEK(1)EVAVFGCR	2	2.127	8				1.505	1.264	0.482	0.149		0.33			1.331		1.844	0.519
osa00710 Carbon fixation in photosynthetic organisms	0.00426227	11	2.23	HORVU6Hr1G031830.4	409		Cluster-6	K	phosphoglycerate kinase	1	2.84e-05	70.806	GVK(1)LLLPTDVVVADK	2	-0.084655	6	0.985			0.931		0.589			0.597			1.506		1.269
osa00710 Carbon fixation in photosynthetic organisms	0.00426227	11	2.23	HORVU5Hr1G082630.5	158		Cluster-6	K	triosephosphate isomerase	1	0.000701971	97.175	HVIGEDDQFIGK(1)K	2	0.75978	8		0.85	1.14			0.714	0.761	0.632			1.618		1.148	1.146
osa00710 Carbon fixation in photosynthetic organisms	0.00426227	11	2.23	HORVU7Hr1G108230.7	140		Cluster-6	K	phosphoglycerate kinase	1	0.000850963	77.358	K(1)PFAAIVGGSK	2	1.2195	8		1.355				1.491	0.712		1.341		1.453				0.896
osa00710 Carbon fixation in photosynthetic organisms	0.00426227	11	2.23	HORVU3Hr1G088540.1	123		Cluster-6	K	fructose-bisphosphate aldolase 2	1	4.98e-05	65.173	PFVDILK(1)EGNVLPGIK	2	-0.46216	13			0.943	1.895	0.474	0.762	1.297	0.494		1.164		1.497	0.37
osa00710 Carbon fixation in photosynthetic organisms	0.00426227	11	2.23	HORVU3Hr1G088540.1	254		Cluster-6	K	fructose-bisphosphate aldolase 2	1	7.4e-15	80.389	ALNDQHVLLEGTLLK(1)PNMVTPGSDAK	3	0.26293	10				2.232				0.382	0.677			1.885	0.387	0.124
osa00710 Carbon fixation in photosynthetic organisms	0.00426227	11	2.23	HORVU1Hr1G090710.12	192		Cluster-6	K	malate dehydrogenase	1	0.000226442	90.142	K(1)LFGVTTLDVVR	2	1.4507	7						1.063	0.787		0.907	0.423		1.863	0.856		0.754
osa00710 Carbon fixation in photosynthetic organisms	0.00426227	11	2.23	HORVU5Hr1G098890.10	141		Cluster-6	K	malate dehydrogenase	1	3.8815e-05	78.816	DDLFNK(1)NAGIVR	2	2.9137	7		1.178			0.693	1.463	0.436	1.113			1.214	1.243
osa00310 Lysine degradation	0.75835	1	0.78	HORVU1Hr1G013740.1	137		Cluster-6	K	Dihydrolipoyl dehydrogenase	1	0.000730127	66.953	AVAGLTK(1)GIEGLFK	2	0.050722	4			0.767	0.769								1.488		0.745
osa00220 Arginine biosynthesis	0.0336374	5	2.49	HORVU0Hr1G017370.1	168		Cluster-6	K	aspartate aminotransferase 5	1	0.00201947	81.335	TEELQPAVLNVVK(1)K	2	2.6327	4						0.563			0.62	1.506					0.937
osa00220 Arginine biosynthesis	0.0336374	5	2.49	HORVU3Hr1G073220.3	121		Cluster-6	K	aspartate aminotransferase 3	1	8.62e-07	106.47	VK(1)EYLPITGLADFNK	2	1.0411	10	0.907			1.376	0.873	0.969		0.775	0.826	0.813	0.808	1.696			0.715
osa00220 Arginine biosynthesis	0.0336374	5	2.49	HORVU1Hr1G062900.2	326		Cluster-6	K	Argininosuccinate synthase	1	0.00167558	85.716	LNEIGGK(1)HGIGR	2	0.44804	6		0.604	0.893					1.025				1.426	0.9	1.103
osa00220 Arginine biosynthesis	0.0336374	5	2.49	HORVU6Hr1G074030.1	47		Cluster-6	K	glutamine synthetase 1;4	1	1.43e-06	128.57	HK(1)EHIAAYGEGNER	3	1.9506	15	0.952		0.899	0.905			1.269	1.209	0.877		1.325		0.816		0.965
osa00220 Arginine biosynthesis	0.0336374	5	2.49	HORVU2Hr1G093030.1	179		Cluster-6	K	glutamate dehydrogenase 2	1	1.41e-15	86.798	FIIEAANHPTDPEADEILTK(1)K	3	1.9664	8				1.695	1.235		0.579	0.885		1.472				0.202	0.896
osa03050 Proteasome	0.983719	1	0.27	HORVU4Hr1G076770.2	54		Cluster-6	K	Proteasome subunit alpha type-6	1	8.57e-09	152.23	GKDSVCVVTQK(1)K	2	4.9305	8	0.702		1.13		1.32	0.716		1.275				1.455	0.947	0.525
osa00562 Inositol phosphate metabolism	0.00592065	3	5.48	HORVU2Hr1G107550.1	414		Cluster-6	K	Aldehyde dehydrogenase family 9 member A1-B	1	1.69e-14	127.03	ICK(1)LVQSGVDSGAR	2	0.407	12		0.801	0.921	1.156		1.079	0.906	1.011	0.906	1.031	1.022	1.08		0.994	0.795
osa00562 Inositol phosphate metabolism	0.00592065	3	5.48	HORVU5Hr1G082630.5	158		Cluster-6	K	triosephosphate isomerase	1	0.000701971	97.175	HVIGEDDQFIGK(1)K	2	0.75978	8		0.85	1.14			0.714	0.761	0.632			1.618		1.148	1.146
osa00562 Inositol phosphate metabolism	0.00592065	3	5.48	HORVU3Hr1G013350.1	246		Cluster-6	K	triosephosphate isomerase	1	3.91e-29	146.58	DWLK(1)TNVSPEVAESTR	2	1.4085	9				0.746	0.774	1.168		0.868	0.718	1.272		0.827	0.911		1.121
osa04016 MAPK signaling pathway - plant	0.164494	3	2.05	HORVU7Hr1G121700.1	508		Cluster-6	K	catalase 2	1	3.05e-07	113.46	EK(1)CIIDKENNFK	3	2.2447	10		0.877				0.959		1.071	0.872		1.258			0.816	0.943
osa04016 MAPK signaling pathway - plant	0.164494	3	2.05	HORVU5Hr1G056040.1	104		Cluster-6	K	Cysteine-rich venom protein	1	1.82e-13	138	K(1)DYDYGSNTCAGGK	2	-0.99263	11				0.753	0.932	0.856	1.031	0.689	0.861	1.052	1.427	0.826		1.285	0.956
osa04016 MAPK signaling pathway - plant	0.164494	3	2.05	HORVU2Hr1G010870.8	248		Cluster-6	K	40S ribosomal protein S6	1	3.26e-11	144.47	SEAAEYQK(1)LLAQR	2	-1.3566	8	0.316			0.939			1.767		0.991	2.523	2.467	0.232	0.642
osa04626 Plant-pathogen interaction	0.75835	1	0.78	HORVU5Hr1G056040.1	104		Cluster-6	K	Cysteine-rich venom protein	1	1.82e-13	138	K(1)DYDYGSNTCAGGK	2	-0.99263	11				0.753	0.932	0.856	1.031	0.689	0.861	1.052	1.427	0.826		1.285	0.956
osa04141 Protein processing in endoplasmic reticulum	0.511578	4	1.1	HORVU5Hr1G113180.1	192		Cluster-6	K	Heat shock 70 kDa protein 3	1	1.17e-23	148.57	IINEPTAAAIAYGLDK(1)K	2	0.46594	16				1.034	0.838	0.699	0.871	0.967	0.876	1.633	0.874	0.731	0.933	0.739	1.699
osa04141 Protein processing in endoplasmic reticulum	0.511578	4	1.1	HORVU3Hr1G014730.2	144		Cluster-6	K	Translocon-associated protein subunit beta	1	4.57e-05	111.39	FQASPAVIK(1)YR	2	1.4232	15	0.893	0.751	0.923	1.039	1.139	1.111	0.732	1.14	1.094	0.983	1.189	1.162	0.932	0.935	0.905
osa04141 Protein processing in endoplasmic reticulum	0.511578	4	1.1	HORVU1Hr1G022810.1	123		Cluster-6	K	Protein disulfide isomerase-like 2-1	1	5.23e-06	106	SVLIAK(1)VDCDEHK	2	1.7755	14	0.888		0.799	1.051	0.917	1.086	1.004	1.087	1.075	1.009	1.067	1.144	1.048	0.828	0.729
osa04141 Protein processing in endoplasmic reticulum	0.511578	4	1.1	HORVU4Hr1G043910.1	315		Cluster-6	K	Protein disulfide-isomerase	1	3.92e-08	94.507	NPDNHPYLLK(1)FFQSNAPK	3	3.4589	8				1.355			0.489	1.183	1.006		0.96	1.457		0.578	0.554
osa04141 Protein processing in endoplasmic reticulum	0.511578	4	1.1	HORVU4Hr1G043910.1	166		Cluster-6	K	Protein disulfide-isomerase	1	1.6e-08	101.45	YEVQGFPTLK(1)IFR	2	1.2428	11				0.895	0.582	1.065	0.859		1.142	0.842	1.005	1.476	0.456	1.417	0.778
osa00280 Valine, leucine and isoleucine degradation	0.37723	4	1.29	HORVU2Hr1G107550.1	414		Cluster-6	K	Aldehyde dehydrogenase family 9 member A1-B	1	1.69e-14	127.03	ICK(1)LVQSGVDSGAR	2	0.407	12		0.801	0.921	1.156		1.079	0.906	1.011	0.906	1.031	1.022	1.08		0.994	0.795
osa00280 Valine, leucine and isoleucine degradation	0.37723	4	1.29	HORVU4Hr1G075360.5	425		Cluster-6	K	alanine:glyoxylate aminotransferase 2	1	3.13e-09	144.51	TPAK(1)AETAVLFEK	2	0.46091	14	0.746	0.852	0.899	1.238	1.06	1.198	0.881	0.93	0.972	1.255		1.072	0.925	0.95	1.031
osa00280 Valine, leucine and isoleucine degradation	0.37723	4	1.29	HORVU6Hr1G091130.9	232		Cluster-6	K	3-ketoacyl-CoA thiolase	1	4.44e-05	101.82	FK(1)DEIIPVHTK	2	0.9083	11	0.771	0.88	1.057	1.154	1.002			1.022	0.991		1.193		1.165	0.9	0.927
osa00280 Valine, leucine and isoleucine degradation	0.37723	4	1.29	HORVU1Hr1G013740.1	137		Cluster-6	K	Dihydrolipoyl dehydrogenase	1	0.000730127	66.953	AVAGLTK(1)GIEGLFK	2	0.050722	4			0.767	0.769								1.488		0.745
osa00910 Nitrogen metabolism	0.153935	2	2.74	HORVU6Hr1G074030.1	47		Cluster-6	K	glutamine synthetase 1;4	1	1.43e-06	128.57	HK(1)EHIAAYGEGNER	3	1.9506	15	0.952		0.899	0.905			1.269	1.209	0.877		1.325		0.816		0.965
osa00910 Nitrogen metabolism	0.153935	2	2.74	HORVU2Hr1G093030.1	179		Cluster-6	K	glutamate dehydrogenase 2	1	1.41e-15	86.798	FIIEAANHPTDPEADEILTK(1)K	3	1.9664	8				1.695	1.235		0.579	0.885		1.472				0.202	0.896
osa03010 Ribosome	0.954661	14	0.72	HORVU7Hr1G050170.1	49		Cluster-6	K	60S ribosomal protein L31	1	0.000333787	94.804	FAQK(1)AMGTTDVR	2	-0.63945	8				1.119		1.34	0.893	0.964	0.924		1.166			0.581
osa03010 Ribosome	0.954661	14	0.72	HORVU1Hr1G072060.1	32		Cluster-6	K	30S ribosomal protein S8	1	6.54e-05	108.4	QVMIRPSSK(1)VIIK	2	0.69965	13	0.83			0.932			0.923	0.923	1.006		1.293		1.135
osa03010 Ribosome	0.954661	14	0.72	HORVU4Hr1G075710.1	384		Cluster-6	K	60S ribosomal protein L4-1	1	0.000484516	108.93	TK(1)LSAEEASK	2	0.34446	9				0.812	0.998	0.823	1.006	1.11	0.936	1.109	1.191				0.923
osa03010 Ribosome	0.954661	14	0.72	HORVU1Hr1G023660.1	123		Cluster-6	K	ubiquitin 5	1	0.00195026	72.038	VK(1)LAVLQFYK	2	-1.0191	7				1.104			0.705	0.747	0.801		0.634	1.599		1.044
osa03010 Ribosome	0.954661	14	0.72	HORVU6Hr1G067870.1	101		Cluster-6	K	60S ribosomal protein L12-1	1	1.23e-06	102.57	QAK(1)VSVVPSAAALVIK	2	1.9061	9		0.359		1.353	0.507		1.056	1.015	1.119		0.639	1.976			0.53
osa03010 Ribosome	0.954661	14	0.72	HORVU4Hr1G023530.1	112		Cluster-6	K	30S ribosomal protein S9	1	0.00867742	62.88	EVK(1)EIFGR	2	3.8853	9	0.832	0.923	0.558	1.416				1.215				1.565		1.082	0.592
osa03010 Ribosome	0.954661	14	0.72	HORVU5Hr1G112390.1	38		Cluster-6	K	30S ribosomal protein S12	1	0.00200138	105.36	K(1)PFAGSSHAK	2	0.30604	5	1.023				1.163						1.285			1.277	0.706
osa03010 Ribosome	0.954661	14	0.72	HORVU5Hr1G112390.1	59		Cluster-6	K	30S ribosomal protein S12	1	3.04e-19	167.76	IGIEAK(1)QPNSAIR	2	0.60275	14	0.875	0.631	1.251	0.979	1.006	0.951	1.182	0.887	1.059		1.343	1.219	0.983	1.211	0.771
osa03010 Ribosome	0.954661	14	0.72	HORVU5Hr1G112390.1	37		Cluster-6	K	30S ribosomal protein S12	0.991811	0.00047584	66.485	SHLGNEWK(0.992)K(0.008)PFAGSSHAK	4	3.3607	5		0.61		0.812					1.024		1.579
osa03010 Ribosome	0.954661	14	0.72	HORVU5Hr1G112390.1	47		Cluster-6	K	30S ribosomal protein S12	0.999891	0.00406552	57.042	KPFAGSSHAK(1)GIVLEK	3	4.9052	5	0.878						1.195			1.214			0.856		0.807
osa03010 Ribosome	0.954661	14	0.72	HORVU3Hr1G066430.3	55		Cluster-6	K	60S ribosomal protein L28-1	1	0.000623988	108.4	K(1)TVTVQPAAEK	2	2.0711	10	1.05	0.84	0.885			0.992	0.856			1.032	1.249		1.203	0.967	1.062
osa03010 Ribosome	0.954661	14	0.72	HORVU5Hr1G108990.2	20		Cluster-6	K	60S ribosomal protein L7-4	1	0.000138833	78.816	VVVPESVLLK(1)R	2	1.4884	7	0.45		0.602		1.056		0.754			1.98			1.071	1.079
osa03010 Ribosome	0.954661	14	0.72	HORVU1Hr1G079370.1	75		Cluster-6	K	60S ribosomal protein L28-1	1	0.00399626	58.916	AVVLSTTK(1)TK	2	3.2757	4	0.677			1.15							1.36				0.843
osa03010 Ribosome	0.954661	14	0.72	HORVU2Hr1G086390.1	54		Cluster-6	K	60S ribosomal protein L23A	1	0.000357749	79.311	TSVTFHRPK(1)TLSK	3	2.2813	4		0.641		0.768					0.843		6.222
osa03010 Ribosome	0.954661	14	0.72	HORVU2Hr1G030880.1	169		Cluster-6	K	40s ribosomal protein SA	1	1.15e-05	90.263	YVDIGIPANNK(1)GK	2	0.21132	12	0.589	1.037	0.74	1.534	1.053	1.257		0.98	0.907	1.229	1.023			0.945	0.777
osa03010 Ribosome	0.954661	14	0.72	HORVU5Hr1G052240.6	20		Cluster-6	K	40S ribosomal protein S19	1	0.00432546	77.358	TVK(1)DVNPHEFVK	2	1.5722	10			0.917	1.261	0.932	0.915			1.11		1.219		0.931		0.756
osa03010 Ribosome	0.954661	14	0.72	HORVU5Hr1G081590.1	128		Cluster-6	K	60S ribosomal protein L44	1	4.4e-05	99.855	IVLK(1)LQCQSCK	2	1.2318	14	0.981	0.685	1.009	0.871	0.652	1.351	0.633	1.306	1.301	1.307			1.142	0.966	0.858
osa00053 Ascorbate and aldarate metabolism	0.241255	4	1.57	HORVU7Hr1G075760.3	98		Cluster-6	K	L-gulonolactone oxidase 2	1	2.97e-06	83.214	ATEEHLQK(1)DGSNIAR	3	0.32346	7		0.854					1.204	0.88		1.004		1.025			0.696
osa00053 Ascorbate and aldarate metabolism	0.241255	4	1.57	HORVU7Hr1G072240.4	481		Cluster-6	K	monodehydroascorbate reductase 6	1	1.46e-06	80.815	LK(1)SATSVEDALEIAR	2	3.7898	6				1.287	0.829			0.726	0.563	1.008					1.391
osa00053 Ascorbate and aldarate metabolism	0.241255	4	1.57	HORVU4Hr1G057210.1	136		Cluster-6	K	Peroxidase superfamily protein	1	1.29e-08	136.84	LPDATK(1)GSDHLR	3	2.8871	26	0.583	0.895	0.926	1.092	0.968	0.878	1.044	1.13	1.256	1.348	1.133		0.874	0.957	0.835
osa00053 Ascorbate and aldarate metabolism	0.241255	4	1.57	HORVU1Hr1G008120.1	290		Cluster-6	K	dehydroascorbate reductase 2	0.999806	0.00181429	98.009	ESFVK(1)TKPTK	2	1.3668	9	0.49	0.704				1.26		0.806		1.336	1.21		0.878	0.813	0.912
osa00010 Glycolysis / Gluconeogenesis	0.00045175	16	2.25	HORVU4Hr1G056050.1	361		Cluster-6	K	pyruvate decarboxylase-2	0.999998	0.00126626	69.915	AVKPVLVAGPK(1)LR	2	1.3645	7						1.166			0.888	0.927	1.717	0.592	0.569	0.516
osa00010 Glycolysis / Gluconeogenesis	0.00045175	16	2.25	HORVU7Hr1G074690.1	120		Cluster-6	K	glyceraldehyde-3-phosphate dehydrogenase C2	1	0.00635134	90.761	K(1)VVISAPSK	2	4.3875	14	0.706	0.871		1.02	0.982	1.049	0.828		0.674	1.042		1.128	1.182	1.098	0.979
osa00010 Glycolysis / Gluconeogenesis	0.00045175	16	2.25	HORVU7Hr1G074690.1	261		Cluster-6	K	glyceraldehyde-3-phosphate dehydrogenase C2	1	0.00916511	65.156	AASYDDIK(1)K	2	1.4761	6				1.105	1.069			0.922		1.07		1.168		0.28
osa00010 Glycolysis / Gluconeogenesis	0.00045175	16	2.25	HORVU6Hr1G032070.2	293		Cluster-6	K	glyceraldehyde-3-phosphate dehydrogenase C2	1	8.23e-09	85.813	GAGQNIIPSSTGAAK(1)AVGK	2	2.9864	12			0.856	0.967	0.722	1.04		0.888	1.291	1.242	1.403	0.662	0.844	0.749
osa00010 Glycolysis / Gluconeogenesis	0.00045175	16	2.25	HORVU3Hr1G013350.1	246		Cluster-6	K	triosephosphate isomerase	1	3.91e-29	146.58	DWLK(1)TNVSPEVAESTR	2	1.4085	9				0.746	0.774	1.168		0.868	0.718	1.272		0.827	0.911		1.121
osa00010 Glycolysis / Gluconeogenesis	0.00045175	16	2.25	HORVU6Hr1G054520.3	74		Cluster-6	K	glyceraldehyde-3-phosphate dehydrogenase C2	1	2.35e-27	184.27	TLLFGEK(1)EVAVFGCR	2	2.127	8				1.505	1.264	0.482	0.149		0.33			1.331		1.844	0.519
osa00010 Glycolysis / Gluconeogenesis	0.00045175	16	2.25	HORVU1Hr1G013740.1	137		Cluster-6	K	Dihydrolipoyl dehydrogenase	1	0.000730127	66.953	AVAGLTK(1)GIEGLFK	2	0.050722	4			0.767	0.769								1.488		0.745
osa00010 Glycolysis / Gluconeogenesis	0.00045175	16	2.25	HORVU6Hr1G003770.1	482		Cluster-6	K	Dihydrolipoyllysine-residue acetyltransferase component of pyruvate dehydrogenase complex	1	2.95e-12	168.69	QFSAIINPPQSAILAIGSAEK(1)R	3	0.029386	8				1.084		0.513		0.647	0.889			1.714	0.464	1.381
osa00010 Glycolysis / Gluconeogenesis	0.00045175	16	2.25	HORVU6Hr1G003770.1	359		Cluster-6	K	Dihydrolipoyllysine-residue acetyltransferase component of pyruvate dehydrogenase complex	1	0.000312777	120.33	K(1)ISINDLVIK	2	1.6303	14	0.652	0.724	0.675	1.367	0.873	0.778	0.855	1.018		1.494	1.159	1.141	1.025	1.022	1.031
osa00010 Glycolysis / Gluconeogenesis	0.00045175	16	2.25	HORVU6Hr1G003770.1	255		Cluster-6	K	Dihydrolipoyllysine-residue acetyltransferase component of pyruvate dehydrogenase complex	1	2.96e-16	135.5	K(1)LAEDNNVQLSSVK	2	2.5786	12	1.037	0.72	1.01	0.989			0.994		0.635	1.185	1.279	1.098	1.074	0.943	0.865
osa00010 Glycolysis / Gluconeogenesis	0.00045175	16	2.25	HORVU7Hr1G072650.1	266		Cluster-6	K	Dihydrolipoyllysine-residue acetyltransferase component of pyruvate dehydrogenase complex	1	1.68e-21	175.64	EK(1)TAPAAPLPQPAR	2	0.99803	15	0.975	0.186	1.211	1.176	1.036	1.115	0.982	1.012	0.963	1.189	1.227	1.011	0.909	1.041	0.85
osa00010 Glycolysis / Gluconeogenesis	0.00045175	16	2.25	HORVU6Hr1G031830.4	409		Cluster-6	K	phosphoglycerate kinase	1	2.84e-05	70.806	GVK(1)LLLPTDVVVADK	2	-0.084655	6	0.985			0.931		0.589			0.597			1.506		1.269
osa00010 Glycolysis / Gluconeogenesis	0.00045175	16	2.25	HORVU5Hr1G082630.5	158		Cluster-6	K	triosephosphate isomerase	1	0.000701971	97.175	HVIGEDDQFIGK(1)K	2	0.75978	8		0.85	1.14			0.714	0.761	0.632			1.618		1.148	1.146
osa00010 Glycolysis / Gluconeogenesis	0.00045175	16	2.25	HORVU7Hr1G108230.7	140		Cluster-6	K	phosphoglycerate kinase	1	0.000850963	77.358	K(1)PFAAIVGGSK	2	1.2195	8		1.355				1.491	0.712		1.341		1.453				0.896
osa00010 Glycolysis / Gluconeogenesis	0.00045175	16	2.25	HORVU3Hr1G088540.1	123		Cluster-6	K	fructose-bisphosphate aldolase 2	1	4.98e-05	65.173	PFVDILK(1)EGNVLPGIK	2	-0.46216	13			0.943	1.895	0.474	0.762	1.297	0.494		1.164		1.497	0.37
osa00010 Glycolysis / Gluconeogenesis	0.00045175	16	2.25	HORVU3Hr1G088540.1	254		Cluster-6	K	fructose-bisphosphate aldolase 2	1	7.4e-15	80.389	ALNDQHVLLEGTLLK(1)PNMVTPGSDAK	3	0.26293	10				2.232				0.382	0.677			1.885	0.387	0.124
osa00010 Glycolysis / Gluconeogenesis	0.00045175	16	2.25	HORVU7Hr1G001330.9	272		Cluster-6	K	Dihydrolipoyllysine-residue acetyltransferase component of pyruvate dehydrogenase complex	1	3.71e-06	112.7	EVSK(1)APEPTATK	2	-1.437	9		0.979			0.941	0.984	1.024			0.804	1.297	1.132		1.096	0.47
osa00010 Glycolysis / Gluconeogenesis	0.00045175	16	2.25	HORVU7Hr1G001330.9	299		Cluster-6	K	Dihydrolipoyllysine-residue acetyltransferase component of pyruvate dehydrogenase complex	1	1.86e-16	161.23	K(1)LAEDNNVPLSSLK	2	0.50964	15	0.781	0.997	0.83	1.198	0.751	1.161	0.812	0.789	1.007	1.214	1.214	1.112	1.088	0.844	1.088
osa00010 Glycolysis / Gluconeogenesis	0.00045175	16	2.25	HORVU5Hr1G002040.4	327		Cluster-6	K	Enolase	1	1.59e-38	199.3	EENNDGSQK(1)ISGDSLK	2	1.174	12		0.373	0.757	1.08			0.657	1.008	1.131	1.159	1.657	1.396	0.45	0.885	0.88
osa00010 Glycolysis / Gluconeogenesis	0.00045175	16	2.25	HORVU5Hr1G002040.4	318		Cluster-6	K	Enolase	1	1.23e-67	175.68	TYDLNFK(1)EENNDGSQK	2	0.040614	18	0.688	0.711	0.723	1.096	0.968	1.092	0.837	0.997	0.951	0.932	1.701	0.99	1.109	1.024	0.957
osa00010 Glycolysis / Gluconeogenesis	0.00045175	16	2.25	HORVU3Hr1G080530.5	335		Cluster-6	K	"Phosphoglycerate mutase, 2,3-bisphosphoglycerate-independent"	1	6.64e-05	90.156	LPSK(1)YLVSPPLIER	2	0.25223	7				1.391				0.187			0.779	1.448	0.858	1.254	0.648
osa00010 Glycolysis / Gluconeogenesis	0.00045175	16	2.25	HORVU1Hr1G082250.2	231		Cluster-6	K	alcohol dehydrogenase 1	1	1.87e-05	86.838	IIGVDLNPAK(1)YEQAK	2	0.68127	5						0.962	0.407				1.315		0.908	0.686
osa00240 Pyrimidine metabolism	0.75835	1	0.78	HORVU7Hr1G059050.2	288		Cluster-6	K	Pyrimidine-specific ribonucleoside hydrolase RihA	1	5.12e-10	90.376	VETQGICTGHTLMDHGLK(1)K	3	1.0696	9			0.747		1.124		1.301	0.842	1.561	1.276			0.646	0.513	0.935
osa00640 Propanoate metabolism	0.324201	3	1.49	HORVU2Hr1G107550.1	414		Cluster-6	K	Aldehyde dehydrogenase family 9 member A1-B	1	1.69e-14	127.03	ICK(1)LVQSGVDSGAR	2	0.407	12		0.801	0.921	1.156		1.079	0.906	1.011	0.906	1.031	1.022	1.08		0.994	0.795
osa00640 Propanoate metabolism	0.324201	3	1.49	HORVU6Hr1G058210.1	205		Cluster-6	K	Succinyl-CoA ligase [ADP-forming] subunit beta	1	0.000119349	94.66	VVDGLAPK(1)TADR	2	0.39111	12	0.784	0.533		1.057	0.55	1.5	0.995	0.987	0.66		1.3	1.273	1.041		1.205
osa00640 Propanoate metabolism	0.324201	3	1.49	HORVU6Hr1G058210.1	59		Cluster-6	K	Succinyl-CoA ligase [ADP-forming] subunit beta	1	5.32e-07	117.45	GAVVGSVQEVK(1)EVLK	2	0.97568	8				1.602			0.303	0.184	1.215	1.355		2.1	0.25		0.44
osa00640 Propanoate metabolism	0.324201	3	1.49	HORVU6Hr1G058210.1	181		Cluster-6	K	Succinyl-CoA ligase [ADP-forming] subunit beta	1	0.000683938	105.36	IVK(1)VPVDVFK	2	1.8688	14	0.629	0.806	0.764	1.244	0.97	0.979	0.939		1.035	1.313	1.031	1.334	0.999	0.909	0.888
osa00640 Propanoate metabolism	0.324201	3	1.49	HORVU1Hr1G013740.1	137		Cluster-6	K	Dihydrolipoyl dehydrogenase	1	0.000730127	66.953	AVAGLTK(1)GIEGLFK	2	0.050722	4			0.767	0.769								1.488		0.745
osa00920 Sulfur metabolism	0.554645	1	1.37	HORVU2Hr1G000280.3	191		Cluster-6	K	cysteine synthase C1	1	0.00315893	82.437	DRPAISMIEDAEK(1)K	2	-1.0939	5					1.057		0.902			1.887			0.409		0.607
osa00920 Sulfur metabolism	0.554645	1	1.37	HORVU2Hr1G000280.3	379		Cluster-6	K	cysteine synthase C1	1	0.000144615	87.895	VLEVK(1)GEDAVK	2	1.1491	9	1.047	1.066		1.275	1.229	1.143	0.834					1.241	0.781		0.778
osa00232 Caffeine metabolism	0.18254	1	5.48	HORVU3Hr1G083560.1	131		Cluster-6	K	Uricase	1	0.00161335	65.408	LGSEK(1)HTTEVTVK	2	-1.8387	5				0.643			0.46				0.959		1.217		1.298
osa01210 2-Oxocarboxylic acid metabolism	0.038749	6	2.19	HORVU6Hr1G091950.9	750		Cluster-6	K	Aconitate hydratase 1	1	0.00377933	61.577	IVNK(1)FLGGEVGPK	2	1.6852	6			0.796				0.845				0.887	1.287	0.934		1.083
osa01210 2-Oxocarboxylic acid metabolism	0.038749	6	2.19	HORVU5Hr1G099820.1	407		Cluster-6	K	citrate synthase 3	1	0.000499495	99.855	AALSDDYFIK(1)R	2	0.74472	11	0.6	0.879	1.001	1.083	1.063	1.253	0.985		1.069	1.233			1.034	1.006
osa01210 2-Oxocarboxylic acid metabolism	0.038749	6	2.19	HORVU1Hr1G090490.1	402		Cluster-6	K	ketol-acid reductoisomerase	1	2.56e-08	91.939	STVEGITGIISK(1)TISK	2	0.75669	6		0.85	0.708	0.942								1.784		0.687	0.993
osa01210 2-Oxocarboxylic acid metabolism	0.038749	6	2.19	HORVU0Hr1G017370.1	168		Cluster-6	K	aspartate aminotransferase 5	1	0.00201947	81.335	TEELQPAVLNVVK(1)K	2	2.6327	4						0.563			0.62	1.506					0.937
osa01210 2-Oxocarboxylic acid metabolism	0.038749	6	2.19	HORVU3Hr1G073220.3	121		Cluster-6	K	aspartate aminotransferase 3	1	8.62e-07	106.47	VK(1)EYLPITGLADFNK	2	1.0411	10	0.907			1.376	0.873	0.969		0.775	0.826	0.813	0.808	1.696			0.715
osa01210 2-Oxocarboxylic acid metabolism	0.038749	6	2.19	HORVU4Hr1G080640.1	427		Cluster-6	K	Aconitate hydratase 1	1	6.02e-23	136.94	SDWLSCLDNK(1)VGFK	2	1.4454	9				1.069	0.501		1.133	0.892	0.988			1.241	0.683	1.661	0.358
osa01210 2-Oxocarboxylic acid metabolism	0.038749	6	2.19	HORVU4Hr1G080640.1	830		Cluster-6	K	Aconitate hydratase 1	1	0.00170244	81.642	AVISK(1)SFER	2	2.2846	8		1.074		1.113	0.979	1.123		0.829		0.931		1.159	1.038
osa00500 Starch and sucrose metabolism	0.510881	2	1.22	HORVU7Hr1G033230.8	736		Cluster-6	K	sucrose synthase 4	1	2.23e-18	132.9	STADPSYWDK(1)ISQGGLK	2	-0.26663	7				1.072	0.453			1.044	0.999	1.379			0.629	0.847
osa00500 Starch and sucrose metabolism	0.510881	2	1.22	HORVU5Hr1G087810.2	415		Cluster-6	K	UTP--glucose-1-phosphate uridylyltransferase	1	0.000183097	89.382	FK(1)SIPSIVELDSLK	2	-1.889	4				1.013				0.41				1.21		1.188
osa00460 Cyanoamino acid metabolism	0.63659	1	1.1	HORVU2Hr1G000280.3	191		Cluster-6	K	cysteine synthase C1	1	0.00315893	82.437	DRPAISMIEDAEK(1)K	2	-1.0939	5					1.057		0.902			1.887			0.409		0.607
osa00460 Cyanoamino acid metabolism	0.63659	1	1.1	HORVU2Hr1G000280.3	379		Cluster-6	K	cysteine synthase C1	1	0.000144615	87.895	VLEVK(1)GEDAVK	2	1.1491	9	1.047	1.066		1.275	1.229	1.143	0.834					1.241	0.781		0.778
osa00630 Glyoxylate and dicarboxylate metabolism	0.052476	8	1.83	HORVU7Hr1G121700.1	508		Cluster-6	K	catalase 2	1	3.05e-07	113.46	EK(1)CIIDKENNFK	3	2.2447	10		0.877				0.959		1.071	0.872		1.258			0.816	0.943
osa00630 Glyoxylate and dicarboxylate metabolism	0.052476	8	1.83	HORVU6Hr1G074030.1	47		Cluster-6	K	glutamine synthetase 1;4	1	1.43e-06	128.57	HK(1)EHIAAYGEGNER	3	1.9506	15	0.952		0.899	0.905			1.269	1.209	0.877		1.325		0.816		0.965
osa00630 Glyoxylate and dicarboxylate metabolism	0.052476	8	1.83	HORVU1Hr1G013740.1	137		Cluster-6	K	Dihydrolipoyl dehydrogenase	1	0.000730127	66.953	AVAGLTK(1)GIEGLFK	2	0.050722	4			0.767	0.769								1.488		0.745
osa00630 Glyoxylate and dicarboxylate metabolism	0.052476	8	1.83	HORVU4Hr1G080640.1	427		Cluster-6	K	Aconitate hydratase 1	1	6.02e-23	136.94	SDWLSCLDNK(1)VGFK	2	1.4454	9				1.069	0.501		1.133	0.892	0.988			1.241	0.683	1.661	0.358
osa00630 Glyoxylate and dicarboxylate metabolism	0.052476	8	1.83	HORVU4Hr1G080640.1	830		Cluster-6	K	Aconitate hydratase 1	1	0.00170244	81.642	AVISK(1)SFER	2	2.2846	8		1.074		1.113	0.979	1.123		0.829		0.931		1.159	1.038
osa00630 Glyoxylate and dicarboxylate metabolism	0.052476	8	1.83	HORVU5Hr1G099820.1	407		Cluster-6	K	citrate synthase 3	1	0.000499495	99.855	AALSDDYFIK(1)R	2	0.74472	11	0.6	0.879	1.001	1.083	1.063	1.253	0.985		1.069	1.233			1.034	1.006
osa00630 Glyoxylate and dicarboxylate metabolism	0.052476	8	1.83	HORVU6Hr1G091950.9	750		Cluster-6	K	Aconitate hydratase 1	1	0.00377933	61.577	IVNK(1)FLGGEVGPK	2	1.6852	6			0.796				0.845				0.887	1.287	0.934		1.083
osa00630 Glyoxylate and dicarboxylate metabolism	0.052476	8	1.83	HORVU1Hr1G090710.12	192		Cluster-6	K	malate dehydrogenase	1	0.000226442	90.142	K(1)LFGVTTLDVVR	2	1.4507	7						1.063	0.787		0.907	0.423		1.863	0.856		0.754
osa00630 Glyoxylate and dicarboxylate metabolism	0.052476	8	1.83	HORVU5Hr1G098890.10	141		Cluster-6	K	malate dehydrogenase	1	3.8815e-05	78.816	DDLFNK(1)NAGIVR	2	2.9137	7		1.178			0.693	1.463	0.436	1.113			1.214	1.243
osa00350 Tyrosine metabolism	0.215433	3	1.83	HORVU0Hr1G017370.1	168		Cluster-6	K	aspartate aminotransferase 5	1	0.00201947	81.335	TEELQPAVLNVVK(1)K	2	2.6327	4						0.563			0.62	1.506					0.937
osa00350 Tyrosine metabolism	0.215433	3	1.83	HORVU3Hr1G073220.3	121		Cluster-6	K	aspartate aminotransferase 3	1	8.62e-07	106.47	VK(1)EYLPITGLADFNK	2	1.0411	10	0.907			1.376	0.873	0.969		0.775	0.826	0.813	0.808	1.696			0.715
osa00350 Tyrosine metabolism	0.215433	3	1.83	HORVU1Hr1G082250.2	231		Cluster-6	K	alcohol dehydrogenase 1	1	1.87e-05	86.838	IIGVDLNPAK(1)YEQAK	2	0.68127	5						0.962	0.407				1.315		0.908	0.686
osa00260 Glycine, serine and threonine metabolism	0.583295	3	1.03	HORVU4Hr1G075360.5	425		Cluster-6	K	alanine:glyoxylate aminotransferase 2	1	3.13e-09	144.51	TPAK(1)AETAVLFEK	2	0.46091	14	0.746	0.852	0.899	1.238	1.06	1.198	0.881	0.93	0.972	1.255		1.072	0.925	0.95	1.031
osa00260 Glycine, serine and threonine metabolism	0.583295	3	1.03	HORVU3Hr1G080530.5	335		Cluster-6	K	"Phosphoglycerate mutase, 2,3-bisphosphoglycerate-independent"	1	6.64e-05	90.156	LPSK(1)YLVSPPLIER	2	0.25223	7				1.391				0.187			0.779	1.448	0.858	1.254	0.648
osa00260 Glycine, serine and threonine metabolism	0.583295	3	1.03	HORVU1Hr1G013740.1	137		Cluster-6	K	Dihydrolipoyl dehydrogenase	1	0.000730127	66.953	AVAGLTK(1)GIEGLFK	2	0.050722	4			0.767	0.769								1.488		0.745
osa00400 Phenylalanine, tyrosine and tryptophan biosynthesis	0.375043	2	1.57	HORVU0Hr1G017370.1	168		Cluster-6	K	aspartate aminotransferase 5	1	0.00201947	81.335	TEELQPAVLNVVK(1)K	2	2.6327	4						0.563			0.62	1.506					0.937
osa00400 Phenylalanine, tyrosine and tryptophan biosynthesis	0.375043	2	1.57	HORVU3Hr1G073220.3	121		Cluster-6	K	aspartate aminotransferase 3	1	8.62e-07	106.47	VK(1)EYLPITGLADFNK	2	1.0411	10	0.907			1.376	0.873	0.969		0.775	0.826	0.813	0.808	1.696			0.715
osa01040 Biosynthesis of unsaturated fatty acids	0.63659	1	1.1	HORVU6Hr1G091130.9	232		Cluster-6	K	3-ketoacyl-CoA thiolase	1	4.44e-05	101.82	FK(1)DEIIPVHTK	2	0.9083	11	0.771	0.88	1.057	1.154	1.002			1.022	0.991		1.193		1.165	0.9	0.927
osa00950 Isoquinoline alkaloid biosynthesis	0.153935	2	2.74	HORVU0Hr1G017370.1	168		Cluster-6	K	aspartate aminotransferase 5	1	0.00201947	81.335	TEELQPAVLNVVK(1)K	2	2.6327	4						0.563			0.62	1.506					0.937
osa00950 Isoquinoline alkaloid biosynthesis	0.153935	2	2.74	HORVU3Hr1G073220.3	121		Cluster-6	K	aspartate aminotransferase 3	1	8.62e-07	106.47	VK(1)EYLPITGLADFNK	2	1.0411	10	0.907			1.376	0.873	0.969		0.775	0.826	0.813	0.808	1.696			0.715

## Sheet: Cluster-4
KEGG pathway	Mapping	Background	All Mapping	All Background	Fold enrichment	Fisher's exact test p value	-log10(p value)	Related proteins
osa00020 Citrate cycle (TCA cycle)	14	33	82	504	2.61	0.000192066	3.72	HORVU1Hr1G023630.1 HORVU5Hr1G077200.2 HORVU7Hr1G074890.4 HORVU4Hr1G011850.1 HORVU6Hr1G053650.1 HORVU3Hr1G059060.2 HORVU1Hr1G013740.1 HORVU6Hr1G003770.1 HORVU4Hr1G080640.1 HORVU2Hr1G036950.1 HORVU6Hr1G047360.5 HORVU6Hr1G076810.1 HORVU1Hr1G041250.5 HORVU2Hr1G006250.1
osa00630 Glyoxylate and dicarboxylate metabolism	9	24	82	504	2.3	0.0084042	2.08	HORVU1Hr1G023630.1 HORVU7Hr1G088190.6 HORVU7Hr1G047700.3 HORVU1Hr1G013740.1 HORVU0Hr1G018380.1 HORVU4Hr1G066860.5 HORVU4Hr1G080640.1 HORVU2Hr1G110110.1 HORVU1Hr1G041250.5
osa00010 Glycolysis / Gluconeogenesis	12	39	82	504	1.89	0.0141475	1.85	HORVU1Hr1G023630.1 HORVU5Hr1G077200.2 HORVU1Hr1G013740.1 HORVU6Hr1G003770.1 HORVU6Hr1G031830.4 HORVU5Hr1G041120.1 HORVU7Hr1G108230.7 HORVU3Hr1G088540.1 HORVU5Hr1G002040.4 HORVU6Hr1G076810.1 HORVU3Hr1G080530.5 HORVU1Hr1G082250.2
osa00910 Nitrogen metabolism	3	4	82	504	4.61	0.014726	1.83	HORVU5Hr1G104700.3 HORVU2Hr1G093030.1 HORVU4Hr1G066860.5
osa00310 Lysine degradation	4	7	82	504	3.51	0.0154769	1.81	HORVU1Hr1G023630.1 HORVU4Hr1G011850.1 HORVU1Hr1G013740.1 HORVU2Hr1G006250.1
osa00640 Propanoate metabolism	5	11	82	504	2.79	0.0209038	1.68	HORVU1Hr1G023630.1 HORVU2Hr1G107550.1 HORVU2Hr1G036950.1 HORVU7Hr1G085310.1 HORVU1Hr1G013740.1
osa00380 Tryptophan metabolism	4	8	82	504	3.07	0.0271435	1.57	HORVU1Hr1G023630.1 HORVU4Hr1G011850.1 HORVU1Hr1G013740.1 HORVU2Hr1G006250.1

## Sheet: Cluster-4 Pathway2Protein
KEGG pathway	Fisher's exact test p value	Mapping	Fold enrichment	Protein accession	Position	Ratio	Regulated Type	Amino acid	Protein description	Localization probability	PEP	Score	Modified sequence	Charge	Mass error [ppm]	MS/MS Count	D1CK6H_1	D1CK6H_2	D1CK6H_3	H1E_48H_1	H1E_48H_2	H1E_48H_3	H1E_6H_1	H1E_6H_2	H1E_6H_3	H1_P48H_1	H1_P48H_2	H1_P48H_3	H1_P6H_1	H1_P6H_2	H1_P6H_3
osa00380 Tryptophan metabolism	0.0271435	4	3.07	HORVU1Hr1G023630.1	467		Cluster-4	K	Dihydrolipoyl dehydrogenase	1	2.99e-06	125.17	AK(1)AIDDAEGMVK	2	1.2466	27	0.806	0.902	0.861	1.143	1.213	1.337	0.962	0.953	0.99	0.919	0.918	0.889	1.055	1.007	0.961
osa00380 Tryptophan metabolism	0.0271435	4	3.07	HORVU1Hr1G023630.1	541		Cluster-4	K	Dihydrolipoyl dehydrogenase	1	0.000354098	72.365	EACMNTYDK(1)AIHM	2	-0.20857	8				1.28	1.306	1.073		0.898				0.541	0.941	0.813
osa00380 Tryptophan metabolism	0.0271435	4	3.07	HORVU4Hr1G011850.1	244		Cluster-4	K	Dihydrolipoyllysine-residue succinyltransferase component of 2-oxoglutarate dehydrogenase complex	1	0.000128623	81.48	LASPSEPQLPPK(1)ER	2	1.2865	9				1.297	1.375		1.978	0.601		0.354			0.313		0.94
osa00380 Tryptophan metabolism	0.0271435	4	3.07	HORVU4Hr1G011850.1	302		Cluster-4	K	Dihydrolipoyllysine-residue succinyltransferase component of 2-oxoglutarate dehydrogenase complex	1	1.75e-14	150.44	HGVK(1)LGLMSCFVK	2	0.17117	16				1.349	1.043	0.885	1.527	0.824	0.657	1.052	0.899	0.414	0.614	0.816	1.404
osa00380 Tryptophan metabolism	0.0271435	4	3.07	HORVU1Hr1G013740.1	409		Cluster-4	K	Dihydrolipoyl dehydrogenase	1	0.00095708	76.255	TEEQVK(1)ASGIPYR	2	2.2929	4	1.08			1.144					0.901			0.808
osa00380 Tryptophan metabolism	0.0271435	4	3.07	HORVU2Hr1G006250.1	318		Cluster-4	K	Dihydrolipoyllysine-residue succinyltransferase component of 2-oxoglutarate dehydrogenase complex	1	1.75e-14	150.44	HGVK(1)LGLMSCFVK	2	0.17117	16				1.394	1.022	0.898	1.563	0.906	0.665	0.989	0.793	0.407	0.655	0.784	1.489
osa00195 Photosynthesis	0.590056	1	1.23	HORVU5Hr1G103180.1	79		Cluster-4	K	Ferredoxin--NADP reductase	1	1.96e-06	112.7	SK(1)VSVAPLDLESAK	2	5.088	12				1.697	1.243	1.522	0.561	0.708	1.036	0.737	1.119	0.871	0.714	0.685	0.834
osa00030 Pentose phosphate pathway	0.215698	4	1.64	HORVU7Hr1G006160.4	362		Cluster-4	K	"6-phosphogluconate dehydrogenase, decarboxylating 1"	1	3.27e-13	124.46	ICSYAQGMNIIK(1)AK	2	7.8229	12				1.429	0.987	1.156	0.763		1.014	0.865	0.897		0.717	0.976	0.945
osa00030 Pentose phosphate pathway	0.215698	4	1.64	HORVU3Hr1G096050.1	276		Cluster-4	K	Transaldolase 1	1	4.67e-06	93.162	MLEK(1)IGTPEALALR	2	-0.63087	10				1.939	0.64	1.156	1.071	0.94	1.238		0.572		0.473	0.607	1.268
osa00030 Pentose phosphate pathway	0.215698	4	1.64	HORVU3Hr1G088540.1	367		Cluster-4	K	fructose-bisphosphate aldolase 2	1	6.46e-36	156.48	ANSEATLGTYK(1)GDATLGEGASESLHVK	3	1.1638	11				1.956	1.09	1.234	0.941	0.777	0.927		0.838	0.36	0.43	0.276	1.733
osa00030 Pentose phosphate pathway	0.215698	4	1.64	HORVU3Hr1G088540.1	53		Cluster-4	K	fructose-bisphosphate aldolase 2	1	1.2e-05	99.127	NAAYIGTPGK(1)GILAADESTGTIGK	3	1.7211	9				1.625	1.135	1.06	0.538	0.76	0.79	1.202		0.845	0.795
osa00030 Pentose phosphate pathway	0.215698	4	1.64	HORVU3Hr1G088540.1	132		Cluster-4	K	fructose-bisphosphate aldolase 2	1	0.00391979	69.276	EGNVLPGIK(1)VDK	2	3.0927	12	0.897	1.026			1.209	1.236	0.799	0.871	0.954		1.153	0.922	0.991	0.893	0.929
osa00030 Pentose phosphate pathway	0.215698	4	1.64	HORVU7Hr1G013600.3	416		Cluster-4	K	Transketolase	1	1.24e-05	101.45	MFGDFQK(1)DTPEER	2	1.365	5				1.126			0.82	1.241				0.708		0.895
osa00030 Pentose phosphate pathway	0.215698	4	1.64	HORVU7Hr1G013600.3	654		Cluster-4	K	Transketolase	1	3.71e-05	106.47	TIGIDK(1)FGASAPAPK	2	0.56914	8				1.266	0.65	1.594			1.2		0.778	0.837			0.63
osa00071 Fatty acid degradation	0.622305	3	0.97	HORVU3Hr1G013880.1	352		Cluster-4	K	Fatty acid oxidation complex subunit alpha	1	0.00130471	72.846	GQK(1)TIAGNLEGLVK	2	-2.1856	7				1.195				1.079	1.128	1.021		0.644	0.826	0.939
osa00071 Fatty acid degradation	0.622305	3	0.97	HORVU1Hr1G082250.2	237		Cluster-4	K	alcohol dehydrogenase 1	1	0.00135	85.622	K(1)FGCTDFVNPK	2	6.5749	7						1.332	0.694					0.941	0.769	0.617
osa00071 Fatty acid degradation	0.622305	3	0.97	HORVU6Hr1G024100.1	272		Cluster-4	K	Fatty acid oxidation complex subunit alpha	1	0.000944875	88.24	VFK(1)ELVVSTTSR	2	0.32967	7				1.11		1.134		0.732	0.779		0.705		1.088		1.267
osa00071 Fatty acid degradation	0.622305	3	0.97	HORVU6Hr1G024100.1	305		Cluster-4	K	Fatty acid oxidation complex subunit alpha	1	0.000210181	83.438	VPGVTDVQLK(1)PR	2	-1.4302	8		0.832		1.59						0.686	1.258	1.146	1.472	0.553	0.374
osa00061 Fatty acid biosynthesis	0.318971	2	1.76	HORVU4Hr1G055240.1	356		Cluster-4	K	Malonyl CoA-acyl carrier protein transacylase	1	7.48e-06	85.821	SYELGPGK(1)VIAGIIK	2	0.017083	7			1.062	1.614	1.079		0.713	1.181			0.674				0.84
osa00061 Fatty acid biosynthesis	0.318971	2	1.76	HORVU7Hr1G085220.11	128		Cluster-4	K	Enoyl-[acyl-carrier-protein] reductase [NADH] 1	1	0.00226647	84.699	GK(1)FDESR	2	1.7735	7			1.113	1.146			1.169				0.836	1.005	0.85		0.788
osa00450 Selenocompound metabolism	0.509637	1	1.54	HORVU5Hr1G006780.7	42		Cluster-4	K	5-methyltetrahydropteroyltriglutamate--homocysteine methyltransferase 1	1	6.56e-08	90.376	ALAGQK(1)DEAYFAANAAALASR	3	1.28	9				1.458	0.969		0.971	1.222	1.327		0.474	0.824	0.71	0.935
osa00450 Selenocompound metabolism	0.509637	1	1.54	HORVU5Hr1G006780.7	138		Cluster-4	K	5-methyltetrahydropteroyltriglutamate--homocysteine methyltransferase 1	1	8.24e-22	155.57	ISEEEYTNAIK(1)EEISK	2	1.3968	13				1.229			1.818	1.201	0.888			0.439	0.68		0.691
osa00520 Amino sugar and nucleotide sugar metabolism	0.333616	4	1.37	HORVU5Hr1G096370.1	454		Cluster-4	K	UDP-glucose 6-dehydrogenase family protein	1	0.00223235	72.492	NVVDAEK(1)LR	2	2.0134	8			1.077	1.091		1.092		0.812		0.754	1.045	0.966	0.901
osa00520 Amino sugar and nucleotide sugar metabolism	0.333616	4	1.37	HORVU4Hr1G038960.2	329		Cluster-4	K	"Alpha-1,4-glucan-protein synthase [UDP-forming]"	1	0.000985137	78.816	LGK(1)IDPYFLK	2	2.085	5				1.145			0.817			1.063		0.849	0.858
osa00520 Amino sugar and nucleotide sugar metabolism	0.333616	4	1.37	HORVU7Hr1G076150.1	296		Cluster-4	K	5-dehydro-2-deoxygluconokinase	1	3.93e-09	107.08	DDSIFYNEAK(1)LR	2	1.8136	9				1.361	1.131		0.812	0.921	0.687		0.553	0.627		1.008	1.445
osa00520 Amino sugar and nucleotide sugar metabolism	0.333616	4	1.37	HORVU7Hr1G076150.1	253		Cluster-4	K	5-dehydro-2-deoxygluconokinase	1	0.0215664	56.091	YFTK(1)DFK	2	3.5534	5	0.999		1.013			1.332		0.887						1.158
osa00520 Amino sugar and nucleotide sugar metabolism	0.333616	4	1.37	HORVU5Hr1G087810.2	349		Cluster-4	K	UTP--glucose-1-phosphate uridylyltransferase	1	1.64e-06	107.08	FFEK(1)AIGINVPR	2	-0.035099	9				1.326	0.953			0.907	1.075	1.192		0.812	0.746	0.759
osa00520 Amino sugar and nucleotide sugar metabolism	0.333616	4	1.37	HORVU5Hr1G087810.2	260		Cluster-4	K	UTP--glucose-1-phosphate uridylyltransferase	1	3.35e-15	142.08	TLADVK(1)GGTLISYEGR	2	3.2181	8				2.137	0.876	1.559	0.467	0.802	0.615	0.161					1.301
osa00710 Carbon fixation in photosynthetic organisms	0.131015	7	1.59	HORVU6Hr1G031830.4	282		Cluster-4	K	phosphoglycerate kinase	1	2.59e-13	130.78	K(1)LASVADLYVNDAFGTAHR	3	2.0015	11				1.821	1.085	0.844	0.618	1.058	1.119	0.623	0.565	1.087	0.983		0.856
osa00710 Carbon fixation in photosynthetic organisms	0.131015	7	1.59	HORVU7Hr1G088190.6	190		Cluster-4	K	Ribulose bisphosphate carboxylase large chain	1	0.00123546	72.038	LGLSAK(1)NYGR	2	2.2938	13	0.82	0.761	0.934	1.682	1.585		1.302	1.425	1.524	0.722		0.544	0.684	0.768	0.569
osa00710 Carbon fixation in photosynthetic organisms	0.131015	7	1.59	HORVU7Hr1G088190.6	323		Cluster-4	K	Ribulose bisphosphate carboxylase large chain	1	0.0243606	67.889	VLAK(1)ALR	2	1.7914	7				1.584	1.385	1.559	1.168		1.495		0.818		0.529
osa00710 Carbon fixation in photosynthetic organisms	0.131015	7	1.59	HORVU7Hr1G108230.7	85		Cluster-4	K	phosphoglycerate kinase	1	2.59e-13	130.78	K(1)LASVADLYVNDAFGTAHR	3	2.0015	11					1.559	1.166	0.537	1.129	1.458		0.765	0.484	0.818		0.763
osa00710 Carbon fixation in photosynthetic organisms	0.131015	7	1.59	HORVU3Hr1G088540.1	367		Cluster-4	K	fructose-bisphosphate aldolase 2	1	6.46e-36	156.48	ANSEATLGTYK(1)GDATLGEGASESLHVK	3	1.1638	11				1.956	1.09	1.234	0.941	0.777	0.927		0.838	0.36	0.43	0.276	1.733
osa00710 Carbon fixation in photosynthetic organisms	0.131015	7	1.59	HORVU3Hr1G088540.1	53		Cluster-4	K	fructose-bisphosphate aldolase 2	1	1.2e-05	99.127	NAAYIGTPGK(1)GILAADESTGTIGK	3	1.7211	9				1.625	1.135	1.06	0.538	0.76	0.79	1.202		0.845	0.795
osa00710 Carbon fixation in photosynthetic organisms	0.131015	7	1.59	HORVU3Hr1G088540.1	132		Cluster-4	K	fructose-bisphosphate aldolase 2	1	0.00391979	69.276	EGNVLPGIK(1)VDK	2	3.0927	12	0.897	1.026			1.209	1.236	0.799	0.871	0.954		1.153	0.922	0.991	0.893	0.929
osa00710 Carbon fixation in photosynthetic organisms	0.131015	7	1.59	HORVU7Hr1G013600.3	416		Cluster-4	K	Transketolase	1	1.24e-05	101.45	MFGDFQK(1)DTPEER	2	1.365	5				1.126			0.82	1.241				0.708		0.895
osa00710 Carbon fixation in photosynthetic organisms	0.131015	7	1.59	HORVU7Hr1G013600.3	654		Cluster-4	K	Transketolase	1	3.71e-05	106.47	TIGIDK(1)FGASAPAPK	2	0.56914	8				1.266	0.65	1.594			1.2		0.778	0.837			0.63
osa00710 Carbon fixation in photosynthetic organisms	0.131015	7	1.59	HORVU1Hr1G041250.5	313		Cluster-4	K	Malate dehydrogenase	1	1.74e-44	193.94	K(1)MDATAQELSEEK	2	-0.21041	32	0.85	0.807	0.841	1.303	1.171	1.243	0.991	1.078	1.01	0.853	0.953	0.921	0.929	1.009	0.93
osa00710 Carbon fixation in photosynthetic organisms	0.131015	7	1.59	HORVU1Hr1G018540.17	194		Cluster-4	K	alanine aminotransferase 2	1	0.000241203	74.486	AK(1)QILAMIPGR	2	1.0888	8				1.314	1.163				0.881	1.009	0.611		0.727	0.813	0.845
osa00270 Cysteine and methionine metabolism	0.264995	6	1.37	HORVU5Hr1G005980.2	151		Cluster-4	K	cysteine synthase D1	1	1.22e-06	108.5	VAAK(1)LESMEPCSSVK	2	1.2397	11				1.615			0.879			0.779			1.172	0.34	0.971
osa00270 Cysteine and methionine metabolism	0.264995	6	1.37	HORVU4Hr1G073630.1	223		Cluster-4	K	"1,2-dihydroxy-3-keto-5-methylthiopentene dioxygenase 2"	1	0.00165405	69.905	EYVDK(1)IINR	2	1.533	11		0.848			1.516	0.801	0.597		0.789	0.913	0.941	0.983	0.994	1.093	0.708
osa00270 Cysteine and methionine metabolism	0.264995	6	1.37	HORVU6Hr1G063570.1	69		Cluster-4	K	S-adenosylmethionine synthase 2	1	0.000442317	111.39	ATVDYEK(1)IVR	2	1.4071	14	0.8	0.965	0.921	1.18	1.098	1.257	1.004	1.089		0.841	0.965	0.869	0.947	1.03	0.868
osa00270 Cysteine and methionine metabolism	0.264995	6	1.37	HORVU6Hr1G063570.1	385		Cluster-4	K	S-adenosylmethionine synthase 2	1	6.81e-09	117.99	DDADFTWEVVK(1)PLK	2	0.23061	11				2.221	1.427	1.469	0.467	0.45	0.827			0.7	0.473	0.536
osa00270 Cysteine and methionine metabolism	0.264995	6	1.37	HORVU6Hr1G063570.1	218		Cluster-4	K	S-adenosylmethionine synthase 2	1	7.83e-06	120.33	EHVIK(1)PVIPGK	2	2.4293	15	0.696	0.928	0.93	1.289	1.232	1.233	0.926	0.989	1.004	0.826	1.008	0.856	1.038	1.014	0.955
osa00270 Cysteine and methionine metabolism	0.264995	6	1.37	HORVU5Hr1G006780.7	42		Cluster-4	K	5-methyltetrahydropteroyltriglutamate--homocysteine methyltransferase 1	1	6.56e-08	90.376	ALAGQK(1)DEAYFAANAAALASR	3	1.28	9				1.458	0.969		0.971	1.222	1.327		0.474	0.824	0.71	0.935
osa00270 Cysteine and methionine metabolism	0.264995	6	1.37	HORVU5Hr1G006780.7	138		Cluster-4	K	5-methyltetrahydropteroyltriglutamate--homocysteine methyltransferase 1	1	8.24e-22	155.57	ISEEEYTNAIK(1)EEISK	2	1.3968	13				1.229			1.818	1.201	0.888			0.439	0.68		0.691
osa00270 Cysteine and methionine metabolism	0.264995	6	1.37	HORVU1Hr1G041250.5	313		Cluster-4	K	Malate dehydrogenase	1	1.74e-44	193.94	K(1)MDATAQELSEEK	2	-0.21041	32	0.85	0.807	0.841	1.303	1.171	1.243	0.991	1.078	1.01	0.853	0.953	0.921	0.929	1.009	0.93
osa00270 Cysteine and methionine metabolism	0.264995	6	1.37	HORVU4Hr1G016410.2	150		Cluster-4	K	Methylthioribose-1-phosphate isomerase	1	1.7e-11	96.313	LQNLVSTTAETAK(1)DAK	2	0.7788	8					1.065	1.728	0.201		1.034	0.612	1.464			0.674	0.675
osa00310 Lysine degradation	0.0154769	4	3.51	HORVU1Hr1G023630.1	467		Cluster-4	K	Dihydrolipoyl dehydrogenase	1	2.99e-06	125.17	AK(1)AIDDAEGMVK	2	1.2466	27	0.806	0.902	0.861	1.143	1.213	1.337	0.962	0.953	0.99	0.919	0.918	0.889	1.055	1.007	0.961
osa00310 Lysine degradation	0.0154769	4	3.51	HORVU1Hr1G023630.1	541		Cluster-4	K	Dihydrolipoyl dehydrogenase	1	0.000354098	72.365	EACMNTYDK(1)AIHM	2	-0.20857	8				1.28	1.306	1.073		0.898				0.541	0.941	0.813
osa00310 Lysine degradation	0.0154769	4	3.51	HORVU4Hr1G011850.1	244		Cluster-4	K	Dihydrolipoyllysine-residue succinyltransferase component of 2-oxoglutarate dehydrogenase complex	1	0.000128623	81.48	LASPSEPQLPPK(1)ER	2	1.2865	9				1.297	1.375		1.978	0.601		0.354			0.313		0.94
osa00310 Lysine degradation	0.0154769	4	3.51	HORVU4Hr1G011850.1	302		Cluster-4	K	Dihydrolipoyllysine-residue succinyltransferase component of 2-oxoglutarate dehydrogenase complex	1	1.75e-14	150.44	HGVK(1)LGLMSCFVK	2	0.17117	16				1.349	1.043	0.885	1.527	0.824	0.657	1.052	0.899	0.414	0.614	0.816	1.404
osa00310 Lysine degradation	0.0154769	4	3.51	HORVU1Hr1G013740.1	409		Cluster-4	K	Dihydrolipoyl dehydrogenase	1	0.00095708	76.255	TEEQVK(1)ASGIPYR	2	2.2929	4	1.08			1.144					0.901			0.808
osa00310 Lysine degradation	0.0154769	4	3.51	HORVU2Hr1G006250.1	318		Cluster-4	K	Dihydrolipoyllysine-residue succinyltransferase component of 2-oxoglutarate dehydrogenase complex	1	1.75e-14	150.44	HGVK(1)LGLMSCFVK	2	0.17117	16				1.394	1.022	0.898	1.563	0.906	0.665	0.989	0.793	0.407	0.655	0.784	1.489
osa00480 Glutathione metabolism	0.152362	7	1.54	HORVU7Hr1G006160.4	362		Cluster-4	K	"6-phosphogluconate dehydrogenase, decarboxylating 1"	1	3.27e-13	124.46	ICSYAQGMNIIK(1)AK	2	7.8229	12				1.429	0.987	1.156	0.763		1.014	0.865	0.897		0.717	0.976	0.945
osa00480 Glutathione metabolism	0.152362	7	1.54	HORVU5Hr1G103430.2	200		Cluster-4	K	Glutathione S-transferase family protein	1	5.2e-08	115.41	ESVAK(1)SLYSPEK	2	1.0662	10	0.771	1.332	0.892	1.614	0.468			1.019				0.739	0.994	1.01	1.021
osa00480 Glutathione metabolism	0.152362	7	1.54	HORVU4Hr1G057910.1	145		Cluster-4	K	Glutathione S-transferase family protein	1	2.58e-06	101.43	SK(1)GDVSAEAAAAVDK	2	0.96074	7				1.046	1.139				0.977		0.918	0.56		1.002	0.789
osa00480 Glutathione metabolism	0.152362	7	1.54	HORVU1Hr1G017050.3	42		Cluster-4	K	Glutathione S-transferase family protein	1	8.63e-06	113.46	AMEHK(1)SPEHLVR	3	1.9748	10	0.774	0.9				1.182	0.953	1.108	1.219		0.794	0.997	0.867	0.939
osa00480 Glutathione metabolism	0.152362	7	1.54	HORVU3Hr1G097950.2	178		Cluster-4	K	Glutathione S-transferase family protein	1	2.2e-16	149.58	SPK(1)ADLVASRPHVK	3	2.6068	27	0.917	1.089	1.067	1.156	1.005	1.141	0.957	1.083	1.016	0.912	1.106	1.08		0.825
osa00480 Glutathione metabolism	0.152362	7	1.54	HORVU3Hr1G059060.2	449		Cluster-4	K	Isocitrate dehydrogenase [NADP]	1	2.5e-05	106.11	DLALLVHGSSK(1)VTR	2	1.5031	12				1.133	0.994	1.232	0.888	0.943	0.974	0.837	0.6	0.639	0.965	1.015	1.557
osa00480 Glutathione metabolism	0.152362	7	1.54	HORVU4Hr1G081150.1	64		Cluster-4	K	glutathione S-transferase 7	1	0.000501368	87.942	HGDK(1)TLVDSR	2	-1.8672	9				1.086			0.895	0.96	1.07	0.925	0.928	0.899		0.73	0.802
osa03050 Proteasome	0.973399	1	0.31	HORVU2Hr1G036390.1	165		Cluster-4	K	Proteasome subunit alpha type-2	1	0.000149459	70.389	ASAMGK(1)NVSNAK	2	-2.2014	4				1.158					0.989	0.841					0.88
osa04146 Peroxisome	0.919684	1	0.44	HORVU3Hr1G059060.2	449		Cluster-4	K	Isocitrate dehydrogenase [NADP]	1	2.5e-05	106.11	DLALLVHGSSK(1)VTR	2	1.5031	12				1.133	0.994	1.232	0.888	0.943	0.974	0.837	0.6	0.639	0.965	1.015	1.557
osa00220 Arginine biosynthesis	0.086667	4	2.24	HORVU5Hr1G104700.3	340		Cluster-4	K	glutamate dehydrogenase 1	1	1.27e-09	61.867	AK(1)YIIEAANHPTDPEADEILAK	3	2.8371	5				1.882	0.824		0.862			0.501					0.957
osa00220 Arginine biosynthesis	0.086667	4	2.24	HORVU5Hr1G104700.3	58		Cluster-4	K	glutamate dehydrogenase 1	1	0.00182996	88.181	LLGLDSK(1)LEK	2	2.7579	9	0.731			1.407			0.966	0.901	0.945		0.872		0.867	0.781	1.12
osa00220 Arginine biosynthesis	0.086667	4	2.24	HORVU2Hr1G093030.1	99		Cluster-4	K	glutamate dehydrogenase 2	1	0.000411703	101.48	NK(1)AGIDVPALMK	2	0.47358	13				1.425	1.154	1.352	0.591	0.931				0.955	0.74
osa00220 Arginine biosynthesis	0.086667	4	2.24	HORVU4Hr1G066860.5	141		Cluster-4	K	glutamine synthetase 1;4	1	2.59e-31	175.07	RHNAAK(1)IFNSAK	3	1.066	17	1.092	1.115	1.238	1.173	1.093	1.22	0.861	0.88	0.832	0.891	0.94	0.945	1.046	0.913	0.932
osa00220 Arginine biosynthesis	0.086667	4	2.24	HORVU4Hr1G066860.5	355		Cluster-4	K	glutamine synthetase 1;4	1	4.04e-56	191.95	DGK(1)GYFEDR	2	1.8907	33	1.281		1.142	1.207	1.216	1.273	0.722	0.898	0.944	0.875	0.782	0.331	1.185	1.029	1.034
osa00220 Arginine biosynthesis	0.086667	4	2.24	HORVU1Hr1G018540.17	194		Cluster-4	K	alanine aminotransferase 2	1	0.000241203	74.486	AK(1)QILAMIPGR	2	1.0888	8				1.314	1.163				0.881	1.009	0.611		0.727	0.813	0.845
osa00190 Oxidative phosphorylation	0.110892	9	1.54	HORVU6Hr1G069370.1	175		Cluster-4	K	delta subunit of Mt ATP synthase	1	0.00527436	81.32	ELK(1)ETLR	2	1.9979	11	1.062	1.108	1.248			1.09	0.993	1.051	0.907	0.828	0.939	0.906		0.955
osa00190 Oxidative phosphorylation	0.110892	9	1.54	HORVU7Hr1G074890.4	88		Cluster-4	K	"Succinate dehydrogenase [ubiquinone] iron-sulfur subunit 1, mitochondrial"	1	0.000200043	75.474	IK(1)NEQDPSLTFR	2	1.4988	9		0.649	1.307		0.872	1.599		0.845	1.136		1.111	0.887	0.85
osa00190 Oxidative phosphorylation	0.110892	9	1.54	HORVU2Hr1G111640.2	578		Cluster-4	K	Plasma membrane ATPase	1	6.38e-20	137.58	MITGDQLAIGK(1)ETGR	2	-0.69822	12				1.173	1.252	1.054		0.881	1.007	0.865	0.974	0.763		0.898	0.786
osa00190 Oxidative phosphorylation	0.110892	9	1.54	HORVU2Hr1G111640.2	414		Cluster-4	K	Plasma membrane ATPase	1	2.9e-09	110.58	GVDK(1)EHVLLLAAR	2	0.75791	15					0.861	1.173	0.473		0.68	0.922		0.772	1.045	0.964	1.763
osa00190 Oxidative phosphorylation	0.110892	9	1.54	HORVU1Hr1G051280.1	156		Cluster-4	K	"NADH:ubiquinone oxidoreductase, 17.2kDa subunit"	1	0.0177663	78.178	K(1)FIMEHR	2	2.4967	7						1.093	0.971		0.93	0.874	0.974		0.647	0.839
osa00190 Oxidative phosphorylation	0.110892	9	1.54	HORVU1Hr1G051280.1	57		Cluster-4	K	"NADH:ubiquinone oxidoreductase, 17.2kDa subunit"	1	0.00135296	94.806	EK(1)GLANFLR	2	0.034752	8				1.326		1.17		0.89	0.742		0.981	0.911	0.619	0.756
osa00190 Oxidative phosphorylation	0.110892	9	1.54	HORVU2Hr1G072660.2	99		Cluster-4	K	"ATP synthase D chain, mitochondrial"	1	1.78e-12	139.02	YVDTVTPQYK(1)PK	2	2.2208	25	0.948	1.116	1.181	1.21	1.134	1.105	1.14	0.952	1.161	0.918	0.981	0.898	0.811	0.857	0.741
osa00190 Oxidative phosphorylation	0.110892	9	1.54	HORVU2Hr1G072660.2	155		Cluster-4	K	"ATP synthase D chain, mitochondrial"	1	0.0144778	93.467	K(1)FDDEMR	2	3.6031	11		1.047	0.972		1.257					1.051		0.829			0.999
osa00190 Oxidative phosphorylation	0.110892	9	1.54	HORVU2Hr1G072660.2	154		Cluster-4	K	"ATP synthase D chain, mitochondrial"	0.990639	0.00508676	99.305	K(0.991)K(0.009)FDDEMR	2	2.1099	8		0.961	0.892	1.267		1.226				0.964	0.947	0.76	0.988
osa00190 Oxidative phosphorylation	0.110892	9	1.54	HORVU2Hr1G072660.2	101		Cluster-4	K	"ATP synthase D chain, mitochondrial"	1	1.54e-11	105.79	PK(1)FDALLVELK	2	1.2909	10				1.397		0.625			0.538		0.517	1.119		1.215
osa00190 Oxidative phosphorylation	0.110892	9	1.54	HORVU2Hr1G072660.2	89		Cluster-4	K	"ATP synthase D chain, mitochondrial"	1	4.68e-08	127.07	EAYDSIEIPK(1)YVDTVTPQYKPK	3	1.6558	8				1.494	0.874	0.978		1.166	0.918		0.982	0.58		0.603
osa00190 Oxidative phosphorylation	0.110892	9	1.54	HORVU2Hr1G072660.2	13		Cluster-4	K	"ATP synthase D chain, mitochondrial"	1	0.000520573	106	VADVAAK(1)AGK	2	1.6105	23	1.025	1.122	1.103	1.116	1.118	1.097		1.054		0.996	0.973	0.967	0.847	0.768	0.878
osa00190 Oxidative phosphorylation	0.110892	9	1.54	HORVU4Hr1G007850.2	142		Cluster-4	K	"NADH-ubiquinone oxidoreductase 75 kDa subunit, mitochondrial"	1	7.36e-29	153.25	PVASCAMPALPGMK(1)IK	2	0.14169	18				2.003	0.867	1.249	0.888	1.181	0.449	0.671	0.71	0.772	1.091	0.9
osa00190 Oxidative phosphorylation	0.110892	9	1.54	HORVU2Hr1G066620.1	127		Cluster-4	K	NADH dehydrogenase [ubiquinone] 1 alpha subcomplex subunit 2	1	7.5e-33	199.59	LDGLTEAQIDK(1)K	2	2.2307	15	0.834	0.934		1.437	1.219	1.374	0.988	1.019	1.026	1.051	1.034	1.011	0.829	0.809	0.721
osa00190 Oxidative phosphorylation	0.110892	9	1.54	HORVU1Hr1G083840.2	68		Cluster-4	K	ATP synthase subunit beta	1	0.00155728	90.263	LPPTSDK(1)YVGAK	2	0.9112	14	0.959	1.036	1.071			1.23	1.013	1.034	1.078	1.083	1.118	1.042	1.011	0.252	1.03
osa00190 Oxidative phosphorylation	0.110892	9	1.54	HORVU1Hr1G031600.1	69		Cluster-4	K	ATP synthase gamma chain	1	0.00588156	60.892	AMK(1)MVAASK	2	3.4339	8					1.017	1.098	1.107	1.14		0.727	0.873		0.993		0.884
osa00592 alpha-Linolenic acid metabolism	0.583127	3	1.02	HORVU3Hr1G013880.1	352		Cluster-4	K	Fatty acid oxidation complex subunit alpha	1	0.00130471	72.846	GQK(1)TIAGNLEGLVK	2	-2.1856	7				1.195				1.079	1.128	1.021		0.644	0.826	0.939
osa00592 alpha-Linolenic acid metabolism	0.583127	3	1.02	HORVU1Hr1G082250.2	237		Cluster-4	K	alcohol dehydrogenase 1	1	0.00135	85.622	K(1)FGCTDFVNPK	2	6.5749	7						1.332	0.694					0.941	0.769	0.617
osa00592 alpha-Linolenic acid metabolism	0.583127	3	1.02	HORVU6Hr1G024100.1	272		Cluster-4	K	Fatty acid oxidation complex subunit alpha	1	0.000944875	88.24	VFK(1)ELVVSTTSR	2	0.32967	7				1.11		1.134		0.732	0.779		0.705		1.088		1.267
osa00592 alpha-Linolenic acid metabolism	0.583127	3	1.02	HORVU6Hr1G024100.1	305		Cluster-4	K	Fatty acid oxidation complex subunit alpha	1	0.000210181	83.438	VPGVTDVQLK(1)PR	2	-1.4302	8		0.832		1.59						0.686	1.258	1.146	1.472	0.553	0.374
osa00040 Pentose and glucuronate interconversions	0.187958	2	2.46	HORVU5Hr1G096370.1	454		Cluster-4	K	UDP-glucose 6-dehydrogenase family protein	1	0.00223235	72.492	NVVDAEK(1)LR	2	2.0134	8			1.077	1.091		1.092		0.812		0.754	1.045	0.966	0.901
osa00040 Pentose and glucuronate interconversions	0.187958	2	2.46	HORVU5Hr1G087810.2	349		Cluster-4	K	UTP--glucose-1-phosphate uridylyltransferase	1	1.64e-06	107.08	FFEK(1)AIGINVPR	2	-0.035099	9				1.326	0.953			0.907	1.075	1.192		0.812	0.746	0.759
osa00040 Pentose and glucuronate interconversions	0.187958	2	2.46	HORVU5Hr1G087810.2	260		Cluster-4	K	UTP--glucose-1-phosphate uridylyltransferase	1	3.35e-15	142.08	TLADVK(1)GGTLISYEGR	2	3.2181	8				2.137	0.876	1.559	0.467	0.802	0.615	0.161					1.301
osa00562 Inositol phosphate metabolism	0.413671	1	2.05	HORVU2Hr1G107550.1	163		Cluster-4	K	Aldehyde dehydrogenase family 9 member A1-B	1	4.56e-47	160.52	ANMDK(1)LAENITTEQGK	2	2.3919	4				1.228			1.003					0.55			1.06
osa00562 Inositol phosphate metabolism	0.413671	1	2.05	HORVU2Hr1G107550.1	152		Cluster-4	K	Aldehyde dehydrogenase family 9 member A1-B	1	0.00274364	74.269	IMFK(1)YQELIR	2	1.7521	5				1.891			0.76	0.856		0.612			0.713
osa00410 beta-Alanine metabolism	0.503188	2	1.23	HORVU2Hr1G107550.1	163		Cluster-4	K	Aldehyde dehydrogenase family 9 member A1-B	1	4.56e-47	160.52	ANMDK(1)LAENITTEQGK	2	2.3919	4				1.228			1.003					0.55			1.06
osa00410 beta-Alanine metabolism	0.503188	2	1.23	HORVU2Hr1G107550.1	152		Cluster-4	K	Aldehyde dehydrogenase family 9 member A1-B	1	0.00274364	74.269	IMFK(1)YQELIR	2	1.7521	5				1.891			0.76	0.856		0.612			0.713
osa00410 beta-Alanine metabolism	0.503188	2	1.23	HORVU7Hr1G085310.1	255		Cluster-4	K	3-hydroxyisobutyryl-CoA hydrolase 1	1	1.07e-13	108.5	APGGGAVGAYLGMTGK(1)R	2	1.0863	5				1.815		0.856			0.449			0.891		0.82
osa00670 One carbon pool by folate	0.318971	2	1.76	HORVU2Hr1G110110.1	150		Cluster-4	K	serine hydroxymethyltransferase 4	1	5.84e-11	112.95	VSAANGYIDYDK(1)LEEK	2	2.7287	7					0.987	1.202		0.979		0.988			0.51	0.546	1.384
osa00670 One carbon pool by folate	0.318971	2	1.76	HORVU5Hr1G066960.2	329		Cluster-4	K	Formate--tetrahydrofolate ligase	1	0.000715112	74.424	K(1)ITVGQGPEEK	2	-0.22093	7				1.203		1.316			0.841	1.051	0.795		0.817		0.67
osa00511 Other glycan degradation	0.162698	1	6.15	HORVU5Hr1G113880.27	225		Cluster-4	K	Alpha-mannosidase	1	0.000733119	92.732	FIK(1)EEFGQIPR	2	2.3421	7				1.58	0.84			0.758		0.876	0.785	0.756			1.224
osa04141 Protein processing in endoplasmic reticulum	0.658961	3	0.92	HORVU5Hr1G021300.3	104		Cluster-4	K	Heat shock 70 kDa protein 3	1	2.27e-08	93.772	VVAGPGDK(1)PMINVQYK	2	3.1828	11				1.114	0.993	1.26	0.888	1.27	1.347	0.792	0.231	0.837	1.04		1.084
osa04141 Protein processing in endoplasmic reticulum	0.658961	3	0.92	HORVU5Hr1G113180.1	75		Cluster-4	K	Heat shock 70 kDa protein 3	1	2.01e-46	171.2	NQVAMNPINTVFDAK(1)R	2	1.7285	16				1.557	0.929	1.027	0.227	0.958	1.27	0.7	1.151	0.967	1.085	1.046	0.925
osa04141 Protein processing in endoplasmic reticulum	0.658961	3	0.92	HORVU7Hr1G042100.8	54		Cluster-4	K	Rad23 UV excision repair protein family	1	2.83e-06	94.66	ILK(1)DDTTLDANK	2	0.32401	9				1.129	1.251	1.042	0.725	1.012	0.866		1.054	0.848			0.848
osa00280 Valine, leucine and isoleucine degradation	0.293355	4	1.45	HORVU1Hr1G023630.1	467		Cluster-4	K	Dihydrolipoyl dehydrogenase	1	2.99e-06	125.17	AK(1)AIDDAEGMVK	2	1.2466	27	0.806	0.902	0.861	1.143	1.213	1.337	0.962	0.953	0.99	0.919	0.918	0.889	1.055	1.007	0.961
osa00280 Valine, leucine and isoleucine degradation	0.293355	4	1.45	HORVU1Hr1G023630.1	541		Cluster-4	K	Dihydrolipoyl dehydrogenase	1	0.000354098	72.365	EACMNTYDK(1)AIHM	2	-0.20857	8				1.28	1.306	1.073		0.898				0.541	0.941	0.813
osa00280 Valine, leucine and isoleucine degradation	0.293355	4	1.45	HORVU2Hr1G107550.1	163		Cluster-4	K	Aldehyde dehydrogenase family 9 member A1-B	1	4.56e-47	160.52	ANMDK(1)LAENITTEQGK	2	2.3919	4				1.228			1.003					0.55			1.06
osa00280 Valine, leucine and isoleucine degradation	0.293355	4	1.45	HORVU2Hr1G107550.1	152		Cluster-4	K	Aldehyde dehydrogenase family 9 member A1-B	1	0.00274364	74.269	IMFK(1)YQELIR	2	1.7521	5				1.891			0.76	0.856		0.612			0.713
osa00280 Valine, leucine and isoleucine degradation	0.293355	4	1.45	HORVU7Hr1G085310.1	255		Cluster-4	K	3-hydroxyisobutyryl-CoA hydrolase 1	1	1.07e-13	108.5	APGGGAVGAYLGMTGK(1)R	2	1.0863	5				1.815		0.856			0.449			0.891		0.82
osa00280 Valine, leucine and isoleucine degradation	0.293355	4	1.45	HORVU1Hr1G013740.1	409		Cluster-4	K	Dihydrolipoyl dehydrogenase	1	0.00095708	76.255	TEEQVK(1)ASGIPYR	2	2.2929	4	1.08			1.144					0.901			0.808
osa00591 Linoleic acid metabolism	0.413671	1	2.05	HORVU5Hr1G093700.3	356		Cluster-4	K	lipoxygenase 1	1	4.03e-06	97.594	VDQK(1)AWMTDEEFAR	2	1.3716	9					1.213	1.363			1.219	0.513	0.998	0.506	0.918	0.776	1.722
osa00591 Linoleic acid metabolism	0.413671	1	2.05	HORVU5Hr1G093700.3	826		Cluster-4	K	lipoxygenase 1	1	8.95e-28	159.12	QVVAMNSDPQLK(1)NR	2	0.33514	15					1.01	1.344	1.084	1.628		0.613	0.894	0.802	0.896	1.015	1.049
osa00910 Nitrogen metabolism	0.014726	3	4.61	HORVU5Hr1G104700.3	340		Cluster-4	K	glutamate dehydrogenase 1	1	1.27e-09	61.867	AK(1)YIIEAANHPTDPEADEILAK	3	2.8371	5				1.882	0.824		0.862			0.501					0.957
osa00910 Nitrogen metabolism	0.014726	3	4.61	HORVU5Hr1G104700.3	58		Cluster-4	K	glutamate dehydrogenase 1	1	0.00182996	88.181	LLGLDSK(1)LEK	2	2.7579	9	0.731			1.407			0.966	0.901	0.945		0.872		0.867	0.781	1.12
osa00910 Nitrogen metabolism	0.014726	3	4.61	HORVU2Hr1G093030.1	99		Cluster-4	K	glutamate dehydrogenase 2	1	0.000411703	101.48	NK(1)AGIDVPALMK	2	0.47358	13				1.425	1.154	1.352	0.591	0.931				0.955	0.74
osa00910 Nitrogen metabolism	0.014726	3	4.61	HORVU4Hr1G066860.5	141		Cluster-4	K	glutamine synthetase 1;4	1	2.59e-31	175.07	RHNAAK(1)IFNSAK	3	1.066	17	1.092	1.115	1.238	1.173	1.093	1.22	0.861	0.88	0.832	0.891	0.94	0.945	1.046	0.913	0.932
osa00910 Nitrogen metabolism	0.014726	3	4.61	HORVU4Hr1G066860.5	355		Cluster-4	K	glutamine synthetase 1;4	1	4.04e-56	191.95	DGK(1)GYFEDR	2	1.8907	33	1.281		1.142	1.207	1.216	1.273	0.722	0.898	0.944	0.875	0.782	0.331	1.185	1.029	1.034
osa03010 Ribosome	0.999008	8	0.46	HORVU7Hr1G052960.1	104		Cluster-4	K	60S ribosomal protein L32-1	1	1.86e-16	133.07	TYCAEIAHNVSTK(1)K	2	2.7043	7				2.67				3.077	0.905	0.613	0.62				0.486
osa03010 Ribosome	0.999008	8	0.46	HORVU3Hr1G026060.1	77		Cluster-4	K	50S ribosomal protein L5	1	1.93e-08	101.45	GEK(1)AMQLLESGLK	2	1.5136	12				1.4		0.871	1.038	0.906	0.896	0.855	0.645		1.394	1.001	1.068
osa03010 Ribosome	0.999008	8	0.46	HORVU7Hr1G028050.5	12		Cluster-4	K	30S ribosomal protein S10	1	6.75e-06	110.52	ATELAYAPPMK(1)SGK	2	1.2747	23				2.062	0.942	0.907	0.624	0.65	0.814	1.69	0.569	0.573	0.929		0.704
osa03010 Ribosome	0.999008	8	0.46	HORVU2Hr1G100970.4	217		Cluster-4	K	60S ribosomal protein L7-4	1	1.07e-06	119.79	IPLTNNK(1)VIDEGLGK	2	0.77157	8				1.458			0.842		0.886	1.045	0.922		0.815	0.751	0.888
osa03010 Ribosome	0.999008	8	0.46	HORVU5Hr1G103330.3	91		Cluster-4	K	40S ribosomal protein S12	1	0.000820036	85.622	SSAHDGLVK(1)GLR	2	0.83065	7			0.93	1.607		0.788		0.874	1.037	0.905				1.044
osa03010 Ribosome	0.999008	8	0.46	HORVU1Hr1G021720.1	155		Cluster-4	K	40S ribosomal protein S4	1	7.56e-05	99.589	YPDPLIK(1)ANDTIK	2	2.574	9				1.56	1.231		0.806		1.015		1.17	0.662	0.262	1.028	1.386
osa03010 Ribosome	0.999008	8	0.46	HORVU6Hr1G052600.3	209		Cluster-4	K	60S ribosomal protein L6	1	0.000276386	88.24	TEGELFETEK(1)EATK	2	-4.597	11				1.125	1.133			1.121			1.23	0.782	0.721	0.742	1.134
osa03010 Ribosome	0.999008	8	0.46	HORVU0Hr1G004480.1	50		Cluster-4	K	60S acidic ribosomal protein family	1	3.66e-09	144.47	GK(1)DITELLAAGR	2	1.3305	11				1.274	0.91		0.795	0.908	0.914	0.995	0.718	0.7	1.265	1.482	1.236
osa03010 Ribosome	0.999008	8	0.46	HORVU0Hr1G004480.1	48		Cluster-4	K	60S acidic ribosomal protein family	1	4.42e-05	100.84	MELMLCQVK(1)GK	2	2.2696	9				1.421		1.328	0.629	0.937	1.188		0.74	0.662	1.371		0.981
osa00053 Ascorbate and aldarate metabolism	0.919684	1	0.44	HORVU5Hr1G096370.1	454		Cluster-4	K	UDP-glucose 6-dehydrogenase family protein	1	0.00223235	72.492	NVVDAEK(1)LR	2	2.0134	8			1.077	1.091		1.092		0.812		0.754	1.045	0.966	0.901
osa03420 Nucleotide excision repair	0.413671	1	2.05	HORVU7Hr1G042100.8	54		Cluster-4	K	Rad23 UV excision repair protein family	1	2.83e-06	94.66	ILK(1)DDTTLDANK	2	0.32401	9				1.129	1.251	1.042	0.725	1.012	0.866		1.054	0.848			0.848
osa00010 Glycolysis / Gluconeogenesis	0.0141475	12	1.89	HORVU1Hr1G023630.1	467		Cluster-4	K	Dihydrolipoyl dehydrogenase	1	2.99e-06	125.17	AK(1)AIDDAEGMVK	2	1.2466	27	0.806	0.902	0.861	1.143	1.213	1.337	0.962	0.953	0.99	0.919	0.918	0.889	1.055	1.007	0.961
osa00010 Glycolysis / Gluconeogenesis	0.0141475	12	1.89	HORVU1Hr1G023630.1	541		Cluster-4	K	Dihydrolipoyl dehydrogenase	1	0.000354098	72.365	EACMNTYDK(1)AIHM	2	-0.20857	8				1.28	1.306	1.073		0.898				0.541	0.941	0.813
osa00010 Glycolysis / Gluconeogenesis	0.0141475	12	1.89	HORVU5Hr1G077200.2	141		Cluster-4	K	Pyruvate dehydrogenase E1 component subunit beta	1	0.00172933	65.404	GLLDK(1)YGPDR	2	2.5874	8					0.942	1.351	0.894	0.908	1.042	1.059		0.841			0.857
osa00010 Glycolysis / Gluconeogenesis	0.0141475	12	1.89	HORVU1Hr1G013740.1	409		Cluster-4	K	Dihydrolipoyl dehydrogenase	1	0.00095708	76.255	TEEQVK(1)ASGIPYR	2	2.2929	4	1.08			1.144					0.901			0.808
osa00010 Glycolysis / Gluconeogenesis	0.0141475	12	1.89	HORVU6Hr1G003770.1	197		Cluster-4	K	Dihydrolipoyllysine-residue acetyltransferase component of pyruvate dehydrogenase complex	1	6.21e-08	93.649	DYK(1)PSAADAPAAPSESK	2	-1.7742	10						1.338	0.908			0.502	0.715		1.071		1.225
osa00010 Glycolysis / Gluconeogenesis	0.0141475	12	1.89	HORVU6Hr1G003770.1	520		Cluster-4	K	Dihydrolipoyllysine-residue acetyltransferase component of pyruvate dehydrogenase complex	1	2.46e-10	147.72	VIDGAIGAEFLK(1)AFK	2	1.1398	12				1.387	0.948	0.864	1.341	0.667	0.782	0.306	0.883	0.629	1.625	1.5	0.736
osa00010 Glycolysis / Gluconeogenesis	0.0141475	12	1.89	HORVU6Hr1G031830.4	282		Cluster-4	K	phosphoglycerate kinase	1	2.59e-13	130.78	K(1)LASVADLYVNDAFGTAHR	3	2.0015	11				1.821	1.085	0.844	0.618	1.058	1.119	0.623	0.565	1.087	0.983		0.856
osa00010 Glycolysis / Gluconeogenesis	0.0141475	12	1.89	HORVU5Hr1G041120.1	497		Cluster-4	K	Pyruvate kinase family protein	1	0.00260196	55.578	VALDHGK(1)ASGVIK	2	1.6408	4				0.963					0.881			0.669			1.247
osa00010 Glycolysis / Gluconeogenesis	0.0141475	12	1.89	HORVU5Hr1G041120.1	297		Cluster-4	K	Pyruvate kinase family protein	1	0.000256748	85.716	VFLFQK(1)SALHK	2	3.1861	6		0.74		1.497				0.984				1.202	0.791	0.676
osa00010 Glycolysis / Gluconeogenesis	0.0141475	12	1.89	HORVU7Hr1G108230.7	85		Cluster-4	K	phosphoglycerate kinase	1	2.59e-13	130.78	K(1)LASVADLYVNDAFGTAHR	3	2.0015	11					1.559	1.166	0.537	1.129	1.458		0.765	0.484	0.818		0.763
osa00010 Glycolysis / Gluconeogenesis	0.0141475	12	1.89	HORVU3Hr1G088540.1	367		Cluster-4	K	fructose-bisphosphate aldolase 2	1	6.46e-36	156.48	ANSEATLGTYK(1)GDATLGEGASESLHVK	3	1.1638	11				1.956	1.09	1.234	0.941	0.777	0.927		0.838	0.36	0.43	0.276	1.733
osa00010 Glycolysis / Gluconeogenesis	0.0141475	12	1.89	HORVU3Hr1G088540.1	53		Cluster-4	K	fructose-bisphosphate aldolase 2	1	1.2e-05	99.127	NAAYIGTPGK(1)GILAADESTGTIGK	3	1.7211	9				1.625	1.135	1.06	0.538	0.76	0.79	1.202		0.845	0.795
osa00010 Glycolysis / Gluconeogenesis	0.0141475	12	1.89	HORVU3Hr1G088540.1	132		Cluster-4	K	fructose-bisphosphate aldolase 2	1	0.00391979	69.276	EGNVLPGIK(1)VDK	2	3.0927	12	0.897	1.026			1.209	1.236	0.799	0.871	0.954		1.153	0.922	0.991	0.893	0.929
osa00010 Glycolysis / Gluconeogenesis	0.0141475	12	1.89	HORVU5Hr1G002040.4	237		Cluster-4	K	Enolase	1	9.46e-17	166.65	EAMK(1)MGVEVYHNLK	3	1.2503	15				1.277	1.242	1.293	0.986	0.964	1.161	0.671		0.597	0.921	0.83	0.726
osa00010 Glycolysis / Gluconeogenesis	0.0141475	12	1.89	HORVU6Hr1G076810.1	350		Cluster-4	K	Pyruvate dehydrogenase E1 component subunit alpha	1	2.72e-29	173.15	LILAHDLATPAELK(1)DMEK	3	0.87828	44	1.413	0.449		1.451	0.851	1.077	0.538	1.131	0.821	0.52	1.195	1.28	1.116	0.824	1.213
osa00010 Glycolysis / Gluconeogenesis	0.0141475	12	1.89	HORVU6Hr1G076810.1	354		Cluster-4	K	Pyruvate dehydrogenase E1 component subunit alpha	1	0.0047035	94.806	DMEK(1)EIRK	2	-1.1849	17	0.876		0.931	1.247	1.098	1.25	1.018		0.981	0.907	1.041		0.867	0.891	0.963
osa00010 Glycolysis / Gluconeogenesis	0.0141475	12	1.89	HORVU3Hr1G080530.5	319		Cluster-4	K	"Phosphoglycerate mutase, 2,3-bisphosphoglycerate-independent"	1	5.14e-06	77.157	IK(1)YAGMLQYDGELK	2	2.4924	10				2.147	1.59	0.968	0.731	0.952	0.887		0.286	0.399	0.671		1.167
osa00010 Glycolysis / Gluconeogenesis	0.0141475	12	1.89	HORVU1Hr1G082250.2	237		Cluster-4	K	alcohol dehydrogenase 1	1	0.00135	85.622	K(1)FGCTDFVNPK	2	6.5749	7						1.332	0.694					0.941	0.769	0.617
osa00640 Propanoate metabolism	0.0209038	5	2.79	HORVU1Hr1G023630.1	467		Cluster-4	K	Dihydrolipoyl dehydrogenase	1	2.99e-06	125.17	AK(1)AIDDAEGMVK	2	1.2466	27	0.806	0.902	0.861	1.143	1.213	1.337	0.962	0.953	0.99	0.919	0.918	0.889	1.055	1.007	0.961
osa00640 Propanoate metabolism	0.0209038	5	2.79	HORVU1Hr1G023630.1	541		Cluster-4	K	Dihydrolipoyl dehydrogenase	1	0.000354098	72.365	EACMNTYDK(1)AIHM	2	-0.20857	8				1.28	1.306	1.073		0.898				0.541	0.941	0.813
osa00640 Propanoate metabolism	0.0209038	5	2.79	HORVU2Hr1G107550.1	163		Cluster-4	K	Aldehyde dehydrogenase family 9 member A1-B	1	4.56e-47	160.52	ANMDK(1)LAENITTEQGK	2	2.3919	4				1.228			1.003					0.55			1.06
osa00640 Propanoate metabolism	0.0209038	5	2.79	HORVU2Hr1G107550.1	152		Cluster-4	K	Aldehyde dehydrogenase family 9 member A1-B	1	0.00274364	74.269	IMFK(1)YQELIR	2	1.7521	5				1.891			0.76	0.856		0.612			0.713
osa00640 Propanoate metabolism	0.0209038	5	2.79	HORVU2Hr1G036950.1	251		Cluster-4	K	Succinyl-CoA ligase [ADP-forming] subunit alpha	1	3.82e-09	128.46	LIGPNCPGIIK(1)PGECK	2	0.64648	16				1.63	0.756	1.088	0.463	0.871	0.929	0.366	1.224	0.873	0.71	0.777	1.938
osa00640 Propanoate metabolism	0.0209038	5	2.79	HORVU2Hr1G036950.1	140		Cluster-4	K	Succinyl-CoA ligase [ADP-forming] subunit alpha	1	1.84e-72	115.06	VICQGITGK(1)NGTFHTEQAIEYGTNMVGGVTPK	3	1.2154	10				1.824			0.729	0.485	0.57	1.077				0.517	1.504
osa00640 Propanoate metabolism	0.0209038	5	2.79	HORVU7Hr1G085310.1	255		Cluster-4	K	3-hydroxyisobutyryl-CoA hydrolase 1	1	1.07e-13	108.5	APGGGAVGAYLGMTGK(1)R	2	1.0863	5				1.815		0.856			0.449			0.891		0.82
osa00640 Propanoate metabolism	0.0209038	5	2.79	HORVU1Hr1G013740.1	409		Cluster-4	K	Dihydrolipoyl dehydrogenase	1	0.00095708	76.255	TEEQVK(1)ASGIPYR	2	2.2929	4	1.08			1.144					0.901			0.808
osa00230 Purine metabolism	0.557363	2	1.12	HORVU6Hr1G058750.3	35		Cluster-4	K	adenosine kinase 1	1	1.01e-05	100.07	YDVK(1)LNNAILAEDK	2	0.47116	6				1.886	1.402	1.5	0.674					0.162		0.353
osa00230 Purine metabolism	0.557363	2	1.12	HORVU6Hr1G058750.3	288		Cluster-4	K	adenosine kinase 1	1	0.00622406	53.028	TFPVILLPK(1)EK	2	0.28468	4		0.987		1.498				0.825		0.72
osa00230 Purine metabolism	0.557363	2	1.12	HORVU6Hr1G058750.3	100		Cluster-4	K	adenosine kinase 1	1	1.1e-05	99.589	YGEEMK(1)SAAK	2	0.22951	8				1.26		1.061	0.691		0.917	0.985		0.843	0.995
osa00230 Purine metabolism	0.557363	2	1.12	HORVU5Hr1G041120.1	497		Cluster-4	K	Pyruvate kinase family protein	1	0.00260196	55.578	VALDHGK(1)ASGVIK	2	1.6408	4				0.963					0.881			0.669			1.247
osa00230 Purine metabolism	0.557363	2	1.12	HORVU5Hr1G041120.1	297		Cluster-4	K	Pyruvate kinase family protein	1	0.000256748	85.716	VFLFQK(1)SALHK	2	3.1861	6		0.74		1.497				0.984				1.202	0.791	0.676
osa00920 Sulfur metabolism	0.509637	1	1.54	HORVU5Hr1G005980.2	151		Cluster-4	K	cysteine synthase D1	1	1.22e-06	108.5	VAAK(1)LESMEPCSSVK	2	1.2397	11				1.615			0.879			0.779			1.172	0.34	0.971
osa00780 Biotin metabolism	0.509637	1	1.54	HORVU7Hr1G085220.11	128		Cluster-4	K	Enoyl-[acyl-carrier-protein] reductase [NADH] 1	1	0.00226647	84.699	GK(1)FDESR	2	1.7735	7			1.113	1.146			1.169				0.836	1.005	0.85		0.788
osa03018 RNA degradation	0.83359	1	0.61	HORVU5Hr1G002040.4	237		Cluster-4	K	Enolase	1	9.46e-17	166.65	EAMK(1)MGVEVYHNLK	3	1.2503	15				1.277	1.242	1.293	0.986	0.964	1.161	0.671		0.597	0.921	0.83	0.726
osa00051 Fructose and mannose metabolism	0.607286	2	1.02	HORVU7Hr1G076150.1	296		Cluster-4	K	5-dehydro-2-deoxygluconokinase	1	3.93e-09	107.08	DDSIFYNEAK(1)LR	2	1.8136	9				1.361	1.131		0.812	0.921	0.687		0.553	0.627		1.008	1.445
osa00051 Fructose and mannose metabolism	0.607286	2	1.02	HORVU7Hr1G076150.1	253		Cluster-4	K	5-dehydro-2-deoxygluconokinase	1	0.0215664	56.091	YFTK(1)DFK	2	3.5534	5	0.999		1.013			1.332		0.887						1.158
osa00051 Fructose and mannose metabolism	0.607286	2	1.02	HORVU3Hr1G088540.1	367		Cluster-4	K	fructose-bisphosphate aldolase 2	1	6.46e-36	156.48	ANSEATLGTYK(1)GDATLGEGASESLHVK	3	1.1638	11				1.956	1.09	1.234	0.941	0.777	0.927		0.838	0.36	0.43	0.276	1.733
osa00051 Fructose and mannose metabolism	0.607286	2	1.02	HORVU3Hr1G088540.1	53		Cluster-4	K	fructose-bisphosphate aldolase 2	1	1.2e-05	99.127	NAAYIGTPGK(1)GILAADESTGTIGK	3	1.7211	9				1.625	1.135	1.06	0.538	0.76	0.79	1.202		0.845	0.795
osa00051 Fructose and mannose metabolism	0.607286	2	1.02	HORVU3Hr1G088540.1	132		Cluster-4	K	fructose-bisphosphate aldolase 2	1	0.00391979	69.276	EGNVLPGIK(1)VDK	2	3.0927	12	0.897	1.026			1.209	1.236	0.799	0.871	0.954		1.153	0.922	0.991	0.893	0.929
osa03040 Spliceosome	0.445009	2	1.37	HORVU5Hr1G021300.3	104		Cluster-4	K	Heat shock 70 kDa protein 3	1	2.27e-08	93.772	VVAGPGDK(1)PMINVQYK	2	3.1828	11				1.114	0.993	1.26	0.888	1.27	1.347	0.792	0.231	0.837	1.04		1.084
osa03040 Spliceosome	0.445009	2	1.37	HORVU5Hr1G113180.1	75		Cluster-4	K	Heat shock 70 kDa protein 3	1	2.01e-46	171.2	NQVAMNPINTVFDAK(1)R	2	1.7285	16				1.557	0.929	1.027	0.227	0.958	1.27	0.7	1.151	0.967	1.085	1.046	0.925
osa01210 2-Oxocarboxylic acid metabolism	0.0794258	5	2.05	HORVU6Hr1G047360.5	169		Cluster-4	K	"Isocitrate dehydrogenase [NAD] subunit 2, mitochondrial"	1	0.000415224	81.335	GVVESLK(1)IITR	2	-19.679	9		0.214		3.303		1.945	1.36				0.435	0.225		0.699	0.116
osa01210 2-Oxocarboxylic acid metabolism	0.0794258	5	2.05	HORVU6Hr1G053650.1	384		Cluster-4	K	isocitrate dehydrogenase 1	1	0.0024492	69.905	GVIAEGK(1)YR	2	3.6858	11	0.985		1.064			1.182	0.817		0.913	0.979	1.042	1.046	0.895	0.946	0.911
osa01210 2-Oxocarboxylic acid metabolism	0.0794258	5	2.05	HORVU6Hr1G053650.1	242		Cluster-4	K	isocitrate dehydrogenase 1	1	4.43e-05	101.82	VTAVHK(1)ANIMK	2	1.8172	22		0.884	0.782	1.265	0.985	1.203	1.017	1.168	1.147	0.875	0.876	0.812		0.972	0.874
osa01210 2-Oxocarboxylic acid metabolism	0.0794258	5	2.05	HORVU3Hr1G059060.2	449		Cluster-4	K	Isocitrate dehydrogenase [NADP]	1	2.5e-05	106.11	DLALLVHGSSK(1)VTR	2	1.5031	12				1.133	0.994	1.232	0.888	0.943	0.974	0.837	0.6	0.639	0.965	1.015	1.557
osa01210 2-Oxocarboxylic acid metabolism	0.0794258	5	2.05	HORVU1Hr1G018540.17	194		Cluster-4	K	alanine aminotransferase 2	1	0.000241203	74.486	AK(1)QILAMIPGR	2	1.0888	8				1.314	1.163				0.881	1.009	0.611		0.727	0.813	0.845
osa01210 2-Oxocarboxylic acid metabolism	0.0794258	5	2.05	HORVU4Hr1G080640.1	93		Cluster-4	K	Aconitate hydratase 1	1	0.000403158	77.157	DVEK(1)ILDWENSATK	2	0.93089	5				2.081		0.322		1.03		0.628			0.914
osa01210 2-Oxocarboxylic acid metabolism	0.0794258	5	2.05	HORVU4Hr1G080640.1	825		Cluster-4	K	Aconitate hydratase 1	1	0.000443889	81.799	GPMLQGVK(1)AVISK	2	1.4366	11				1.387	1.005		1.066	0.79	0.929	1.207	0.526	0.582	1.068	0.857	1.136
osa01210 2-Oxocarboxylic acid metabolism	0.0794258	5	2.05	HORVU4Hr1G080640.1	781		Cluster-4	K	Aconitate hydratase 1	1	0.000177014	67.887	TIHVPSGEK(1)LAVFDAAMK	3	1.8529	15				1.807			0.817	0.969	0.827	0.688	0.699	1.474		0.587	0.757
osa00500 Starch and sucrose metabolism	0.167429	3	2.05	HORVU7Hr1G033230.8	180		Cluster-4	K	sucrose synthase 4	1	1.07e-05	67.548	ESLYPLLNFLK(1)AHNYK	3	0.96277	5				1.193			0.547			0.271		1.217		1.339
osa00500 Starch and sucrose metabolism	0.167429	3	2.05	HORVU7Hr1G033230.8	581		Cluster-4	K	sucrose synthase 4	1	1.16e-05	101.45	VK(1)NMTGLVEMYGK	2	0.24496	13				1.359	0.779	1.041	1.031	1.26	1.161	0.734	0.737		0.557		0.768
osa00500 Starch and sucrose metabolism	0.167429	3	2.05	HORVU7Hr1G076150.1	296		Cluster-4	K	5-dehydro-2-deoxygluconokinase	1	3.93e-09	107.08	DDSIFYNEAK(1)LR	2	1.8136	9				1.361	1.131		0.812	0.921	0.687		0.553	0.627		1.008	1.445
osa00500 Starch and sucrose metabolism	0.167429	3	2.05	HORVU7Hr1G076150.1	253		Cluster-4	K	5-dehydro-2-deoxygluconokinase	1	0.0215664	56.091	YFTK(1)DFK	2	3.5534	5	0.999		1.013			1.332		0.887						1.158
osa00500 Starch and sucrose metabolism	0.167429	3	2.05	HORVU5Hr1G087810.2	349		Cluster-4	K	UTP--glucose-1-phosphate uridylyltransferase	1	1.64e-06	107.08	FFEK(1)AIGINVPR	2	-0.035099	9				1.326	0.953			0.907	1.075	1.192		0.812	0.746	0.759
osa00500 Starch and sucrose metabolism	0.167429	3	2.05	HORVU5Hr1G087810.2	260		Cluster-4	K	UTP--glucose-1-phosphate uridylyltransferase	1	3.35e-15	142.08	TLADVK(1)GGTLISYEGR	2	3.2181	8				2.137	0.876	1.559	0.467	0.802	0.615	0.161					1.301
osa00460 Cyanoamino acid metabolism	0.590056	1	1.23	HORVU2Hr1G110110.1	150		Cluster-4	K	serine hydroxymethyltransferase 4	1	5.84e-11	112.95	VSAANGYIDYDK(1)LEEK	2	2.7287	7					0.987	1.202		0.979		0.988			0.51	0.546	1.384
osa04144 Endocytosis	0.445009	2	1.37	HORVU5Hr1G021300.3	104		Cluster-4	K	Heat shock 70 kDa protein 3	1	2.27e-08	93.772	VVAGPGDK(1)PMINVQYK	2	3.1828	11				1.114	0.993	1.26	0.888	1.27	1.347	0.792	0.231	0.837	1.04		1.084
osa04144 Endocytosis	0.445009	2	1.37	HORVU5Hr1G113180.1	75		Cluster-4	K	Heat shock 70 kDa protein 3	1	2.01e-46	171.2	NQVAMNPINTVFDAK(1)R	2	1.7285	16				1.557	0.929	1.027	0.227	0.958	1.27	0.7	1.151	0.967	1.085	1.046	0.925
osa00630 Glyoxylate and dicarboxylate metabolism	0.0084042	9	2.3	HORVU1Hr1G023630.1	467		Cluster-4	K	Dihydrolipoyl dehydrogenase	1	2.99e-06	125.17	AK(1)AIDDAEGMVK	2	1.2466	27	0.806	0.902	0.861	1.143	1.213	1.337	0.962	0.953	0.99	0.919	0.918	0.889	1.055	1.007	0.961
osa00630 Glyoxylate and dicarboxylate metabolism	0.0084042	9	2.3	HORVU1Hr1G023630.1	541		Cluster-4	K	Dihydrolipoyl dehydrogenase	1	0.000354098	72.365	EACMNTYDK(1)AIHM	2	-0.20857	8				1.28	1.306	1.073		0.898				0.541	0.941	0.813
osa00630 Glyoxylate and dicarboxylate metabolism	0.0084042	9	2.3	HORVU7Hr1G088190.6	190		Cluster-4	K	Ribulose bisphosphate carboxylase large chain	1	0.00123546	72.038	LGLSAK(1)NYGR	2	2.2938	13	0.82	0.761	0.934	1.682	1.585		1.302	1.425	1.524	0.722		0.544	0.684	0.768	0.569
osa00630 Glyoxylate and dicarboxylate metabolism	0.0084042	9	2.3	HORVU7Hr1G088190.6	323		Cluster-4	K	Ribulose bisphosphate carboxylase large chain	1	0.0243606	67.889	VLAK(1)ALR	2	1.7914	7				1.584	1.385	1.559	1.168		1.495		0.818		0.529
osa00630 Glyoxylate and dicarboxylate metabolism	0.0084042	9	2.3	HORVU7Hr1G047700.3	348		Cluster-4	K	formate dehydrogenase	1	4.39e-05	109.88	YAAGVK(1)DMLDR	2	1.2058	16	1.056	1.369	1.153	1.492	1.35		1.112	1.133	1.122		0.419	0.606	1.135	0.985	0.932
osa00630 Glyoxylate and dicarboxylate metabolism	0.0084042	9	2.3	HORVU7Hr1G047700.3	30		Cluster-4	K	formate dehydrogenase	1	5.84e-09	112.95	K(1)IVGVFYQAGEYADK	2	2.5416	10				1.869	1.571	1.52	0.508	0.65	0.955		0.646	0.528		0.813	0.363
osa00630 Glyoxylate and dicarboxylate metabolism	0.0084042	9	2.3	HORVU7Hr1G047700.3	230		Cluster-4	K	formate dehydrogenase	1	1.14e-13	127.03	LQINPELEK(1)EIGAK	2	2.0606	15	0.745	0.77	0.728	1.561	1.116	1.361	1.236	1.07	1.283	0.816	0.714	0.595	0.894	0.793	1.341
osa00630 Glyoxylate and dicarboxylate metabolism	0.0084042	9	2.3	HORVU1Hr1G013740.1	409		Cluster-4	K	Dihydrolipoyl dehydrogenase	1	0.00095708	76.255	TEEQVK(1)ASGIPYR	2	2.2929	4	1.08			1.144					0.901			0.808
osa00630 Glyoxylate and dicarboxylate metabolism	0.0084042	9	2.3	HORVU0Hr1G018380.1	179		Cluster-4	K	Glycine cleavage system H protein	1	6.56e-64	185.57	VK(1)VSNAGELNSLMDDEK	2	0.13499	8				1.649	0.344	1.142	1.366	0.822	1.416		0.682		0.416
osa00630 Glyoxylate and dicarboxylate metabolism	0.0084042	9	2.3	HORVU4Hr1G066860.5	141		Cluster-4	K	glutamine synthetase 1;4	1	2.59e-31	175.07	RHNAAK(1)IFNSAK	3	1.066	17	1.092	1.115	1.238	1.173	1.093	1.22	0.861	0.88	0.832	0.891	0.94	0.945	1.046	0.913	0.932
osa00630 Glyoxylate and dicarboxylate metabolism	0.0084042	9	2.3	HORVU4Hr1G066860.5	355		Cluster-4	K	glutamine synthetase 1;4	1	4.04e-56	191.95	DGK(1)GYFEDR	2	1.8907	33	1.281		1.142	1.207	1.216	1.273	0.722	0.898	0.944	0.875	0.782	0.331	1.185	1.029	1.034
osa00630 Glyoxylate and dicarboxylate metabolism	0.0084042	9	2.3	HORVU4Hr1G080640.1	93		Cluster-4	K	Aconitate hydratase 1	1	0.000403158	77.157	DVEK(1)ILDWENSATK	2	0.93089	5				2.081		0.322		1.03		0.628			0.914
osa00630 Glyoxylate and dicarboxylate metabolism	0.0084042	9	2.3	HORVU4Hr1G080640.1	825		Cluster-4	K	Aconitate hydratase 1	1	0.000443889	81.799	GPMLQGVK(1)AVISK	2	1.4366	11				1.387	1.005		1.066	0.79	0.929	1.207	0.526	0.582	1.068	0.857	1.136
osa00630 Glyoxylate and dicarboxylate metabolism	0.0084042	9	2.3	HORVU4Hr1G080640.1	781		Cluster-4	K	Aconitate hydratase 1	1	0.000177014	67.887	TIHVPSGEK(1)LAVFDAAMK	3	1.8529	15				1.807			0.817	0.969	0.827	0.688	0.699	1.474		0.587	0.757
osa00630 Glyoxylate and dicarboxylate metabolism	0.0084042	9	2.3	HORVU2Hr1G110110.1	150		Cluster-4	K	serine hydroxymethyltransferase 4	1	5.84e-11	112.95	VSAANGYIDYDK(1)LEEK	2	2.7287	7					0.987	1.202		0.979		0.988			0.51	0.546	1.384
osa00630 Glyoxylate and dicarboxylate metabolism	0.0084042	9	2.3	HORVU1Hr1G041250.5	313		Cluster-4	K	Malate dehydrogenase	1	1.74e-44	193.94	K(1)MDATAQELSEEK	2	-0.21041	32	0.85	0.807	0.841	1.303	1.171	1.243	0.991	1.078	1.01	0.853	0.953	0.921	0.929	1.009	0.93
osa00940 Phenylpropanoid biosynthesis	0.452019	3	1.23	HORVU1Hr1G023750.1	85		Cluster-4	K	Peroxidase superfamily protein	1	1.46e-11	93.649	GCDGSVLIDSTPGNK(1)AEK	2	0.61079	6				1.016		1.528			0.678		1.005			0.456
osa00940 Phenylpropanoid biosynthesis	0.452019	3	1.23	HORVU2Hr1G124930.1	310		Cluster-4	K	Peroxidase superfamily protein	1	1.28e-13	128.57	MSNMDILTGTK(1)GEIR	2	1.2877	22				1.954	1.421	1.241	0.691	0.828	0.715	0.854	0.996	0.542	0.745	0.693	0.995
osa00940 Phenylpropanoid biosynthesis	0.452019	3	1.23	HORVU2Hr1G124930.1	299		Cluster-4	K	Peroxidase superfamily protein	1	8.37e-41	199.51	SMTK(1)MSNMDILTGTK	2	2.588	31				1.63	1.282	1.469	0.877	0.775	0.945	0.836	0.752	0.576	0.773	0.794	0.882
osa00940 Phenylpropanoid biosynthesis	0.452019	3	1.23	HORVU2Hr1G024280.2	176		Cluster-4	K	Peroxidase superfamily protein	1	1.03e-05	88.796	K(1)NLNTVDMVALSGAHTIGK	3	0.84681	8					1.096	1.243	1.042		1.09		0.833		0.797	0.623	0.871
osa00350 Tyrosine metabolism	0.80055	1	0.68	HORVU1Hr1G082250.2	237		Cluster-4	K	alcohol dehydrogenase 1	1	0.00135	85.622	K(1)FGCTDFVNPK	2	6.5749	7						1.332	0.694					0.941	0.769	0.617
osa00250 Alanine, aspartate and glutamate metabolism	0.333616	4	1.37	HORVU5Hr1G104700.3	340		Cluster-4	K	glutamate dehydrogenase 1	1	1.27e-09	61.867	AK(1)YIIEAANHPTDPEADEILAK	3	2.8371	5				1.882	0.824		0.862			0.501					0.957
osa00250 Alanine, aspartate and glutamate metabolism	0.333616	4	1.37	HORVU5Hr1G104700.3	58		Cluster-4	K	glutamate dehydrogenase 1	1	0.00182996	88.181	LLGLDSK(1)LEK	2	2.7579	9	0.731			1.407			0.966	0.901	0.945		0.872		0.867	0.781	1.12
osa00250 Alanine, aspartate and glutamate metabolism	0.333616	4	1.37	HORVU2Hr1G093030.1	99		Cluster-4	K	glutamate dehydrogenase 2	1	0.000411703	101.48	NK(1)AGIDVPALMK	2	0.47358	13				1.425	1.154	1.352	0.591	0.931				0.955	0.74
osa00250 Alanine, aspartate and glutamate metabolism	0.333616	4	1.37	HORVU4Hr1G066860.5	141		Cluster-4	K	glutamine synthetase 1;4	1	2.59e-31	175.07	RHNAAK(1)IFNSAK	3	1.066	17	1.092	1.115	1.238	1.173	1.093	1.22	0.861	0.88	0.832	0.891	0.94	0.945	1.046	0.913	0.932
osa00250 Alanine, aspartate and glutamate metabolism	0.333616	4	1.37	HORVU4Hr1G066860.5	355		Cluster-4	K	glutamine synthetase 1;4	1	4.04e-56	191.95	DGK(1)GYFEDR	2	1.8907	33	1.281		1.142	1.207	1.216	1.273	0.722	0.898	0.944	0.875	0.782	0.331	1.185	1.029	1.034
osa00250 Alanine, aspartate and glutamate metabolism	0.333616	4	1.37	HORVU1Hr1G018540.17	194		Cluster-4	K	alanine aminotransferase 2	1	0.000241203	74.486	AK(1)QILAMIPGR	2	1.0888	8				1.314	1.163				0.881	1.009	0.611		0.727	0.813	0.845
osa00260 Glycine, serine and threonine metabolism	0.101162	5	1.92	HORVU1Hr1G023630.1	467		Cluster-4	K	Dihydrolipoyl dehydrogenase	1	2.99e-06	125.17	AK(1)AIDDAEGMVK	2	1.2466	27	0.806	0.902	0.861	1.143	1.213	1.337	0.962	0.953	0.99	0.919	0.918	0.889	1.055	1.007	0.961
osa00260 Glycine, serine and threonine metabolism	0.101162	5	1.92	HORVU1Hr1G023630.1	541		Cluster-4	K	Dihydrolipoyl dehydrogenase	1	0.000354098	72.365	EACMNTYDK(1)AIHM	2	-0.20857	8				1.28	1.306	1.073		0.898				0.541	0.941	0.813
osa00260 Glycine, serine and threonine metabolism	0.101162	5	1.92	HORVU2Hr1G110110.1	150		Cluster-4	K	serine hydroxymethyltransferase 4	1	5.84e-11	112.95	VSAANGYIDYDK(1)LEEK	2	2.7287	7					0.987	1.202		0.979		0.988			0.51	0.546	1.384
osa00260 Glycine, serine and threonine metabolism	0.101162	5	1.92	HORVU3Hr1G080530.5	319		Cluster-4	K	"Phosphoglycerate mutase, 2,3-bisphosphoglycerate-independent"	1	5.14e-06	77.157	IK(1)YAGMLQYDGELK	2	2.4924	10				2.147	1.59	0.968	0.731	0.952	0.887		0.286	0.399	0.671		1.167
osa00260 Glycine, serine and threonine metabolism	0.101162	5	1.92	HORVU1Hr1G013740.1	409		Cluster-4	K	Dihydrolipoyl dehydrogenase	1	0.00095708	76.255	TEEQVK(1)ASGIPYR	2	2.2929	4	1.08			1.144					0.901			0.808
osa00260 Glycine, serine and threonine metabolism	0.101162	5	1.92	HORVU0Hr1G018380.1	179		Cluster-4	K	Glycine cleavage system H protein	1	6.56e-64	185.57	VK(1)VSNAGELNSLMDDEK	2	0.13499	8				1.649	0.344	1.142	1.366	0.822	1.416		0.682		0.416
osa00970 Aminoacyl-tRNA biosynthesis	0.884297	1	0.51	HORVU3Hr1G012410.6	152		Cluster-4	K	Threonine--tRNA ligase	1	0.000822103	79.059	LFK(1)FDSNEGR	2	2.6525	6				1.067	0.968			1.06	0.902	0.795				1.142
osa00052 Galactose metabolism	0.590056	1	1.23	HORVU5Hr1G087810.2	349		Cluster-4	K	UTP--glucose-1-phosphate uridylyltransferase	1	1.64e-06	107.08	FFEK(1)AIGINVPR	2	-0.035099	9				1.326	0.953			0.907	1.075	1.192		0.812	0.746	0.759
osa00052 Galactose metabolism	0.590056	1	1.23	HORVU5Hr1G087810.2	260		Cluster-4	K	UTP--glucose-1-phosphate uridylyltransferase	1	3.35e-15	142.08	TLADVK(1)GGTLISYEGR	2	3.2181	8				2.137	0.876	1.559	0.467	0.802	0.615	0.161					1.301
osa00020 Citrate cycle (TCA cycle)	0.000192066	14	2.61	HORVU1Hr1G023630.1	467		Cluster-4	K	Dihydrolipoyl dehydrogenase	1	2.99e-06	125.17	AK(1)AIDDAEGMVK	2	1.2466	27	0.806	0.902	0.861	1.143	1.213	1.337	0.962	0.953	0.99	0.919	0.918	0.889	1.055	1.007	0.961
osa00020 Citrate cycle (TCA cycle)	0.000192066	14	2.61	HORVU1Hr1G023630.1	541		Cluster-4	K	Dihydrolipoyl dehydrogenase	1	0.000354098	72.365	EACMNTYDK(1)AIHM	2	-0.20857	8				1.28	1.306	1.073		0.898				0.541	0.941	0.813
osa00020 Citrate cycle (TCA cycle)	0.000192066	14	2.61	HORVU5Hr1G077200.2	141		Cluster-4	K	Pyruvate dehydrogenase E1 component subunit beta	1	0.00172933	65.404	GLLDK(1)YGPDR	2	2.5874	8					0.942	1.351	0.894	0.908	1.042	1.059		0.841			0.857
osa00020 Citrate cycle (TCA cycle)	0.000192066	14	2.61	HORVU7Hr1G074890.4	88		Cluster-4	K	"Succinate dehydrogenase [ubiquinone] iron-sulfur subunit 1, mitochondrial"	1	0.000200043	75.474	IK(1)NEQDPSLTFR	2	1.4988	9		0.649	1.307		0.872	1.599		0.845	1.136		1.111	0.887	0.85
osa00020 Citrate cycle (TCA cycle)	0.000192066	14	2.61	HORVU4Hr1G011850.1	244		Cluster-4	K	Dihydrolipoyllysine-residue succinyltransferase component of 2-oxoglutarate dehydrogenase complex	1	0.000128623	81.48	LASPSEPQLPPK(1)ER	2	1.2865	9				1.297	1.375		1.978	0.601		0.354			0.313		0.94
osa00020 Citrate cycle (TCA cycle)	0.000192066	14	2.61	HORVU4Hr1G011850.1	302		Cluster-4	K	Dihydrolipoyllysine-residue succinyltransferase component of 2-oxoglutarate dehydrogenase complex	1	1.75e-14	150.44	HGVK(1)LGLMSCFVK	2	0.17117	16				1.349	1.043	0.885	1.527	0.824	0.657	1.052	0.899	0.414	0.614	0.816	1.404
osa00020 Citrate cycle (TCA cycle)	0.000192066	14	2.61	HORVU6Hr1G053650.1	384		Cluster-4	K	isocitrate dehydrogenase 1	1	0.0024492	69.905	GVIAEGK(1)YR	2	3.6858	11	0.985		1.064			1.182	0.817		0.913	0.979	1.042	1.046	0.895	0.946	0.911
osa00020 Citrate cycle (TCA cycle)	0.000192066	14	2.61	HORVU6Hr1G053650.1	242		Cluster-4	K	isocitrate dehydrogenase 1	1	4.43e-05	101.82	VTAVHK(1)ANIMK	2	1.8172	22		0.884	0.782	1.265	0.985	1.203	1.017	1.168	1.147	0.875	0.876	0.812		0.972	0.874
osa00020 Citrate cycle (TCA cycle)	0.000192066	14	2.61	HORVU3Hr1G059060.2	449		Cluster-4	K	Isocitrate dehydrogenase [NADP]	1	2.5e-05	106.11	DLALLVHGSSK(1)VTR	2	1.5031	12				1.133	0.994	1.232	0.888	0.943	0.974	0.837	0.6	0.639	0.965	1.015	1.557
osa00020 Citrate cycle (TCA cycle)	0.000192066	14	2.61	HORVU1Hr1G013740.1	409		Cluster-4	K	Dihydrolipoyl dehydrogenase	1	0.00095708	76.255	TEEQVK(1)ASGIPYR	2	2.2929	4	1.08			1.144					0.901			0.808
osa00020 Citrate cycle (TCA cycle)	0.000192066	14	2.61	HORVU6Hr1G003770.1	197		Cluster-4	K	Dihydrolipoyllysine-residue acetyltransferase component of pyruvate dehydrogenase complex	1	6.21e-08	93.649	DYK(1)PSAADAPAAPSESK	2	-1.7742	10						1.338	0.908			0.502	0.715		1.071		1.225
osa00020 Citrate cycle (TCA cycle)	0.000192066	14	2.61	HORVU6Hr1G003770.1	520		Cluster-4	K	Dihydrolipoyllysine-residue acetyltransferase component of pyruvate dehydrogenase complex	1	2.46e-10	147.72	VIDGAIGAEFLK(1)AFK	2	1.1398	12				1.387	0.948	0.864	1.341	0.667	0.782	0.306	0.883	0.629	1.625	1.5	0.736
osa00020 Citrate cycle (TCA cycle)	0.000192066	14	2.61	HORVU4Hr1G080640.1	93		Cluster-4	K	Aconitate hydratase 1	1	0.000403158	77.157	DVEK(1)ILDWENSATK	2	0.93089	5				2.081		0.322		1.03		0.628			0.914
osa00020 Citrate cycle (TCA cycle)	0.000192066	14	2.61	HORVU4Hr1G080640.1	825		Cluster-4	K	Aconitate hydratase 1	1	0.000443889	81.799	GPMLQGVK(1)AVISK	2	1.4366	11				1.387	1.005		1.066	0.79	0.929	1.207	0.526	0.582	1.068	0.857	1.136
osa00020 Citrate cycle (TCA cycle)	0.000192066	14	2.61	HORVU4Hr1G080640.1	781		Cluster-4	K	Aconitate hydratase 1	1	0.000177014	67.887	TIHVPSGEK(1)LAVFDAAMK	3	1.8529	15				1.807			0.817	0.969	0.827	0.688	0.699	1.474		0.587	0.757
osa00020 Citrate cycle (TCA cycle)	0.000192066	14	2.61	HORVU2Hr1G036950.1	251		Cluster-4	K	Succinyl-CoA ligase [ADP-forming] subunit alpha	1	3.82e-09	128.46	LIGPNCPGIIK(1)PGECK	2	0.64648	16				1.63	0.756	1.088	0.463	0.871	0.929	0.366	1.224	0.873	0.71	0.777	1.938
osa00020 Citrate cycle (TCA cycle)	0.000192066	14	2.61	HORVU2Hr1G036950.1	140		Cluster-4	K	Succinyl-CoA ligase [ADP-forming] subunit alpha	1	1.84e-72	115.06	VICQGITGK(1)NGTFHTEQAIEYGTNMVGGVTPK	3	1.2154	10				1.824			0.729	0.485	0.57	1.077				0.517	1.504
osa00020 Citrate cycle (TCA cycle)	0.000192066	14	2.61	HORVU6Hr1G047360.5	169		Cluster-4	K	"Isocitrate dehydrogenase [NAD] subunit 2, mitochondrial"	1	0.000415224	81.335	GVVESLK(1)IITR	2	-19.679	9		0.214		3.303		1.945	1.36				0.435	0.225		0.699	0.116
osa00020 Citrate cycle (TCA cycle)	0.000192066	14	2.61	HORVU6Hr1G076810.1	350		Cluster-4	K	Pyruvate dehydrogenase E1 component subunit alpha	1	2.72e-29	173.15	LILAHDLATPAELK(1)DMEK	3	0.87828	44	1.413	0.449		1.451	0.851	1.077	0.538	1.131	0.821	0.52	1.195	1.28	1.116	0.824	1.213
osa00020 Citrate cycle (TCA cycle)	0.000192066	14	2.61	HORVU6Hr1G076810.1	354		Cluster-4	K	Pyruvate dehydrogenase E1 component subunit alpha	1	0.0047035	94.806	DMEK(1)EIRK	2	-1.1849	17	0.876		0.931	1.247	1.098	1.25	1.018		0.981	0.907	1.041		0.867	0.891	0.963
osa00020 Citrate cycle (TCA cycle)	0.000192066	14	2.61	HORVU1Hr1G041250.5	313		Cluster-4	K	Malate dehydrogenase	1	1.74e-44	193.94	K(1)MDATAQELSEEK	2	-0.21041	32	0.85	0.807	0.841	1.303	1.171	1.243	0.991	1.078	1.01	0.853	0.953	0.921	0.929	1.009	0.93
osa00020 Citrate cycle (TCA cycle)	0.000192066	14	2.61	HORVU2Hr1G006250.1	318		Cluster-4	K	Dihydrolipoyllysine-residue succinyltransferase component of 2-oxoglutarate dehydrogenase complex	1	1.75e-14	150.44	HGVK(1)LGLMSCFVK	2	0.17117	16				1.394	1.022	0.898	1.563	0.906	0.665	0.989	0.793	0.407	0.655	0.784	1.489
osa00620 Pyruvate metabolism	0.0771428	7	1.79	HORVU1Hr1G023630.1	467		Cluster-4	K	Dihydrolipoyl dehydrogenase	1	2.99e-06	125.17	AK(1)AIDDAEGMVK	2	1.2466	27	0.806	0.902	0.861	1.143	1.213	1.337	0.962	0.953	0.99	0.919	0.918	0.889	1.055	1.007	0.961
osa00620 Pyruvate metabolism	0.0771428	7	1.79	HORVU1Hr1G023630.1	541		Cluster-4	K	Dihydrolipoyl dehydrogenase	1	0.000354098	72.365	EACMNTYDK(1)AIHM	2	-0.20857	8				1.28	1.306	1.073		0.898				0.541	0.941	0.813
osa00620 Pyruvate metabolism	0.0771428	7	1.79	HORVU5Hr1G041120.1	497		Cluster-4	K	Pyruvate kinase family protein	1	0.00260196	55.578	VALDHGK(1)ASGVIK	2	1.6408	4				0.963					0.881			0.669			1.247
osa00620 Pyruvate metabolism	0.0771428	7	1.79	HORVU5Hr1G041120.1	297		Cluster-4	K	Pyruvate kinase family protein	1	0.000256748	85.716	VFLFQK(1)SALHK	2	3.1861	6		0.74		1.497				0.984				1.202	0.791	0.676
osa00620 Pyruvate metabolism	0.0771428	7	1.79	HORVU5Hr1G077200.2	141		Cluster-4	K	Pyruvate dehydrogenase E1 component subunit beta	1	0.00172933	65.404	GLLDK(1)YGPDR	2	2.5874	8					0.942	1.351	0.894	0.908	1.042	1.059		0.841			0.857
osa00620 Pyruvate metabolism	0.0771428	7	1.79	HORVU6Hr1G076810.1	350		Cluster-4	K	Pyruvate dehydrogenase E1 component subunit alpha	1	2.72e-29	173.15	LILAHDLATPAELK(1)DMEK	3	0.87828	44	1.413	0.449		1.451	0.851	1.077	0.538	1.131	0.821	0.52	1.195	1.28	1.116	0.824	1.213
osa00620 Pyruvate metabolism	0.0771428	7	1.79	HORVU6Hr1G076810.1	354		Cluster-4	K	Pyruvate dehydrogenase E1 component subunit alpha	1	0.0047035	94.806	DMEK(1)EIRK	2	-1.1849	17	0.876		0.931	1.247	1.098	1.25	1.018		0.981	0.907	1.041		0.867	0.891	0.963
osa00620 Pyruvate metabolism	0.0771428	7	1.79	HORVU1Hr1G013740.1	409		Cluster-4	K	Dihydrolipoyl dehydrogenase	1	0.00095708	76.255	TEEQVK(1)ASGIPYR	2	2.2929	4	1.08			1.144					0.901			0.808
osa00620 Pyruvate metabolism	0.0771428	7	1.79	HORVU1Hr1G041250.5	313		Cluster-4	K	Malate dehydrogenase	1	1.74e-44	193.94	K(1)MDATAQELSEEK	2	-0.21041	32	0.85	0.807	0.841	1.303	1.171	1.243	0.991	1.078	1.01	0.853	0.953	0.921	0.929	1.009	0.93
osa00620 Pyruvate metabolism	0.0771428	7	1.79	HORVU6Hr1G003770.1	197		Cluster-4	K	Dihydrolipoyllysine-residue acetyltransferase component of pyruvate dehydrogenase complex	1	6.21e-08	93.649	DYK(1)PSAADAPAAPSESK	2	-1.7742	10						1.338	0.908			0.502	0.715		1.071		1.225
osa00620 Pyruvate metabolism	0.0771428	7	1.79	HORVU6Hr1G003770.1	520		Cluster-4	K	Dihydrolipoyllysine-residue acetyltransferase component of pyruvate dehydrogenase complex	1	2.46e-10	147.72	VIDGAIGAEFLK(1)AFK	2	1.1398	12				1.387	0.948	0.864	1.341	0.667	0.782	0.306	0.883	0.629	1.625	1.5	0.736

## Sheet: Cluster-3
KEGG pathway	Mapping	Background	All Mapping	All Background	Fold enrichment	Fisher's exact test p value	-log10(p value)	Related proteins
osa00020 Citrate cycle (TCA cycle)	12	33	114	504	1.61	0.0459626	1.34	HORVU1Hr1G023630.1 HORVU4Hr1G011850.1 HORVU2Hr1G070090.3 HORVU2Hr1G013170.1 HORVU3Hr1G059060.2 HORVU6Hr1G003770.1 HORVU4Hr1G080640.1 HORVU7Hr1G001330.9 HORVU6Hr1G047360.5 HORVU0Hr1G013850.1 HORVU6Hr1G058210.1 HORVU1Hr1G041250.5

## Sheet: Cluster-3 Pathway2Protein
KEGG pathway	Fisher's exact test p value	Mapping	Fold enrichment	Protein accession	Position	Ratio	Regulated Type	Amino acid	Protein description	Localization probability	PEP	Score	Modified sequence	Charge	Mass error [ppm]	MS/MS Count	D1CK6H_1	D1CK6H_2	D1CK6H_3	H1E_48H_1	H1E_48H_2	H1E_48H_3	H1E_6H_1	H1E_6H_2	H1E_6H_3	H1_P48H_1	H1_P48H_2	H1_P48H_3	H1_P6H_1	H1_P6H_2	H1_P6H_3
osa00330 Arginine and proline metabolism	0.641029	2	0.98	HORVU7Hr1G042880.2	421		Cluster-3	K	Aldehyde dehydrogenase family 2 member C4	1	1.48e-17	104	SGVDSGATLVTGGDK(1)LGDK	2	1.5772	8	0.58			1.154		1.162		1.609			0.632	0.347	1.047		1.264
osa00330 Arginine and proline metabolism	0.641029	2	0.98	HORVU6Hr1G003470.2	327		Cluster-3	K	aspartate aminotransferase 1	1	4.72e-281	274.17	IFLEDGHQIGCAQSYAK(1)NMGLYGQR	3	1.6809	35	0.564	0.185		0.99	0.764	0.827	1.111	1.193	1.008	1.186	1.258	1.116	1.044	1.009	1.023
osa03013 RNA transport	0.779775	3	0.78	HORVU6Hr1G020910.1	468		Cluster-3	K	ATP-dependent RNA helicase eIF4A	1	0.000972592	101.82	K(1)GVAINFVTR	2	2.2359	15	0.551	0.695	0.642	1.225	0.741	1.024	1.116	1.29	1.248	1.145	0.952	0.654	1.105	1.028	1.494
osa03013 RNA transport	0.779775	3	0.78	HORVU1Hr1G090760.1	129		Cluster-3	K	RAS-related GTP-binding nuclear protein 2	1	2.3e-10	141.29	LTYK(1)NVPTWHR	3	4.2633	25		0.49	0.84		0.878	0.684	0.86	1.23	1.412	1.187	0.882	0.897	1.052	1.391	0.807
osa03013 RNA transport	0.779775	3	0.78	HORVU4Hr1G056740.5	427		Cluster-3	K	Elongation factor 1-alpha	1	3.01e-26	195.8	QTVAVGVIK(1)GVEK	2	1.4912	15	0.705	0.846	0.887	0.934	0.808	0.938	1.012	1.155	1.172	1.145	1.084	0.958	1.055	1.093	1.17
osa03013 RNA transport	0.779775	3	0.78	HORVU4Hr1G056740.5	172		Cluster-3	K	Elongation factor 1-alpha	1	3.09e-14	151.66	YEEIVK(1)EVSSYLK	2	0.27323	11		0.317		1.35	0.807	0.666	1.97	0.661	1.023	0.678		1.54	0.729	1.095
osa03013 RNA transport	0.779775	3	0.78	HORVU4Hr1G056740.5	154		Cluster-3	K	Elongation factor 1-alpha	1	7.5e-27	193.94	QMICCCNK(1)MDATTPK	2	1.198	27	0.134	0.322		1.36	0.979	0.498	1.195	1.953	1.492	0.721	0.985	0.805	1.302	1.36	0.828
osa00903 Limonene and pinene degradation	0.401567	1	2.21	HORVU7Hr1G042880.2	421		Cluster-3	K	Aldehyde dehydrogenase family 2 member C4	1	1.48e-17	104	SGVDSGATLVTGGDK(1)LGDK	2	1.5772	8	0.58			1.154		1.162		1.609			0.632	0.347	1.047		1.264
osa00380 Tryptophan metabolism	0.0818513	4	2.21	HORVU7Hr1G121700.1	316		Cluster-3	K	catalase 2	1	0.00119008	65.933	FHWK(1)PTCGVK	2	0.21438	10	0.893	0.765	1.044	0.893		1.12	0.924		1.073		1.336	1.007	1.101
osa00380 Tryptophan metabolism	0.0818513	4	2.21	HORVU1Hr1G023630.1	142		Cluster-3	K	Dihydrolipoyl dehydrogenase	1	4.77e-08	69.224	ALLHSSHMYHEAK(1)SSFAHHGVK	4	1.7492	11	0.775	0.977	0.958	0.954	0.824			0.984	1.147	1.079	1.112	1.088			1.081
osa00380 Tryptophan metabolism	0.0818513	4	2.21	HORVU4Hr1G011850.1	185		Cluster-3	K	Dihydrolipoyllysine-residue succinyltransferase component of 2-oxoglutarate dehydrogenase complex	1	1.15e-41	162.78	IAVISK(1)SAAPSEAHVAPSEETSQK	3	1.7119	14	0.644	0.958	0.703	0.934		1.001	1.218	1.037	1.249	0.936	0.982	1.03	1.047	1.076	0.859
osa00380 Tryptophan metabolism	0.0818513	4	2.21	HORVU7Hr1G042880.2	421		Cluster-3	K	Aldehyde dehydrogenase family 2 member C4	1	1.48e-17	104	SGVDSGATLVTGGDK(1)LGDK	2	1.5772	8	0.58			1.154		1.162		1.609			0.632	0.347	1.047		1.264
osa00195 Photosynthesis	0.724175	1	0.88	HORVU5Hr1G103180.1	195		Cluster-3	K	Ferredoxin--NADP reductase	1	1.1e-13	126.21	AVYYDPETGK(1)EDPSK	2	-0.43623	14	1.001	1.055	0.683	0.736	0.72	1.228	0.922	1.262		1.102	1.12	0.643	1.25	1.321
osa00030 Pentose phosphate pathway	0.6972	3	0.88	HORVU3Hr1G096050.1	187		Cluster-3	K	Transaldolase 1	1	0.000598179	71.219	LANDTQGTVEAAK(1)WLHK	3	3.5166	7	0.474					0.806		1.303		1.156	1.116	0.962	1.054
osa00030 Pentose phosphate pathway	0.6972	3	0.88	HORVU7Hr1G013600.3	524		Cluster-3	K	Transketolase	1	5.3e-10	120.65	ETAGAYK(1)VAVLNR	2	1.1205	13	0.679	0.777		1.081		0.943	0.967	1.063	1.111	1.045	1.134	1.068	0.94	0.942	0.995
osa00030 Pentose phosphate pathway	0.6972	3	0.88	HORVU4Hr1G007620.2	87		Cluster-3	K	phosphoglucomutase	1	9.31e-16	137.58	DTTPYEGQK(1)PGTSGLR	2	1.4951	13	0.621		0.749	1.353	0.881	0.986		1.258	1.145	0.894	1.038	0.904	0.928	1.216	0.749
osa00071 Fatty acid degradation	0.952829	2	0.47	HORVU3Hr1G015590.2	344		Cluster-3	K	Fatty acid oxidation complex subunit alpha	1	4.89e-06	95.138	EVNEK(1)FLNAGIDR	2	1.4798	8		0.349	0.644					0.989	1.376			0.731	1.08	1.164	1.394
osa00071 Fatty acid degradation	0.952829	2	0.47	HORVU7Hr1G042880.2	421		Cluster-3	K	Aldehyde dehydrogenase family 2 member C4	1	1.48e-17	104	SGVDSGATLVTGGDK(1)LGDK	2	1.5772	8	0.58			1.154		1.162		1.609			0.632	0.347	1.047		1.264
osa00061 Fatty acid biosynthesis	0.835905	1	0.63	HORVU6Hr1G033320.17	257		Cluster-3	K	3-oxoacyl-[acyl-carrier-protein] synthase 2	1	9.12e-07	91.939	ALSTK(1)YNSLPQASSR	2	2.5993	9	0.401	0.809					1.544	1.232	0.913		1.259	0.768		1.194	0.848
osa00270 Cysteine and methionine metabolism	0.24824	8	1.31	HORVU6Hr1G063570.1	293		Cluster-3	K	S-adenosylmethionine synthase 2	1	5.44e-11	147.19	QAAK(1)SIIASGLAR	2	0.76767	14	0.629	0.953	0.851	1.05		1.061	1.123	1.258	1.156	1.102	1.04	0.925	0.973	0.874	1.078
osa00270 Cysteine and methionine metabolism	0.24824	8	1.31	HORVU2Hr1G109370.1	73		Cluster-3	K	Adenosylhomocysteinase	1	0.000378912	64.906	AEFGPSQPFK(1)GAR	2	1.4675	7			0.431			1.028	1.057	1.093		1.269		1.038	1.051
osa00270 Cysteine and methionine metabolism	0.24824	8	1.31	HORVU4Hr1G075360.5	444		Cluster-3	K	alanine:glyoxylate aminotransferase 2	1	5.78e-05	83.775	DLGVLLGK(1)GGLHGNVFR	3	3.2388	7			0.245	0.695					0.698			1.463			1.663
osa00270 Cysteine and methionine metabolism	0.24824	8	1.31	HORVU5Hr1G006780.7	70		Cluster-3	K	5-methyltetrahydropteroyltriglutamate--homocysteine methyltransferase 1	1	5.6e-29	174.05	VTNEEVQK(1)AATALK	2	1.5807	20	0.735	0.855	0.823	1.121	0.963	1.021	1.139	1.28	1.179	0.974	1.022	0.934	0.996	1.023	0.868
osa00270 Cysteine and methionine metabolism	0.24824	8	1.31	HORVU2Hr1G110120.3	306		Cluster-3	K	Adenosylhomocysteinase	1	9.69e-13	141.93	GCAAALK(1)QAGAR	2	1.7575	15	0.909	0.82	0.859	0.926	0.902	0.905	1.151	1.131	1.232	1.067	1.089	0.92	1.094	1.069	1.004
osa00270 Cysteine and methionine metabolism	0.24824	8	1.31	HORVU2Hr1G110120.3	77		Cluster-3	K	Adenosylhomocysteinase	1	8.11e-16	168.69	TEFGPSQPFK(1)GAR	2	0.57846	16	0.681	0.656	0.899	0.921	1.066	1.04	1.168	1.268	1.302	0.708	1.063	0.974	1.292	1.054	1.042
osa00270 Cysteine and methionine metabolism	0.24824	8	1.31	HORVU2Hr1G110120.3	261		Cluster-3	K	Adenosylhomocysteinase	1	9e-11	146.88	SK(1)FDNLYGCR	2	1.0702	15	0.751	0.736	0.79	1.089	0.999	0.985	1.06	1.15	1.146	1.001	1.002	0.965	1.243	1.151	1.042
osa00270 Cysteine and methionine metabolism	0.24824	8	1.31	HORVU2Hr1G110120.3	186		Cluster-3	K	Adenosylhomocysteinase	1	7.9e-09	94.507	SGK(1)VPDPESTDNPEFK	2	1.8066	16		0.676	0.712	1.116	0.852	0.706	0.915	1.09	1.418	0.977	1.072	0.901	1.389	1.199	1.091
osa00270 Cysteine and methionine metabolism	0.24824	8	1.31	HORVU2Hr1G110120.3	235		Cluster-3	K	Adenosylhomocysteinase	1	5.37e-36	207.6	LVGVSEETTTGVK(1)R	2	0.60822	15	0.699	0.745	0.78	1.095	0.918	1.009	1.081	1.18	1.237	0.949	1.027	0.912	1.21	1.096	1.17
osa00270 Cysteine and methionine metabolism	0.24824	8	1.31	HORVU2Hr1G110120.3	41		Cluster-3	K	Adenosylhomocysteinase	1	6.13e-42	204.86	VK(1)DLSQADFGR	2	2.2829	15	0.722	0.783	0.793	1.132	1.029	1.03	1.097	1.118	1.265	1.036	1.037	0.894	1.154	1.092	0.938
osa00270 Cysteine and methionine metabolism	0.24824	8	1.31	HORVU2Hr1G110120.3	396		Cluster-3	K	Adenosylhomocysteinase	1	2.51e-05	125.98	ITIK(1)PQTDR	2	2.8367	14		0.786	0.875	0.992	0.918	0.956	1.081	1.172	1.195	0.958	1.019	0.932	1.139	1.099	0.95
osa00270 Cysteine and methionine metabolism	0.24824	8	1.31	HORVU2Hr1G110120.3	478		Cluster-3	K	Adenosylhomocysteinase	1	1.05e-07	118.06	VAALHLGK(1)LGAR	3	4.2244	24	0.7	0.783	0.802	1.047	0.941	0.972	0.92	1.131		1.211	1.155	0.974	1.103	1.067	1.189
osa00270 Cysteine and methionine metabolism	0.24824	8	1.31	HORVU1Hr1G041250.5	112		Cluster-3	K	Malate dehydrogenase	1	2.06e-21	128.68	NVSIYK(1)SQASALEAHAAPNCK	3	1.038	14		0.735	0.689	1.085	0.952	0.988	0.992	1.154	1.12	0.984	0.979	0.812	1.019	1.091	0.985
osa00270 Cysteine and methionine metabolism	0.24824	8	1.31	HORVU1Hr1G041250.5	241		Cluster-3	K	Malate dehydrogenase	1	2.61e-08	121.69	K(1)LSSALSAASSACDHIR	3	3.2291	15	0.717	0.772	0.557	0.979	0.948	1.149	1.002	1.193	1.105	1	1.011	0.999	1.152	0.993	1.13
osa00270 Cysteine and methionine metabolism	0.24824	8	1.31	HORVU4Hr1G002270.3	36		Cluster-3	K	5-methyltetrahydropteroyltriglutamate--homocysteine methyltransferase 2	1	3.1e-28	154.94	SSAEDLEK(1)VATDLR	2	2.391	15	0.415	0.452	0.399	1.287	0.838	1.189	1.372	1.196	1.244	1.145	0.973	0.796	1.154	1.072	1.402
osa00270 Cysteine and methionine metabolism	0.24824	8	1.31	HORVU4Hr1G002270.3	679		Cluster-3	K	5-methyltetrahydropteroyltriglutamate--homocysteine methyltransferase 2	1	1.39e-15	154.28	SDEK(1)LLSVFR	2	2.6835	13		0.448		1.132	0.891	0.824	1.09	1.169	1.008	0.825	1.019	1.453	1.025	0.993	0.976
osa00270 Cysteine and methionine metabolism	0.24824	8	1.31	HORVU6Hr1G003470.2	327		Cluster-3	K	aspartate aminotransferase 1	1	4.72e-281	274.17	IFLEDGHQIGCAQSYAK(1)NMGLYGQR	3	1.6809	35	0.564	0.185		0.99	0.764	0.827	1.111	1.193	1.008	1.186	1.258	1.116	1.044	1.009	1.023
osa00480 Glutathione metabolism	0.971739	3	0.47	HORVU5Hr1G124630.3	64		Cluster-3	K	Glutathione S-transferase T1	1	8.75e-05	108.93	FK(1)LFESHAILR	2	2.9361	21		0.427		1.191	0.83	0.924	0.8	0.95	0.907	1.501	1.249	0.893	0.802		1.185
osa00480 Glutathione metabolism	0.971739	3	0.47	HORVU2Hr1G075970.1	160		Cluster-3	K	Peroxidase superfamily protein	1	0.000311664	62.271	ELLK(1)TTHCHPILVR	3	3.0879	5	0.806			1.197		0.667			1.138		1.199
osa00480 Glutathione metabolism	0.971739	3	0.47	HORVU3Hr1G059060.2	302		Cluster-3	K	Isocitrate dehydrogenase [NADP]	1	2.19e-34	212.27	SK(1)YEAAGIWYEHR	2	1.0791	21	0.285	0.908	0.849	0.873	0.814	0.993	1.063	1.106	1.234		1.354	0.979	1.148	1.092	1.269
osa04075 Plant hormone signal transduction	0.642713	1	1.11	HORVU2Hr1G010870.8	271		Cluster-3	K	40S ribosomal protein S6	1	0.0105643	67.507	SK(1)LSAATK	2	2.325	5			0.598	0.6			2.321		0.887		2.355
osa04075 Plant hormone signal transduction	0.642713	1	1.11	HORVU2Hr1G010870.8	151		Cluster-3	K	40S ribosomal protein S6	1	0.000119422	110.58	K(1)GENDLPGLTDTEKPR	3	1.4701	8	0.42	0.874	0.738					1.319	1.171		1.529			1.138	1.356
osa04146 Peroxisome	0.863145	2	0.63	HORVU7Hr1G121700.1	316		Cluster-3	K	catalase 2	1	0.00119008	65.933	FHWK(1)PTCGVK	2	0.21438	10	0.893	0.765	1.044	0.893		1.12	0.924		1.073		1.336	1.007	1.101
osa04146 Peroxisome	0.863145	2	0.63	HORVU3Hr1G059060.2	302		Cluster-3	K	Isocitrate dehydrogenase [NADP]	1	2.19e-34	212.27	SK(1)YEAAGIWYEHR	2	1.0791	21	0.285	0.908	0.849	0.873	0.814	0.993	1.063	1.106	1.234		1.354	0.979	1.148	1.092	1.269
osa00190 Oxidative phosphorylation	0.745431	7	0.86	HORVU3Hr1G059320.2	48		Cluster-3	K	V-type proton ATPase subunit E	1	0.00117147	88.921	LQLVEAEK(1)K	2	1.7734	7	0.79				0.872		0.903		1.235	1.027		1.129			0.909
osa00190 Oxidative phosphorylation	0.745431	7	0.86	HORVU7Hr1G087190.1	515		Cluster-3	K	V-type ATP synthase beta chain	1	0.000148597	79.889	IPAK(1)TLDAFYSR	2	-0.5508	12		0.6		0.685	0.785	0.811	1.006		1.546	1.093		0.779	1.442	2.147
osa00190 Oxidative phosphorylation	0.745431	7	0.86	HORVU7Hr1G109770.1	147		Cluster-3	K	V-type ATP synthase alpha chain	1	0.000397717	83.438	TIAIK(1)SGDVYIPR	2	2.1121	13	0.357		0.447	1.004	1.08	0.952	1.074	1.161	1.082	1.354	0.923	1.211	1.044		1.158
osa00190 Oxidative phosphorylation	0.745431	7	0.86	HORVU5Hr1G098910.2	91		Cluster-3	K	NADH-quinone oxidoreductase subunit I	0.999999	0.000633509	95.138	RFK(1)EDEEKEQLAK	3	-0.0027505	9		0.834	0.774	0.777				1.086	1.072		1.017	1.138	0.976	1.088
osa00190 Oxidative phosphorylation	0.745431	7	0.86	HORVU0Hr1G013850.1	84		Cluster-3	K	"Succinate dehydrogenase [ubiquinone] flavoprotein subunit, mitochondrial"	1	4.09e-75	233.7	AFGGQSLDFGK(1)GGQAYR	2	1.2982	15	0.584	0.72	0.762	1.078	0.813	0.848	1.013	1.062	1.027	1.618	1.089	0.848	0.902	0.931	1.411
osa00190 Oxidative phosphorylation	0.745431	7	0.86	HORVU1Hr1G031600.1	136		Cluster-3	K	ATP synthase gamma chain	1	1.24e-05	133.76	ALQK(1)MTSGPEK	2	0.97551	26	0.752	0.831	0.862	1.004	0.946	1.021	1.211	1.311	1.185	0.852	0.918	0.959	1.049	1.033	0.984
osa00190 Oxidative phosphorylation	0.745431	7	0.86	HORVU1Hr1G031600.1	143		Cluster-3	K	ATP synthase gamma chain	1	0.00387108	60.892	MTSGPEK(1)ESK	2	1.4265	8			0.761		0.904	0.77	1.294	1.058	1.047				1.039		1.067
osa00190 Oxidative phosphorylation	0.745431	7	0.86	HORVU2Hr1G051740.1	482		Cluster-3	K	NADH-quinone oxidoreductase subunit F 1	1	1.1e-10	83.061	LSYFYK(1)HESCGQCTPCR	3	0.0016703	11	0.569	0.978	1.077		0.606	0.991	0.952	1.132	1.283		1.047	1.121	1.335
osa00592 alpha-Linolenic acid metabolism	0.990967	1	0.25	HORVU3Hr1G015590.2	344		Cluster-3	K	Fatty acid oxidation complex subunit alpha	1	4.89e-06	95.138	EVNEK(1)FLNAGIDR	2	1.4798	8		0.349	0.644					0.989	1.376			0.731	1.08	1.164	1.394
osa00040 Pentose and glucuronate interconversions	0.0790089	3	2.65	HORVU5Hr1G096370.1	139		Cluster-3	K	UDP-glucose 6-dehydrogenase family protein	1	1.73e-36	200.76	TAEAIEK(1)ILTHNSK	2	0.67271	14	0.595	0.708	0.678	1.1	0.885	1.118	1.198		0.976	1.108	1.149	0.956	0.95	0.862	1.49
osa00040 Pentose and glucuronate interconversions	0.0790089	3	2.65	HORVU4Hr1G008270.8	454		Cluster-3	K	UDP-glucose 6-dehydrogenase family protein	1	0.00568178	67.464	NVVNADK(1)LR	2	2.0282	6		0.714				1.003			1.118	0.848		1.093			0.988
osa00040 Pentose and glucuronate interconversions	0.0790089	3	2.65	HORVU7Hr1G056770.2	379		Cluster-3	K	L-threonine 3-dehydrogenase	1	0.00144817	78.932	IDVK(1)PLITHR	2	0.91169	8	0.496	0.858	0.668				1.032	0.844		1.717		0.956	1.323
osa00360 Phenylalanine metabolism	0.409104	2	1.47	HORVU6Hr1G003470.2	327		Cluster-3	K	aspartate aminotransferase 1	1	4.72e-281	274.17	IFLEDGHQIGCAQSYAK(1)NMGLYGQR	3	1.6809	35	0.564	0.185		0.99	0.764	0.827	1.111	1.193	1.008	1.186	1.258	1.116	1.044	1.009	1.023
osa00360 Phenylalanine metabolism	0.409104	2	1.47	HORVU6Hr1G058820.1	359		Cluster-3	K	phenylalanine ammonia-lyase 2	1	0.015206	72.492	SATK(1)SIER	2	2.5293	7		0.681					1.019	0.912		1.136	1.155		1.074	1.09
osa00360 Phenylalanine metabolism	0.409104	2	1.47	HORVU6Hr1G058820.1	532		Cluster-3	K	phenylalanine ammonia-lyase 2	1	0.000648393	123.5	NCVTQVSK(1)K	2	1.8438	11		0.812	0.735	0.957		0.922	1.058		1.097	1.051	1.079	0.921	1.185	1.037
osa00410 beta-Alanine metabolism	0.402172	3	1.33	HORVU2Hr1G107550.1	177		Cluster-3	K	Aldehyde dehydrogenase family 9 member A1-B	1	0.000415224	74.849	TLK(1)DAWGDVFR	2	1.3843	8			0.65	1.048	0.857		0.983		1.104	0.84		1.366	0.975
osa00410 beta-Alanine metabolism	0.402172	3	1.33	HORVU7Hr1G085310.1	363		Cluster-3	K	3-hydroxyisobutyryl-CoA hydrolase 1	1	0.000238068	83.775	K(1)GAPFSLCLTQK	2	1.5476	13	0.764	0.776	0.804	1.101	0.786		1.16	0.885	0.934		1.197	0.984	1.138	0.947	1.412
osa00410 beta-Alanine metabolism	0.402172	3	1.33	HORVU7Hr1G042880.2	421		Cluster-3	K	Aldehyde dehydrogenase family 2 member C4	1	1.48e-17	104	SGVDSGATLVTGGDK(1)LGDK	2	1.5772	8	0.58			1.154		1.162		1.609			0.632	0.347	1.047		1.264
osa00230 Purine metabolism	0.469864	3	1.21	HORVU6Hr1G058750.3	151		Cluster-3	K	adenosine kinase 1	1	0.00104044	90.306	K(1)PENWALVEK	2	1.0626	8		0.713						1.103	1.112		0.96	0.942			0.945
osa00230 Purine metabolism	0.469864	3	1.21	HORVU6Hr1G058750.3	160		Cluster-3	K	adenosine kinase 1	1	1.6e-05	121.71	KPENWALVEK(1)AK	2	2.7564	9	0.894		0.764	0.75			1.091	0.974	1.16		0.872	1.233		1.152
osa00230 Purine metabolism	0.469864	3	1.21	HORVU5Hr1G041120.1	444		Cluster-3	K	Pyruvate kinase family protein	1	0.0119736	89.123	LK(1)TNQLK	2	-2.0339	4			0.655				1.143					0.965	1.204
osa00230 Purine metabolism	0.469864	3	1.21	HORVU4Hr1G007620.2	87		Cluster-3	K	phosphoglucomutase	1	9.31e-16	137.58	DTTPYEGQK(1)PGTSGLR	2	1.4951	13	0.621		0.749	1.353	0.881	0.986		1.258	1.145	0.894	1.038	0.904	0.928	1.216	0.749
osa00780 Biotin metabolism	0.642713	1	1.11	HORVU6Hr1G033320.17	257		Cluster-3	K	3-oxoacyl-[acyl-carrier-protein] synthase 2	1	9.12e-07	91.939	ALSTK(1)YNSLPQASSR	2	2.5993	9	0.401	0.809					1.544	1.232	0.913		1.259	0.768		1.194	0.848
osa03018 RNA degradation	0.0515654	5	2.21	HORVU4Hr1G078820.3	295		Cluster-3	K	60 kDa chaperonin 1	1	8.93e-14	150.21	GYISPYFITNQK(1)NQK	2	1.9159	11	0.451	0.525		0.898	0.647	0.524			0.99	1.816	1.213		0.936	0.908	1.678
osa03018 RNA degradation	0.0515654	5	2.21	HORVU3Hr1G073230.1	137		Cluster-3	K	Chaperone protein DnaK	1	0.005267	72.492	EMK(1)MVPYK	2	2.2163	7		0.677					1.028	1.309		0.851			1.039	1.026	0.885
osa03018 RNA degradation	0.0515654	5	2.21	HORVU3Hr1G073230.1	145		Cluster-3	K	Chaperone protein DnaK	1	3.3e-16	120.21	IVK(1)APNGDAWVETTDGK	2	1.3182	16	0.373	0.696	0.691	0.951	0.652	0.63	1.171	1.419	1.496	1.182	1.17	1.107	1.042	1.086	1.042
osa03018 RNA degradation	0.0515654	5	2.21	HORVU3Hr1G073230.1	570		Cluster-3	K	Chaperone protein DnaK	1	2.12e-20	133.49	MVHEAELHSQK(1)DQER	3	1.2271	19	1.047	0.283	0.938	0.763	0.688	1.069	1.588	0.873	1.271	1.294		0.347	1.092	1.756
osa03018 RNA degradation	0.0515654	5	2.21	HORVU3Hr1G073230.1	638		Cluster-3	K	Chaperone protein DnaK	1	0.00128959	88.181	MEAANK(1)AVSK	2	0.7872	11	0.841	0.817	0.845				1.214	1.086	1.22	0.995	1.008		0.965	0.964	0.958
osa03018 RNA degradation	0.0515654	5	2.21	HORVU1Hr1G079910.6	401		Cluster-3	K	60 kDa chaperonin	0.985592	7.53e-25	141.87	ESLENNTAMFDK(0.014)EK(0.986)AQER	3	2.158	16	0.626	0.683	0.71	1.175	0.834	1.16	1.145	1.119	1.213	1.012		1.144	1.006	1.154	0.919
osa03018 RNA degradation	0.0515654	5	2.21	HORVU1Hr1G038680.8	169		Cluster-3	K	60 kDa chaperonin 1	1	0.00130587	81.163	VK(1)NVGASLVK	2	2.581	11	0.942	0.989	0.864	1.036	0.795	0.925	1.12			1.003		1.107	1.223	1.166
osa03018 RNA degradation	0.0515654	5	2.21	HORVU1Hr1G038680.8	266		Cluster-3	K	60 kDa chaperonin 1	1	5.2e-08	106	EIGELIAK(1)AMEK	2	3.2504	23		0.268	0.556	0.98	0.705	0.76	0.822	1.065	1.189		0.517		0.594	3.461	0.997
osa03018 RNA degradation	0.0515654	5	2.21	HORVU1Hr1G038680.8	311		Cluster-3	K	60 kDa chaperonin 1	1	5.25e-33	168.05	GYISPYFVTNQK(1)TQK	2	0.83704	13	0.405	0.58	0.718	0.86		0.704	1.094	1.223	1.306	1.349	1.001	0.879	0.889		1.716
osa03018 RNA degradation	0.0515654	5	2.21	HORVU1Hr1G038680.8	150		Cluster-3	K	60 kDa chaperonin 1	1	3.65e-14	149.58	TVIIEQSFGAPK(1)VTK	2	2.3365	22	0.308	0.587	0.539	1.296	1.036	0.806	0.99	1.048	1.143	0.976	1.313	0.841	1.282	1.033	1.574
osa03018 RNA degradation	0.0515654	5	2.21	HORVU5Hr1G002040.4	181		Cluster-3	K	Enolase	1	7.01e-09	106	K(1)IPLYQHIANLAGNK	3	0.75094	17		0.514			0.893		1.051	1.123	1.054	1.027	1.008		1.071	0.96
osa03008 Ribosome biogenesis in eukaryotes	0.642713	1	1.11	HORVU1Hr1G090760.1	129		Cluster-3	K	RAS-related GTP-binding nuclear protein 2	1	2.3e-10	141.29	LTYK(1)NVPTWHR	3	4.2633	25		0.49	0.84		0.878	0.684	0.86	1.23	1.412	1.187	0.882	0.897	1.052	1.391	0.807
osa00960 Tropane, piperidine and pyridine alkaloid biosynthesis	0.642713	1	1.11	HORVU6Hr1G003470.2	327		Cluster-3	K	aspartate aminotransferase 1	1	4.72e-281	274.17	IFLEDGHQIGCAQSYAK(1)NMGLYGQR	3	1.6809	35	0.564	0.185		0.99	0.764	0.827	1.111	1.193	1.008	1.186	1.258	1.116	1.044	1.009	1.023
osa00051 Fructose and mannose metabolism	0.795665	2	0.74	HORVU3Hr1G013350.1	56		Cluster-3	K	triosephosphate isomerase	1	1.07e-05	117.18	K(1)FFVGGNWK	2	3.3032	14	0.622		0.829	0.911	0.668	0.89	1.092	1.066	1.08	0.961	0.951	0.997	1.028	0.985	1.341
osa00051 Fructose and mannose metabolism	0.795665	2	0.74	HORVU3Hr1G013350.1	122		Cluster-3	K	triosephosphate isomerase	1	9.35e-09	130.99	LRPEIQVAAQNCWVK(1)K	3	1.7066	29	0.44	0.52	0.504	1.041	0.941	1.014	1.193	1.306	1.304	0.919	0.984	0.919	1.117	1.087	1.142
osa00051 Fructose and mannose metabolism	0.795665	2	0.74	HORVU7Hr1G056770.2	379		Cluster-3	K	L-threonine 3-dehydrogenase	1	0.00144817	78.932	IDVK(1)PLITHR	2	0.91169	8	0.496	0.858	0.668				1.032	0.844		1.717		0.956	1.323
osa03040 Spliceosome	0.641029	2	0.98	HORVU5Hr1G021300.3	334		Cluster-3	K	Heat shock 70 kDa protein 3	1	5.51e-05	97.084	MDK(1)STVHDVVLVGGSTR	3	2.0484	9	0.309			1.019	1.062	1.049	1.126			0.807	1.107	1.063		1.16
osa03040 Spliceosome	0.641029	2	0.98	HORVU5Hr1G113180.1	319		Cluster-3	K	Heat shock 70 kDa protein 3	1	0.00994691	96.311	K(1)CMEPVEK	2	1.0486	9		0.613				0.858		1.283	1.227	0.917	1.1		1.212	0.844	0.946
osa03040 Spliceosome	0.641029	2	0.98	HORVU5Hr1G113180.1	326		Cluster-3	K	Heat shock 70 kDa protein 3	1	0.00117237	58.916	CMEPVEK(1)CLR	2	1.9722	6	0.468			1.06		0.56	1.572	1.508				0.839
osa03040 Spliceosome	0.641029	2	0.98	HORVU5Hr1G113180.1	253		Cluster-3	K	Heat shock 70 kDa protein 3	1	2.89e-11	162.8	MVNHFVQEFK(1)R	3	4.0717	53	0.564		0.66	1.043	0.975	1.006	0.962	1.196	1.274	1.028	0.993	1.019	1.1	1.077	1.055
osa03040 Spliceosome	0.641029	2	0.98	HORVU5Hr1G113180.1	335		Cluster-3	K	Heat shock 70 kDa protein 3	1	5.6e-06	59.77	MDK(1)STIHDVVLVGGSTR	3	0.49417	7			0.458		1.015			1.131		1.038		1.073	1.249	0.987
osa04144 Endocytosis	0.641029	2	0.98	HORVU5Hr1G021300.3	334		Cluster-3	K	Heat shock 70 kDa protein 3	1	5.51e-05	97.084	MDK(1)STVHDVVLVGGSTR	3	2.0484	9	0.309			1.019	1.062	1.049	1.126			0.807	1.107	1.063		1.16
osa04144 Endocytosis	0.641029	2	0.98	HORVU5Hr1G113180.1	319		Cluster-3	K	Heat shock 70 kDa protein 3	1	0.00994691	96.311	K(1)CMEPVEK	2	1.0486	9		0.613				0.858		1.283	1.227	0.917	1.1		1.212	0.844	0.946
osa04144 Endocytosis	0.641029	2	0.98	HORVU5Hr1G113180.1	326		Cluster-3	K	Heat shock 70 kDa protein 3	1	0.00117237	58.916	CMEPVEK(1)CLR	2	1.9722	6	0.468			1.06		0.56	1.572	1.508				0.839
osa04144 Endocytosis	0.641029	2	0.98	HORVU5Hr1G113180.1	253		Cluster-3	K	Heat shock 70 kDa protein 3	1	2.89e-11	162.8	MVNHFVQEFK(1)R	3	4.0717	53	0.564		0.66	1.043	0.975	1.006	0.962	1.196	1.274	1.028	0.993	1.019	1.1	1.077	1.055
osa04144 Endocytosis	0.641029	2	0.98	HORVU5Hr1G113180.1	335		Cluster-3	K	Heat shock 70 kDa protein 3	1	5.6e-06	59.77	MDK(1)STIHDVVLVGGSTR	3	0.49417	7			0.458		1.015			1.131		1.038		1.073	1.249	0.987
osa00940 Phenylpropanoid biosynthesis	0.235351	5	1.47	HORVU2Hr1G124960.3	290		Cluster-3	K	Peroxidase superfamily protein	1	0.000909595	54.309	QGLFK(1)SDQALIDHPDTR	3	0.80224	5			0.662				1.05			1.191			0.848	0.867
osa00940 Phenylpropanoid biosynthesis	0.235351	5	1.47	HORVU2Hr1G124930.1	206		Cluster-3	K	Peroxidase superfamily protein	1	1.05e-17	175.54	FK(1)PVFDTNPAIDGK	2	2.069	15	0.698	0.783	0.684	1.073	0.859	0.868	0.927	0.938	0.896	1.461	1.055	0.996	1.04	1.046	1.241
osa00940 Phenylpropanoid biosynthesis	0.235351	5	1.47	HORVU7Hr1G083550.1	240		Cluster-3	K	Peroxidase superfamily protein	1	1.75e-05	90.306	MGNIAPK(1)TGTQGQIR	2	0.60876	7		0.125			0.703	0.815		1.956				1.026			1.184
osa00940 Phenylpropanoid biosynthesis	0.235351	5	1.47	HORVU1Hr1G066600.1	86		Cluster-3	K	Peroxidase superfamily protein	1	0.000451466	90.689	TAEK(1)DALPNQTLR	2	1.0591	7			0.533				0.728	1.49			1.176		1.104	0.983	0.927
osa00940 Phenylpropanoid biosynthesis	0.235351	5	1.47	HORVU6Hr1G058820.1	359		Cluster-3	K	phenylalanine ammonia-lyase 2	1	0.015206	72.492	SATK(1)SIER	2	2.5293	7		0.681					1.019	0.912		1.136	1.155		1.074	1.09
osa00940 Phenylpropanoid biosynthesis	0.235351	5	1.47	HORVU6Hr1G058820.1	532		Cluster-3	K	phenylalanine ammonia-lyase 2	1	0.000648393	123.5	NCVTQVSK(1)K	2	1.8438	11		0.812	0.735	0.957		0.922	1.058		1.097	1.051	1.079	0.921	1.185	1.037
osa00250 Alanine, aspartate and glutamate metabolism	0.610373	4	0.98	HORVU2Hr1G030820.1	91		Cluster-3	K	alanine aminotransferase 2	1	7.73e-06	96.313	GEIVTHAQK(1)LEQELHK	3	2.6526	13	0.622	0.345			0.856	1.015	1.092	1.034	1.065	1.147	0.983	0.868	0.965	1.266	1.225
osa00250 Alanine, aspartate and glutamate metabolism	0.610373	4	0.98	HORVU4Hr1G075360.5	444		Cluster-3	K	alanine:glyoxylate aminotransferase 2	1	5.78e-05	83.775	DLGVLLGK(1)GGLHGNVFR	3	3.2388	7			0.245	0.695					0.698			1.463			1.663
osa00250 Alanine, aspartate and glutamate metabolism	0.610373	4	0.98	HORVU6Hr1G003470.2	327		Cluster-3	K	aspartate aminotransferase 1	1	4.72e-281	274.17	IFLEDGHQIGCAQSYAK(1)NMGLYGQR	3	1.6809	35	0.564	0.185		0.99	0.764	0.827	1.111	1.193	1.008	1.186	1.258	1.116	1.044	1.009	1.023
osa00250 Alanine, aspartate and glutamate metabolism	0.610373	4	0.98	HORVU2Hr1G093030.1	109		Cluster-3	K	glutamate dehydrogenase 2	1	0.00111733	76.605	AGIDVPALMK(1)HR	2	2.6898	9			0.379	1.112	0.448	1.342		1.039	1.037			0.922		0.926	1.529
osa00052 Galactose metabolism	0.724175	1	0.88	HORVU4Hr1G007620.2	87		Cluster-3	K	phosphoglucomutase	1	9.31e-16	137.58	DTTPYEGQK(1)PGTSGLR	2	1.4951	13	0.621		0.749	1.353	0.881	0.986		1.258	1.145	0.894	1.038	0.904	0.928	1.216	0.749
osa00020 Citrate cycle (TCA cycle)	0.0459626	12	1.61	HORVU1Hr1G023630.1	142		Cluster-3	K	Dihydrolipoyl dehydrogenase	1	4.77e-08	69.224	ALLHSSHMYHEAK(1)SSFAHHGVK	4	1.7492	11	0.775	0.977	0.958	0.954	0.824			0.984	1.147	1.079	1.112	1.088			1.081
osa00020 Citrate cycle (TCA cycle)	0.0459626	12	1.61	HORVU4Hr1G011850.1	185		Cluster-3	K	Dihydrolipoyllysine-residue succinyltransferase component of 2-oxoglutarate dehydrogenase complex	1	1.15e-41	162.78	IAVISK(1)SAAPSEAHVAPSEETSQK	3	1.7119	14	0.644	0.958	0.703	0.934		1.001	1.218	1.037	1.249	0.936	0.982	1.03	1.047	1.076	0.859
osa00020 Citrate cycle (TCA cycle)	0.0459626	12	1.61	HORVU2Hr1G070090.3	515		Cluster-3	K	"2-oxoglutarate dehydrogenase, E1 component"	1	8.8e-09	136.94	K(1)VSTILNEEFK	2	4.3415	29	0.689	0.729	0.907	0.851	0.854	0.978	1.14	1.227	1.199	0.924	1.537	0.987	1.046	0.953	0.919
osa00020 Citrate cycle (TCA cycle)	0.0459626	12	1.61	HORVU2Hr1G013170.1	535		Cluster-3	K	"2-oxoglutarate dehydrogenase, E1 component"	1	0.00806306	77.072	SKDYVPNK(1)R	2	-0.51079	4		0.837					1.116				1.121			0.905
osa00020 Citrate cycle (TCA cycle)	0.0459626	12	1.61	HORVU2Hr1G013170.1	486		Cluster-3	K	"2-oxoglutarate dehydrogenase, E1 component"	1	4.68e-35	188.6	MYQVIK(1)NHPSSLK	2	0.3716	19	0.641	0.836	0.693	1.187	0.971	0.947	1.308	1.431	1.191	1.045	1.037	1	0.998	0.87	0.801
osa00020 Citrate cycle (TCA cycle)	0.0459626	12	1.61	HORVU3Hr1G059060.2	302		Cluster-3	K	Isocitrate dehydrogenase [NADP]	1	2.19e-34	212.27	SK(1)YEAAGIWYEHR	2	1.0791	21	0.285	0.908	0.849	0.873	0.814	0.993	1.063	1.106	1.234		1.354	0.979	1.148	1.092	1.269
osa00020 Citrate cycle (TCA cycle)	0.0459626	12	1.61	HORVU6Hr1G003770.1	428		Cluster-3	K	Dihydrolipoyllysine-residue acetyltransferase component of pyruvate dehydrogenase complex	1	1.68e-104	261.49	GLGTIGEEVK(1)QLAQR	2	2.6946	18	0.091	0.153	0.982	1.44	0.543	0.85	1.621	1.068	1.124	0.799	0.724	2.058	0.821	1.523	0.782
osa00020 Citrate cycle (TCA cycle)	0.0459626	12	1.61	HORVU6Hr1G003770.1	523		Cluster-3	K	Dihydrolipoyllysine-residue acetyltransferase component of pyruvate dehydrogenase complex	1	0.000963403	106	AFK(1)GYIENPTTMLL	2	0.024485	5		0.197	0.869	0.797								1.732		1.321
osa00020 Citrate cycle (TCA cycle)	0.0459626	12	1.61	HORVU6Hr1G003770.1	211		Cluster-3	K	Dihydrolipoyllysine-residue acetyltransferase component of pyruvate dehydrogenase complex	1	4.91e-19	95.052	DYKPSAADAPAAPSESK(1)ATPEPAEPK	3	-0.0049137	6	0.376				0.967		1.112		0.218		1.493		1.75
osa00020 Citrate cycle (TCA cycle)	0.0459626	12	1.61	HORVU4Hr1G080640.1	792		Cluster-3	K	Aconitate hydratase 1	1	4.18e-10	124.69	YK(1)NEGHDTIILAGAEYGSGSSR	3	1.9327	20	0.58	0.652	0.581	1.182	0.77	1.01	0.943	0.874	1.095	1.128	1.178	1.21	1.198	1.275	1.073
osa00020 Citrate cycle (TCA cycle)	0.0459626	12	1.61	HORVU7Hr1G001330.9	403		Cluster-3	K	Dihydrolipoyllysine-residue acetyltransferase component of pyruvate dehydrogenase complex	1	0.000312777	120.33	K(1)ISINDLVIK	2	1.6303	14	0.636	0.733	0.655	1.395	0.868	0.763	0.853	1.011		1.498	1.117	1.138	1.214	1.021	1.021
osa00020 Citrate cycle (TCA cycle)	0.0459626	12	1.61	HORVU7Hr1G001330.9	563		Cluster-3	K	Dihydrolipoyllysine-residue acetyltransferase component of pyruvate dehydrogenase complex	1	8.97e-14	124.06	VIDGAMGAEWLK(1)AFK	2	1.5327	21		1.288	0.087	0.967	0.487		0.841	0.941	0.855	0.921	1.121	1.594	1.166	1.487
osa00020 Citrate cycle (TCA cycle)	0.0459626	12	1.61	HORVU6Hr1G047360.5	339		Cluster-3	K	"Isocitrate dehydrogenase [NAD] subunit 2, mitochondrial"	1	2.66e-09	119.55	IHNAILQTIAEGK(1)YR	3	2.803	13	0.521				1.049	0.92	1.097	1.282	0.905		0.888	0.92	1.052	0.974	1.028
osa00020 Citrate cycle (TCA cycle)	0.0459626	12	1.61	HORVU6Hr1G047360.5	213		Cluster-3	K	"Isocitrate dehydrogenase [NAD] subunit 2, mitochondrial"	1	0.000205967	108.4	TDGLFLK(1)CCR	2	1.0501	22	0.771		0.144	0.913	0.958	0.979	1.079	1.043	1.193	1.396	1.243	0.937	0.943		1.2
osa00020 Citrate cycle (TCA cycle)	0.0459626	12	1.61	HORVU0Hr1G013850.1	84		Cluster-3	K	"Succinate dehydrogenase [ubiquinone] flavoprotein subunit, mitochondrial"	1	4.09e-75	233.7	AFGGQSLDFGK(1)GGQAYR	2	1.2982	15	0.584	0.72	0.762	1.078	0.813	0.848	1.013	1.062	1.027	1.618	1.089	0.848	0.902	0.931	1.411
osa00020 Citrate cycle (TCA cycle)	0.0459626	12	1.61	HORVU6Hr1G058210.1	119		Cluster-3	K	Succinyl-CoA ligase [ADP-forming] subunit beta	1	8e-95	228.73	MLNQVLVTK(1)QTGPQGK	3	2.382	59	0.682	0.879	0.852	1.031	0.927	1.094	1.072	1.141	1.162	0.982	1.084	0.91	1.03	0.997	1.043
osa00020 Citrate cycle (TCA cycle)	0.0459626	12	1.61	HORVU1Hr1G041250.5	112		Cluster-3	K	Malate dehydrogenase	1	2.06e-21	128.68	NVSIYK(1)SQASALEAHAAPNCK	3	1.038	14		0.735	0.689	1.085	0.952	0.988	0.992	1.154	1.12	0.984	0.979	0.812	1.019	1.091	0.985
osa00020 Citrate cycle (TCA cycle)	0.0459626	12	1.61	HORVU1Hr1G041250.5	241		Cluster-3	K	Malate dehydrogenase	1	2.61e-08	121.69	K(1)LSSALSAASSACDHIR	3	3.2291	15	0.717	0.772	0.557	0.979	0.948	1.149	1.002	1.193	1.105	1	1.011	0.999	1.152	0.993	1.13
osa00620 Pyruvate metabolism	0.150174	8	1.47	HORVU1Hr1G023630.1	142		Cluster-3	K	Dihydrolipoyl dehydrogenase	1	4.77e-08	69.224	ALLHSSHMYHEAK(1)SSFAHHGVK	4	1.7492	11	0.775	0.977	0.958	0.954	0.824			0.984	1.147	1.079	1.112	1.088			1.081
osa00620 Pyruvate metabolism	0.150174	8	1.47	HORVU6Hr1G003770.1	428		Cluster-3	K	Dihydrolipoyllysine-residue acetyltransferase component of pyruvate dehydrogenase complex	1	1.68e-104	261.49	GLGTIGEEVK(1)QLAQR	2	2.6946	18	0.091	0.153	0.982	1.44	0.543	0.85	1.621	1.068	1.124	0.799	0.724	2.058	0.821	1.523	0.782
osa00620 Pyruvate metabolism	0.150174	8	1.47	HORVU6Hr1G003770.1	523		Cluster-3	K	Dihydrolipoyllysine-residue acetyltransferase component of pyruvate dehydrogenase complex	1	0.000963403	106	AFK(1)GYIENPTTMLL	2	0.024485	5		0.197	0.869	0.797								1.732		1.321
osa00620 Pyruvate metabolism	0.150174	8	1.47	HORVU6Hr1G003770.1	211		Cluster-3	K	Dihydrolipoyllysine-residue acetyltransferase component of pyruvate dehydrogenase complex	1	4.91e-19	95.052	DYKPSAADAPAAPSESK(1)ATPEPAEPK	3	-0.0049137	6	0.376				0.967		1.112		0.218		1.493		1.75
osa00620 Pyruvate metabolism	0.150174	8	1.47	HORVU5Hr1G041120.1	444		Cluster-3	K	Pyruvate kinase family protein	1	0.0119736	89.123	LK(1)TNQLK	2	-2.0339	4			0.655				1.143					0.965	1.204
osa00620 Pyruvate metabolism	0.150174	8	1.47	HORVU7Hr1G085150.1	239		Cluster-3	K	Lactoylglutathione lyase	1	0.00584634	66.087	ALGMK(1)LLR	2	1.8719	5			0.651					1.064	1.153			1.018	0.933
osa00620 Pyruvate metabolism	0.150174	8	1.47	HORVU1Hr1G045720.1	657		Cluster-3	K	NAD-dependent malic enzyme 2	1	1.06e-08	136.84	K(1)GILFPSISSIR	2	2.2919	16	1.16	0.881	0.316	0.997	0.825	0.767	1.135	1.058	1.077	0.905	1.032	1.349	1.031	1.305	1.024
osa00620 Pyruvate metabolism	0.150174	8	1.47	HORVU7Hr1G001330.9	403		Cluster-3	K	Dihydrolipoyllysine-residue acetyltransferase component of pyruvate dehydrogenase complex	1	0.000312777	120.33	K(1)ISINDLVIK	2	1.6303	14	0.636	0.733	0.655	1.395	0.868	0.763	0.853	1.011		1.498	1.117	1.138	1.214	1.021	1.021
osa00620 Pyruvate metabolism	0.150174	8	1.47	HORVU7Hr1G001330.9	563		Cluster-3	K	Dihydrolipoyllysine-residue acetyltransferase component of pyruvate dehydrogenase complex	1	8.97e-14	124.06	VIDGAMGAEWLK(1)AFK	2	1.5327	21		1.288	0.087	0.967	0.487		0.841	0.941	0.855	0.921	1.121	1.594	1.166	1.487
osa00620 Pyruvate metabolism	0.150174	8	1.47	HORVU1Hr1G041250.5	112		Cluster-3	K	Malate dehydrogenase	1	2.06e-21	128.68	NVSIYK(1)SQASALEAHAAPNCK	3	1.038	14		0.735	0.689	1.085	0.952	0.988	0.992	1.154	1.12	0.984	0.979	0.812	1.019	1.091	0.985
osa00620 Pyruvate metabolism	0.150174	8	1.47	HORVU1Hr1G041250.5	241		Cluster-3	K	Malate dehydrogenase	1	2.61e-08	121.69	K(1)LSSALSAASSACDHIR	3	3.2291	15	0.717	0.772	0.557	0.979	0.948	1.149	1.002	1.193	1.105	1	1.011	0.999	1.152	0.993	1.13
osa00620 Pyruvate metabolism	0.150174	8	1.47	HORVU7Hr1G042880.2	421		Cluster-3	K	Aldehyde dehydrogenase family 2 member C4	1	1.48e-17	104	SGVDSGATLVTGGDK(1)LGDK	2	1.5772	8	0.58			1.154		1.162		1.609			0.632	0.347	1.047		1.264
osa03060 Protein export	0.401567	1	2.21	HORVU6Hr1G008880.1	591		Cluster-3	K	Heat shock 70 kDa protein C	1	1.53e-06	144.27	LADK(1)LESEEK	2	0.42728	10		0.645					1.292	1.049	1.065		1.071		0.851	1.319	0.599
osa00520 Amino sugar and nucleotide sugar metabolism	0.385329	5	1.23	HORVU5Hr1G096370.1	139		Cluster-3	K	UDP-glucose 6-dehydrogenase family protein	1	1.73e-36	200.76	TAEAIEK(1)ILTHNSK	2	0.67271	14	0.595	0.708	0.678	1.1	0.885	1.118	1.198		0.976	1.108	1.149	0.956	0.95	0.862	1.49
osa00520 Amino sugar and nucleotide sugar metabolism	0.385329	5	1.23	HORVU4Hr1G038960.2	284		Cluster-3	K	"Alpha-1,4-glucan-protein synthase [UDP-forming]"	1	0.00389737	74.486	ASNPFVNLK(1)K	2	2.3607	9	0.057	1.133	1.132	1.085	0.967	1.089			1.174	1.299					1.199
osa00520 Amino sugar and nucleotide sugar metabolism	0.385329	5	1.23	HORVU4Hr1G059130.6	314		Cluster-3	K	UDP-glucuronic acid decarboxylase 3	1	0.00118496	60.547	AK(1)EVLDWEPK	2	3.1554	9	0.297	0.814	0.784	1.139		1.027		1.246	1.263	1.186		1.143
osa00520 Amino sugar and nucleotide sugar metabolism	0.385329	5	1.23	HORVU4Hr1G008270.8	454		Cluster-3	K	UDP-glucose 6-dehydrogenase family protein	1	0.00568178	67.464	NVVNADK(1)LR	2	2.0282	6		0.714				1.003			1.118	0.848		1.093			0.988
osa00520 Amino sugar and nucleotide sugar metabolism	0.385329	5	1.23	HORVU4Hr1G007620.2	87		Cluster-3	K	phosphoglucomutase	1	9.31e-16	137.58	DTTPYEGQK(1)PGTSGLR	2	1.4951	13	0.621		0.749	1.353	0.881	0.986		1.258	1.145	0.894	1.038	0.904	0.928	1.216	0.749
osa00450 Selenocompound metabolism	0.221724	2	2.21	HORVU5Hr1G006780.7	70		Cluster-3	K	5-methyltetrahydropteroyltriglutamate--homocysteine methyltransferase 1	1	5.6e-29	174.05	VTNEEVQK(1)AATALK	2	1.5807	20	0.735	0.855	0.823	1.121	0.963	1.021	1.139	1.28	1.179	0.974	1.022	0.934	0.996	1.023	0.868
osa00450 Selenocompound metabolism	0.221724	2	2.21	HORVU4Hr1G002270.3	36		Cluster-3	K	5-methyltetrahydropteroyltriglutamate--homocysteine methyltransferase 2	1	3.1e-28	154.94	SSAEDLEK(1)VATDLR	2	2.391	15	0.415	0.452	0.399	1.287	0.838	1.189	1.372	1.196	1.244	1.145	0.973	0.796	1.154	1.072	1.402
osa00450 Selenocompound metabolism	0.221724	2	2.21	HORVU4Hr1G002270.3	679		Cluster-3	K	5-methyltetrahydropteroyltriglutamate--homocysteine methyltransferase 2	1	1.39e-15	154.28	SDEK(1)LLSVFR	2	2.6835	13		0.448		1.132	0.891	0.824	1.09	1.169	1.008	0.825	1.019	1.453	1.025	0.993	0.976
osa00710 Carbon fixation in photosynthetic organisms	0.598492	6	0.98	HORVU2Hr1G030820.1	91		Cluster-3	K	alanine aminotransferase 2	1	7.73e-06	96.313	GEIVTHAQK(1)LEQELHK	3	2.6526	13	0.622	0.345			0.856	1.015	1.092	1.034	1.065	1.147	0.983	0.868	0.965	1.266	1.225
osa00710 Carbon fixation in photosynthetic organisms	0.598492	6	0.98	HORVU1Hr1G045720.1	657		Cluster-3	K	NAD-dependent malic enzyme 2	1	1.06e-08	136.84	K(1)GILFPSISSIR	2	2.2919	16	1.16	0.881	0.316	0.997	0.825	0.767	1.135	1.058	1.077	0.905	1.032	1.349	1.031	1.305	1.024
osa00710 Carbon fixation in photosynthetic organisms	0.598492	6	0.98	HORVU7Hr1G013600.3	524		Cluster-3	K	Transketolase	1	5.3e-10	120.65	ETAGAYK(1)VAVLNR	2	1.1205	13	0.679	0.777		1.081		0.943	0.967	1.063	1.111	1.045	1.134	1.068	0.94	0.942	0.995
osa00710 Carbon fixation in photosynthetic organisms	0.598492	6	0.98	HORVU3Hr1G013350.1	56		Cluster-3	K	triosephosphate isomerase	1	1.07e-05	117.18	K(1)FFVGGNWK	2	3.3032	14	0.622		0.829	0.911	0.668	0.89	1.092	1.066	1.08	0.961	0.951	0.997	1.028	0.985	1.341
osa00710 Carbon fixation in photosynthetic organisms	0.598492	6	0.98	HORVU3Hr1G013350.1	122		Cluster-3	K	triosephosphate isomerase	1	9.35e-09	130.99	LRPEIQVAAQNCWVK(1)K	3	1.7066	29	0.44	0.52	0.504	1.041	0.941	1.014	1.193	1.306	1.304	0.919	0.984	0.919	1.117	1.087	1.142
osa00710 Carbon fixation in photosynthetic organisms	0.598492	6	0.98	HORVU6Hr1G003470.2	327		Cluster-3	K	aspartate aminotransferase 1	1	4.72e-281	274.17	IFLEDGHQIGCAQSYAK(1)NMGLYGQR	3	1.6809	35	0.564	0.185		0.99	0.764	0.827	1.111	1.193	1.008	1.186	1.258	1.116	1.044	1.009	1.023
osa00710 Carbon fixation in photosynthetic organisms	0.598492	6	0.98	HORVU1Hr1G041250.5	112		Cluster-3	K	Malate dehydrogenase	1	2.06e-21	128.68	NVSIYK(1)SQASALEAHAAPNCK	3	1.038	14		0.735	0.689	1.085	0.952	0.988	0.992	1.154	1.12	0.984	0.979	0.812	1.019	1.091	0.985
osa00710 Carbon fixation in photosynthetic organisms	0.598492	6	0.98	HORVU1Hr1G041250.5	241		Cluster-3	K	Malate dehydrogenase	1	2.61e-08	121.69	K(1)LSSALSAASSACDHIR	3	3.2291	15	0.717	0.772	0.557	0.979	0.948	1.149	1.002	1.193	1.105	1	1.011	0.999	1.152	0.993	1.13
osa00310 Lysine degradation	0.194627	3	1.89	HORVU1Hr1G023630.1	142		Cluster-3	K	Dihydrolipoyl dehydrogenase	1	4.77e-08	69.224	ALLHSSHMYHEAK(1)SSFAHHGVK	4	1.7492	11	0.775	0.977	0.958	0.954	0.824			0.984	1.147	1.079	1.112	1.088			1.081
osa00310 Lysine degradation	0.194627	3	1.89	HORVU4Hr1G011850.1	185		Cluster-3	K	Dihydrolipoyllysine-residue succinyltransferase component of 2-oxoglutarate dehydrogenase complex	1	1.15e-41	162.78	IAVISK(1)SAAPSEAHVAPSEETSQK	3	1.7119	14	0.644	0.958	0.703	0.934		1.001	1.218	1.037	1.249	0.936	0.982	1.03	1.047	1.076	0.859
osa00310 Lysine degradation	0.194627	3	1.89	HORVU7Hr1G042880.2	421		Cluster-3	K	Aldehyde dehydrogenase family 2 member C4	1	1.48e-17	104	SGVDSGATLVTGGDK(1)LGDK	2	1.5772	8	0.58			1.154		1.162		1.609			0.632	0.347	1.047		1.264
osa03050 Proteasome	0.962208	2	0.44	HORVU1Hr1G028190.1	112		Cluster-3	K	Proteasome subunit beta type-7-A	1	8.19e-06	96.946	ATEGPIVADK(1)NCEK	2	-0.46226	7	0.954		0.388			1.065		1.259		1.149		0.873	1.158
osa03050 Proteasome	0.962208	2	0.44	HORVU1Hr1G028190.1	284		Cluster-3	K	Proteasome subunit beta type-7-A	1	3.2e-06	83.438	TFVSSK(1)GYSFNK	2	2.5816	10	0.801			0.964	0.849	0.931	0.917	1.221		0.955		1.049	0.948	1.098
osa03050 Proteasome	0.962208	2	0.44	HORVU7Hr1G027220.3	54		Cluster-3	K	Proteasome subunit alpha type-4-1	1	0.00326478	63.397	VTSK(1)LLQSSR	2	1.4381	5		0.724						1.155	1.088		1.009		0.897
osa00220 Arginine biosynthesis	0.469864	3	1.21	HORVU2Hr1G030820.1	91		Cluster-3	K	alanine aminotransferase 2	1	7.73e-06	96.313	GEIVTHAQK(1)LEQELHK	3	2.6526	13	0.622	0.345			0.856	1.015	1.092	1.034	1.065	1.147	0.983	0.868	0.965	1.266	1.225
osa00220 Arginine biosynthesis	0.469864	3	1.21	HORVU6Hr1G003470.2	327		Cluster-3	K	aspartate aminotransferase 1	1	4.72e-281	274.17	IFLEDGHQIGCAQSYAK(1)NMGLYGQR	3	1.6809	35	0.564	0.185		0.99	0.764	0.827	1.111	1.193	1.008	1.186	1.258	1.116	1.044	1.009	1.023
osa00220 Arginine biosynthesis	0.469864	3	1.21	HORVU2Hr1G093030.1	109		Cluster-3	K	glutamate dehydrogenase 2	1	0.00111733	76.605	AGIDVPALMK(1)HR	2	2.6898	9			0.379	1.112	0.448	1.342		1.039	1.037			0.922		0.926	1.529
osa00562 Inositol phosphate metabolism	0.129768	2	2.95	HORVU2Hr1G107550.1	177		Cluster-3	K	Aldehyde dehydrogenase family 9 member A1-B	1	0.000415224	74.849	TLK(1)DAWGDVFR	2	1.3843	8			0.65	1.048	0.857		0.983		1.104	0.84		1.366	0.975
osa00562 Inositol phosphate metabolism	0.129768	2	2.95	HORVU3Hr1G013350.1	56		Cluster-3	K	triosephosphate isomerase	1	1.07e-05	117.18	K(1)FFVGGNWK	2	3.3032	14	0.622		0.829	0.911	0.668	0.89	1.092	1.066	1.08	0.961	0.951	0.997	1.028	0.985	1.341
osa00562 Inositol phosphate metabolism	0.129768	2	2.95	HORVU3Hr1G013350.1	122		Cluster-3	K	triosephosphate isomerase	1	9.35e-09	130.99	LRPEIQVAAQNCWVK(1)K	3	1.7066	29	0.44	0.52	0.504	1.041	0.941	1.014	1.193	1.306	1.304	0.919	0.984	0.919	1.117	1.087	1.142
osa04016 MAPK signaling pathway - plant	0.572428	2	1.11	HORVU7Hr1G121700.1	316		Cluster-3	K	catalase 2	1	0.00119008	65.933	FHWK(1)PTCGVK	2	0.21438	10	0.893	0.765	1.044	0.893		1.12	0.924		1.073		1.336	1.007	1.101
osa04016 MAPK signaling pathway - plant	0.572428	2	1.11	HORVU2Hr1G010870.8	271		Cluster-3	K	40S ribosomal protein S6	1	0.0105643	67.507	SK(1)LSAATK	2	2.325	5			0.598	0.6			2.321		0.887		2.355
osa04016 MAPK signaling pathway - plant	0.572428	2	1.11	HORVU2Hr1G010870.8	151		Cluster-3	K	40S ribosomal protein S6	1	0.000119422	110.58	K(1)GENDLPGLTDTEKPR	3	1.4701	8	0.42	0.874	0.738					1.319	1.171		1.529			1.138	1.356
osa04626 Plant-pathogen interaction	0.835905	1	0.63	HORVU5Hr1G027910.15	257		Cluster-3	K	Chaperone protein htpG family protein	1	3.03e-26	158.02	TPK(1)EVSTEEYNEFYK	2	0.34365	16			0.522	0.933	0.464		1.121	1.28	1.226	1.252	1.023	0.949	0.706	1.258
osa00670 One carbon pool by folate	0.835905	1	0.63	HORVU4Hr1G011500.1	203		Cluster-3	K	serine hydroxymethyltransferase 2	1	2.31e-103	212.5	IMALDLPHGGHLSHGYQTDTK(1)K	3	0.52767	33	0.657	0.324	0.782	1.185	1.073	1.115	1.196	1.101	1.339	1.025	1.319	0.903	1.216	0.616	1.027
osa00670 One carbon pool by folate	0.835905	1	0.63	HORVU4Hr1G011500.1	241		Cluster-3	K	serine hydroxymethyltransferase 2	1	0.000142083	85.821	PK(1)LIVAGASAYAR	2	1.2636	9	0.326				0.97		1.003	1.163	1.232	1.014		0.97	1.068	0.972
osa04141 Protein processing in endoplasmic reticulum	0.286208	6	1.33	HORVU5Hr1G021300.3	334		Cluster-3	K	Heat shock 70 kDa protein 3	1	5.51e-05	97.084	MDK(1)STVHDVVLVGGSTR	3	2.0484	9	0.309			1.019	1.062	1.049	1.126			0.807	1.107	1.063		1.16
osa04141 Protein processing in endoplasmic reticulum	0.286208	6	1.33	HORVU5Hr1G027910.15	257		Cluster-3	K	Chaperone protein htpG family protein	1	3.03e-26	158.02	TPK(1)EVSTEEYNEFYK	2	0.34365	16			0.522	0.933	0.464		1.121	1.28	1.226	1.252	1.023	0.949	0.706	1.258
osa04141 Protein processing in endoplasmic reticulum	0.286208	6	1.33	HORVU5Hr1G113180.1	319		Cluster-3	K	Heat shock 70 kDa protein 3	1	0.00994691	96.311	K(1)CMEPVEK	2	1.0486	9		0.613				0.858		1.283	1.227	0.917	1.1		1.212	0.844	0.946
osa04141 Protein processing in endoplasmic reticulum	0.286208	6	1.33	HORVU5Hr1G113180.1	326		Cluster-3	K	Heat shock 70 kDa protein 3	1	0.00117237	58.916	CMEPVEK(1)CLR	2	1.9722	6	0.468			1.06		0.56	1.572	1.508				0.839
osa04141 Protein processing in endoplasmic reticulum	0.286208	6	1.33	HORVU5Hr1G113180.1	253		Cluster-3	K	Heat shock 70 kDa protein 3	1	2.89e-11	162.8	MVNHFVQEFK(1)R	3	4.0717	53	0.564		0.66	1.043	0.975	1.006	0.962	1.196	1.274	1.028	0.993	1.019	1.1	1.077	1.055
osa04141 Protein processing in endoplasmic reticulum	0.286208	6	1.33	HORVU5Hr1G113180.1	335		Cluster-3	K	Heat shock 70 kDa protein 3	1	5.6e-06	59.77	MDK(1)STIHDVVLVGGSTR	3	0.49417	7			0.458		1.015			1.131		1.038		1.073	1.249	0.987
osa04141 Protein processing in endoplasmic reticulum	0.286208	6	1.33	HORVU6Hr1G018370.1	195		Cluster-3	K	calnexin 1	1	0.00331755	69.093	VHFILK(1)HK	2	3.843	11	0.738	0.884	0.832	1.031	0.79		1.175	1.358		1.093	1.131			1.119	0.873
osa04141 Protein processing in endoplasmic reticulum	0.286208	6	1.33	HORVU4Hr1G043910.1	203		Cluster-3	K	Protein disulfide-isomerase	1	8.16e-06	87.573	EIK(1)APEDATYLEDGK	2	1.1733	16	0.356		0.348	1.786	0.569	0.804	1.179	1.583	1.234	0.826	1.037	0.819	0.782	0.583	1.742
osa04141 Protein processing in endoplasmic reticulum	0.286208	6	1.33	HORVU4Hr1G043910.1	192		Cluster-3	K	Protein disulfide-isomerase	1	0.00311236	83.438	EAEGIVEYLK(1)K	2	-0.097452	6		0.83	0.699				1.242			1.225		0.965	0.999
osa04141 Protein processing in endoplasmic reticulum	0.286208	6	1.33	HORVU4Hr1G043910.1	133		Cluster-3	K	Protein disulfide-isomerase	1	1.61e-11	121.86	AAQLLSK(1)HDPAIVLAK	2	1.2062	14		0.506	0.557	1.06	0.83	0.945	1.116	1.008	1.21	1.26	1.002	0.913	0.826	0.925	1.511
osa04141 Protein processing in endoplasmic reticulum	0.286208	6	1.33	HORVU6Hr1G008880.1	591		Cluster-3	K	Heat shock 70 kDa protein C	1	1.53e-06	144.27	LADK(1)LESEEK	2	0.42728	10		0.645					1.292	1.049	1.065		1.071		0.851	1.319	0.599
osa00280 Valine, leucine and isoleucine degradation	0.334257	5	1.3	HORVU1Hr1G023630.1	142		Cluster-3	K	Dihydrolipoyl dehydrogenase	1	4.77e-08	69.224	ALLHSSHMYHEAK(1)SSFAHHGVK	4	1.7492	11	0.775	0.977	0.958	0.954	0.824			0.984	1.147	1.079	1.112	1.088			1.081
osa00280 Valine, leucine and isoleucine degradation	0.334257	5	1.3	HORVU2Hr1G107550.1	177		Cluster-3	K	Aldehyde dehydrogenase family 9 member A1-B	1	0.000415224	74.849	TLK(1)DAWGDVFR	2	1.3843	8			0.65	1.048	0.857		0.983		1.104	0.84		1.366	0.975
osa00280 Valine, leucine and isoleucine degradation	0.334257	5	1.3	HORVU4Hr1G075360.5	444		Cluster-3	K	alanine:glyoxylate aminotransferase 2	1	5.78e-05	83.775	DLGVLLGK(1)GGLHGNVFR	3	3.2388	7			0.245	0.695					0.698			1.463			1.663
osa00280 Valine, leucine and isoleucine degradation	0.334257	5	1.3	HORVU7Hr1G085310.1	363		Cluster-3	K	3-hydroxyisobutyryl-CoA hydrolase 1	1	0.000238068	83.775	K(1)GAPFSLCLTQK	2	1.5476	13	0.764	0.776	0.804	1.101	0.786		1.16	0.885	0.934		1.197	0.984	1.138	0.947	1.412
osa00280 Valine, leucine and isoleucine degradation	0.334257	5	1.3	HORVU7Hr1G042880.2	421		Cluster-3	K	Aldehyde dehydrogenase family 2 member C4	1	1.48e-17	104	SGVDSGATLVTGGDK(1)LGDK	2	1.5772	8	0.58			1.154		1.162		1.609			0.632	0.347	1.047		1.264
osa00591 Linoleic acid metabolism	0.537466	1	1.47	HORVU4Hr1G005920.1	332		Cluster-3	K	lipoxygenase 1	1	0.00209376	79.809	NK(1)IPLQFIK	2	0.47776	6		0.606	0.795			1.016	0.982				0.986			1.658
osa00910 Nitrogen metabolism	0.642713	1	1.11	HORVU2Hr1G093030.1	109		Cluster-3	K	glutamate dehydrogenase 2	1	0.00111733	76.605	AGIDVPALMK(1)HR	2	2.6898	9			0.379	1.112	0.448	1.342		1.039	1.037			0.922		0.926	1.529
osa03010 Ribosome	0.00172474	36	1.5	HORVU3Hr1G084310.1	129		Cluster-3	K	60S ribosomal protein L1-A	1	1.54e-05	86.243	K(1)YHAFLASEAIIK	3	3.5348	18		0.514	0.507	1.053	1.066		1.059	1.195	1.098	1.003	1.121	0.975	1.22	1.079	0.973
osa03010 Ribosome	0.00172474	36	1.5	HORVU5Hr1G096060.1	83		Cluster-3	K	60S ribosomal protein L13a-4	1	0.00327032	96.51	APAK(1)ILWR	2	1.3738	8	0.59	0.664						1.149	1.157	1.106	1.064	1.152		0.933
osa03010 Ribosome	0.00172474	36	1.5	HORVU5Hr1G096060.1	70		Cluster-3	K	60S ribosomal protein L13a-4	1	8.42e-05	87.895	MNTK(1)PSHGPIHFR	3	3.0637	12		0.593		1.025	0.85	0.992	1.097		1.218	0.978	1.125	1.08
osa03010 Ribosome	0.00172474	36	1.5	HORVU4Hr1G075710.1	327		Cluster-3	K	60S ribosomal protein L4-1	1	6.44e-39	171.2	LINSDEVQSVVK(1)PINK	2	0.013602	17	0.21	0.132		1.107	0.731	0.684	1.209	1.237	1.442	1.539	0.797	1.207	1.394	0.813	1.49
osa03010 Ribosome	0.00172474	36	1.5	HORVU4Hr1G075710.1	392		Cluster-3	K	60S ribosomal protein L4-1	1	0.00183581	57.032	LSAEEASK(1)IK	2	1.1178	7	0.797			0.939	0.89	0.864		1.239			1.198			1.118
osa03010 Ribosome	0.00172474	36	1.5	HORVU4Hr1G075710.1	228		Cluster-3	K	60S ribosomal protein L4-1	1	1.66e-05	96.946	K(1)GPLIVYGTEGSK	2	0.41613	12		0.784	0.905	0.975	0.894		0.838	1.004	1.169	1.043	1.017	1.106	1.156	1.11
osa03010 Ribosome	0.00172474	36	1.5	HORVU4Hr1G075710.1	307		Cluster-3	K	60S ribosomal protein L4-1	1	0.000410567	112.8	PK(1)MTNADLGR	2	-0.047715	14	0.79		0.705	0.971	0.966	1.011	1.072		1.233	1.036		1.184	1.038	1.18	0.944
osa03010 Ribosome	0.00172474	36	1.5	HORVU7Hr1G075360.2	32		Cluster-3	K	60S acidic ribosomal protein family	1	0.000419123	83.623	IATVVK(1)AAGIK	2	2.1638	15	0.653	0.65	0.761	1.078	0.977	1.071	0.946	1.315	1.248	1.131	1.201	1.129	0.952		0.906
osa03010 Ribosome	0.00172474	36	1.5	HORVU7Hr1G088580.1	59		Cluster-3	K	40S ribosomal protein S24-2	1	1.2959e-05	92.445	K(1)QFVLEVIHPGR	2	1.071	17			0.367	1.13	0.671	0.831	0.991	1.113	1.02	1.369	1.085	1.02		1.021
osa03010 Ribosome	0.00172474	36	1.5	HORVU4Hr1G077240.1	183		Cluster-3	K	40s ribosomal protein SA	1	9.61e-41	146.37	AVLK(1)FAQHTGANAIAGR	3	3.3508	20		0.623	0.763	0.998			0.867	0.965	1.058	1.122	1.291	1.032	1.043	0.958	0.954
osa03010 Ribosome	0.00172474	36	1.5	HORVU5Hr1G112390.1	29		Cluster-3	K	30S ribosomal protein S12	1	0.00519298	92.732	K(1)SHLGNEWK	2	-1.435	5		0.555						0.855	1.02			1.041	0.918
osa03010 Ribosome	0.00172474	36	1.5	HORVU3Hr1G026060.1	66		Cluster-3	K	50S ribosomal protein L5	1	0.0015911	101.48	RNEK(1)IACYVTIR	3	3.8462	22	0.488	0.642	0.684	0.592		1.325	1.37	1.442	1.383	0.9	1.036	1.015	1.238	1.241	0.471
osa03010 Ribosome	0.00172474	36	1.5	HORVU3Hr1G026060.1	176		Cluster-3	K	50S ribosomal protein L5	1	6.86e-08	140.05	YEGVILNK(1)SHAS	2	1.6753	15	0.758	0.793	0.872	1.235	0.977	0.896	1.107	0.941	1.1	0.994	1.07	1.01	1.149	1.21	0.964
osa03010 Ribosome	0.00172474	36	1.5	HORVU5Hr1G108990.2	103		Cluster-3	K	60S ribosomal protein L7-4	1	0.00108634	69.915	GINAMHPK(1)TK	2	1.4903	10	0.67			1.01	0.944	1.04	1.192				0.906	0.872	1.136	0.887	1.158
osa03010 Ribosome	0.00172474	36	1.5	HORVU5Hr1G108990.2	213		Cluster-3	K	60S ribosomal protein L7-4	1	0.00803626	62.88	LK(1)APLGGLK	2	4.3614	7	0.704		0.9	1.039			0.897	1.217	1.192			1.077
osa03010 Ribosome	0.00172474	36	1.5	HORVU7Hr1G002060.1	124		Cluster-3	K	Ribosomal protein L6 family	1	1.36e-32	153.33	K(1)VDMLDGVTILR	2	1.8566	13			0.391	1.517	0.806	0.833	1.229	0.957	1.198	1.028	0.455	1.495	0.654	0.682	1.506
osa03010 Ribosome	0.00172474	36	1.5	HORVU3Hr1G026880.1	51		Cluster-3	K	60S ribosomal protein L26-1	1	6.45e-06	130.31	K(1)DDEVQVVR	2	2.2228	15	0.942	0.723	0.707	1.188	0.687	0.933	0.973	1.452	1.092	1.072	0.856	1.027	1.29	1.196	1.099
osa03010 Ribosome	0.00172474	36	1.5	HORVU3Hr1G026880.1	68		Cluster-3	K	60S ribosomal protein L26-1	1	0.00145336	69.905	EGK(1)VVQVYR	2	0.90798	12	0.886	0.682		0.978	0.534	0.986	1.009	1.198	1.209	1.156	1.074		1.281		1.249
osa03010 Ribosome	0.00172474	36	1.5	HORVU5Hr1G081590.1	154		Cluster-3	K	60S ribosomal protein L44	1	0.00222952	108.3	HFEIGGDK(1)K	2	1.9525	15	0.742	0.818	0.928	1.053	0.86	1.05	1.128	1.406	1.004	1.042	1.044		1.017	1.094	0.893
osa03010 Ribosome	0.00172474	36	1.5	HORVU5Hr1G021730.2	201		Cluster-3	K	50S ribosomal protein L2	0.999995	0.000302004	79.311	TEKPMLK(1)AGNAYHK	3	1.5908	8	0.693	0.757			1.023		1.186	1.117	1.129		1.083			1.002
osa03010 Ribosome	0.00172474	36	1.5	HORVU5Hr1G021730.2	169		Cluster-3	K	50S ribosomal protein L2	1	0.0169297	60.589	IK(1)LPSGAK	2	2.8345	7			0.819		0.873			1.15	1.079			1.103		0.925	0.927
osa03010 Ribosome	0.00172474	36	1.5	HORVU5Hr1G021730.2	80		Cluster-3	K	50S ribosomal protein L2	1	0.000917387	88.921	GAPLAK(1)VTFR	2	2.4767	11	0.515	0.664			0.968	0.861	0.993	0.968	1.214		1.236	1.134	1.098		1.299
osa03010 Ribosome	0.00172474	36	1.5	HORVU5Hr1G021730.2	208		Cluster-3	K	50S ribosomal protein L2	1	0.00215816	65.313	AGNAYHK(1)YR	2	1.7879	5			0.708		0.899			1.021			1.021				1.289
osa03010 Ribosome	0.00172474	36	1.5	HORVU7Hr1G073720.5	273		Cluster-3	K	60S acidic ribosomal protein P0	1	0.00547679	62.88	EYLK(1)DPSK	2	2.9618	10		0.5	1.029	0.981	1.11		1.387			1.087		0.995	1.182	1.309	0.459
osa03010 Ribosome	0.00172474	36	1.5	HORVU4Hr1G055230.1	95		Cluster-3	K	40S ribosomal protein S7	1	7.24e-15	118.06	K(1)AVVIHVPYR	2	2.7039	22	0.506	0.709	0.733	1.228	0.682	0.81	0.945	1.175	1.334	1.145	1.578	1.002	1.169	1.154	1.062
osa03010 Ribosome	0.00172474	36	1.5	HORVU4Hr1G055230.1	194		Cluster-3	K	40S ribosomal protein S7	1	0.00887562	58.286	IYLDPK(1)ER	2	3.4835	10	0.649		0.796			1.007		0.974	1.169	0.908	1.263	0.964		1.198	1.039
osa03010 Ribosome	0.00172474	36	1.5	HORVU5Hr1G075500.3	85		Cluster-3	K	60S ribosomal protein L32-1	1	0.00320308	84.699	HYLPNK(1)FK	2	2.665	14	0.642	0.913		1.006		1.062	1.062	1.29	1.241	1.017	1.089		0.912	1.089	1.087
osa03010 Ribosome	0.00172474	36	1.5	HORVU5Hr1G109910.2	157		Cluster-3	K	30S ribosomal protein S5	1	0.000121767	126.82	CAK(1)EVATAIR	2	3.4508	10	0.827		0.891			1.001	1.19	1.175		0.803	1.115	1.107		1.044	0.756
osa03010 Ribosome	0.00172474	36	1.5	HORVU5Hr1G109910.2	78		Cluster-3	K	30S ribosomal protein S5	1	0.00170244	67.464	WVPVTK(1)LGR	2	2.4583	7		0.641			0.717			1.183		1.247			1.208	0.71	1.187
osa03010 Ribosome	0.00172474	36	1.5	HORVU5Hr1G104720.1	83		Cluster-3	K	30S ribosomal protein S13	1	0.00645883	103.8	KADIDMNK(1)R	2	1.6795	8		0.494	0.59	0.994	1.187			1.205	1.219		1.067		1.23
osa03010 Ribosome	0.00172474	36	1.5	HORVU5Hr1G104720.1	76		Cluster-3	K	30S ribosomal protein S13	1	0.00101154	117.39	K(1)ADIDMNKR	2	1.2134	13	0.816	0.704	0.766	0.83		0.73	1.23	1.266	1.227	1.171	1.214	0.913	1.099	1.079
osa03010 Ribosome	0.00172474	36	1.5	HORVU1Hr1G024710.2	106		Cluster-3	K	60S ribosomal protein L10-2	1	0.000145352	103.8	HAGK(1)DAFHLR	3	6.4654	12		0.825		0.805	0.916	0.874	0.876	1.228	1.015	0.975	1.101	1.075		1.13	1.129
osa03010 Ribosome	0.00172474	36	1.5	HORVU1Hr1G024710.2	125		Cluster-3	K	60S ribosomal protein L10-2	1	4.38e-07	126.29	INK(1)MLSCAGADR	2	0.29035	22	0.666	0.693	0.603	1.196	0.874	1.108	1.081	1.438	1.303	0.83	1.113	1.017	1.178	1.01	0.937
osa03010 Ribosome	0.00172474	36	1.5	HORVU6Hr1G070670.1	85		Cluster-3	K	60S ribosomal protein L31	1	0.00151471	88.35	IDVK(1)LNK	2	2.7072	10	0.824			1.01	0.853	1.045	0.974	1.215	1.115		1.122	0.962		0.837
osa03010 Ribosome	0.00172474	36	1.5	HORVU5Hr1G092630.1	200		Cluster-3	K	60S ribosomal protein L5-1	1	1.03e-13	154.94	GALDGGLDIPHSDK(1)R	2	0.79276	13	0.39	0.822	0.673	0.847	0.937		0.799	1.388		1.264	1.383	1.306	1.038	1.238	0.917
osa03010 Ribosome	0.00172474	36	1.5	HORVU1Hr1G021720.1	240		Cluster-3	K	40S ribosomal protein S4	1	0.00136254	88.24	GTKPWVSLPK(1)GK	2	0.25516	9	0.827		0.966		0.728	0.934	1.108	1.072		1.154			0.981	1.31
osa03010 Ribosome	0.00172474	36	1.5	HORVU1Hr1G021720.1	106		Cluster-3	K	40S ribosomal protein S4	1	0.00334333	84.699	LLYDTK(1)GR	2	2.5382	12	0.822	0.714		1.046	0.946	1.043	0.944	1.086	1.108		1.15	1.095	1.132	0.999
osa03010 Ribosome	0.00172474	36	1.5	HORVU1Hr1G021720.1	196		Cluster-3	K	40S ribosomal protein S4	1	0.0125173	56.89	VGVIK(1)NR	2	0.62136	5			0.778			0.915			1.095		1.016		1.157
osa03010 Ribosome	0.00172474	36	1.5	HORVU1Hr1G021720.1	202		Cluster-3	K	40S ribosomal protein S4	1	7.44e-28	173.26	HK(1)GTFETIHVEDAQGHQFATR	4	1.7909	27	0.654	0.687	0.696	0.937	0.855	0.915	1.043	1.193	1.14	1.101	1.248	1.222	1.141	1.222	0.951
osa03010 Ribosome	0.00172474	36	1.5	HORVU4Hr1G070370.1	171		Cluster-3	K	40S ribosomal protein S3a	1	0.00542551	65.156	MFAIGFTK(1)R	2	4.4404	7		0.326				0.698		1.215	1.084			0.873		1.346	1.38
osa03010 Ribosome	0.00172474	36	1.5	HORVU4Hr1G070370.1	222		Cluster-3	K	40S ribosomal protein S3a	1	0.00513808	60.547	FIPEVIGK(1)EIEK	2	0.5233	7	0.231			1.218	0.774	1.036		1.118				0.988			1.683
osa03010 Ribosome	0.00172474	36	1.5	HORVU3Hr1G066430.3	22		Cluster-3	K	60S ribosomal protein L28-1	1	1.33e-07	80.623	NNCFLIK(1)QFGNSNAK	2	-1.2901	12		0.722		0.985			1.158	0.962	0.484		1.232				1.402
osa03010 Ribosome	0.00172474	36	1.5	HORVU3Hr1G066430.3	35		Cluster-3	K	60S ribosomal protein L28-1	1	7.55e-08	106.47	VQFSK(1)EPNNLYNVHSYK	3	1.6948	8	0.428							0.934	1.203		1	0.941	1.203	1.021	1.09
osa03010 Ribosome	0.00172474	36	1.5	HORVU7Hr1G096990.2	45		Cluster-3	K	60S acidic ribosomal protein family	1	2.09e-19	130.65	QHK(1)GELEASAATPYDLQR	3	1.8214	12	0.813		0.814	0.913	0.897	0.845		1.138		1.027	1.115	1.036	1.169	1.09	0.84
osa03010 Ribosome	0.00172474	36	1.5	HORVU2Hr1G029890.1	2		Cluster-3	K	40S ribosomal protein S6	1	4.31e-13	129.69	MK(1)LNIANPTTGCQK	2	2.2543	10			0.589	0.825	1.023	0.791		1.55	1.245	0.992	0.781	0.872
osa03010 Ribosome	0.00172474	36	1.5	HORVU6Hr1G009400.2	122		Cluster-3	K	60S ribosomal protein L13-1	1	0.00302197	104.76	AK(1)LVIFPR	2	4.5729	21		0.704	0.643	0.917	0.673	0.872	0.984	1.125	1.16	1.463	1.049	0.875	1.019	1.26	0.945
osa03010 Ribosome	0.00172474	36	1.5	HORVU6Hr1G052600.3	139		Cluster-3	K	60S ribosomal protein L6	1	0.00552681	80.294	VVFLK(1)QLK	2	3.261	6		0.773	0.652			1.001	1.173				1.238	1.158
osa03010 Ribosome	0.00172474	36	1.5	HORVU7Hr1G050170.1	64		Cluster-3	K	60S ribosomal protein L31	1	0.00387328	53.517	LNK(1)LIWSSGIR	2	1.1084	5			0.369			0.482	1.036	1.275							1.737
osa03010 Ribosome	0.00172474	36	1.5	HORVU2Hr1G067370.5	42		Cluster-3	K	40S ribosomal protein S8	1	0.00447076	85.813	LSSNK(1)TVR	2	-0.040942	8	0.858		0.837				1.096	1.081	1.097	1.145	0.956		0.867
osa03010 Ribosome	0.00172474	36	1.5	HORVU1Hr1G072060.1	71		Cluster-3	K	30S ribosomal protein S8	1	0.00108634	72.042	LNK(1)CGVISPR	2	1.5838	8	0.73				1.013		0.991			1.011		1.161	1.027	1.188	0.987
osa03010 Ribosome	0.00172474	36	1.5	HORVU4Hr1G084420.2	61		Cluster-3	K	60S ribosomal protein L21-2	1	0.000133502	103.69	TYK(1)VGEHVDVK	2	0.094806	13	0.531	0.862	0.878	1.055	0.953	0.944		1.176	1.138	1.171	1.116	1.008	1.13	1.054
osa03010 Ribosome	0.00172474	36	1.5	HORVU4Hr1G023530.1	93		Cluster-3	K	30S ribosomal protein S9	1	7.24e-06	130.79	QAIAK(1)SLVAYYQK	2	-1.7348	12	0.45		0.452	0.958	0.842	0.69	1.007		1.205	1.434	1.404	1.153	1.254	1.309
osa03010 Ribosome	0.00172474	36	1.5	HORVU0Hr1G023290.1	37		Cluster-3	K	60S ribosomal protein L30	1	0.00873258	73.637	TVLK(1)TLR	2	2.6517	6	0.85	0.774	1.031	1.025						1.205				1.239
osa03010 Ribosome	0.00172474	36	1.5	HORVU4Hr1G001220.3	59		Cluster-3	K	40S ribosomal protein S25-4	1	9.46e-08	110.88	YK(1)QITPSVLSER	2	1.71	15	0.538	0.717	0.619	1.032	1.081	0.864	1.027	1.106	1.041	1.162	1.225	0.959	1.204	1.111	1.032
osa03010 Ribosome	0.00172474	36	1.5	HORVU2Hr1G099230.8	127		Cluster-3	K	40S ribosomal protein S11	1	1.1897e-05	118.91	IIAGTCHSAK(1)MNR	2	0.13693	18	0.775			1.074	0.799		1.312		0.949	0.832	1.248	0.888		1.083
osa03010 Ribosome	0.00172474	36	1.5	HORVU2Hr1G099230.8	189		Cluster-3	K	40S ribosomal protein S11	1	5.68e-29	142.51	FNVLK(1)VVPAGTTGGGK	2	0.657	12	0.486	0.561	0.644			0.926	1.018		1.057	1.467	1.228	1.112	1.043	1.045	1.277
osa03010 Ribosome	0.00172474	36	1.5	HORVU2Hr1G099230.8	143		Cluster-3	K	40S ribosomal protein S11	1	0.00919255	93.561	NYLHFVK(1)K	2	0.81967	10	0.701		0.954	0.942		0.914	0.894	1.314			1.107	1.106	1.164		0.823
osa00053 Ascorbate and aldarate metabolism	0.393755	4	1.26	HORVU5Hr1G096370.1	139		Cluster-3	K	UDP-glucose 6-dehydrogenase family protein	1	1.73e-36	200.76	TAEAIEK(1)ILTHNSK	2	0.67271	14	0.595	0.708	0.678	1.1	0.885	1.118	1.198		0.976	1.108	1.149	0.956	0.95	0.862	1.49
osa00053 Ascorbate and aldarate metabolism	0.393755	4	1.26	HORVU4Hr1G008270.8	454		Cluster-3	K	UDP-glucose 6-dehydrogenase family protein	1	0.00568178	67.464	NVVNADK(1)LR	2	2.0282	6		0.714				1.003			1.118	0.848		1.093			0.988
osa00053 Ascorbate and aldarate metabolism	0.393755	4	1.26	HORVU2Hr1G075970.1	160		Cluster-3	K	Peroxidase superfamily protein	1	0.000311664	62.271	ELLK(1)TTHCHPILVR	3	3.0879	5	0.806			1.197		0.667			1.138		1.199
osa00053 Ascorbate and aldarate metabolism	0.393755	4	1.26	HORVU7Hr1G042880.2	421		Cluster-3	K	Aldehyde dehydrogenase family 2 member C4	1	1.48e-17	104	SGVDSGATLVTGGDK(1)LGDK	2	1.5772	8	0.58			1.154		1.162		1.609			0.632	0.347	1.047		1.264
osa00010 Glycolysis / Gluconeogenesis	0.538595	9	1.02	HORVU1Hr1G023630.1	142		Cluster-3	K	Dihydrolipoyl dehydrogenase	1	4.77e-08	69.224	ALLHSSHMYHEAK(1)SSFAHHGVK	4	1.7492	11	0.775	0.977	0.958	0.954	0.824			0.984	1.147	1.079	1.112	1.088			1.081
osa00010 Glycolysis / Gluconeogenesis	0.538595	9	1.02	HORVU3Hr1G013350.1	56		Cluster-3	K	triosephosphate isomerase	1	1.07e-05	117.18	K(1)FFVGGNWK	2	3.3032	14	0.622		0.829	0.911	0.668	0.89	1.092	1.066	1.08	0.961	0.951	0.997	1.028	0.985	1.341
osa00010 Glycolysis / Gluconeogenesis	0.538595	9	1.02	HORVU3Hr1G013350.1	122		Cluster-3	K	triosephosphate isomerase	1	9.35e-09	130.99	LRPEIQVAAQNCWVK(1)K	3	1.7066	29	0.44	0.52	0.504	1.041	0.941	1.014	1.193	1.306	1.304	0.919	0.984	0.919	1.117	1.087	1.142
osa00010 Glycolysis / Gluconeogenesis	0.538595	9	1.02	HORVU6Hr1G003770.1	428		Cluster-3	K	Dihydrolipoyllysine-residue acetyltransferase component of pyruvate dehydrogenase complex	1	1.68e-104	261.49	GLGTIGEEVK(1)QLAQR	2	2.6946	18	0.091	0.153	0.982	1.44	0.543	0.85	1.621	1.068	1.124	0.799	0.724	2.058	0.821	1.523	0.782
osa00010 Glycolysis / Gluconeogenesis	0.538595	9	1.02	HORVU6Hr1G003770.1	523		Cluster-3	K	Dihydrolipoyllysine-residue acetyltransferase component of pyruvate dehydrogenase complex	1	0.000963403	106	AFK(1)GYIENPTTMLL	2	0.024485	5		0.197	0.869	0.797								1.732		1.321
osa00010 Glycolysis / Gluconeogenesis	0.538595	9	1.02	HORVU6Hr1G003770.1	211		Cluster-3	K	Dihydrolipoyllysine-residue acetyltransferase component of pyruvate dehydrogenase complex	1	4.91e-19	95.052	DYKPSAADAPAAPSESK(1)ATPEPAEPK	3	-0.0049137	6	0.376				0.967		1.112		0.218		1.493		1.75
osa00010 Glycolysis / Gluconeogenesis	0.538595	9	1.02	HORVU5Hr1G041120.1	444		Cluster-3	K	Pyruvate kinase family protein	1	0.0119736	89.123	LK(1)TNQLK	2	-2.0339	4			0.655				1.143					0.965	1.204
osa00010 Glycolysis / Gluconeogenesis	0.538595	9	1.02	HORVU7Hr1G001330.9	403		Cluster-3	K	Dihydrolipoyllysine-residue acetyltransferase component of pyruvate dehydrogenase complex	1	0.000312777	120.33	K(1)ISINDLVIK	2	1.6303	14	0.636	0.733	0.655	1.395	0.868	0.763	0.853	1.011		1.498	1.117	1.138	1.214	1.021	1.021
osa00010 Glycolysis / Gluconeogenesis	0.538595	9	1.02	HORVU7Hr1G001330.9	563		Cluster-3	K	Dihydrolipoyllysine-residue acetyltransferase component of pyruvate dehydrogenase complex	1	8.97e-14	124.06	VIDGAMGAEWLK(1)AFK	2	1.5327	21		1.288	0.087	0.967	0.487		0.841	0.941	0.855	0.921	1.121	1.594	1.166	1.487
osa00010 Glycolysis / Gluconeogenesis	0.538595	9	1.02	HORVU5Hr1G002040.4	181		Cluster-3	K	Enolase	1	7.01e-09	106	K(1)IPLYQHIANLAGNK	3	0.75094	17		0.514			0.893		1.051	1.123	1.054	1.027	1.008		1.071	0.96
osa00010 Glycolysis / Gluconeogenesis	0.538595	9	1.02	HORVU3Hr1G080530.5	353		Cluster-3	K	"Phosphoglycerate mutase, 2,3-bisphosphoglycerate-independent"	1	8.38e-08	114.39	TSGEYLVK(1)NGVR	2	-0.30332	13		0.891	0.798	0.811		0.986	0.891	0.932	0.799	0.642	1.445	1.091	0.917	1.327	1.096
osa00010 Glycolysis / Gluconeogenesis	0.538595	9	1.02	HORVU7Hr1G042880.2	421		Cluster-3	K	Aldehyde dehydrogenase family 2 member C4	1	1.48e-17	104	SGVDSGATLVTGGDK(1)LGDK	2	1.5772	8	0.58			1.154		1.162		1.609			0.632	0.347	1.047		1.264
osa00010 Glycolysis / Gluconeogenesis	0.538595	9	1.02	HORVU4Hr1G007620.2	87		Cluster-3	K	phosphoglucomutase	1	9.31e-16	137.58	DTTPYEGQK(1)PGTSGLR	2	1.4951	13	0.621		0.749	1.353	0.881	0.986		1.258	1.145	0.894	1.038	0.904	0.928	1.216	0.749
osa00640 Propanoate metabolism	0.221659	4	1.61	HORVU1Hr1G023630.1	142		Cluster-3	K	Dihydrolipoyl dehydrogenase	1	4.77e-08	69.224	ALLHSSHMYHEAK(1)SSFAHHGVK	4	1.7492	11	0.775	0.977	0.958	0.954	0.824			0.984	1.147	1.079	1.112	1.088			1.081
osa00640 Propanoate metabolism	0.221659	4	1.61	HORVU2Hr1G107550.1	177		Cluster-3	K	Aldehyde dehydrogenase family 9 member A1-B	1	0.000415224	74.849	TLK(1)DAWGDVFR	2	1.3843	8			0.65	1.048	0.857		0.983		1.104	0.84		1.366	0.975
osa00640 Propanoate metabolism	0.221659	4	1.61	HORVU7Hr1G085310.1	363		Cluster-3	K	3-hydroxyisobutyryl-CoA hydrolase 1	1	0.000238068	83.775	K(1)GAPFSLCLTQK	2	1.5476	13	0.764	0.776	0.804	1.101	0.786		1.16	0.885	0.934		1.197	0.984	1.138	0.947	1.412
osa00640 Propanoate metabolism	0.221659	4	1.61	HORVU6Hr1G058210.1	119		Cluster-3	K	Succinyl-CoA ligase [ADP-forming] subunit beta	1	8e-95	228.73	MLNQVLVTK(1)QTGPQGK	3	2.382	59	0.682	0.879	0.852	1.031	0.927	1.094	1.072	1.141	1.162	0.982	1.084	0.91	1.03	0.997	1.043
osa04145 Phagosome	0.109892	5	1.84	HORVU3Hr1G059320.2	48		Cluster-3	K	V-type proton ATPase subunit E	1	0.00117147	88.921	LQLVEAEK(1)K	2	1.7734	7	0.79				0.872		0.903		1.235	1.027		1.129			0.909
osa04145 Phagosome	0.109892	5	1.84	HORVU7Hr1G087190.1	515		Cluster-3	K	V-type ATP synthase beta chain	1	0.000148597	79.889	IPAK(1)TLDAFYSR	2	-0.5508	12		0.6		0.685	0.785	0.811	1.006		1.546	1.093		0.779	1.442	2.147
osa04145 Phagosome	0.109892	5	1.84	HORVU6Hr1G018370.1	195		Cluster-3	K	calnexin 1	1	0.00331755	69.093	VHFILK(1)HK	2	3.843	11	0.738	0.884	0.832	1.031	0.79		1.175	1.358		1.093	1.131			1.119	0.873
osa04145 Phagosome	0.109892	5	1.84	HORVU7Hr1G109770.1	147		Cluster-3	K	V-type ATP synthase alpha chain	1	0.000397717	83.438	TIAIK(1)SGDVYIPR	2	2.1121	13	0.357		0.447	1.004	1.08	0.952	1.074	1.161	1.082	1.354	0.923	1.211	1.044		1.158
osa04145 Phagosome	0.109892	5	1.84	HORVU4Hr1G009520.1	336		Cluster-3	K	tubulin alpha-4 chain	1	3.77e-08	125.17	DVNAAVATIK(1)TK	2	2.147	15	0.601	0.801	0.78	0.998	0.892	0.995	1.093	1.129	1.265	1.031	1.001	0.913	1.206	1.212	1.186
osa00561 Glycerolipid metabolism	0.537466	1	1.47	HORVU7Hr1G042880.2	421		Cluster-3	K	Aldehyde dehydrogenase family 2 member C4	1	1.48e-17	104	SGVDSGATLVTGGDK(1)LGDK	2	1.5772	8	0.58			1.154		1.162		1.609			0.632	0.347	1.047		1.264
osa01210 2-Oxocarboxylic acid metabolism	0.235351	5	1.47	HORVU2Hr1G030820.1	91		Cluster-3	K	alanine aminotransferase 2	1	7.73e-06	96.313	GEIVTHAQK(1)LEQELHK	3	2.6526	13	0.622	0.345			0.856	1.015	1.092	1.034	1.065	1.147	0.983	0.868	0.965	1.266	1.225
osa01210 2-Oxocarboxylic acid metabolism	0.235351	5	1.47	HORVU6Hr1G047360.5	339		Cluster-3	K	"Isocitrate dehydrogenase [NAD] subunit 2, mitochondrial"	1	2.66e-09	119.55	IHNAILQTIAEGK(1)YR	3	2.803	13	0.521				1.049	0.92	1.097	1.282	0.905		0.888	0.92	1.052	0.974	1.028
osa01210 2-Oxocarboxylic acid metabolism	0.235351	5	1.47	HORVU6Hr1G047360.5	213		Cluster-3	K	"Isocitrate dehydrogenase [NAD] subunit 2, mitochondrial"	1	0.000205967	108.4	TDGLFLK(1)CCR	2	1.0501	22	0.771		0.144	0.913	0.958	0.979	1.079	1.043	1.193	1.396	1.243	0.937	0.943		1.2
osa01210 2-Oxocarboxylic acid metabolism	0.235351	5	1.47	HORVU6Hr1G003470.2	327		Cluster-3	K	aspartate aminotransferase 1	1	4.72e-281	274.17	IFLEDGHQIGCAQSYAK(1)NMGLYGQR	3	1.6809	35	0.564	0.185		0.99	0.764	0.827	1.111	1.193	1.008	1.186	1.258	1.116	1.044	1.009	1.023
osa01210 2-Oxocarboxylic acid metabolism	0.235351	5	1.47	HORVU3Hr1G059060.2	302		Cluster-3	K	Isocitrate dehydrogenase [NADP]	1	2.19e-34	212.27	SK(1)YEAAGIWYEHR	2	1.0791	21	0.285	0.908	0.849	0.873	0.814	0.993	1.063	1.106	1.234		1.354	0.979	1.148	1.092	1.269
osa01210 2-Oxocarboxylic acid metabolism	0.235351	5	1.47	HORVU4Hr1G080640.1	792		Cluster-3	K	Aconitate hydratase 1	1	4.18e-10	124.69	YK(1)NEGHDTIILAGAEYGSGSSR	3	1.9327	20	0.58	0.652	0.581	1.182	0.77	1.01	0.943	0.874	1.095	1.128	1.178	1.21	1.198	1.275	1.073
osa00500 Starch and sucrose metabolism	0.641029	2	0.98	HORVU7Hr1G033230.8	38		Cluster-3	K	sucrose synthase 4	1	4.28e-07	130.31	YVHQGK(1)GMLQR	3	2.4896	28	0.768	0.592	0.615	0.869	1.096	1.027	1.286	1.471	1.085	1.007	0.891	0.85	0.899	1.062	1.02
osa00500 Starch and sucrose metabolism	0.641029	2	0.98	HORVU7Hr1G033230.8	320		Cluster-3	K	sucrose synthase 4	1	1.04e-05	132.39	IK(1)QQGLDITPK	2	2.4305	17	0.599	0.695	0.677	0.894	0.933	0.755	1.086	1.103	1.435	1.109	1.159	0.982	0.981	1.061	1.012
osa00500 Starch and sucrose metabolism	0.641029	2	0.98	HORVU7Hr1G033230.8	351		Cluster-3	K	sucrose synthase 4	1	2.08e-20	130.99	LEK(1)VIGTEHTDILR	3	3.608	27	0.514		0.396	1.16	0.801	1.04	0.914	1.13	1.373	0.928	1.133	1.102	0.973	0.872	0.923
osa00500 Starch and sucrose metabolism	0.641029	2	0.98	HORVU4Hr1G007620.2	87		Cluster-3	K	phosphoglucomutase	1	9.31e-16	137.58	DTTPYEGQK(1)PGTSGLR	2	1.4951	13	0.621		0.749	1.353	0.881	0.986		1.258	1.145	0.894	1.038	0.904	0.928	1.216	0.749
osa00750 Vitamin B6 metabolism	0.537466	1	1.47	HORVU2Hr1G065120.1	172		Cluster-3	K	Pyridoxal 5'-phosphate synthase subunit PdxS	1	3.1e-14	156.02	TK(1)GEAGTGNVVEAVR	2	0.11565	8		0.674	0.644			0.983		0.934	1.1	1.09				1.313	0.89
osa00460 Cyanoamino acid metabolism	0.724175	1	0.88	HORVU4Hr1G011500.1	203		Cluster-3	K	serine hydroxymethyltransferase 2	1	2.31e-103	212.5	IMALDLPHGGHLSHGYQTDTK(1)K	3	0.52767	33	0.657	0.324	0.782	1.185	1.073	1.115	1.196	1.101	1.339	1.025	1.319	0.903	1.216	0.616	1.027
osa00460 Cyanoamino acid metabolism	0.724175	1	0.88	HORVU4Hr1G011500.1	241		Cluster-3	K	serine hydroxymethyltransferase 2	1	0.000142083	85.821	PK(1)LIVAGASAYAR	2	1.2636	9	0.326				0.97		1.003	1.163	1.232	1.014		0.97	1.068	0.972
osa00630 Glyoxylate and dicarboxylate metabolism	0.468973	6	1.11	HORVU7Hr1G121700.1	316		Cluster-3	K	catalase 2	1	0.00119008	65.933	FHWK(1)PTCGVK	2	0.21438	10	0.893	0.765	1.044	0.893		1.12	0.924		1.073		1.336	1.007	1.101
osa00630 Glyoxylate and dicarboxylate metabolism	0.468973	6	1.11	HORVU1Hr1G023630.1	142		Cluster-3	K	Dihydrolipoyl dehydrogenase	1	4.77e-08	69.224	ALLHSSHMYHEAK(1)SSFAHHGVK	4	1.7492	11	0.775	0.977	0.958	0.954	0.824			0.984	1.147	1.079	1.112	1.088			1.081
osa00630 Glyoxylate and dicarboxylate metabolism	0.468973	6	1.11	HORVU4Hr1G011500.1	203		Cluster-3	K	serine hydroxymethyltransferase 2	1	2.31e-103	212.5	IMALDLPHGGHLSHGYQTDTK(1)K	3	0.52767	33	0.657	0.324	0.782	1.185	1.073	1.115	1.196	1.101	1.339	1.025	1.319	0.903	1.216	0.616	1.027
osa00630 Glyoxylate and dicarboxylate metabolism	0.468973	6	1.11	HORVU4Hr1G011500.1	241		Cluster-3	K	serine hydroxymethyltransferase 2	1	0.000142083	85.821	PK(1)LIVAGASAYAR	2	1.2636	9	0.326				0.97		1.003	1.163	1.232	1.014		0.97	1.068	0.972
osa00630 Glyoxylate and dicarboxylate metabolism	0.468973	6	1.11	HORVU0Hr1G018380.1	83		Cluster-3	K	Glycine cleavage system H protein	1	4.38e-05	112.93	DLK(1)YADTHEWVK	2	1.9599	13	0.411		0.539	0.902	0.85	0.844		1.193	1.4	1.455	1.126	0.905	1.039	1.228	0.708
osa00630 Glyoxylate and dicarboxylate metabolism	0.468973	6	1.11	HORVU1Hr1G041250.5	112		Cluster-3	K	Malate dehydrogenase	1	2.06e-21	128.68	NVSIYK(1)SQASALEAHAAPNCK	3	1.038	14		0.735	0.689	1.085	0.952	0.988	0.992	1.154	1.12	0.984	0.979	0.812	1.019	1.091	0.985
osa00630 Glyoxylate and dicarboxylate metabolism	0.468973	6	1.11	HORVU1Hr1G041250.5	241		Cluster-3	K	Malate dehydrogenase	1	2.61e-08	121.69	K(1)LSSALSAASSACDHIR	3	3.2291	15	0.717	0.772	0.557	0.979	0.948	1.149	1.002	1.193	1.105	1	1.011	0.999	1.152	0.993	1.13
osa00630 Glyoxylate and dicarboxylate metabolism	0.468973	6	1.11	HORVU4Hr1G080640.1	792		Cluster-3	K	Aconitate hydratase 1	1	4.18e-10	124.69	YK(1)NEGHDTIILAGAEYGSGSSR	3	1.9327	20	0.58	0.652	0.581	1.182	0.77	1.01	0.943	0.874	1.095	1.128	1.178	1.21	1.198	1.275	1.073
osa00350 Tyrosine metabolism	0.902609	1	0.49	HORVU6Hr1G003470.2	327		Cluster-3	K	aspartate aminotransferase 1	1	4.72e-281	274.17	IFLEDGHQIGCAQSYAK(1)NMGLYGQR	3	1.6809	35	0.564	0.185		0.99	0.764	0.827	1.111	1.193	1.008	1.186	1.258	1.116	1.044	1.009	1.023
osa00260 Glycine, serine and threonine metabolism	0.283941	5	1.38	HORVU1Hr1G023630.1	142		Cluster-3	K	Dihydrolipoyl dehydrogenase	1	4.77e-08	69.224	ALLHSSHMYHEAK(1)SSFAHHGVK	4	1.7492	11	0.775	0.977	0.958	0.954	0.824			0.984	1.147	1.079	1.112	1.088			1.081
osa00260 Glycine, serine and threonine metabolism	0.283941	5	1.38	HORVU4Hr1G011500.1	203		Cluster-3	K	serine hydroxymethyltransferase 2	1	2.31e-103	212.5	IMALDLPHGGHLSHGYQTDTK(1)K	3	0.52767	33	0.657	0.324	0.782	1.185	1.073	1.115	1.196	1.101	1.339	1.025	1.319	0.903	1.216	0.616	1.027
osa00260 Glycine, serine and threonine metabolism	0.283941	5	1.38	HORVU4Hr1G011500.1	241		Cluster-3	K	serine hydroxymethyltransferase 2	1	0.000142083	85.821	PK(1)LIVAGASAYAR	2	1.2636	9	0.326				0.97		1.003	1.163	1.232	1.014		0.97	1.068	0.972
osa00260 Glycine, serine and threonine metabolism	0.283941	5	1.38	HORVU4Hr1G075360.5	444		Cluster-3	K	alanine:glyoxylate aminotransferase 2	1	5.78e-05	83.775	DLGVLLGK(1)GGLHGNVFR	3	3.2388	7			0.245	0.695					0.698			1.463			1.663
osa00260 Glycine, serine and threonine metabolism	0.283941	5	1.38	HORVU3Hr1G080530.5	353		Cluster-3	K	"Phosphoglycerate mutase, 2,3-bisphosphoglycerate-independent"	1	8.38e-08	114.39	TSGEYLVK(1)NGVR	2	-0.30332	13		0.891	0.798	0.811		0.986	0.891	0.932	0.799	0.642	1.445	1.091	0.917	1.327	1.096
osa00260 Glycine, serine and threonine metabolism	0.283941	5	1.38	HORVU0Hr1G018380.1	83		Cluster-3	K	Glycine cleavage system H protein	1	4.38e-05	112.93	DLK(1)YADTHEWVK	2	1.9599	13	0.411		0.539	0.902	0.85	0.844		1.193	1.4	1.455	1.126	0.905	1.039	1.228	0.708
osa00340 Histidine metabolism	0.401567	1	2.21	HORVU7Hr1G042880.2	421		Cluster-3	K	Aldehyde dehydrogenase family 2 member C4	1	1.48e-17	104	SGVDSGATLVTGGDK(1)LGDK	2	1.5772	8	0.58			1.154		1.162		1.609			0.632	0.347	1.047		1.264
osa00400 Phenylalanine, tyrosine and tryptophan biosynthesis	0.835905	1	0.63	HORVU6Hr1G003470.2	327		Cluster-3	K	aspartate aminotransferase 1	1	4.72e-281	274.17	IFLEDGHQIGCAQSYAK(1)NMGLYGQR	3	1.6809	35	0.564	0.185		0.99	0.764	0.827	1.111	1.193	1.008	1.186	1.258	1.116	1.044	1.009	1.023
osa00950 Isoquinoline alkaloid biosynthesis	0.642713	1	1.11	HORVU6Hr1G003470.2	327		Cluster-3	K	aspartate aminotransferase 1	1	4.72e-281	274.17	IFLEDGHQIGCAQSYAK(1)NMGLYGQR	3	1.6809	35	0.564	0.185		0.99	0.764	0.827	1.111	1.193	1.008	1.186	1.258	1.116	1.044	1.009	1.023

## Sheet: Cluster-1
KEGG pathway	Mapping	Background	All Mapping	All Background	Fold enrichment	Fisher's exact test p value	-log10(p value)	Related proteins
osa00310 Lysine degradation	4	7	50	504	5.76	0.00241326	2.62	HORVU1Hr1G023630.1 HORVU4Hr1G011850.1 HORVU1Hr1G013740.1 HORVU2Hr1G006250.1
osa00020 Citrate cycle (TCA cycle)	9	33	50	504	2.75	0.00274109	2.56	HORVU1Hr1G023630.1 HORVU4Hr1G011850.1 HORVU2Hr1G070090.3 HORVU1Hr1G013740.1 HORVU4Hr1G049590.3 HORVU6Hr1G058210.1 HORVU0Hr1G013850.1 HORVU2Hr1G006250.1 HORVU6Hr1G076810.1
osa00380 Tryptophan metabolism	4	8	50	504	5.04	0.00447316	2.35	HORVU1Hr1G023630.1 HORVU4Hr1G011850.1 HORVU1Hr1G013740.1 HORVU2Hr1G006250.1
osa00630 Glyoxylate and dicarboxylate metabolism	6	24	50	504	2.52	0.0235103	1.63	HORVU2Hr1G103130.3 HORVU1Hr1G023630.1 HORVU4Hr1G011500.1 HORVU7Hr1G047700.3 HORVU1Hr1G013740.1 HORVU4Hr1G066860.5
osa00053 Ascorbate and aldarate metabolism	4	14	50	504	2.88	0.0406742	1.39	HORVU5Hr1G096370.1 HORVU5Hr1G037160.3 HORVU7Hr1G072240.4 HORVU4Hr1G001710.1

## Sheet: Cluster-1 Pathway2Protein
KEGG pathway	Fisher's exact test p value	Mapping	Fold enrichment	Protein accession	Position	Ratio	Regulated Type	Amino acid	Protein description	Localization probability	PEP	Score	Modified sequence	Charge	Mass error [ppm]	MS/MS Count	D1CK6H_1	D1CK6H_2	D1CK6H_3	H1E_48H_1	H1E_48H_2	H1E_48H_3	H1E_6H_1	H1E_6H_2	H1E_6H_3	H1_P48H_1	H1_P48H_2	H1_P48H_3	H1_P6H_1	H1_P6H_2	H1_P6H_3
osa03440 Homologous recombination	0.26955	1	3.36	HORVU3Hr1G057550.1	98		Cluster-1	K	Single-stranded DNA-binding protein	1	0.000510517	121.67	VGQEPVQK(1)R	2	0.61846	15		1.101		0.856		0.731	1.154	1.046	1.176			0.916	0.996	0.924	0.866
osa00380 Tryptophan metabolism	0.00447316	4	5.04	HORVU1Hr1G023630.1	190		Cluster-1	K	Dihydrolipoyl dehydrogenase	1	0.00168792	85.622	VEYVK(1)GFGK	2	3.5692	14		1.287		1.029			0.828		0.958	0.796	0.992	0.836	1.086	0.926	0.9
osa00380 Tryptophan metabolism	0.00447316	4	5.04	HORVU1Hr1G023630.1	482		Cluster-1	K	Dihydrolipoyl dehydrogenase	1	0.000194464	121.67	VISEK(1)ETDR	2	1.3015	13	1.264	1.189	1.208	0.928	0.922	0.942	0.986	0.981	0.947		0.977	0.99		0.884	1.01
osa00380 Tryptophan metabolism	0.00447316	4	5.04	HORVU1Hr1G023630.1	185		Cluster-1	K	Dihydrolipoyl dehydrogenase	1	0.00660697	125.98	NK(1)VEYVK	2	2.3022	11		1.186		0.84			0.964			0.971	0.941		0.998		0.978
osa00380 Tryptophan metabolism	0.00447316	4	5.04	HORVU1Hr1G023630.1	183		Cluster-1	K	Dihydrolipoyl dehydrogenase	0.999615	0.0124292	125.5	K(1)NKVEYVK	2	1.9151	17	1.58	1.076	1.094	0.606	1.157	1.103	0.849	1.234	1.118	0.828	0.818		0.819	1.079	0.878
osa00380 Tryptophan metabolism	0.00447316	4	5.04	HORVU1Hr1G023630.1	175		Cluster-1	K	Dihydrolipoyl dehydrogenase	1	1.79e-21	185.18	AVSGLTK(1)GIEGLFK	2	0.71301	17	1.388	0.611	1.477		0.624	0.847	0.652	0.686	0.878	0.756	0.579	1.944	0.824	2.036	0.69
osa00380 Tryptophan metabolism	0.00447316	4	5.04	HORVU1Hr1G023630.1	168		Cluster-1	K	Dihydrolipoyl dehydrogenase	1	0.00150744	104.39	DK(1)AVSGLTK	2	2.5334	12			1.311	0.907	0.894	1.018	0.916	0.966	0.907	0.979	1.01	1.021	0.954	0.806
osa00380 Tryptophan metabolism	0.00447316	4	5.04	HORVU4Hr1G011850.1	292		Cluster-1	K	Dihydrolipoyllysine-residue succinyltransferase component of 2-oxoglutarate dehydrogenase complex	1	0.00236044	85.622	TDYK(1)DEFVK	2	2.3954	15			1.302	1.181	1.142	1.224	1.151	1.097		1.011			0.117
osa00380 Tryptophan metabolism	0.00447316	4	5.04	HORVU4Hr1G011850.1	227		Cluster-1	K	Dihydrolipoyllysine-residue succinyltransferase component of 2-oxoglutarate dehydrogenase complex	1	9.28e-24	154.81	VESVK(1)TQASK	2	1.6274	15	1.235	1.239	1.224	0.842	0.889	0.881	1.079	1	1.13	1.077	1.089	0.943	0.777	0.898	0.832
osa00380 Tryptophan metabolism	0.00447316	4	5.04	HORVU4Hr1G011850.1	222		Cluster-1	K	Dihydrolipoyllysine-residue succinyltransferase component of 2-oxoglutarate dehydrogenase complex	1	0.00273996	108.3	SPK(1)VESVK	2	2.7153	14	1.032	1.034	1.258	0.776		0.932	1.073	1.041	1.085	1.013	1.101	0.973	0.852	0.894	0.866
osa00380 Tryptophan metabolism	0.00447316	4	5.04	HORVU1Hr1G013740.1	444		Cluster-1	K	Dihydrolipoyl dehydrogenase	1	0.003445	67.464	VVADK(1)ETDK	2	2.7864	6	1.196			1.067								0.991	1.034	0.888	0.654
osa00380 Tryptophan metabolism	0.00447316	4	5.04	HORVU2Hr1G006250.1	240		Cluster-1	K	Dihydrolipoyllysine-residue succinyltransferase component of 2-oxoglutarate dehydrogenase complex	1	1.15e-14	147.78	K(1)QAPKPTPSK	2	1.1696	12	1.906		1.789	0.618	0.423		0.763	0.882		0.327	1.41	0.396	0.972	1.561	0.946
osa00380 Tryptophan metabolism	0.00447316	4	5.04	HORVU2Hr1G006250.1	314		Cluster-1	K	Dihydrolipoyllysine-residue succinyltransferase component of 2-oxoglutarate dehydrogenase complex	1	0.000114216	108.2	SDYKDEFVEK(1)HGVK	3	2.1011	11		1.407	1.216	1.03		1.021	0.954	1.071	1.042	0.846			0.742
osa00030 Pentose phosphate pathway	0.796198	1	0.67	HORVU3Hr1G088540.1	161		Cluster-1	K	fructose-bisphosphate aldolase 2	1	0.000517093	86.205	CAK(1)YYEAGAR	2	1.3077	10		1.454	1.277	0.57	0.692	0.895	1.291	1.1		0.942	1.025	0.996
osa03060 Protein export	0.188748	1	5.04	HORVU6Hr1G008880.1	536		Cluster-1	K	Heat shock 70 kDa protein C	1	0.0015017	88.921	ITITNEK(1)GR	2	1.7732	10	1.165	1.716	1.026	0.725	0.664		1.143		1.151		0.921	0.869			0.937
osa00590 Arachidonic acid metabolism	0.34245	1	2.52	HORVU2Hr1G011030.1	234		Cluster-1	K	Prostaglandin E synthase 2	1	0.00999327	87.251	K(1)YNITDER	2	3.5176	7	1.18	1.23		0.666						0.84	1.238	0.918		0.959
osa00520 Amino sugar and nucleotide sugar metabolism	0.852643	1	0.56	HORVU5Hr1G096370.1	325		Cluster-1	K	UDP-glucose 6-dehydrogenase family protein	1	3.15e-14	176.45	VVSSMFNTVSGK(1)K	2	-0.80904	26	1.178	1.248	1.602	0.704	0.468		0.783		0.901	1.063	1.221	1.17	0.862	0.977	0.92
osa00270 Cysteine and methionine metabolism	0.771558	2	0.75	HORVU2Hr1G110120.3	215		Cluster-1	K	Adenosylhomocysteinase	1	0.0110203	76.833	TDASK(1)YR	2	4.595	8			1.115	0.946		0.905	1.082		1.091	0.846			1.252	1.013
osa00270 Cysteine and methionine metabolism	0.771558	2	0.75	HORVU4Hr1G016410.2	117		Cluster-1	K	Methylthioribose-1-phosphate isomerase	1	2.19e-05	114.64	K(1)LEYLVSSRPTAVNLSDAATK	3	-0.53397	13	1.281	1.218	1.927	1.124	0.959	1.042			0.692	0.675	0.896	0.936		0.803	0.817
osa00710 Carbon fixation in photosynthetic organisms	0.117673	5	1.87	HORVU6Hr1G031830.4	195		Cluster-1	K	phosphoglycerate kinase	1	0.00586238	55.754	ASIPTIK(1)YLLEK	2	-0.15372	4	1.488				1.12				0.884		0.675
osa00710 Carbon fixation in photosynthetic organisms	0.117673	5	1.87	HORVU7Hr1G074690.1	57		Cluster-1	K	glyceraldehyde-3-phosphate dehydrogenase C2	1	3.91e-17	138	YDTVHGHWK(1)HSDIK	3	0.37197	18		0.989	1.11	0.78		0.744	0.96	0.903	0.866	0.982	1.194	1.066	0.981	0.98	0.962
osa00710 Carbon fixation in photosynthetic organisms	0.117673	5	1.87	HORVU1Hr1G045720.1	441		Cluster-1	K	NAD-dependent malic enzyme 2	1	0.00320478	74.486	PLADFTK(1)QK	2	1.5925	6		1.088			0.842		0.998				1.16	0.998		0.916
osa00710 Carbon fixation in photosynthetic organisms	0.117673	5	1.87	HORVU3Hr1G088540.1	161		Cluster-1	K	fructose-bisphosphate aldolase 2	1	0.000517093	86.205	CAK(1)YYEAGAR	2	1.3077	10		1.454	1.277	0.57	0.692	0.895	1.291	1.1		0.942	1.025	0.996
osa00710 Carbon fixation in photosynthetic organisms	0.117673	5	1.87	HORVU6Hr1G054520.3	57		Cluster-1	K	glyceraldehyde-3-phosphate dehydrogenase C2	1	1.03e-17	159.44	YDTVHGQWK(1)HHEVK	3	0.76002	15	1.121	1.103	1.141	0.812	0.821	0.813	1.178	1.001	0.992	0.967	1.141	1.038	0.994	0.953	0.941
osa00480 Glutathione metabolism	0.950774	1	0.36	HORVU5Hr1G037160.3	93		Cluster-1	K	Peroxidase superfamily protein	1	0.000488432	111.61	EK(1)SCHPILVR	3	4.2719	14		1.277		1.179	0.624	0.79		1.113	1.134	1.017	0.863	1.086	1.053	0.642
osa00310 Lysine degradation	0.00241326	4	5.76	HORVU1Hr1G023630.1	190		Cluster-1	K	Dihydrolipoyl dehydrogenase	1	0.00168792	85.622	VEYVK(1)GFGK	2	3.5692	14		1.287		1.029			0.828		0.958	0.796	0.992	0.836	1.086	0.926	0.9
osa00310 Lysine degradation	0.00241326	4	5.76	HORVU1Hr1G023630.1	482		Cluster-1	K	Dihydrolipoyl dehydrogenase	1	0.000194464	121.67	VISEK(1)ETDR	2	1.3015	13	1.264	1.189	1.208	0.928	0.922	0.942	0.986	0.981	0.947		0.977	0.99		0.884	1.01
osa00310 Lysine degradation	0.00241326	4	5.76	HORVU1Hr1G023630.1	185		Cluster-1	K	Dihydrolipoyl dehydrogenase	1	0.00660697	125.98	NK(1)VEYVK	2	2.3022	11		1.186		0.84			0.964			0.971	0.941		0.998		0.978
osa00310 Lysine degradation	0.00241326	4	5.76	HORVU1Hr1G023630.1	183		Cluster-1	K	Dihydrolipoyl dehydrogenase	0.999615	0.0124292	125.5	K(1)NKVEYVK	2	1.9151	17	1.58	1.076	1.094	0.606	1.157	1.103	0.849	1.234	1.118	0.828	0.818		0.819	1.079	0.878
osa00310 Lysine degradation	0.00241326	4	5.76	HORVU1Hr1G023630.1	175		Cluster-1	K	Dihydrolipoyl dehydrogenase	1	1.79e-21	185.18	AVSGLTK(1)GIEGLFK	2	0.71301	17	1.388	0.611	1.477		0.624	0.847	0.652	0.686	0.878	0.756	0.579	1.944	0.824	2.036	0.69
osa00310 Lysine degradation	0.00241326	4	5.76	HORVU1Hr1G023630.1	168		Cluster-1	K	Dihydrolipoyl dehydrogenase	1	0.00150744	104.39	DK(1)AVSGLTK	2	2.5334	12			1.311	0.907	0.894	1.018	0.916	0.966	0.907	0.979	1.01	1.021	0.954	0.806
osa00310 Lysine degradation	0.00241326	4	5.76	HORVU4Hr1G011850.1	292		Cluster-1	K	Dihydrolipoyllysine-residue succinyltransferase component of 2-oxoglutarate dehydrogenase complex	1	0.00236044	85.622	TDYK(1)DEFVK	2	2.3954	15			1.302	1.181	1.142	1.224	1.151	1.097		1.011			0.117
osa00310 Lysine degradation	0.00241326	4	5.76	HORVU4Hr1G011850.1	227		Cluster-1	K	Dihydrolipoyllysine-residue succinyltransferase component of 2-oxoglutarate dehydrogenase complex	1	9.28e-24	154.81	VESVK(1)TQASK	2	1.6274	15	1.235	1.239	1.224	0.842	0.889	0.881	1.079	1	1.13	1.077	1.089	0.943	0.777	0.898	0.832
osa00310 Lysine degradation	0.00241326	4	5.76	HORVU4Hr1G011850.1	222		Cluster-1	K	Dihydrolipoyllysine-residue succinyltransferase component of 2-oxoglutarate dehydrogenase complex	1	0.00273996	108.3	SPK(1)VESVK	2	2.7153	14	1.032	1.034	1.258	0.776		0.932	1.073	1.041	1.085	1.013	1.101	0.973	0.852	0.894	0.866
osa00310 Lysine degradation	0.00241326	4	5.76	HORVU1Hr1G013740.1	444		Cluster-1	K	Dihydrolipoyl dehydrogenase	1	0.003445	67.464	VVADK(1)ETDK	2	2.7864	6	1.196			1.067								0.991	1.034	0.888	0.654
osa00310 Lysine degradation	0.00241326	4	5.76	HORVU2Hr1G006250.1	240		Cluster-1	K	Dihydrolipoyllysine-residue succinyltransferase component of 2-oxoglutarate dehydrogenase complex	1	1.15e-14	147.78	K(1)QAPKPTPSK	2	1.1696	12	1.906		1.789	0.618	0.423		0.763	0.882		0.327	1.41	0.396	0.972	1.561	0.946
osa00310 Lysine degradation	0.00241326	4	5.76	HORVU2Hr1G006250.1	314		Cluster-1	K	Dihydrolipoyllysine-residue succinyltransferase component of 2-oxoglutarate dehydrogenase complex	1	0.000114216	108.2	SDYKDEFVEK(1)HGVK	3	2.1011	11		1.407	1.216	1.03		1.021	0.954	1.071	1.042	0.846			0.742
osa04146 Peroxisome	0.773038	1	0.72	HORVU4Hr1G067390.2	144		Cluster-1	K	Superoxide dismutase [Cu-Zn] 2	1	2.18e-26	159.44	GGHELSK(1)STGNAGAR	3	1.1544	22		1.133	0.959	0.783			1.087	1.01		0.756	1.227	1.099		0.681	0.969
osa03050 Proteasome	0.881432	1	0.5	HORVU2Hr1G036390.1	92		Cluster-1	K	Proteasome subunit alpha type-2	1	2e-08	100.75	K(1)QAQQYYR	2	3.431	13	0.944	1.112	1.139	0.806	0.859	0.845	1.015	0.959	1.169	0.957	1.188	1.087		0.927
osa03430 Mismatch repair	0.26955	1	3.36	HORVU3Hr1G057550.1	98		Cluster-1	K	Single-stranded DNA-binding protein	1	0.000510517	121.67	VGQEPVQK(1)R	2	0.61846	15		1.101		0.856		0.731	1.154	1.046	1.176			0.916	0.996	0.924	0.866
osa00130 Ubiquinone and other terpenoid-quinone biosynthesis	0.188748	1	5.04	HORVU5Hr1G118710.23	188		Cluster-1	K	"Ubiquinone biosynthesis monooxygenase COQ6, mitochondrial"	1	4.47e-19	144.47	LVVGADGSK(1)SNVR	2	1.2531	14	1.078	1.193		0.874	0.871	1.004	0.871	1.22	1.118	0.908	1.038	1.192	0.892	0.82	0.856
osa00220 Arginine biosynthesis	0.299215	2	1.83	HORVU5Hr1G104700.3	61		Cluster-1	K	glutamate dehydrogenase 1	1	6.25e-10	158.37	LEK(1)SLLIPFR	2	1.5508	10			1.154		0.953	0.881	0.927	0.823	0.787	0.867	0.972		0.793		1.601
osa00220 Arginine biosynthesis	0.299215	2	1.83	HORVU5Hr1G104700.3	51		Cluster-1	K	glutamate dehydrogenase 1	1	0.000140461	90.142	QAAK(1)LLGLDSK	2	2.624	12	1.023	1.215	1.213	0.884	0.86		0.992	0.999	1.093	0.993		0.994		0.867	0.871
osa00220 Arginine biosynthesis	0.299215	2	1.83	HORVU4Hr1G066860.5	296		Cluster-1	K	glutamine synthetase 1;4	1	0.00125182	76.605	QAGGYEVIK(1)K	2	1.6219	12	1.192		1.245	1.004	0.938	1.105	1.019		0.985	0.835	0.971	1.004	0.953	0.913
osa00190 Oxidative phosphorylation	0.133687	6	1.68	HORVU3Hr1G059320.2	136		Cluster-1	K	V-type proton ATPase subunit E	1	4.72e-06	100.69	K(1)EDHHNVESVLHSAK	3	0.34579	13	1.049	1.011	1.042	0.852	0.898	0.897			0.86	1.103	0.981	0.897	1.169	1.162	1.018
osa00190 Oxidative phosphorylation	0.133687	6	1.68	HORVU6Hr1G069370.1	186		Cluster-1	K	delta subunit of Mt ATP synthase	1	1.4e-09	139.02	NK(1)TILVEQK	2	1.9204	13	1.061	1.247	1.226	0.995	0.856		0.891	0.981	1.052	0.934	1.037	0.867		0.946	0.998
osa00190 Oxidative phosphorylation	0.133687	6	1.68	HORVU6Hr1G069370.1	102		Cluster-1	K	delta subunit of Mt ATP synthase	1	0.00725523	72.038	DSSVPK(1)ATR	2	0.84379	6		1.312			0.797			1.07	0.831			0.957		0.983
osa00190 Oxidative phosphorylation	0.133687	6	1.68	HORVU2Hr1G111640.2	508		Cluster-1	K	Plasma membrane ATPase	1	0.000201427	101.82	VHSVIEK(1)YAER	2	0.55109	12		1.256		1.146	1.12		0.845	0.826		0.981	1.046	0.776	1.011	0.923
osa00190 Oxidative phosphorylation	0.133687	6	1.68	HORVU2Hr1G111640.2	972		Cluster-1	K	Plasma membrane ATPase	1	0.00142944	85.716	ELSEIAEQAK(1)R	2	1.0891	7	1.442	1.444	2.086		0.645					0.445	0.559		0.991
osa00190 Oxidative phosphorylation	0.133687	6	1.68	HORVU2Hr1G072660.2	34		Cluster-1	K	"ATP synthase D chain, mitochondrial"	1	0.0157192	84.699	K(1)EFANLR	2	2.6146	6		1.205		1.139	0.994		1.083						0.911	0.921
osa00190 Oxidative phosphorylation	0.133687	6	1.68	HORVU2Hr1G072660.2	136		Cluster-1	K	"ATP synthase D chain, mitochondrial"	1	2.65e-06	101.48	K(1)ISTMTADEYFAK	2	1.8199	20		1.546		0.752	0.725		0.812	0.742	0.879	1.117	1.082	0.976	0.815	0.968	0.875
osa00190 Oxidative phosphorylation	0.133687	6	1.68	HORVU2Hr1G072660.2	118		Cluster-1	K	"ATP synthase D chain, mitochondrial"	1	0.00307976	101.41	TSLK(1)ESER	2	1.2688	14	1.225	1.189	1.164	1.038	1.039	1.074	1.139	1.003		0.927	0.978	0.935	0.865	0.85	0.806
osa00190 Oxidative phosphorylation	0.133687	6	1.68	HORVU2Hr1G072660.2	125		Cluster-1	K	"ATP synthase D chain, mitochondrial"	1	0.00110115	100.84	IEK(1)EIAEMK	2	2.211	21	1.506		1.777	0.655		0.818	0.898	0.975	0.949		1.159	1.087		0.7	0.774
osa00190 Oxidative phosphorylation	0.133687	6	1.68	HORVU0Hr1G013850.1	69		Cluster-1	K	"Succinate dehydrogenase [ubiquinone] flavoprotein subunit, mitochondrial"	1	0.000736847	113.7	TEDGK(1)IYQR	2	1.6521	13	1.446	1.323	0.898	1.137	1.025	0.838	0.975	0.84	1.086		1.012		0.923	0.998	0.795
osa00190 Oxidative phosphorylation	0.133687	6	1.68	HORVU0Hr1G013850.1	390		Cluster-1	K	"Succinate dehydrogenase [ubiquinone] flavoprotein subunit, mitochondrial"	0.999974	1.59e-27	148.22	VAEISKPGETQKPLEK(1)DAGEK	3	1.6862	15	1.126	1.056	1.326	1.115	0.464	1.025	0.837	1.075	0.803	1.036	1.039	1.106	1.149	0.902	0.969
osa00190 Oxidative phosphorylation	0.133687	6	1.68	HORVU1Hr1G075110.4	71		Cluster-1	K	Inorganic pyrophosphatase	1	0.0137944	88.921	VK(1)YELDKK	2	0.44379	6	1.231					1.027	0.964		0.903					0.848	0.932
osa00040 Pentose and glucuronate interconversions	0.408205	1	2.02	HORVU5Hr1G096370.1	325		Cluster-1	K	UDP-glucose 6-dehydrogenase family protein	1	3.15e-14	176.45	VVSSMFNTVSGK(1)K	2	-0.80904	26	1.178	1.248	1.602	0.704	0.468		0.783		0.901	1.063	1.221	1.17	0.862	0.977	0.92
osa00670 One carbon pool by folate	0.146721	2	2.88	HORVU2Hr1G103130.3	171		Cluster-1	K	Aminomethyltransferase	1	4.44e-05	126.29	NGLHK(1)AGTEFK	2	1.2246	15	1.155	1.131	1.31	1.026	1.038	0.939	1.025	0.941	1.066	0.967	0.842	0.856		0.878	0.992
osa00670 One carbon pool by folate	0.146721	2	2.88	HORVU4Hr1G011500.1	487		Cluster-1	K	serine hydroxymethyltransferase 2	1	0.00229206	94.806	AAAAGTK(1)LK	2	2.2615	13	1.264	1.17	1.177		0.86	0.965	1.025	1.037	0.932	0.963	1.021	0.906	0.949		0.827
osa04141 Protein processing in endoplasmic reticulum	0.317847	3	1.51	HORVU1Hr1G022810.1	327		Cluster-1	K	Protein disulfide isomerase-like 2-1	1	0.0010355	117.3	DFHSAADDK(1)R	2	0.79747	10	1.176	1.184	1.247	0.829			0.873	1.182			0.99		1.08	0.975	0.875
osa04141 Protein processing in endoplasmic reticulum	0.317847	3	1.51	HORVU1Hr1G022810.1	101		Cluster-1	K	Protein disulfide isomerase-like 2-1	1	0.0100455	110.22	K(1)LAPEYEK	2	3.0492	8		1.599	0.997		0.753	1.02	0.933			0.926		0.905		1.066
osa04141 Protein processing in endoplasmic reticulum	0.317847	3	1.51	HORVU1Hr1G022810.1	351		Cluster-1	K	Protein disulfide isomerase-like 2-1	1	0.000422132	74.486	HGK(1)IYVNVAK	2	-1.7903	7			1.162		0.79	1.104		1.087	1.008	0.898			0.997
osa04141 Protein processing in endoplasmic reticulum	0.317847	3	1.51	HORVU1Hr1G022810.1	381		Cluster-1	K	Protein disulfide isomerase-like 2-1	1	0.00136404	87.895	LLEK(1)SISPSK	2	2.5127	11		1.05	1.229	0.978		1.014	0.883	1.044		0.927	1.096	1.059	0.89		0.725
osa04141 Protein processing in endoplasmic reticulum	0.317847	3	1.51	HORVU3Hr1G086500.1	620		Cluster-1	K	Heat shock 70 kDa protein	1	0.00624765	78.932	IASK(1)LPADDK	2	0.11683	14		1.226						0.91		1.206			0.806		0.791
osa04141 Protein processing in endoplasmic reticulum	0.317847	3	1.51	HORVU6Hr1G008880.1	536		Cluster-1	K	Heat shock 70 kDa protein C	1	0.0015017	88.921	ITITNEK(1)GR	2	1.7732	10	1.165	1.716	1.026	0.725	0.664		1.143		1.151		0.921	0.869			0.937
osa00280 Valine, leucine and isoleucine degradation	0.517096	2	1.19	HORVU1Hr1G023630.1	190		Cluster-1	K	Dihydrolipoyl dehydrogenase	1	0.00168792	85.622	VEYVK(1)GFGK	2	3.5692	14		1.287		1.029			0.828		0.958	0.796	0.992	0.836	1.086	0.926	0.9
osa00280 Valine, leucine and isoleucine degradation	0.517096	2	1.19	HORVU1Hr1G023630.1	482		Cluster-1	K	Dihydrolipoyl dehydrogenase	1	0.000194464	121.67	VISEK(1)ETDR	2	1.3015	13	1.264	1.189	1.208	0.928	0.922	0.942	0.986	0.981	0.947		0.977	0.99		0.884	1.01
osa00280 Valine, leucine and isoleucine degradation	0.517096	2	1.19	HORVU1Hr1G023630.1	185		Cluster-1	K	Dihydrolipoyl dehydrogenase	1	0.00660697	125.98	NK(1)VEYVK	2	2.3022	11		1.186		0.84			0.964			0.971	0.941		0.998		0.978
osa00280 Valine, leucine and isoleucine degradation	0.517096	2	1.19	HORVU1Hr1G023630.1	183		Cluster-1	K	Dihydrolipoyl dehydrogenase	0.999615	0.0124292	125.5	K(1)NKVEYVK	2	1.9151	17	1.58	1.076	1.094	0.606	1.157	1.103	0.849	1.234	1.118	0.828	0.818		0.819	1.079	0.878
osa00280 Valine, leucine and isoleucine degradation	0.517096	2	1.19	HORVU1Hr1G023630.1	175		Cluster-1	K	Dihydrolipoyl dehydrogenase	1	1.79e-21	185.18	AVSGLTK(1)GIEGLFK	2	0.71301	17	1.388	0.611	1.477		0.624	0.847	0.652	0.686	0.878	0.756	0.579	1.944	0.824	2.036	0.69
osa00280 Valine, leucine and isoleucine degradation	0.517096	2	1.19	HORVU1Hr1G023630.1	168		Cluster-1	K	Dihydrolipoyl dehydrogenase	1	0.00150744	104.39	DK(1)AVSGLTK	2	2.5334	12			1.311	0.907	0.894	1.018	0.916	0.966	0.907	0.979	1.01	1.021	0.954	0.806
osa00280 Valine, leucine and isoleucine degradation	0.517096	2	1.19	HORVU1Hr1G013740.1	444		Cluster-1	K	Dihydrolipoyl dehydrogenase	1	0.003445	67.464	VVADK(1)ETDK	2	2.7864	6	1.196			1.067								0.991	1.034	0.888	0.654
osa00910 Nitrogen metabolism	0.0508529	2	5.04	HORVU5Hr1G104700.3	61		Cluster-1	K	glutamate dehydrogenase 1	1	6.25e-10	158.37	LEK(1)SLLIPFR	2	1.5508	10			1.154		0.953	0.881	0.927	0.823	0.787	0.867	0.972		0.793		1.601
osa00910 Nitrogen metabolism	0.0508529	2	5.04	HORVU5Hr1G104700.3	51		Cluster-1	K	glutamate dehydrogenase 1	1	0.000140461	90.142	QAAK(1)LLGLDSK	2	2.624	12	1.023	1.215	1.213	0.884	0.86		0.992	0.999	1.093	0.993		0.994		0.867	0.871
osa00910 Nitrogen metabolism	0.0508529	2	5.04	HORVU4Hr1G066860.5	296		Cluster-1	K	glutamine synthetase 1;4	1	0.00125182	76.605	QAGGYEVIK(1)K	2	1.6219	12	1.192		1.245	1.004	0.938	1.105	1.019		0.985	0.835	0.971	1.004	0.953	0.913
osa03010 Ribosome	0.866693	8	0.76	HORVU3Hr1G080130.4	37		Cluster-1	K	60S ribosomal protein L24	1	1.96e-06	95.138	SDSQVFLFANSK(1)CK	2	3.081	8				0.231	0.883		0.384			0.795	0.442		1.547	1.577	1.992
osa03010 Ribosome	0.866693	8	0.76	HORVU7Hr1G063280.1	132		Cluster-1	K	60S ribosomal protein L27-3	1	2.09e-09	91.245	EVASGAPDSLTTK(1)DK	2	0.25483	10	1.001		1.306	0.721	0.962	0.881	0.818	0.939	1.071		1.213				1.086
osa03010 Ribosome	0.866693	8	0.76	HORVU4Hr1G023530.1	108		Cluster-1	K	30S ribosomal protein S9	1	0.0126259	67.903	YVDEAAK(1)K	2	1.0964	8				0.861		0.852	0.914	1.028	0.918	1.054			1.129		1.37
osa03010 Ribosome	0.866693	8	0.76	HORVU4Hr1G001220.3	36		Cluster-1	K	40S ribosomal protein S25-4	1	6.24e-22	153.52	EK(1)VNNAVLFDQATYDK	2	0.39609	12				0.874	0.591	0.664	0.877	0.824	0.859	1.573	0.915	0.653	1.008	0.812	1.605
osa03010 Ribosome	0.866693	8	0.76	HORVU2Hr1G099230.8	104		Cluster-1	K	40S ribosomal protein S11	1	0.00147994	72.365	EAIEGTYIDK(1)K	2	3.4982	8		1.541	1.375					1.806	0.164	0.164			1.928		0.132
osa03010 Ribosome	0.866693	8	0.76	HORVU3Hr1G066430.3	75		Cluster-1	K	60S ribosomal protein L28-1	1	9.57e-06	108.93	EMTVVLSTTK(1)SK	2	-1.931	18	1.458	1.657	1.533					0.953	0.46	0.535	1.3		0.968	0.569	0.841
osa03010 Ribosome	0.866693	8	0.76	HORVU3Hr1G015190.2	211		Cluster-1	K	30S ribosomal protein S7	1	0.00832147	54.436	GSSNSYAIK(1)K	2	1.118	4		1.122			1.067		1.227								0.837
osa03010 Ribosome	0.866693	8	0.76	HORVU5Hr1G109910.2	224		Cluster-1	K	30S ribosomal protein S5	1	4.56e-15	95.656	K(1)VLQFAGIDDVFTSSR	2	-0.27337	4				0.724				0.34				0.529		2.329
osa00053 Ascorbate and aldarate metabolism	0.0406742	4	2.88	HORVU5Hr1G096370.1	325		Cluster-1	K	UDP-glucose 6-dehydrogenase family protein	1	3.15e-14	176.45	VVSSMFNTVSGK(1)K	2	-0.80904	26	1.178	1.248	1.602	0.704	0.468		0.783		0.901	1.063	1.221	1.17	0.862	0.977	0.92
osa00053 Ascorbate and aldarate metabolism	0.0406742	4	2.88	HORVU5Hr1G037160.3	93		Cluster-1	K	Peroxidase superfamily protein	1	0.000488432	111.61	EK(1)SCHPILVR	3	4.2719	14		1.277		1.179	0.624	0.79		1.113	1.134	1.017	0.863	1.086	1.053	0.642
osa00053 Ascorbate and aldarate metabolism	0.0406742	4	2.88	HORVU7Hr1G072240.4	168		Cluster-1	K	monodehydroascorbate reductase 6	1	0.00135561	72.042	TQTLK(1)TSSGK	2	0.90813	10	1.164				0.802		0.89	1.045	1.004		1.069	1.087	0.874	0.928	0.898
osa00053 Ascorbate and aldarate metabolism	0.0406742	4	2.88	HORVU4Hr1G001710.1	382		Cluster-1	K	monodehydroascorbate reductase 1	1	0.00199866	101.48	SAEQAVK(1)AIK	2	0.048819	11	1.153	1.068		0.834			1.261	1.138	0.911			0.938			0.785
osa00053 Ascorbate and aldarate metabolism	0.0406742	4	2.88	HORVU4Hr1G001710.1	331		Cluster-1	K	monodehydroascorbate reductase 1	1	0.00339641	55.235	GQVAEEK(1)GGIK	2	-4.1072	7				0.698				0.718	0.707	0.843	1.025			0.831	1.811
osa00010 Glycolysis / Gluconeogenesis	0.0781764	7	1.81	HORVU1Hr1G023630.1	190		Cluster-1	K	Dihydrolipoyl dehydrogenase	1	0.00168792	85.622	VEYVK(1)GFGK	2	3.5692	14		1.287		1.029			0.828		0.958	0.796	0.992	0.836	1.086	0.926	0.9
osa00010 Glycolysis / Gluconeogenesis	0.0781764	7	1.81	HORVU1Hr1G023630.1	482		Cluster-1	K	Dihydrolipoyl dehydrogenase	1	0.000194464	121.67	VISEK(1)ETDR	2	1.3015	13	1.264	1.189	1.208	0.928	0.922	0.942	0.986	0.981	0.947		0.977	0.99		0.884	1.01
osa00010 Glycolysis / Gluconeogenesis	0.0781764	7	1.81	HORVU1Hr1G023630.1	185		Cluster-1	K	Dihydrolipoyl dehydrogenase	1	0.00660697	125.98	NK(1)VEYVK	2	2.3022	11		1.186		0.84			0.964			0.971	0.941		0.998		0.978
osa00010 Glycolysis / Gluconeogenesis	0.0781764	7	1.81	HORVU1Hr1G023630.1	183		Cluster-1	K	Dihydrolipoyl dehydrogenase	0.999615	0.0124292	125.5	K(1)NKVEYVK	2	1.9151	17	1.58	1.076	1.094	0.606	1.157	1.103	0.849	1.234	1.118	0.828	0.818		0.819	1.079	0.878
osa00010 Glycolysis / Gluconeogenesis	0.0781764	7	1.81	HORVU1Hr1G023630.1	175		Cluster-1	K	Dihydrolipoyl dehydrogenase	1	1.79e-21	185.18	AVSGLTK(1)GIEGLFK	2	0.71301	17	1.388	0.611	1.477		0.624	0.847	0.652	0.686	0.878	0.756	0.579	1.944	0.824	2.036	0.69
osa00010 Glycolysis / Gluconeogenesis	0.0781764	7	1.81	HORVU1Hr1G023630.1	168		Cluster-1	K	Dihydrolipoyl dehydrogenase	1	0.00150744	104.39	DK(1)AVSGLTK	2	2.5334	12			1.311	0.907	0.894	1.018	0.916	0.966	0.907	0.979	1.01	1.021	0.954	0.806
osa00010 Glycolysis / Gluconeogenesis	0.0781764	7	1.81	HORVU6Hr1G031830.4	195		Cluster-1	K	phosphoglycerate kinase	1	0.00586238	55.754	ASIPTIK(1)YLLEK	2	-0.15372	4	1.488				1.12				0.884		0.675
osa00010 Glycolysis / Gluconeogenesis	0.0781764	7	1.81	HORVU7Hr1G074690.1	57		Cluster-1	K	glyceraldehyde-3-phosphate dehydrogenase C2	1	3.91e-17	138	YDTVHGHWK(1)HSDIK	3	0.37197	18		0.989	1.11	0.78		0.744	0.96	0.903	0.866	0.982	1.194	1.066	0.981	0.98	0.962
osa00010 Glycolysis / Gluconeogenesis	0.0781764	7	1.81	HORVU3Hr1G088540.1	161		Cluster-1	K	fructose-bisphosphate aldolase 2	1	0.000517093	86.205	CAK(1)YYEAGAR	2	1.3077	10		1.454	1.277	0.57	0.692	0.895	1.291	1.1		0.942	1.025	0.996
osa00010 Glycolysis / Gluconeogenesis	0.0781764	7	1.81	HORVU6Hr1G054520.3	57		Cluster-1	K	glyceraldehyde-3-phosphate dehydrogenase C2	1	1.03e-17	159.44	YDTVHGQWK(1)HHEVK	3	0.76002	15	1.121	1.103	1.141	0.812	0.821	0.813	1.178	1.001	0.992	0.967	1.141	1.038	0.994	0.953	0.941
osa00010 Glycolysis / Gluconeogenesis	0.0781764	7	1.81	HORVU6Hr1G076810.1	366		Cluster-1	K	Pyruvate dehydrogenase E1 component subunit alpha	1	4.87e-05	103.69	EVDAAIAK(1)AK	2	4.129	17		1.123	1.156		1.02	1.017	0.905		0.827		1.112	1.026	0.9	0.916	1.01
osa00010 Glycolysis / Gluconeogenesis	0.0781764	7	1.81	HORVU1Hr1G013740.1	444		Cluster-1	K	Dihydrolipoyl dehydrogenase	1	0.003445	67.464	VVADK(1)ETDK	2	2.7864	6	1.196			1.067								0.991	1.034	0.888	0.654
osa00640 Propanoate metabolism	0.0857305	3	2.75	HORVU1Hr1G023630.1	190		Cluster-1	K	Dihydrolipoyl dehydrogenase	1	0.00168792	85.622	VEYVK(1)GFGK	2	3.5692	14		1.287		1.029			0.828		0.958	0.796	0.992	0.836	1.086	0.926	0.9
osa00640 Propanoate metabolism	0.0857305	3	2.75	HORVU1Hr1G023630.1	482		Cluster-1	K	Dihydrolipoyl dehydrogenase	1	0.000194464	121.67	VISEK(1)ETDR	2	1.3015	13	1.264	1.189	1.208	0.928	0.922	0.942	0.986	0.981	0.947		0.977	0.99		0.884	1.01
osa00640 Propanoate metabolism	0.0857305	3	2.75	HORVU1Hr1G023630.1	185		Cluster-1	K	Dihydrolipoyl dehydrogenase	1	0.00660697	125.98	NK(1)VEYVK	2	2.3022	11		1.186		0.84			0.964			0.971	0.941		0.998		0.978
osa00640 Propanoate metabolism	0.0857305	3	2.75	HORVU1Hr1G023630.1	183		Cluster-1	K	Dihydrolipoyl dehydrogenase	0.999615	0.0124292	125.5	K(1)NKVEYVK	2	1.9151	17	1.58	1.076	1.094	0.606	1.157	1.103	0.849	1.234	1.118	0.828	0.818		0.819	1.079	0.878
osa00640 Propanoate metabolism	0.0857305	3	2.75	HORVU1Hr1G023630.1	175		Cluster-1	K	Dihydrolipoyl dehydrogenase	1	1.79e-21	185.18	AVSGLTK(1)GIEGLFK	2	0.71301	17	1.388	0.611	1.477		0.624	0.847	0.652	0.686	0.878	0.756	0.579	1.944	0.824	2.036	0.69
osa00640 Propanoate metabolism	0.0857305	3	2.75	HORVU1Hr1G023630.1	168		Cluster-1	K	Dihydrolipoyl dehydrogenase	1	0.00150744	104.39	DK(1)AVSGLTK	2	2.5334	12			1.311	0.907	0.894	1.018	0.916	0.966	0.907	0.979	1.01	1.021	0.954	0.806
osa00640 Propanoate metabolism	0.0857305	3	2.75	HORVU6Hr1G058210.1	126		Cluster-1	K	Succinyl-CoA ligase [ADP-forming] subunit beta	1	1.2e-15	170.69	QTGPQGK(1)VVGK	2	1.4296	15	1.251	1.193	1.17	0.79	0.82	0.833	1.188	1.13	1.109	0.925	1.032	0.897	0.968	0.855	0.93
osa00640 Propanoate metabolism	0.0857305	3	2.75	HORVU1Hr1G013740.1	444		Cluster-1	K	Dihydrolipoyl dehydrogenase	1	0.003445	67.464	VVADK(1)ETDK	2	2.7864	6	1.196			1.067								0.991	1.034	0.888	0.654
osa03018 RNA degradation	0.2604	2	2.02	HORVU4Hr1G078820.3	425		Cluster-1	K	60 kDa chaperonin 1	1	1.04e-10	132.44	DDTVILDGAGDK(1)K	2	1.4499	17	1.04	1.116	1.063	1.181	0.977	0.943	1.143	1.299	1.14	0.981	0.993	0.879	0.168	1.119	0.92
osa03018 RNA degradation	0.2604	2	2.02	HORVU3Hr1G073230.1	366		Cluster-1	K	Chaperone protein DnaK	1	0.00129518	121.8	TRDPCK(1)NCLK	2	-0.093714	18	1.181	1.203	1.132	0.827	0.683	0.769	1.228	1.183	1.137	0.943	1.003	0.877	0.966	0.972
osa03018 RNA degradation	0.2604	2	2.02	HORVU3Hr1G073230.1	540		Cluster-1	K	Chaperone protein DnaK	1	7.51e-07	143.39	ATAK(1)EQQITIR	2	1.3557	18	1.138	1.15	1.085	0.947	0.843	0.873	1.038	1.065	1.244	0.846	1	0.905	1.016	0.991	0.905
osa00780 Biotin metabolism	0.34245	1	2.52	HORVU7Hr1G055990.1	142		Cluster-1	K	Biotin synthase	1	0.00406557	60.892	YSTGLK(1)AEK	2	1.5826	5	1.476	1.056		0.851					0.806			0.986
osa04145 Phagosome	0.718721	1	0.84	HORVU3Hr1G059320.2	136		Cluster-1	K	V-type proton ATPase subunit E	1	4.72e-06	100.69	K(1)EDHHNVESVLHSAK	3	0.34579	13	1.049	1.011	1.042	0.852	0.898	0.897			0.86	1.103	0.981	0.897	1.169	1.162	1.018
osa00051 Fructose and mannose metabolism	0.718721	1	0.84	HORVU3Hr1G088540.1	161		Cluster-1	K	fructose-bisphosphate aldolase 2	1	0.000517093	86.205	CAK(1)YYEAGAR	2	1.3077	10		1.454	1.277	0.57	0.692	0.895	1.291	1.1		0.942	1.025	0.996
osa03040 Spliceosome	0.61259	1	1.12	HORVU3Hr1G086500.1	620		Cluster-1	K	Heat shock 70 kDa protein	1	0.00624765	78.932	IASK(1)LPADDK	2	0.11683	14		1.226						0.91		1.206			0.806		0.791
osa00460 Cyanoamino acid metabolism	0.408205	1	2.02	HORVU4Hr1G011500.1	487		Cluster-1	K	serine hydroxymethyltransferase 2	1	0.00229206	94.806	AAAAGTK(1)LK	2	2.2615	13	1.264	1.17	1.177		0.86	0.965	1.025	1.037	0.932	0.963	1.021	0.906	0.949		0.827
osa04144 Endocytosis	0.61259	1	1.12	HORVU3Hr1G086500.1	620		Cluster-1	K	Heat shock 70 kDa protein	1	0.00624765	78.932	IASK(1)LPADDK	2	0.11683	14		1.226						0.91		1.206			0.806		0.791
osa00630 Glyoxylate and dicarboxylate metabolism	0.0235103	6	2.52	HORVU2Hr1G103130.3	171		Cluster-1	K	Aminomethyltransferase	1	4.44e-05	126.29	NGLHK(1)AGTEFK	2	1.2246	15	1.155	1.131	1.31	1.026	1.038	0.939	1.025	0.941	1.066	0.967	0.842	0.856		0.878	0.992
osa00630 Glyoxylate and dicarboxylate metabolism	0.0235103	6	2.52	HORVU1Hr1G023630.1	190		Cluster-1	K	Dihydrolipoyl dehydrogenase	1	0.00168792	85.622	VEYVK(1)GFGK	2	3.5692	14		1.287		1.029			0.828		0.958	0.796	0.992	0.836	1.086	0.926	0.9
osa00630 Glyoxylate and dicarboxylate metabolism	0.0235103	6	2.52	HORVU1Hr1G023630.1	482		Cluster-1	K	Dihydrolipoyl dehydrogenase	1	0.000194464	121.67	VISEK(1)ETDR	2	1.3015	13	1.264	1.189	1.208	0.928	0.922	0.942	0.986	0.981	0.947		0.977	0.99		0.884	1.01
osa00630 Glyoxylate and dicarboxylate metabolism	0.0235103	6	2.52	HORVU1Hr1G023630.1	185		Cluster-1	K	Dihydrolipoyl dehydrogenase	1	0.00660697	125.98	NK(1)VEYVK	2	2.3022	11		1.186		0.84			0.964			0.971	0.941		0.998		0.978
osa00630 Glyoxylate and dicarboxylate metabolism	0.0235103	6	2.52	HORVU1Hr1G023630.1	183		Cluster-1	K	Dihydrolipoyl dehydrogenase	0.999615	0.0124292	125.5	K(1)NKVEYVK	2	1.9151	17	1.58	1.076	1.094	0.606	1.157	1.103	0.849	1.234	1.118	0.828	0.818		0.819	1.079	0.878
osa00630 Glyoxylate and dicarboxylate metabolism	0.0235103	6	2.52	HORVU1Hr1G023630.1	175		Cluster-1	K	Dihydrolipoyl dehydrogenase	1	1.79e-21	185.18	AVSGLTK(1)GIEGLFK	2	0.71301	17	1.388	0.611	1.477		0.624	0.847	0.652	0.686	0.878	0.756	0.579	1.944	0.824	2.036	0.69
osa00630 Glyoxylate and dicarboxylate metabolism	0.0235103	6	2.52	HORVU1Hr1G023630.1	168		Cluster-1	K	Dihydrolipoyl dehydrogenase	1	0.00150744	104.39	DK(1)AVSGLTK	2	2.5334	12			1.311	0.907	0.894	1.018	0.916	0.966	0.907	0.979	1.01	1.021	0.954	0.806
osa00630 Glyoxylate and dicarboxylate metabolism	0.0235103	6	2.52	HORVU4Hr1G011500.1	487		Cluster-1	K	serine hydroxymethyltransferase 2	1	0.00229206	94.806	AAAAGTK(1)LK	2	2.2615	13	1.264	1.17	1.177		0.86	0.965	1.025	1.037	0.932	0.963	1.021	0.906	0.949		0.827
osa00630 Glyoxylate and dicarboxylate metabolism	0.0235103	6	2.52	HORVU7Hr1G047700.3	274		Cluster-1	K	formate dehydrogenase	1	5.85e-06	117.39	K(1)GVIIVNNAR	2	2.562	14	1.149	1.286	1.344	1.074	1.006	1.081	1.02	1.122	1.128	0.712	0.748	0.752	0.942	0.966
osa00630 Glyoxylate and dicarboxylate metabolism	0.0235103	6	2.52	HORVU1Hr1G013740.1	444		Cluster-1	K	Dihydrolipoyl dehydrogenase	1	0.003445	67.464	VVADK(1)ETDK	2	2.7864	6	1.196			1.067								0.991	1.034	0.888	0.654
osa00630 Glyoxylate and dicarboxylate metabolism	0.0235103	6	2.52	HORVU4Hr1G066860.5	296		Cluster-1	K	glutamine synthetase 1;4	1	0.00125182	76.605	QAGGYEVIK(1)K	2	1.6219	12	1.192		1.245	1.004	0.938	1.105	1.019		0.985	0.835	0.971	1.004	0.953	0.913
osa00250 Alanine, aspartate and glutamate metabolism	0.260577	3	1.68	HORVU5Hr1G104700.3	61		Cluster-1	K	glutamate dehydrogenase 1	1	6.25e-10	158.37	LEK(1)SLLIPFR	2	1.5508	10			1.154		0.953	0.881	0.927	0.823	0.787	0.867	0.972		0.793		1.601
osa00250 Alanine, aspartate and glutamate metabolism	0.260577	3	1.68	HORVU5Hr1G104700.3	51		Cluster-1	K	glutamate dehydrogenase 1	1	0.000140461	90.142	QAAK(1)LLGLDSK	2	2.624	12	1.023	1.215	1.213	0.884	0.86		0.992	0.999	1.093	0.993		0.994		0.867	0.871
osa00250 Alanine, aspartate and glutamate metabolism	0.260577	3	1.68	HORVU2Hr1G098880.1	119		Cluster-1	K	Succinylornithine transaminase/acetylornithine aminotransferase	1	0.000313981	99.855	LVK(1)AATDQLNK	2	1.3268	12		1.11	1.248	0.997	0.991		0.772	0.884	0.954	0.931	1.212		0.831	0.866	1.042
osa00250 Alanine, aspartate and glutamate metabolism	0.260577	3	1.68	HORVU4Hr1G066860.5	296		Cluster-1	K	glutamine synthetase 1;4	1	0.00125182	76.605	QAGGYEVIK(1)K	2	1.6219	12	1.192		1.245	1.004	0.938	1.105	1.019		0.985	0.835	0.971	1.004	0.953	0.913
osa00260 Glycine, serine and threonine metabolism	0.063687	4	2.52	HORVU2Hr1G103130.3	171		Cluster-1	K	Aminomethyltransferase	1	4.44e-05	126.29	NGLHK(1)AGTEFK	2	1.2246	15	1.155	1.131	1.31	1.026	1.038	0.939	1.025	0.941	1.066	0.967	0.842	0.856		0.878	0.992
osa00260 Glycine, serine and threonine metabolism	0.063687	4	2.52	HORVU1Hr1G023630.1	190		Cluster-1	K	Dihydrolipoyl dehydrogenase	1	0.00168792	85.622	VEYVK(1)GFGK	2	3.5692	14		1.287		1.029			0.828		0.958	0.796	0.992	0.836	1.086	0.926	0.9
osa00260 Glycine, serine and threonine metabolism	0.063687	4	2.52	HORVU1Hr1G023630.1	482		Cluster-1	K	Dihydrolipoyl dehydrogenase	1	0.000194464	121.67	VISEK(1)ETDR	2	1.3015	13	1.264	1.189	1.208	0.928	0.922	0.942	0.986	0.981	0.947		0.977	0.99		0.884	1.01
osa00260 Glycine, serine and threonine metabolism	0.063687	4	2.52	HORVU1Hr1G023630.1	185		Cluster-1	K	Dihydrolipoyl dehydrogenase	1	0.00660697	125.98	NK(1)VEYVK	2	2.3022	11		1.186		0.84			0.964			0.971	0.941		0.998		0.978
osa00260 Glycine, serine and threonine metabolism	0.063687	4	2.52	HORVU1Hr1G023630.1	183		Cluster-1	K	Dihydrolipoyl dehydrogenase	0.999615	0.0124292	125.5	K(1)NKVEYVK	2	1.9151	17	1.58	1.076	1.094	0.606	1.157	1.103	0.849	1.234	1.118	0.828	0.818		0.819	1.079	0.878
osa00260 Glycine, serine and threonine metabolism	0.063687	4	2.52	HORVU1Hr1G023630.1	175		Cluster-1	K	Dihydrolipoyl dehydrogenase	1	1.79e-21	185.18	AVSGLTK(1)GIEGLFK	2	0.71301	17	1.388	0.611	1.477		0.624	0.847	0.652	0.686	0.878	0.756	0.579	1.944	0.824	2.036	0.69
osa00260 Glycine, serine and threonine metabolism	0.063687	4	2.52	HORVU1Hr1G023630.1	168		Cluster-1	K	Dihydrolipoyl dehydrogenase	1	0.00150744	104.39	DK(1)AVSGLTK	2	2.5334	12			1.311	0.907	0.894	1.018	0.916	0.966	0.907	0.979	1.01	1.021	0.954	0.806
osa00260 Glycine, serine and threonine metabolism	0.063687	4	2.52	HORVU4Hr1G011500.1	487		Cluster-1	K	serine hydroxymethyltransferase 2	1	0.00229206	94.806	AAAAGTK(1)LK	2	2.2615	13	1.264	1.17	1.177		0.86	0.965	1.025	1.037	0.932	0.963	1.021	0.906	0.949		0.827
osa00260 Glycine, serine and threonine metabolism	0.063687	4	2.52	HORVU1Hr1G013740.1	444		Cluster-1	K	Dihydrolipoyl dehydrogenase	1	0.003445	67.464	VVADK(1)ETDK	2	2.7864	6	1.196			1.067								0.991	1.034	0.888	0.654
osa03030 DNA replication	0.26955	1	3.36	HORVU3Hr1G057550.1	98		Cluster-1	K	Single-stranded DNA-binding protein	1	0.000510517	121.67	VGQEPVQK(1)R	2	0.61846	15		1.101		0.856		0.731	1.154	1.046	1.176			0.916	0.996	0.924	0.866
osa00020 Citrate cycle (TCA cycle)	0.00274109	9	2.75	HORVU1Hr1G023630.1	190		Cluster-1	K	Dihydrolipoyl dehydrogenase	1	0.00168792	85.622	VEYVK(1)GFGK	2	3.5692	14		1.287		1.029			0.828		0.958	0.796	0.992	0.836	1.086	0.926	0.9
osa00020 Citrate cycle (TCA cycle)	0.00274109	9	2.75	HORVU1Hr1G023630.1	482		Cluster-1	K	Dihydrolipoyl dehydrogenase	1	0.000194464	121.67	VISEK(1)ETDR	2	1.3015	13	1.264	1.189	1.208	0.928	0.922	0.942	0.986	0.981	0.947		0.977	0.99		0.884	1.01
osa00020 Citrate cycle (TCA cycle)	0.00274109	9	2.75	HORVU1Hr1G023630.1	185		Cluster-1	K	Dihydrolipoyl dehydrogenase	1	0.00660697	125.98	NK(1)VEYVK	2	2.3022	11		1.186		0.84			0.964			0.971	0.941		0.998		0.978
osa00020 Citrate cycle (TCA cycle)	0.00274109	9	2.75	HORVU1Hr1G023630.1	183		Cluster-1	K	Dihydrolipoyl dehydrogenase	0.999615	0.0124292	125.5	K(1)NKVEYVK	2	1.9151	17	1.58	1.076	1.094	0.606	1.157	1.103	0.849	1.234	1.118	0.828	0.818		0.819	1.079	0.878
osa00020 Citrate cycle (TCA cycle)	0.00274109	9	2.75	HORVU1Hr1G023630.1	175		Cluster-1	K	Dihydrolipoyl dehydrogenase	1	1.79e-21	185.18	AVSGLTK(1)GIEGLFK	2	0.71301	17	1.388	0.611	1.477		0.624	0.847	0.652	0.686	0.878	0.756	0.579	1.944	0.824	2.036	0.69
osa00020 Citrate cycle (TCA cycle)	0.00274109	9	2.75	HORVU1Hr1G023630.1	168		Cluster-1	K	Dihydrolipoyl dehydrogenase	1	0.00150744	104.39	DK(1)AVSGLTK	2	2.5334	12			1.311	0.907	0.894	1.018	0.916	0.966	0.907	0.979	1.01	1.021	0.954	0.806
osa00020 Citrate cycle (TCA cycle)	0.00274109	9	2.75	HORVU4Hr1G011850.1	292		Cluster-1	K	Dihydrolipoyllysine-residue succinyltransferase component of 2-oxoglutarate dehydrogenase complex	1	0.00236044	85.622	TDYK(1)DEFVK	2	2.3954	15			1.302	1.181	1.142	1.224	1.151	1.097		1.011			0.117
osa00020 Citrate cycle (TCA cycle)	0.00274109	9	2.75	HORVU4Hr1G011850.1	227		Cluster-1	K	Dihydrolipoyllysine-residue succinyltransferase component of 2-oxoglutarate dehydrogenase complex	1	9.28e-24	154.81	VESVK(1)TQASK	2	1.6274	15	1.235	1.239	1.224	0.842	0.889	0.881	1.079	1	1.13	1.077	1.089	0.943	0.777	0.898	0.832
osa00020 Citrate cycle (TCA cycle)	0.00274109	9	2.75	HORVU4Hr1G011850.1	222		Cluster-1	K	Dihydrolipoyllysine-residue succinyltransferase component of 2-oxoglutarate dehydrogenase complex	1	0.00273996	108.3	SPK(1)VESVK	2	2.7153	14	1.032	1.034	1.258	0.776		0.932	1.073	1.041	1.085	1.013	1.101	0.973	0.852	0.894	0.866
osa00020 Citrate cycle (TCA cycle)	0.00274109	9	2.75	HORVU2Hr1G070090.3	511		Cluster-1	K	"2-oxoglutarate dehydrogenase, E1 component"	1	0.000194146	108.3	EDIDK(1)IHK	2	1.1779	14		1.046	1.163		0.821				0.936	0.734		1.361
osa00020 Citrate cycle (TCA cycle)	0.00274109	9	2.75	HORVU1Hr1G013740.1	444		Cluster-1	K	Dihydrolipoyl dehydrogenase	1	0.003445	67.464	VVADK(1)ETDK	2	2.7864	6	1.196			1.067								0.991	1.034	0.888	0.654
osa00020 Citrate cycle (TCA cycle)	0.00274109	9	2.75	HORVU4Hr1G049590.3	192		Cluster-1	K	Fumarate hydratase class II	1	0.0013522	101.41	AAEILGHK(1)R	2	3.7562	14		1.284	1.103	1.03	1.012	0.936	0.976	0.941	1.006	0.922	0.89	0.979	0.998	0.855	0.964
osa00020 Citrate cycle (TCA cycle)	0.00274109	9	2.75	HORVU4Hr1G049590.3	196		Cluster-1	K	Fumarate hydratase class II	1	0.000325585	92.707	RGDK(1)FVHPNDHVNR	4	3.7141	13	1.175	1.151	1.281	0.866	0.756	0.958	0.922	1.092	1.105	0.923			0.987	1.063	0.979
osa00020 Citrate cycle (TCA cycle)	0.00274109	9	2.75	HORVU6Hr1G058210.1	126		Cluster-1	K	Succinyl-CoA ligase [ADP-forming] subunit beta	1	1.2e-15	170.69	QTGPQGK(1)VVGK	2	1.4296	15	1.251	1.193	1.17	0.79	0.82	0.833	1.188	1.13	1.109	0.925	1.032	0.897	0.968	0.855	0.93
osa00020 Citrate cycle (TCA cycle)	0.00274109	9	2.75	HORVU0Hr1G013850.1	69		Cluster-1	K	"Succinate dehydrogenase [ubiquinone] flavoprotein subunit, mitochondrial"	1	0.000736847	113.7	TEDGK(1)IYQR	2	1.6521	13	1.446	1.323	0.898	1.137	1.025	0.838	0.975	0.84	1.086		1.012		0.923	0.998	0.795
osa00020 Citrate cycle (TCA cycle)	0.00274109	9	2.75	HORVU0Hr1G013850.1	390		Cluster-1	K	"Succinate dehydrogenase [ubiquinone] flavoprotein subunit, mitochondrial"	0.999974	1.59e-27	148.22	VAEISKPGETQKPLEK(1)DAGEK	3	1.6862	15	1.126	1.056	1.326	1.115	0.464	1.025	0.837	1.075	0.803	1.036	1.039	1.106	1.149	0.902	0.969
osa00020 Citrate cycle (TCA cycle)	0.00274109	9	2.75	HORVU2Hr1G006250.1	240		Cluster-1	K	Dihydrolipoyllysine-residue succinyltransferase component of 2-oxoglutarate dehydrogenase complex	1	1.15e-14	147.78	K(1)QAPKPTPSK	2	1.1696	12	1.906		1.789	0.618	0.423		0.763	0.882		0.327	1.41	0.396	0.972	1.561	0.946
osa00020 Citrate cycle (TCA cycle)	0.00274109	9	2.75	HORVU2Hr1G006250.1	314		Cluster-1	K	Dihydrolipoyllysine-residue succinyltransferase component of 2-oxoglutarate dehydrogenase complex	1	0.000114216	108.2	SDYKDEFVEK(1)HGVK	3	2.1011	11		1.407	1.216	1.03		1.021	0.954	1.071	1.042	0.846			0.742
osa00020 Citrate cycle (TCA cycle)	0.00274109	9	2.75	HORVU6Hr1G076810.1	366		Cluster-1	K	Pyruvate dehydrogenase E1 component subunit alpha	1	4.87e-05	103.69	EVDAAIAK(1)AK	2	4.129	17		1.123	1.156		1.02	1.017	0.905		0.827		1.112	1.026	0.9	0.916	1.01
osa00650 Butanoate metabolism	0.34245	1	2.52	HORVU2Hr1G098880.1	119		Cluster-1	K	Succinylornithine transaminase/acetylornithine aminotransferase	1	0.000313981	99.855	LVK(1)AATDQLNK	2	1.3268	12		1.11	1.248	0.997	0.991		0.772	0.884	0.954	0.931	1.212		0.831	0.866	1.042
osa00620 Pyruvate metabolism	0.0778589	5	2.1	HORVU1Hr1G023630.1	190		Cluster-1	K	Dihydrolipoyl dehydrogenase	1	0.00168792	85.622	VEYVK(1)GFGK	2	3.5692	14		1.287		1.029			0.828		0.958	0.796	0.992	0.836	1.086	0.926	0.9
osa00620 Pyruvate metabolism	0.0778589	5	2.1	HORVU1Hr1G023630.1	482		Cluster-1	K	Dihydrolipoyl dehydrogenase	1	0.000194464	121.67	VISEK(1)ETDR	2	1.3015	13	1.264	1.189	1.208	0.928	0.922	0.942	0.986	0.981	0.947		0.977	0.99		0.884	1.01
osa00620 Pyruvate metabolism	0.0778589	5	2.1	HORVU1Hr1G023630.1	185		Cluster-1	K	Dihydrolipoyl dehydrogenase	1	0.00660697	125.98	NK(1)VEYVK	2	2.3022	11		1.186		0.84			0.964			0.971	0.941		0.998		0.978
osa00620 Pyruvate metabolism	0.0778589	5	2.1	HORVU1Hr1G023630.1	183		Cluster-1	K	Dihydrolipoyl dehydrogenase	0.999615	0.0124292	125.5	K(1)NKVEYVK	2	1.9151	17	1.58	1.076	1.094	0.606	1.157	1.103	0.849	1.234	1.118	0.828	0.818		0.819	1.079	0.878
osa00620 Pyruvate metabolism	0.0778589	5	2.1	HORVU1Hr1G023630.1	175		Cluster-1	K	Dihydrolipoyl dehydrogenase	1	1.79e-21	185.18	AVSGLTK(1)GIEGLFK	2	0.71301	17	1.388	0.611	1.477		0.624	0.847	0.652	0.686	0.878	0.756	0.579	1.944	0.824	2.036	0.69
osa00620 Pyruvate metabolism	0.0778589	5	2.1	HORVU1Hr1G023630.1	168		Cluster-1	K	Dihydrolipoyl dehydrogenase	1	0.00150744	104.39	DK(1)AVSGLTK	2	2.5334	12			1.311	0.907	0.894	1.018	0.916	0.966	0.907	0.979	1.01	1.021	0.954	0.806
osa00620 Pyruvate metabolism	0.0778589	5	2.1	HORVU1Hr1G045720.1	441		Cluster-1	K	NAD-dependent malic enzyme 2	1	0.00320478	74.486	PLADFTK(1)QK	2	1.5925	6		1.088			0.842		0.998				1.16	0.998		0.916
osa00620 Pyruvate metabolism	0.0778589	5	2.1	HORVU6Hr1G076810.1	366		Cluster-1	K	Pyruvate dehydrogenase E1 component subunit alpha	1	4.87e-05	103.69	EVDAAIAK(1)AK	2	4.129	17		1.123	1.156		1.02	1.017	0.905		0.827		1.112	1.026	0.9	0.916	1.01
osa00620 Pyruvate metabolism	0.0778589	5	2.1	HORVU1Hr1G013740.1	444		Cluster-1	K	Dihydrolipoyl dehydrogenase	1	0.003445	67.464	VVADK(1)ETDK	2	2.7864	6	1.196			1.067								0.991	1.034	0.888	0.654
osa00620 Pyruvate metabolism	0.0778589	5	2.1	HORVU4Hr1G049590.3	192		Cluster-1	K	Fumarate hydratase class II	1	0.0013522	101.41	AAEILGHK(1)R	2	3.7562	14		1.284	1.103	1.03	1.012	0.936	0.976	0.941	1.006	0.922	0.89	0.979	0.998	0.855	0.964
osa00620 Pyruvate metabolism	0.0778589	5	2.1	HORVU4Hr1G049590.3	196		Cluster-1	K	Fumarate hydratase class II	1	0.000325585	92.707	RGDK(1)FVHPNDHVNR	4	3.7141	13	1.175	1.151	1.281	0.866	0.756	0.958	0.922	1.092	1.105	0.923			0.987	1.063	0.979

## Sheet: Cluster-5
KEGG pathway	Mapping	Background	All Mapping	All Background	Fold enrichment	Fisher's exact test p value	-log10(p value)	Related proteins
osa00020 Citrate cycle (TCA cycle)	13	33	91	504	2.18	0.00236146	2.63	HORVU1Hr1G023630.1 HORVU7Hr1G074890.4 HORVU4Hr1G011850.1 HORVU2Hr1G070090.3 HORVU2Hr1G013170.1 HORVU3Hr1G059060.2 HORVU5Hr1G022100.2 HORVU5Hr1G099820.1 HORVU3Hr1G058460.4 HORVU7Hr1G001330.9 HORVU6Hr1G058210.1 HORVU1Hr1G041250.5 HORVU2Hr1G006250.1
osa03018 RNA degradation	5	10	91	504	2.77	0.0204323	1.69	HORVU6Hr1G057570.8 HORVU4Hr1G078820.3 HORVU3Hr1G073230.1 HORVU1Hr1G038680.8 HORVU5Hr1G002040.4
osa00030 Pentose phosphate pathway	6	15	91	504	2.22	0.0368653	1.43	HORVU3Hr1G096050.1 HORVU7Hr1G040550.1 HORVU3Hr1G088540.1 HORVU7Hr1G013600.3 HORVU1Hr1G080480.2 HORVU6Hr1G070270.5
osa01040 Biosynthesis of unsaturated fatty acids	3	5	91	504	3.32	0.0432355	1.36	HORVU1Hr1G038330.1 HORVU7Hr1G083490.8 HORVU7Hr1G000580.2

## Sheet: Cluster-5 Pathway2Protein
KEGG pathway	Fisher's exact test p value	Mapping	Fold enrichment	Protein accession	Position	Ratio	Regulated Type	Amino acid	Protein description	Localization probability	PEP	Score	Modified sequence	Charge	Mass error [ppm]	MS/MS Count	D1CK6H_1	D1CK6H_2	D1CK6H_3	H1E_48H_1	H1E_48H_2	H1E_48H_3	H1E_6H_1	H1E_6H_2	H1E_6H_3	H1_P48H_1	H1_P48H_2	H1_P48H_3	H1_P6H_1	H1_P6H_2	H1_P6H_3
osa00330 Arginine and proline metabolism	0.504458	2	1.23	HORVU7Hr1G118240.1	278		Cluster-5	K	polyamine oxidase 1	1	0.0032713	89.123	TEDNK(1)VYR	2	1.9745	7					0.776		1.157	1.046	0.96		0.777	0.818		1.103
osa00330 Arginine and proline metabolism	0.504458	2	1.23	HORVU6Hr1G003470.2	171		Cluster-5	K	aspartate aminotransferase 1	0.978767	3.48e-06	103.76	LAYGEDSEFIK(0.979)DK(0.021)R	2	0.58714	7				1.07		0.562		1.271				1.05	0.809
osa03013 RNA transport	0.843947	2	0.65	HORVU6Hr1G020910.1	383		Cluster-5	K	ATP-dependent RNA helicase eIF4A	1	0.0100167	94.806	K(1)VDWLTDK	2	3.3044	7			0.782		0.826			1.228		1.03		0.993	1.098	0.972
osa03013 RNA transport	0.843947	2	0.65	HORVU6Hr1G020910.1	325		Cluster-5	K	ATP-dependent RNA helicase eIF4A	1	0.0135541	100.75	K(1)FMNKPVR	2	1.1569	12	0.893			0.972	0.813	0.918	1.289	1.288	1.19		0.915	0.955	0.933	0.87	0.889
osa03013 RNA transport	0.843947	2	0.65	HORVU3Hr1G031690.5	824		Cluster-5	K	Ribonuclease Z 1	1	7.36e-08	113.46	VNSVGK(1)AIPGWK	2	0.68263	13	0.826	1.037		0.527	0.53	0.45				1.056	1.762			1.191	1.339
osa04120 Ubiquitin mediated proteolysis	0.450476	1	1.85	HORVU1Hr1G086690.1	76		Cluster-5	K	ubiquitin-conjugating enzyme 35	1	3.8e-06	108.2	FLTK(1)IYHPNIDK	2	0.79592	11					0.926				1.317	0.857	1.233	0.915	0.733		0.645
osa00380 Tryptophan metabolism	0.160445	3	2.08	HORVU1Hr1G023630.1	237		Cluster-5	K	Dihydrolipoyl dehydrogenase	1	0.00357387	76.572	SLPGVTIDEK(1)K	2	1.9443	8	1.028				1.236	0.323		1.023		1.045			1.216	0.946	1.082
osa00380 Tryptophan metabolism	0.160445	3	2.08	HORVU1Hr1G023630.1	253		Cluster-5	K	Dihydrolipoyl dehydrogenase	1	2.27e-21	132.9	IVSSTGALALTEIPK(1)K	2	2.2696	10				0.912	0.884	0.92	0.813	1.051	1.08		0.836	0.691		0.938	1.322
osa00380 Tryptophan metabolism	0.160445	3	2.08	HORVU4Hr1G011850.1	232		Cluster-5	K	Dihydrolipoyllysine-residue succinyltransferase component of 2-oxoglutarate dehydrogenase complex	1	4.34e-10	110.14	TQASK(1)LASPSEPQLPPK	2	1.089	13						0.566		0.474	1.377	1.62	0.489	1.165	0.839
osa00380 Tryptophan metabolism	0.160445	3	2.08	HORVU2Hr1G006250.1	234		Cluster-5	K	Dihydrolipoyllysine-residue succinyltransferase component of 2-oxoglutarate dehydrogenase complex	1	0.00750737	76.605	QTK(1)VEPPKK	2	2.5526	6						0.49	1.198	1.083	1.229		0.927		0.84
osa00030 Pentose phosphate pathway	0.0368653	6	2.22	HORVU3Hr1G096050.1	191		Cluster-5	K	Transaldolase 1	1	0.000312149	90.263	WLHK(1)VVNRPNVYIK	3	3.4113	5					0.747			1.063		0.831	1.21			1.019
osa00030 Pentose phosphate pathway	0.0368653	6	2.22	HORVU7Hr1G040550.1	233		Cluster-5	K	Pyrophosphate--fructose 6-phosphate 1-phosphotransferase	1	0.00116616	83.623	DK(1)IETPEQFK	2	2.3033	9	0.875				0.911		0.785	0.939	1.729	0.76	0.914	0.928	0.991
osa00030 Pentose phosphate pathway	0.0368653	6	2.22	HORVU3Hr1G088540.1	356		Cluster-5	K	fructose-bisphosphate aldolase 2	1	1.22e-44	177.47	CK(1)ANSEATLGTYK	2	0.86058	15	1.043	1.104	1.017	0.919	0.784	0.825	1.046	1.364	1.179	0.83	0.952	0.809	0.961	1.227	0.893
osa00030 Pentose phosphate pathway	0.0368653	6	2.22	HORVU7Hr1G013600.3	69		Cluster-5	K	Transketolase	1	0.000199463	79.059	YNPK(1)NPYWFNR	2	1.6815	5					0.458		0.769		1.277	1.14					1.154
osa00030 Pentose phosphate pathway	0.0368653	6	2.22	HORVU7Hr1G013600.3	593		Cluster-5	K	Transketolase	1	0.00169607	61.48	AAEELTK(1)EGK	2	-1.3508	7				0.752	0.807		1.277		1.035			1.064	1.041		0.87
osa00030 Pentose phosphate pathway	0.0368653	6	2.22	HORVU1Hr1G080480.2	426		Cluster-5	K	"6-phosphogluconate dehydrogenase, decarboxylating 1"	1	0.00995049	98.009	K(1)VLVDNVR	2	1.1524	5	0.97					0.745			0.945			1.05	1.273
osa00030 Pentose phosphate pathway	0.0368653	6	2.22	HORVU6Hr1G070270.5	604		Cluster-5	K	ATP-dependent 6-phosphofructokinase 7	1	0.0099464	65.156	K(1)LQEYLEK	2	2.0947	7						0.757		1.067	0.883	0.802	0.996	1.09	1.094
osa03060 Protein export	0.328805	1	2.77	HORVU6Hr1G008880.1	559		Cluster-5	K	Heat shock 70 kDa protein C	1	6.43e-10	132.39	EAEEFAEEDK(1)K	2	2.4484	12	0.837			0.888	0.767	1.016	1.148	1.289	0.96	0.976	0.88	0.853		1.163	0.939
osa03060 Protein export	0.328805	1	2.77	HORVU6Hr1G008880.1	85		Cluster-5	K	Heat shock 70 kDa protein C	1	6.21e-47	215.93	LIGEAAK(1)NQAAVNPER	2	0.94679	13		0.363	0.548	0.783	0.491		0.881	1.977	1.661	0.926	0.94	1.339		0.864	0.83
osa03060 Protein export	0.328805	1	2.77	HORVU6Hr1G008880.1	529		Cluster-5	K	Heat shock 70 kDa protein C	1	0.000817297	98.009	SEK(1)ITITNEK	2	1.2393	15	0.853	0.926	0.866	0.902	0.75	0.85	1.206	1.072	1.226	1.197	1.119	1.114	0.908	1.066	0.842
osa03060 Protein export	0.328805	1	2.77	HORVU6Hr1G008880.1	110		Cluster-5	K	Heat shock 70 kDa protein C	1	0.00352521	112.8	FEDK(1)EVQR	2	-1.1288	11	0.941	1.008	1.015	0.891	0.967	0.907	1.531					1.066	1.024	1.016
osa03060 Protein export	0.328805	1	2.77	HORVU6Hr1G008880.1	126		Cluster-5	K	Heat shock 70 kDa protein C	0.999936	4.43e-05	106	IVNK(1)EGKPYIQVK	2	2.2733	9		0.947	0.964		0.5				1.611	1.084	0.82		0.846	0.936	1.17
osa00071 Fatty acid degradation	0.698173	3	0.87	HORVU1Hr1G038330.1	226		Cluster-5	K	3-ketoacyl-CoA thiolase	1	4.43e-05	96.957	FK(1)EEIVPVHTK	2	1.6431	9	0.992	0.899	1.024		0.734	0.98	1.074	1.182			1.16		1.233
osa00071 Fatty acid degradation	0.698173	3	0.87	HORVU7Hr1G083490.8	102		Cluster-5	K	Acyl-coenzyme A oxidase 3	1	1.37e-26	145.08	VFVSPDYNEGK(1)EGQR	2	2.2819	12	0.847	1.056	1.184			0.977	0.962	1.182	1.211	0.942	0.713		1.052	1.088	0.658
osa00071 Fatty acid degradation	0.698173	3	0.87	HORVU7Hr1G000580.2	392		Cluster-5	K	Acyl-coenzyme A oxidase 3	1	1.61e-08	136.06	QTIVADASK(1)ALSR	2	0.67077	15	0.812	1.016	0.894	0.791	0.714	0.745	1.147	1.239	1.378	1.1	1.002	0.829	1.026	1.116	1.058
osa00450 Selenocompound metabolism	0.151034	2	2.77	HORVU5Hr1G006780.7	446		Cluster-5	K	5-methyltetrahydropteroyltriglutamate--homocysteine methyltransferase 1	1	4.19e-05	98.167	YAEVK(1)PALTNMVEAAK	2	-0.30857	9				1.006	0.696		1.094	1.269	1.175		0.512	0.753		1.298	0.998
osa00450 Selenocompound metabolism	0.151034	2	2.77	HORVU5Hr1G006780.7	36		Cluster-5	K	5-methyltetrahydropteroyltriglutamate--homocysteine methyltransferase 1	1	2.11e-09	101.45	VVEVNALAK(1)ALAGQK	2	1.0381	14				1.24	0.404	0.829	1.255	1.076	1.353		0.65	1.462	1.033	0.772	0.635
osa00450 Selenocompound metabolism	0.151034	2	2.77	HORVU5Hr1G006780.7	76		Cluster-5	K	5-methyltetrahydropteroyltriglutamate--homocysteine methyltransferase 1	1	1.3e-23	191.67	AATALK(1)GSDHR	2	0.12596	15	1.067	0.979	1.028	0.925	0.902	0.839	1.355	1.195	1.067	0.941	0.881	0.881	0.987	1.042	0.961
osa00450 Selenocompound metabolism	0.151034	2	2.77	HORVU5Hr1G006780.7	441		Cluster-5	K	5-methyltetrahydropteroyltriglutamate--homocysteine methyltransferase 1	1	4.42e-08	91.032	K(1)YAEVKPALTNMVEAAK	3	2.3356	9				0.951	0.981			1.326	1.388	0.494	0.88	0.902		0.949	0.79
osa00450 Selenocompound metabolism	0.151034	2	2.77	HORVU5Hr1G006780.7	143		Cluster-5	K	5-methyltetrahydropteroyltriglutamate--homocysteine methyltransferase 1	1	0.00897284	72.492	EEISK(1)VVK	2	1.6882	8		0.763	1.011		0.924		1.129	1.445		0.962		0.99	0.908
osa00450 Selenocompound metabolism	0.151034	2	2.77	HORVU4Hr1G002270.3	474		Cluster-5	K	5-methyltetrahydropteroyltriglutamate--homocysteine methyltransferase 2	1	0.00897284	72.492	EEISK(1)VVK	2	1.6882	8		0.724	0.928		0.889		1.158	1.456		0.987		1.016	0.937
osa00450 Selenocompound metabolism	0.151034	2	2.77	HORVU4Hr1G002270.3	407		Cluster-5	K	5-methyltetrahydropteroyltriglutamate--homocysteine methyltransferase 2	1	4.42e-05	108.3	AAAALK(1)GSDHR	2	-0.97596	13	0.894	0.886	1.036	0.806		0.838	1.363		1.217	1.049	0.901	0.908	1.016	0.969	1.14
osa00520 Amino sugar and nucleotide sugar metabolism	0.414012	4	1.23	HORVU5Hr1G096370.1	301		Cluster-5	K	UDP-glucose 6-dehydrogenase family protein	1	0.000292839	133.98	QVIK(1)INDYQK	2	1.5081	14	0.859	1.059	1.177	0.857	0.822	0.88	1.139	1.209	1.211		1.085	1.07	0.906	0.973	0.906
osa00520 Amino sugar and nucleotide sugar metabolism	0.414012	4	1.23	HORVU5Hr1G079230.1	245		Cluster-5	K	"GDP-D-mannose 3',5'-epimerase"	1	0.00044518	90.308	EK(1)APAAFCR	2	3.0612	10			0.947	0.701	0.891	1.087		1.22		0.907	1.128		1.003	1.046	0.842
osa00520 Amino sugar and nucleotide sugar metabolism	0.414012	4	1.23	HORVU4Hr1G059130.6	180		Cluster-5	K	UDP-glucuronic acid decarboxylase 3	1	0.00994629	85.813	SCYDEGK(1)R	2	1.6147	9	1.046	0.952	0.831		0.957	0.912		1.192		1.056		0.999		1.045
osa00520 Amino sugar and nucleotide sugar metabolism	0.414012	4	1.23	HORVU4Hr1G059130.6	76		Cluster-5	K	UDP-glucuronic acid decarboxylase 3	1	0.00998321	84.064	K(1)WIGHPR	2	2.9248	8	1.142	1.208	0.86	0.861	0.872		1.253				0.988			1.016
osa00520 Amino sugar and nucleotide sugar metabolism	0.414012	4	1.23	HORVU3Hr1G073780.1	294		Cluster-5	K	"Alpha-1,4-glucan-protein synthase [UDP-forming]"	1	0.0015977	83.358	LTK(1)ECDTVQK	2	2.0256	12	1.014	1.1		0.883	0.907	0.903	1.221	1.118		0.914	0.974	0.992	1.031	0.919
osa00710 Carbon fixation in photosynthetic organisms	0.197181	7	1.44	HORVU6Hr1G031830.4	351		Cluster-5	K	phosphoglycerate kinase	1	0.000696346	74.524	VSSK(1)IGVIESLLAK	2	1.0429	10		0.413	0.404		0.202		1.574			1.326	1.435	1.194	1.523	0.943	0.557
osa00710 Carbon fixation in photosynthetic organisms	0.197181	7	1.44	HORVU3Hr1G058460.4	244		Cluster-5	K	malate dehydrogenase	1	1.2e-06	115.05	TQDGGTEVVEAK(1)AGK	2	0.57152	10		0.752		1.102		0.445		1.822	0.993	0.401	1.212	1.361	0.801		0.763
osa00710 Carbon fixation in photosynthetic organisms	0.197181	7	1.44	HORVU3Hr1G088540.1	356		Cluster-5	K	fructose-bisphosphate aldolase 2	1	1.22e-44	177.47	CK(1)ANSEATLGTYK	2	0.86058	15	1.043	1.104	1.017	0.919	0.784	0.825	1.046	1.364	1.179	0.83	0.952	0.809	0.961	1.227	0.893
osa00710 Carbon fixation in photosynthetic organisms	0.197181	7	1.44	HORVU7Hr1G013600.3	69		Cluster-5	K	Transketolase	1	0.000199463	79.059	YNPK(1)NPYWFNR	2	1.6815	5					0.458		0.769		1.277	1.14					1.154
osa00710 Carbon fixation in photosynthetic organisms	0.197181	7	1.44	HORVU7Hr1G013600.3	593		Cluster-5	K	Transketolase	1	0.00169607	61.48	AAEELTK(1)EGK	2	-1.3508	7				0.752	0.807		1.277		1.035			1.064	1.041		0.87
osa00710 Carbon fixation in photosynthetic organisms	0.197181	7	1.44	HORVU6Hr1G054520.3	62		Cluster-5	K	glyceraldehyde-3-phosphate dehydrogenase C2	1	0.000413583	131.3	HHEVK(1)VK	2	2.9453	7						0.775	0.944	1.172	1.03	0.988		0.53		0.973
osa00710 Carbon fixation in photosynthetic organisms	0.197181	7	1.44	HORVU6Hr1G003470.2	171		Cluster-5	K	aspartate aminotransferase 1	0.978767	3.48e-06	103.76	LAYGEDSEFIK(0.979)DK(0.021)R	2	0.58714	7				1.07		0.562		1.271				1.05	0.809
osa00710 Carbon fixation in photosynthetic organisms	0.197181	7	1.44	HORVU1Hr1G041250.5	203		Cluster-5	K	Malate dehydrogenase	0.998618	2e-48	112.29	NAIIWGNHSSSQYPDVNHATVK(0.999)TASGEK(0.001)PVR	4	1.9473	9				0.744	0.62	0.802		1.246	1.124	0.982	0.984		0.861	1.146
osa00270 Cysteine and methionine metabolism	0.556919	5	1.03	HORVU3Hr1G058460.4	244		Cluster-5	K	malate dehydrogenase	1	1.2e-06	115.05	TQDGGTEVVEAK(1)AGK	2	0.57152	10		0.752		1.102		0.445		1.822	0.993	0.401	1.212	1.361	0.801		0.763
osa00270 Cysteine and methionine metabolism	0.556919	5	1.03	HORVU5Hr1G006780.7	446		Cluster-5	K	5-methyltetrahydropteroyltriglutamate--homocysteine methyltransferase 1	1	4.19e-05	98.167	YAEVK(1)PALTNMVEAAK	2	-0.30857	9				1.006	0.696		1.094	1.269	1.175		0.512	0.753		1.298	0.998
osa00270 Cysteine and methionine metabolism	0.556919	5	1.03	HORVU5Hr1G006780.7	36		Cluster-5	K	5-methyltetrahydropteroyltriglutamate--homocysteine methyltransferase 1	1	2.11e-09	101.45	VVEVNALAK(1)ALAGQK	2	1.0381	14				1.24	0.404	0.829	1.255	1.076	1.353		0.65	1.462	1.033	0.772	0.635
osa00270 Cysteine and methionine metabolism	0.556919	5	1.03	HORVU5Hr1G006780.7	76		Cluster-5	K	5-methyltetrahydropteroyltriglutamate--homocysteine methyltransferase 1	1	1.3e-23	191.67	AATALK(1)GSDHR	2	0.12596	15	1.067	0.979	1.028	0.925	0.902	0.839	1.355	1.195	1.067	0.941	0.881	0.881	0.987	1.042	0.961
osa00270 Cysteine and methionine metabolism	0.556919	5	1.03	HORVU5Hr1G006780.7	441		Cluster-5	K	5-methyltetrahydropteroyltriglutamate--homocysteine methyltransferase 1	1	4.42e-08	91.032	K(1)YAEVKPALTNMVEAAK	3	2.3356	9				0.951	0.981			1.326	1.388	0.494	0.88	0.902		0.949	0.79
osa00270 Cysteine and methionine metabolism	0.556919	5	1.03	HORVU5Hr1G006780.7	143		Cluster-5	K	5-methyltetrahydropteroyltriglutamate--homocysteine methyltransferase 1	1	0.00897284	72.492	EEISK(1)VVK	2	1.6882	8		0.763	1.011		0.924		1.129	1.445		0.962		0.99	0.908
osa00270 Cysteine and methionine metabolism	0.556919	5	1.03	HORVU6Hr1G003470.2	171		Cluster-5	K	aspartate aminotransferase 1	0.978767	3.48e-06	103.76	LAYGEDSEFIK(0.979)DK(0.021)R	2	0.58714	7				1.07		0.562		1.271				1.05	0.809
osa00270 Cysteine and methionine metabolism	0.556919	5	1.03	HORVU4Hr1G002270.3	474		Cluster-5	K	5-methyltetrahydropteroyltriglutamate--homocysteine methyltransferase 2	1	0.00897284	72.492	EEISK(1)VVK	2	1.6882	8		0.724	0.928		0.889		1.158	1.456		0.987		1.016	0.937
osa00270 Cysteine and methionine metabolism	0.556919	5	1.03	HORVU4Hr1G002270.3	407		Cluster-5	K	5-methyltetrahydropteroyltriglutamate--homocysteine methyltransferase 2	1	4.42e-05	108.3	AAAALK(1)GSDHR	2	-0.97596	13	0.894	0.886	1.036	0.806		0.838	1.363		1.217	1.049	0.901	0.908	1.016	0.969	1.14
osa00270 Cysteine and methionine metabolism	0.556919	5	1.03	HORVU1Hr1G041250.5	203		Cluster-5	K	Malate dehydrogenase	0.998618	2e-48	112.29	NAIIWGNHSSSQYPDVNHATVK(0.999)TASGEK(0.001)PVR	4	1.9473	9				0.744	0.62	0.802		1.246	1.124	0.982	0.984		0.861	1.146
osa00310 Lysine degradation	0.114853	3	2.37	HORVU1Hr1G023630.1	237		Cluster-5	K	Dihydrolipoyl dehydrogenase	1	0.00357387	76.572	SLPGVTIDEK(1)K	2	1.9443	8	1.028				1.236	0.323		1.023		1.045			1.216	0.946	1.082
osa00310 Lysine degradation	0.114853	3	2.37	HORVU1Hr1G023630.1	253		Cluster-5	K	Dihydrolipoyl dehydrogenase	1	2.27e-21	132.9	IVSSTGALALTEIPK(1)K	2	2.2696	10				0.912	0.884	0.92	0.813	1.051	1.08		0.836	0.691		0.938	1.322
osa00310 Lysine degradation	0.114853	3	2.37	HORVU4Hr1G011850.1	232		Cluster-5	K	Dihydrolipoyllysine-residue succinyltransferase component of 2-oxoglutarate dehydrogenase complex	1	4.34e-10	110.14	TQASK(1)LASPSEPQLPPK	2	1.089	13						0.566		0.474	1.377	1.62	0.489	1.165	0.839
osa00310 Lysine degradation	0.114853	3	2.37	HORVU2Hr1G006250.1	234		Cluster-5	K	Dihydrolipoyllysine-residue succinyltransferase component of 2-oxoglutarate dehydrogenase complex	1	0.00750737	76.605	QTK(1)VEPPKK	2	2.5526	6						0.49	1.198	1.083	1.229		0.927		0.84
osa04075 Plant hormone signal transduction	0.55029	1	1.38	HORVU2Hr1G010870.8	56		Cluster-5	K	40S ribosomal protein S6	1	0.000209362	103.69	VEIDDDQK(1)LR	2	2.5128	15	0.64	0.901	0.698	0.702	0.846		2.215	1.314	1.067	1.886	1.658	0.804	0.842	1.023	1.022
osa04075 Plant hormone signal transduction	0.55029	1	1.38	HORVU2Hr1G010870.8	48		Cluster-5	K	40S ribosomal protein S6	1	0.00186814	81.642	K(1)VEIDDDQK	2	1.1839	13	0.748	1.089	0.9		0.767	0.712	2.01	1.491	0.827		2.406	0.873	0.734	0.872	1.035
osa04075 Plant hormone signal transduction	0.55029	1	1.38	HORVU2Hr1G010870.8	47		Cluster-5	K	40S ribosomal protein S6	1	7.21e-09	130.79	LNIANPTTGCQK(1)K	2	0.53561	15	0.725	1	0.871	0.733	0.72	0.742	2.384	1.45	1.042	1.367	2.14	0.906	0.723	0.767	1.156
osa00480 Glutathione metabolism	0.592445	5	0.99	HORVU5Hr1G124630.3	96		Cluster-5	K	Glutathione S-transferase T1	1	2.7e-08	108.2	AK(1)LESVLDWHHSNLR	3	1.8512	12				0.567	0.635	0.74	1.1	0.829	1.338	1.052	0.921	0.954	1.127	0.788	1.042
osa00480 Glutathione metabolism	0.592445	5	0.99	HORVU3Hr1G097950.2	42		Cluster-5	K	Glutathione S-transferase family protein	1	4.4776e-05	101.48	TGAHK(1)QPDFLK	2	1.9058	10	1.045		0.988	1.075	0.92			1.463	1.049	0.914	0.873			0.851	0.78
osa00480 Glutathione metabolism	0.592445	5	0.99	HORVU1Hr1G080480.2	426		Cluster-5	K	"6-phosphogluconate dehydrogenase, decarboxylating 1"	1	0.00995049	98.009	K(1)VLVDNVR	2	1.1524	5	0.97					0.745			0.945			1.05	1.273
osa00480 Glutathione metabolism	0.592445	5	0.99	HORVU3Hr1G059060.2	93		Cluster-5	K	Isocitrate dehydrogenase [NADP]	1	0.00391785	72.038	VFWQSIK(1)DK	2	2.4884	5		0.902				0.881			1.111	0.849					1.206
osa00480 Glutathione metabolism	0.592445	5	0.99	HORVU4Hr1G057210.1	30		Cluster-5	K	Peroxidase superfamily protein	1	9.48e-09	108.2	ALIAEK(1)NCSPLMLR	2	1.2367	14				1.057	0.822		0.63	1.054	1.335	0.843	0.254	1.072		0.838	1.454
osa00220 Arginine biosynthesis	0.890829	1	0.5	HORVU6Hr1G003470.2	171		Cluster-5	K	aspartate aminotransferase 1	0.978767	3.48e-06	103.76	LAYGEDSEFIK(0.979)DK(0.021)R	2	0.58714	7				1.07		0.562		1.271				1.05	0.809
osa04146 Peroxisome	0.234777	4	1.58	HORVU1Hr1G038330.1	226		Cluster-5	K	3-ketoacyl-CoA thiolase	1	4.43e-05	96.957	FK(1)EEIVPVHTK	2	1.6431	9	0.992	0.899	1.024		0.734	0.98	1.074	1.182			1.16		1.233
osa04146 Peroxisome	0.234777	4	1.58	HORVU7Hr1G083490.8	102		Cluster-5	K	Acyl-coenzyme A oxidase 3	1	1.37e-26	145.08	VFVSPDYNEGK(1)EGQR	2	2.2819	12	0.847	1.056	1.184			0.977	0.962	1.182	1.211	0.942	0.713		1.052	1.088	0.658
osa04146 Peroxisome	0.234777	4	1.58	HORVU7Hr1G000580.2	392		Cluster-5	K	Acyl-coenzyme A oxidase 3	1	1.61e-08	136.06	QTIVADASK(1)ALSR	2	0.67077	15	0.812	1.016	0.894	0.791	0.714	0.745	1.147	1.239	1.378	1.1	1.002	0.829	1.026	1.116	1.058
osa04146 Peroxisome	0.234777	4	1.58	HORVU3Hr1G059060.2	93		Cluster-5	K	Isocitrate dehydrogenase [NADP]	1	0.00391785	72.038	VFWQSIK(1)DK	2	2.4884	5		0.902				0.881			1.111	0.849					1.206
osa03050 Proteasome	0.903854	2	0.55	HORVU6Hr1G083150.1	349		Cluster-5	K	26S protease regulatory subunit 7	1	0.00138983	90.761	TQIFK(1)IHTR	2	1.2622	8					0.671		0.951	1.426	1.044	0.792	1.05			0.881	0.89
osa03050 Proteasome	0.903854	2	0.55	HORVU6Hr1G017500.1	115		Cluster-5	K	Proteasome subunit alpha type-1	1	3.08e-10	159.93	LADK(1)AQVCTQR	2	0.34835	15	0.974	1.136	1.05	0.699	0.914	0.909	1.145	1.1	1.108	0.939	1.016	0.962	1.09	1.048	0.92
osa00190 Oxidative phosphorylation	0.813677	5	0.77	HORVU7Hr1G074890.4	63		Cluster-5	K	"Succinate dehydrogenase [ubiquinone] iron-sulfur subunit 1, mitochondrial"	1	0.000493938	69.276	WDPDSPSTK(1)PHLK	2	0.91907	6						0.794	1.236	1.007	1.22			0.926		0.597
osa00190 Oxidative phosphorylation	0.813677	5	0.77	HORVU1Hr1G083840.2	285		Cluster-5	K	ATP synthase subunit beta	1	3.22e-06	130.31	LDDK(1)QSESK	2	3.2783	12	1.468	0.893	1.298	0.905	0.144	0.879	1.346	1.137				0.858	1.13	1.073	1.244
osa00190 Oxidative phosphorylation	0.813677	5	0.77	HORVU1Hr1G094800.2	257		Cluster-5	K	V-type proton ATPase subunit C	1	0.00158654	79.059	VVDNFK(1)VHAR	2	1.6742	7					0.761	1.003		0.786	1.446	0.928		0.76		1.07
osa00190 Oxidative phosphorylation	0.813677	5	0.77	HORVU1Hr1G031600.1	155		Cluster-5	K	ATP synthase gamma chain	1	0.00957895	84.064	GK(1)VQLIR	2	2.1946	6				0.809	0.753				1.207		1.088			1.041	0.898
osa00190 Oxidative phosphorylation	0.813677	5	0.77	HORVU1Hr1G031600.1	75		Cluster-5	K	ATP synthase gamma chain	1	0.00753137	78.178	MVAASK(1)LR	2	-0.097873	7				1.086	0.97				1.154			0.865	0.939	0.902
osa00190 Oxidative phosphorylation	0.813677	5	0.77	HORVU1Hr1G031600.1	164		Cluster-5	K	ATP synthase gamma chain	1	1.57e-24	175.54	K(1)HIEMTVSELQK	2	2.8068	16	0.655	0.864	0.754	1.01	0.826		1.188	1.36	1.495	1.02	1.106	0.855	0.851	0.883
osa00190 Oxidative phosphorylation	0.813677	5	0.77	HORVU1Hr1G031600.1	132		Cluster-5	K	ATP synthase gamma chain	1	0.00750384	84.699	VSK(1)ALQK	2	3.5746	6						0.55	1.17		1.191			1.156	0.976	0.774
osa00190 Oxidative phosphorylation	0.813677	5	0.77	HORVU1Hr1G031600.1	129		Cluster-5	K	ATP synthase gamma chain	1	1.33e-13	133.07	GLCGGINSTSVK(1)VSK	2	1.2198	15	0.852	0.893	0.962	0.926	0.776	0.773	1.21	1.256	1.144	0.908	1.064	1.069	1.08	1.046	0.957
osa00190 Oxidative phosphorylation	0.813677	5	0.77	HORVU4Hr1G007850.2	356		Cluster-5	K	"NADH-ubiquinone oxidoreductase 75 kDa subunit, mitochondrial"	1	0.00296837	92.677	FK(1)AVTWR	2	2.5684	11	0.783		1.094		0.612	0.807		1.134	1.103	1.042	1.154	1.18	1.017	0.881
osa00592 alpha-Linolenic acid metabolism	0.414012	4	1.23	HORVU1Hr1G038330.1	226		Cluster-5	K	3-ketoacyl-CoA thiolase	1	4.43e-05	96.957	FK(1)EEIVPVHTK	2	1.6431	9	0.992	0.899	1.024		0.734	0.98	1.074	1.182			1.16		1.233
osa00592 alpha-Linolenic acid metabolism	0.414012	4	1.23	HORVU7Hr1G083490.8	102		Cluster-5	K	Acyl-coenzyme A oxidase 3	1	1.37e-26	145.08	VFVSPDYNEGK(1)EGQR	2	2.2819	12	0.847	1.056	1.184			0.977	0.962	1.182	1.211	0.942	0.713		1.052	1.088	0.658
osa00592 alpha-Linolenic acid metabolism	0.414012	4	1.23	HORVU4Hr1G066270.1	53		Cluster-5	K	allene oxide synthase	1	0.00110399	74.424	VEK(1)YGSTVVR	2	-0.85519	8		0.776	0.955		0.728			1.387	0.897		1.341		0.865	0.942
osa00592 alpha-Linolenic acid metabolism	0.414012	4	1.23	HORVU7Hr1G000580.2	392		Cluster-5	K	Acyl-coenzyme A oxidase 3	1	1.61e-08	136.06	QTIVADASK(1)ALSR	2	0.67077	15	0.812	1.016	0.894	0.791	0.714	0.745	1.147	1.239	1.378	1.1	1.002	0.829	1.026	1.116	1.058
osa00040 Pentose and glucuronate interconversions	0.632137	1	1.11	HORVU5Hr1G096370.1	301		Cluster-5	K	UDP-glucose 6-dehydrogenase family protein	1	0.000292839	133.98	QVIK(1)INDYQK	2	1.5081	14	0.859	1.059	1.177	0.857	0.822	0.88	1.139	1.209	1.211		1.085	1.07	0.906	0.973	0.906
osa00360 Phenylalanine metabolism	0.699222	1	0.92	HORVU6Hr1G003470.2	171		Cluster-5	K	aspartate aminotransferase 1	0.978767	3.48e-06	103.76	LAYGEDSEFIK(0.979)DK(0.021)R	2	0.58714	7				1.07		0.562		1.271				1.05	0.809
osa04016 MAPK signaling pathway - plant	0.799192	1	0.69	HORVU2Hr1G010870.8	56		Cluster-5	K	40S ribosomal protein S6	1	0.000209362	103.69	VEIDDDQK(1)LR	2	2.5128	15	0.64	0.901	0.698	0.702	0.846		2.215	1.314	1.067	1.886	1.658	0.804	0.842	1.023	1.022
osa04016 MAPK signaling pathway - plant	0.799192	1	0.69	HORVU2Hr1G010870.8	48		Cluster-5	K	40S ribosomal protein S6	1	0.00186814	81.642	K(1)VEIDDDQK	2	1.1839	13	0.748	1.089	0.9		0.767	0.712	2.01	1.491	0.827		2.406	0.873	0.734	0.872	1.035
osa04016 MAPK signaling pathway - plant	0.799192	1	0.69	HORVU2Hr1G010870.8	47		Cluster-5	K	40S ribosomal protein S6	1	7.21e-09	130.79	LNIANPTTGCQK(1)K	2	0.53561	15	0.725	1	0.871	0.733	0.72	0.742	2.384	1.45	1.042	1.367	2.14	0.906	0.723	0.767	1.156
osa00410 beta-Alanine metabolism	0.263312	3	1.66	HORVU7Hr1G118240.1	278		Cluster-5	K	polyamine oxidase 1	1	0.0032713	89.123	TEDNK(1)VYR	2	1.9745	7					0.776		1.157	1.046	0.96		0.777	0.818		1.103
osa00410 beta-Alanine metabolism	0.263312	3	1.66	HORVU7Hr1G083490.8	102		Cluster-5	K	Acyl-coenzyme A oxidase 3	1	1.37e-26	145.08	VFVSPDYNEGK(1)EGQR	2	2.2819	12	0.847	1.056	1.184			0.977	0.962	1.182	1.211	0.942	0.713		1.052	1.088	0.658
osa00410 beta-Alanine metabolism	0.263312	3	1.66	HORVU7Hr1G000580.2	392		Cluster-5	K	Acyl-coenzyme A oxidase 3	1	1.61e-08	136.06	QTIVADASK(1)ALSR	2	0.67077	15	0.812	1.016	0.894	0.791	0.714	0.745	1.147	1.239	1.378	1.1	1.002	0.829	1.026	1.116	1.058
osa04141 Protein processing in endoplasmic reticulum	0.502082	4	1.11	HORVU5Hr1G021300.3	518		Cluster-5	K	Heat shock 70 kDa protein 3	1	0.00327326	86.205	LSK(1)EEIEK	2	1.7673	8		0.834				0.783	1.157		1.056		1.094	1.038	1.084	0.976
osa04141 Protein processing in endoplasmic reticulum	0.502082	4	1.11	HORVU5Hr1G113180.1	514		Cluster-5	K	Heat shock 70 kDa protein 3	1	0.00145711	94.806	ITITNDK(1)GR	2	3.1634	21	0.91	0.926	0.977	0.824	0.779	0.978	1.18	1.131	1.01	0.975	1.1	1.053	1.027	1.076	1.106
osa04141 Protein processing in endoplasmic reticulum	0.502082	4	1.11	HORVU4Hr1G043910.1	156		Cluster-5	K	Protein disulfide-isomerase	0.997598	6.6e-07	79.235	NK(0.002)PLAGK(0.998)YEVQGFPTLK	3	1.37	7				1.4	0.611		1.454		1.116			0.953	0.829	0.545
osa04141 Protein processing in endoplasmic reticulum	0.502082	4	1.11	HORVU4Hr1G043910.1	179		Cluster-5	K	Protein disulfide-isomerase	1	0.00715619	56.378	SIQEYK(1)GPR	2	-1.0389	4	1.032					0.923	1.231							1.012
osa04141 Protein processing in endoplasmic reticulum	0.502082	4	1.11	HORVU4Hr1G043910.1	418		Cluster-5	K	Protein disulfide-isomerase	1	1.1e-12	124.06	K(1)SEPIPEANNEPVK	2	0.83731	10					0.852			1.453	0.6	0.334	0.66	1.32	1.024	1.47	0.869
osa04141 Protein processing in endoplasmic reticulum	0.502082	4	1.11	HORVU4Hr1G043910.1	534		Cluster-5	K	Protein disulfide-isomerase	1	5.81e-22	171.2	NK(1)ETAGQAAAATEK	2	-0.22857	15	1.155	0.964	1.077	0.886	0.852	0.904	1.335	0.969	1.12	0.978	1.022	0.877	0.936	0.915	1.057
osa04141 Protein processing in endoplasmic reticulum	0.502082	4	1.11	HORVU6Hr1G008880.1	559		Cluster-5	K	Heat shock 70 kDa protein C	1	6.43e-10	132.39	EAEEFAEEDK(1)K	2	2.4484	12	0.837			0.888	0.767	1.016	1.148	1.289	0.96	0.976	0.88	0.853		1.163	0.939
osa04141 Protein processing in endoplasmic reticulum	0.502082	4	1.11	HORVU6Hr1G008880.1	85		Cluster-5	K	Heat shock 70 kDa protein C	1	6.21e-47	215.93	LIGEAAK(1)NQAAVNPER	2	0.94679	13		0.363	0.548	0.783	0.491		0.881	1.977	1.661	0.926	0.94	1.339		0.864	0.83
osa04141 Protein processing in endoplasmic reticulum	0.502082	4	1.11	HORVU6Hr1G008880.1	529		Cluster-5	K	Heat shock 70 kDa protein C	1	0.000817297	98.009	SEK(1)ITITNEK	2	1.2393	15	0.853	0.926	0.866	0.902	0.75	0.85	1.206	1.072	1.226	1.197	1.119	1.114	0.908	1.066	0.842
osa04141 Protein processing in endoplasmic reticulum	0.502082	4	1.11	HORVU6Hr1G008880.1	110		Cluster-5	K	Heat shock 70 kDa protein C	1	0.00352521	112.8	FEDK(1)EVQR	2	-1.1288	11	0.941	1.008	1.015	0.891	0.967	0.907	1.531					1.066	1.024	1.016
osa04141 Protein processing in endoplasmic reticulum	0.502082	4	1.11	HORVU6Hr1G008880.1	126		Cluster-5	K	Heat shock 70 kDa protein C	0.999936	4.43e-05	106	IVNK(1)EGKPYIQVK	2	2.2733	9		0.947	0.964		0.5				1.611	1.084	0.82		0.846	0.936	1.17
osa00591 Linoleic acid metabolism	0.450476	1	1.85	HORVU5Hr1G093770.1	234		Cluster-5	K	lipoxygenase 1	1	0.000555845	103.8	K(1)LSQTNPDR	2	0.6587	9	1.118	0.927		1.019	0.894		1.234		1.199	1.351	0.495			0.766
osa00280 Valine, leucine and isoleucine degradation	0.843947	2	0.65	HORVU1Hr1G038330.1	226		Cluster-5	K	3-ketoacyl-CoA thiolase	1	4.43e-05	96.957	FK(1)EEIVPVHTK	2	1.6431	9	0.992	0.899	1.024		0.734	0.98	1.074	1.182			1.16		1.233
osa00280 Valine, leucine and isoleucine degradation	0.843947	2	0.65	HORVU1Hr1G023630.1	237		Cluster-5	K	Dihydrolipoyl dehydrogenase	1	0.00357387	76.572	SLPGVTIDEK(1)K	2	1.9443	8	1.028				1.236	0.323		1.023		1.045			1.216	0.946	1.082
osa00280 Valine, leucine and isoleucine degradation	0.843947	2	0.65	HORVU1Hr1G023630.1	253		Cluster-5	K	Dihydrolipoyl dehydrogenase	1	2.27e-21	132.9	IVSSTGALALTEIPK(1)K	2	2.2696	10				0.912	0.884	0.92	0.813	1.051	1.08		0.836	0.691		0.938	1.322
osa03010 Ribosome	0.0205036	27	1.41	HORVU5Hr1G104720.1	52		Cluster-5	K	30S ribosomal protein S13	1	2.6e-05	127.94	VLNTNVDGK(1)QK	2	0.30551	13	0.969	0.827	0.836		0.824		1.084	1.078	1.089	1.113	1.148	0.999	1.031	1.012	1.117
osa03010 Ribosome	0.0205036	27	1.41	HORVU3Hr1G086050.2	174		Cluster-5	K	30S ribosomal protein S5	1	0.000173482	90.142	VTGK(1)CGSVTVR	2	1.4398	9	1.212	1.048	0.947	0.103		1.103	1.185					1.227	1.201	1.197
osa03010 Ribosome	0.0205036	27	1.41	HORVU6Hr1G070670.1	88		Cluster-5	K	60S ribosomal protein L31	1	0.000564581	85.622	LNK(1)HIWSSGIR	3	5.0193	16	0.737		0.952		0.802			1.092		1.03	1.397		0.879	1.015
osa03010 Ribosome	0.0205036	27	1.41	HORVU5Hr1G092630.1	207		Cluster-5	K	60S ribosomal protein L5-1	0.992213	1.22e-05	148.9	K(0.992)DEK(0.008)SLDAEIHR	3	3.6375	11		0.863		0.628	0.927			1.087	1.148	1.028	1.251	1.204	0.766	1.123	0.874
osa03010 Ribosome	0.0205036	27	1.41	HORVU5Hr1G092630.1	250		Cluster-5	K	60S ribosomal protein L5-1	1	0.00396533	87.942	YQTHFSEYIK(1)K	2	2.5279	6	0.771		1.256			0.548					1.229			1.111	1.044
osa03010 Ribosome	0.0205036	27	1.41	HORVU5Hr1G092630.1	293		Cluster-5	K	60S ribosomal protein L5-1	1	0.00690033	85.813	K(1)LTYEER	2	2.1994	9	1.015		0.908	0.74						1.075	1.068	1.066	1.035	1.064	0.985
osa03010 Ribosome	0.0205036	27	1.41	HORVU5Hr1G096060.1	10		Cluster-5	K	60S ribosomal protein L13a-4	1	0.00191159	81.642	VSGSGVCAK(1)R	2	-1.7914	8	0.745	0.972				0.942	1.108	1.241	1.153			0.913	0.908
osa03010 Ribosome	0.0205036	27	1.41	HORVU4Hr1G075710.1	216		Cluster-5	K	60S ribosomal protein L4-1	1	0.00170897	90.263	ESVGIRPGK(1)GK	2	0.35378	12	0.947		1.001	0.88	0.953	0.737	1.211		0.981	1.242	1.077	1.015	1.033		0.992
osa03010 Ribosome	0.0205036	27	1.41	HORVU4Hr1G070370.1	89		Cluster-5	K	40S ribosomal protein S3a	1	0.00154064	90.308	IASEGLK(1)HR	2	1.197	15	0.935	0.927	0.795	0.868	0.851	0.82	1.217	1.235	1.117	0.975	0.985	0.998	1.101	1.085	1.09
osa03010 Ribosome	0.0205036	27	1.41	HORVU1Hr1G042220.1	52		Cluster-5	K	40S ribosomal protein S17-4	1	0.00224241	99.305	QVIEK(1)YYSR	2	1.7206	6		0.824		0.969				1.288		0.77	0.975				0.917
osa03010 Ribosome	0.0205036	27	1.41	HORVU3Hr1G066430.3	88		Cluster-5	K	60S ribosomal protein L28-1	1	0.00025795	101.48	QNKPAAFTHK(1)TVMR	3	1.2663	9	0.826						1.364			0.952	0.865			1.009	0.918
osa03010 Ribosome	0.0205036	27	1.41	HORVU3Hr1G066430.3	30		Cluster-5	K	60S ribosomal protein L28-1	1	0.000104249	119.94	QFGNSNAK(1)VQFSK	2	2.0982	11	0.827	0.86	1.059		0.56		1.111	1.408	1.343		1.199	0.865		0.945	0.788
osa03010 Ribosome	0.0205036	27	1.41	HORVU3Hr1G026060.1	163		Cluster-5	K	50S ribosomal protein L5	1	0.00309478	62.969	EDAMK(1)WFQVK	2	1.6051	7					0.614			1.209	0.823		0.888		1.222	0.978	1.111
osa03010 Ribosome	0.0205036	27	1.41	HORVU3Hr1G026060.1	87		Cluster-5	K	50S ribosomal protein L5	1	0.000562565	72.365	AMQLLESGLK(1)VK	2	2.16	9	1.097	1.164				0.577			1.178	0.974		0.867		1.066
osa03010 Ribosome	0.0205036	27	1.41	HORVU3Hr1G026060.1	51		Cluster-5	K	50S ribosomal protein L5	1	1.98e-81	215.93	VLEQLSGQSPVFSK(1)AR	2	2.4075	14				0.969	0.309	0.471	1.206	1.315		0.404	1.032	0.823	1.304	1.285	1.85
osa03010 Ribosome	0.0205036	27	1.41	HORVU7Hr1G096990.2	42		Cluster-5	K	60S acidic ribosomal protein family	1	2.83e-24	147.78	DSGAEWSAK(1)QHK	2	-0.3938	15	0.948	0.782	0.931	0.909	0.806	0.945	1.088	1.177	1.062	0.967	1.151	1.252	1.05	0.89	0.905
osa03010 Ribosome	0.0205036	27	1.41	HORVU2Hr1G029890.1	14		Cluster-5	K	40S ribosomal protein S6	1	7.21e-09	130.79	LNIANPTTGCQK(1)K	2	0.53561	15	0.919	1.089	0.995	0.861	0.646	0.868	1.226	1.288	1.214	0.862	1.098	1.104	1.029	0.839	0.98
osa03010 Ribosome	0.0205036	27	1.41	HORVU5Hr1G103330.3	160		Cluster-5	K	40S ribosomal protein S12	1	0.000613249	83.438	K(1)VVGCSCVVVK	2	0.26887	4					0.545		0.934				1.159				1.089
osa03010 Ribosome	0.0205036	27	1.41	HORVU6Hr1G009400.2	44		Cluster-5	K	60S ribosomal protein L13-1	1	0.0286113	54.056	AVK(1)IFPR	2	3.4626	5	0.786					0.932	0.88	1.478			0.778
osa03010 Ribosome	0.0205036	27	1.41	HORVU6Hr1G052600.3	83		Cluster-5	K	60S ribosomal protein L6	1	0.00548798	60.547	AEK(1)PAAVAEPK	2	2.5512	9		0.932	0.801	0.812		0.863	1.109	1.122	1.227	0.93					1.063
osa03010 Ribosome	0.0205036	27	1.41	HORVU6Hr1G052600.3	183		Cluster-5	K	60S ribosomal protein L6	1	0.000238982	85.716	VEK(1)FDDK	2	5.3253	8		0.936	0.893			0.498		1.451		0.725	1.251	1.108
osa03010 Ribosome	0.0205036	27	1.41	HORVU6Hr1G052600.3	199		Cluster-5	K	60S ribosomal protein L6	1	1.85e-06	122.51	K(1)TEGELFETEK	2	2.3252	13	0.979	1.083	1.065	1.012	0.963	1.048	1.082		1.284	0.185	1.177	1.137		1.146	0.956
osa03010 Ribosome	0.0205036	27	1.41	HORVU2Hr1G086360.3	116		Cluster-5	K	60S ribosomal protein L23a	1	0.000210458	92.445	K(1)VNTLIRPDGK	2	0.36121	10				1.008		0.684	2.04	1.045		1.121	0.865	0.726		0.82	0.799
osa03010 Ribosome	0.0205036	27	1.41	HORVU7Hr1G031850.4	91		Cluster-5	K	60S ribosomal protein L35a-3	1	7.88e-05	97.594	AQFK(1)SNLPAESMGR	2	2.4599	13				0.914	0.755	0.569	0.781		1.203		1.503	0.851	1.264	1.667	0.849
osa03010 Ribosome	0.0205036	27	1.41	HORVU5Hr1G021730.2	176		Cluster-5	K	50S ribosomal protein L2	1	0.01002	78.178	K(1)IVPSSCR	2	2.6923	9		0.971			0.719	0.791	1.219	1.16		0.877		1.155	1.174	0.965
osa03010 Ribosome	0.0205036	27	1.41	HORVU7Hr1G073720.5	109		Cluster-5	K	60S acidic ribosomal protein P0	1	0.00316495	109.11	YK(1)VGAPAR	2	3.3208	14	0.952	0.912	0.852	0.838	0.813	0.865	1.312	1.345	1.034	0.963	1.057	0.952	1.016		1.094
osa03010 Ribosome	0.0205036	27	1.41	HORVU7Hr1G073720.5	169		Cluster-5	K	60S acidic ribosomal protein P0	0.996391	6.53e-06	103.23	K(0.004)GDK(0.996)VGSSESALLAK	2	-0.93887	8		0.863	0.979				1.337		1.092			0.657	1.341	0.681	1.296
osa03010 Ribosome	0.0205036	27	1.41	HORVU7Hr1G073720.5	58		Cluster-5	K	60S acidic ribosomal protein P0	1	2e-06	94.791	GDSIVLMGK(1)NTLIR	2	-0.44029	12					0.924	0.975	1.295	1.226	1.176	0.491		1.102		0.808	0.95
osa03010 Ribosome	0.0205036	27	1.41	HORVU5Hr1G052280.1	43		Cluster-5	K	60S ribosomal protein L17-1	1	0.00470763	84.699	VHFK(1)NTR	2	5.4875	8						0.68	1.136	1.098	1.11		0.994	0.788	0.879	0.827
osa03010 Ribosome	0.0205036	27	1.41	HORVU7Hr1G104220.3	96		Cluster-5	K	30S ribosomal protein S11	1	3.35e-06	114.39	ELGITALHIK(1)LR	2	1.7933	6				1.126	0.133	0.259	0.953			1.497					1.836
osa03010 Ribosome	0.0205036	27	1.41	HORVU3Hr1G051530.1	138		Cluster-5	K	50S ribosomal protein L25	1	0.00159841	81.163	LVSVSSK(1)QIR	2	1.9956	8	0.9			0.838	0.76	1.038		1.28			1.198			0.918	1.192
osa03010 Ribosome	0.0205036	27	1.41	HORVU0Hr1G023290.1	88		Cluster-5	K	60S ribosomal protein L30	1	0.000103542	63.79	ISVHHFHGNNVDLGTACGK(1)YYR	4	0.0038342	6				0.866		0.846	1.052		0.975			0.895	1.365
osa03010 Ribosome	0.0205036	27	1.41	HORVU0Hr1G023290.1	45		Cluster-5	K	60S ribosomal protein L30	1	3.01e-06	108.93	GK(1)LIILANNCPPLR	2	-0.39832	9					0.635		1.208	1.39	0.915	0.93			0.783	0.907	1.114
osa03010 Ribosome	0.0205036	27	1.41	HORVU1Hr1G085170.5	75		Cluster-5	K	60S ribosomal protein L37a	1	0.000528195	70.389	AVGIWGCK(1)DCGK	2	1.4764	10			0.761		0.752			1.22	1.225	0.823		0.891	1.05	1.135	1.12
osa03010 Ribosome	0.0205036	27	1.41	HORVU7Hr1G028050.5	75		Cluster-5	K	30S ribosomal protein S10	1	3.76e-08	117.21	K(1)SPCGEGTNTWDR	2	0.70152	26	1.044	0.956	0.8	0.505	0.732	0.939	1.074	0.699	1.082	1.068	1.155	1.148	1.252	1.319	1.107
osa03010 Ribosome	0.0205036	27	1.41	HORVU5Hr1G038920.1	67		Cluster-5	K	Ribosomal protein S4	1	1.7e-05	127.94	HLLTLDEK(1)NPR	2	-0.83919	7	0.314		0.269	0.839		0.719		2.495						1.527	0.882
osa03010 Ribosome	0.0205036	27	1.41	HORVU5Hr1G109910.2	199		Cluster-5	K	30S ribosomal protein S5	1	0.000173482	90.142	VTGK(1)CGSVTVR	2	1.4398	9	1.09	1.126	0.929	0.104		1.198	1.154					1.233	1.199	1.161
osa00053 Ascorbate and aldarate metabolism	0.477992	3	1.19	HORVU5Hr1G096370.1	301		Cluster-5	K	UDP-glucose 6-dehydrogenase family protein	1	0.000292839	133.98	QVIK(1)INDYQK	2	1.5081	14	0.859	1.059	1.177	0.857	0.822	0.88	1.139	1.209	1.211		1.085	1.07	0.906	0.973	0.906
osa00053 Ascorbate and aldarate metabolism	0.477992	3	1.19	HORVU5Hr1G079230.1	245		Cluster-5	K	"GDP-D-mannose 3',5'-epimerase"	1	0.00044518	90.308	EK(1)APAAFCR	2	3.0612	10			0.947	0.701	0.891	1.087		1.22		0.907	1.128		1.003	1.046	0.842
osa00053 Ascorbate and aldarate metabolism	0.477992	3	1.19	HORVU4Hr1G057210.1	30		Cluster-5	K	Peroxidase superfamily protein	1	9.48e-09	108.2	ALIAEK(1)NCSPLMLR	2	1.2367	14				1.057	0.822		0.63	1.054	1.335	0.843	0.254	1.072		0.838	1.454
osa00010 Glycolysis / Gluconeogenesis	0.143827	10	1.42	HORVU1Hr1G023630.1	237		Cluster-5	K	Dihydrolipoyl dehydrogenase	1	0.00357387	76.572	SLPGVTIDEK(1)K	2	1.9443	8	1.028				1.236	0.323		1.023		1.045			1.216	0.946	1.082
osa00010 Glycolysis / Gluconeogenesis	0.143827	10	1.42	HORVU1Hr1G023630.1	253		Cluster-5	K	Dihydrolipoyl dehydrogenase	1	2.27e-21	132.9	IVSSTGALALTEIPK(1)K	2	2.2696	10				0.912	0.884	0.92	0.813	1.051	1.08		0.836	0.691		0.938	1.322
osa00010 Glycolysis / Gluconeogenesis	0.143827	10	1.42	HORVU7Hr1G040550.1	233		Cluster-5	K	Pyrophosphate--fructose 6-phosphate 1-phosphotransferase	1	0.00116616	83.623	DK(1)IETPEQFK	2	2.3033	9	0.875				0.911		0.785	0.939	1.729	0.76	0.914	0.928	0.991
osa00010 Glycolysis / Gluconeogenesis	0.143827	10	1.42	HORVU6Hr1G054520.3	62		Cluster-5	K	glyceraldehyde-3-phosphate dehydrogenase C2	1	0.000413583	131.3	HHEVK(1)VK	2	2.9453	7						0.775	0.944	1.172	1.03	0.988		0.53		0.973
osa00010 Glycolysis / Gluconeogenesis	0.143827	10	1.42	HORVU6Hr1G031830.4	351		Cluster-5	K	phosphoglycerate kinase	1	0.000696346	74.524	VSSK(1)IGVIESLLAK	2	1.0429	10		0.413	0.404		0.202		1.574			1.326	1.435	1.194	1.523	0.943	0.557
osa00010 Glycolysis / Gluconeogenesis	0.143827	10	1.42	HORVU5Hr1G041120.1	513		Cluster-5	K	Pyruvate kinase family protein	1	5.69e-06	120.65	VVVCQK(1)VGDSSVVK	2	-0.54643	11		0.834			0.717		0.975	0.885	1.005	0.858	0.839	0.913	1.201	1.431	0.968
osa00010 Glycolysis / Gluconeogenesis	0.143827	10	1.42	HORVU7Hr1G001330.9	280		Cluster-5	K	Dihydrolipoyllysine-residue acetyltransferase component of pyruvate dehydrogenase complex	1	5.45e-32	135.5	APEPTATK(1)TEESSQSGDR	2	-1.051	13	1.955	0.856	0.967	0.546	0.705	0.238		1.386		1.353		1.25
osa00010 Glycolysis / Gluconeogenesis	0.143827	10	1.42	HORVU3Hr1G088540.1	356		Cluster-5	K	fructose-bisphosphate aldolase 2	1	1.22e-44	177.47	CK(1)ANSEATLGTYK	2	0.86058	15	1.043	1.104	1.017	0.919	0.784	0.825	1.046	1.364	1.179	0.83	0.952	0.809	0.961	1.227	0.893
osa00010 Glycolysis / Gluconeogenesis	0.143827	10	1.42	HORVU5Hr1G002040.4	247		Cluster-5	K	Enolase	1	4.72e-28	163.93	MGVEVYHNLK(1)SVIK	2	1.561	20				1.176	0.59	0.534	0.87	0.92	1.562	1.436	0.707	0.524	0.891	0.575	1.618
osa00010 Glycolysis / Gluconeogenesis	0.143827	10	1.42	HORVU3Hr1G080530.5	227		Cluster-5	K	"Phosphoglycerate mutase, 2,3-bisphosphoglycerate-independent"	1	0.00371929	81.099	YENDWSVVK(1)R	2	2.421	8		0.938					1.229	0.999		0.946	1.001	1.031	1.403	0.175
osa00010 Glycolysis / Gluconeogenesis	0.143827	10	1.42	HORVU6Hr1G070270.5	604		Cluster-5	K	ATP-dependent 6-phosphofructokinase 7	1	0.0099464	65.156	K(1)LQEYLEK	2	2.0947	7						0.757		1.067	0.883	0.802	0.996	1.09	1.094
osa00640 Propanoate metabolism	0.118494	4	2.01	HORVU1Hr1G023630.1	237		Cluster-5	K	Dihydrolipoyl dehydrogenase	1	0.00357387	76.572	SLPGVTIDEK(1)K	2	1.9443	8	1.028				1.236	0.323		1.023		1.045			1.216	0.946	1.082
osa00640 Propanoate metabolism	0.118494	4	2.01	HORVU1Hr1G023630.1	253		Cluster-5	K	Dihydrolipoyl dehydrogenase	1	2.27e-21	132.9	IVSSTGALALTEIPK(1)K	2	2.2696	10				0.912	0.884	0.92	0.813	1.051	1.08		0.836	0.691		0.938	1.322
osa00640 Propanoate metabolism	0.118494	4	2.01	HORVU7Hr1G083490.8	102		Cluster-5	K	Acyl-coenzyme A oxidase 3	1	1.37e-26	145.08	VFVSPDYNEGK(1)EGQR	2	2.2819	12	0.847	1.056	1.184			0.977	0.962	1.182	1.211	0.942	0.713		1.052	1.088	0.658
osa00640 Propanoate metabolism	0.118494	4	2.01	HORVU7Hr1G000580.2	392		Cluster-5	K	Acyl-coenzyme A oxidase 3	1	1.61e-08	136.06	QTIVADASK(1)ALSR	2	0.67077	15	0.812	1.016	0.894	0.791	0.714	0.745	1.147	1.239	1.378	1.1	1.002	0.829	1.026	1.116	1.058
osa00640 Propanoate metabolism	0.118494	4	2.01	HORVU6Hr1G058210.1	217		Cluster-5	K	Succinyl-CoA ligase [ADP-forming] subunit beta	1	0.00154742	108.3	QSSIEQIK(1)K	2	1.066	5				0.839		0.978		1.174				0.869		0.893
osa00640 Propanoate metabolism	0.118494	4	2.01	HORVU6Hr1G058210.1	262		Cluster-5	K	Succinyl-CoA ligase [ADP-forming] subunit beta	1	0.000643247	142.36	QK(1)EIFALR	2	3.2554	15	0.912	1.15	1.098	0.835	0.746	0.867	1.055	1.128	1.165	1.033	0.992	0.957	0.968	0.898	1.173
osa00230 Purine metabolism	0.890829	1	0.5	HORVU5Hr1G041120.1	513		Cluster-5	K	Pyruvate kinase family protein	1	5.69e-06	120.65	VVVCQK(1)VGDSSVVK	2	-0.54643	11		0.834			0.717		0.975	0.885	1.005	0.858	0.839	0.913	1.201	1.431	0.968
osa03018 RNA degradation	0.0204323	5	2.77	HORVU6Hr1G057570.8	320		Cluster-5	K	"polyribonucleotide nucleotidyltransferase, putative"	1	0.0047035	92.677	SYGK(1)FER	2	3.3591	11	1.05	1.184	1.296	0.829	0.766		1.254	1.287			0.915	0.897		0.94	0.854
osa03018 RNA degradation	0.0204323	5	2.77	HORVU4Hr1G078820.3	450		Cluster-5	K	60 kDa chaperonin 1	0.948084	2.1e-32	107.46	SSIEQCTSDYDK(0.052)EK(0.948)IQER	3	0.47094	17	1.005	0.969	0.988	0.866	0.901	1.172	1.21	1.265		0.991	1.123	0.922	0.882	1.196	0.566
osa03018 RNA degradation	0.0204323	5	2.77	HORVU3Hr1G073230.1	349		Cluster-5	K	Chaperone protein DnaK	1	8.37e-06	106	SK(1)FESLVSGLIAR	2	1.7526	12				1.241	0.799	0.525	1.649	0.725	1.185	0.682	0.674	1.438	0.586	1.145	0.966
osa03018 RNA degradation	0.0204323	5	2.77	HORVU3Hr1G073230.1	134		Cluster-5	K	Chaperone protein DnaK	1	5.62e-12	177.47	RFDDPQTQK(1)EMK	2	0.20301	50	0.77	0.823	0.815	0.824	0.919	0.939	1.243	1.405	1.486	0.84	0.886	1.121	0.945	1.061	0.818
osa03018 RNA degradation	0.0204323	5	2.77	HORVU3Hr1G073230.1	95		Cluster-5	K	Chaperone protein DnaK	1	0.000276386	94.791	TTPSVVAFSQK(1)GER	2	1.2228	24	1.119	0.814	0.707	1.001	0.843	1.002	1.104	1.176	1.201	1.027	1.137	0.784	0.967	1.088	0.97
osa03018 RNA degradation	0.0204323	5	2.77	HORVU3Hr1G073230.1	184		Cluster-5	K	Chaperone protein DnaK	1	0.000104249	115.04	ETAESYLGK(1)TISK	2	0.7243	19	0.524		1.249	0.984	0.968	0.645		1.229	1.094	1.044	1.196	1.143	0.789	1.135	0.772
osa03018 RNA degradation	0.0204323	5	2.77	HORVU1Hr1G038680.8	453		Cluster-5	K	60 kDa chaperonin 1	1	1.06e-08	97.268	VTVSK(1)DDTVILDGAGDKK	3	1.963	17	0.788	0.861		0.807	0.768		1.199	1.145	1.232	0.932	0.994		1.09	1.117	0.991
osa03018 RNA degradation	0.0204323	5	2.77	HORVU1Hr1G038680.8	554		Cluster-5	K	60 kDa chaperonin 1	1	2.71e-20	165.39	ALDK(1)LETANFDQK	2	2.7002	13		0.82	0.872	0.879	0.851	1.017		1.152	1.296	0.958	0.913	0.903	1.121	1.059	0.984
osa03018 RNA degradation	0.0204323	5	2.77	HORVU1Hr1G038680.8	328		Cluster-5	K	60 kDa chaperonin 1	1	0.00179692	101.82	K(1)VSNMHAVVK	2	1.0056	10				0.872	0.778	0.7	1.306		1.184		0.933	0.996	0.919	1.057	1.061
osa03018 RNA degradation	0.0204323	5	2.77	HORVU1Hr1G038680.8	488		Cluster-5	K	60 kDa chaperonin 1	1	4.02e-17	140.57	SAIEQSTSDYDK(1)EK	2	3.3098	12		1.063	0.749	0.242	0.968	0.807	1.254		1.198	0.968	1.059		1.297	1.179	1.214
osa03018 RNA degradation	0.0204323	5	2.77	HORVU1Hr1G038680.8	490		Cluster-5	K	60 kDa chaperonin 1	0.993676	1.55e-32	162.16	SAIEQSTSDYDK(0.006)EK(0.994)LQER	3	0.68204	17	0.917	0.744	0.904	0.76	0.687	0.831	1.24	1.4	1.381	1.055	1.074	1.03	1.105	0.833	0.935
osa03018 RNA degradation	0.0204323	5	2.77	HORVU1Hr1G038680.8	465		Cluster-5	K	60 kDa chaperonin 1	1	1.04e-10	132.44	DDTVILDGAGDK(1)K	2	1.4499	17	0.965	1.116	1.036	1.092	0.958	0.922	1.22	1.232	1.165	1.008	1.062	0.914	0.158	1.108	1.021
osa03018 RNA degradation	0.0204323	5	2.77	HORVU5Hr1G002040.4	247		Cluster-5	K	Enolase	1	4.72e-28	163.93	MGVEVYHNLK(1)SVIK	2	1.561	20				1.176	0.59	0.534	0.87	0.92	1.562	1.436	0.707	0.524	0.891	0.575	1.618
osa04145 Phagosome	0.669165	2	0.92	HORVU3Hr1G071820.1	31		Cluster-5	K	Ras-related protein Rab-7A	1	0.00491453	61.48	TSLMNQYVNK(1)K	2	0.49163	4				0.732					1.35	1.046				0.748
osa04145 Phagosome	0.669165	2	0.92	HORVU1Hr1G094800.2	257		Cluster-5	K	V-type proton ATPase subunit C	1	0.00158654	79.059	VVDNFK(1)VHAR	2	1.6742	7					0.761	1.003		0.786	1.446	0.928		0.76		1.07
osa00960 Tropane, piperidine and pyridine alkaloid biosynthesis	0.55029	1	1.38	HORVU6Hr1G003470.2	171		Cluster-5	K	aspartate aminotransferase 1	0.978767	3.48e-06	103.76	LAYGEDSEFIK(0.979)DK(0.021)R	2	0.58714	7				1.07		0.562		1.271				1.05	0.809
osa01210 2-Oxocarboxylic acid metabolism	0.527876	3	1.11	HORVU5Hr1G099820.1	363		Cluster-5	K	citrate synthase 3	1	0.00193806	113.14	VYK(1)NYDPR	2	2.717	15	0.917	0.92	0.923	0.855	0.792	0.862	1.014		1.132	0.997	1.092	0.994	1.146	1.214	1.146
osa01210 2-Oxocarboxylic acid metabolism	0.527876	3	1.11	HORVU6Hr1G003470.2	171		Cluster-5	K	aspartate aminotransferase 1	0.978767	3.48e-06	103.76	LAYGEDSEFIK(0.979)DK(0.021)R	2	0.58714	7				1.07		0.562		1.271				1.05	0.809
osa01210 2-Oxocarboxylic acid metabolism	0.527876	3	1.11	HORVU3Hr1G059060.2	93		Cluster-5	K	Isocitrate dehydrogenase [NADP]	1	0.00391785	72.038	VFWQSIK(1)DK	2	2.4884	5		0.902				0.881			1.111	0.849					1.206
osa00051 Fructose and mannose metabolism	0.372146	3	1.38	HORVU7Hr1G040550.1	233		Cluster-5	K	Pyrophosphate--fructose 6-phosphate 1-phosphotransferase	1	0.00116616	83.623	DK(1)IETPEQFK	2	2.3033	9	0.875				0.911		0.785	0.939	1.729	0.76	0.914	0.928	0.991
osa00051 Fructose and mannose metabolism	0.372146	3	1.38	HORVU3Hr1G088540.1	356		Cluster-5	K	fructose-bisphosphate aldolase 2	1	1.22e-44	177.47	CK(1)ANSEATLGTYK	2	0.86058	15	1.043	1.104	1.017	0.919	0.784	0.825	1.046	1.364	1.179	0.83	0.952	0.809	0.961	1.227	0.893
osa00051 Fructose and mannose metabolism	0.372146	3	1.38	HORVU6Hr1G070270.5	604		Cluster-5	K	ATP-dependent 6-phosphofructokinase 7	1	0.0099464	65.156	K(1)LQEYLEK	2	2.0947	7						0.757		1.067	0.883	0.802	0.996	1.09	1.094
osa03040 Spliceosome	0.504458	2	1.23	HORVU5Hr1G021300.3	518		Cluster-5	K	Heat shock 70 kDa protein 3	1	0.00327326	86.205	LSK(1)EEIEK	2	1.7673	8		0.834				0.783	1.157		1.056		1.094	1.038	1.084	0.976
osa03040 Spliceosome	0.504458	2	1.23	HORVU5Hr1G113180.1	514		Cluster-5	K	Heat shock 70 kDa protein 3	1	0.00145711	94.806	ITITNDK(1)GR	2	3.1634	21	0.91	0.926	0.977	0.824	0.779	0.978	1.18	1.131	1.01	0.975	1.1	1.053	1.027	1.076	1.106
osa00500 Starch and sucrose metabolism	0.836034	1	0.62	HORVU7Hr1G033230.8	748		Cluster-5	K	sucrose synthase 4	1	0.0103986	51.864	IYEK(1)YTWK	2	4.8011	6				0.791				1.071	1.017		0.622		0.968	0.901
osa00500 Starch and sucrose metabolism	0.836034	1	0.62	HORVU7Hr1G033230.8	743		Cluster-5	K	sucrose synthase 4	1	0.0203724	70.67	ISQGGLK(1)R	2	2.7779	6	0.986			0.799			1.134				1.008		0.952	0.951
osa00500 Starch and sucrose metabolism	0.836034	1	0.62	HORVU7Hr1G033230.8	633		Cluster-5	K	sucrose synthase 4	1	0.000256748	85.716	MYSLIEEYK(1)LK	2	1.7048	12				1.396		0.246	1.242		1.265	0.951	0.757		0.736	0.812
osa00500 Starch and sucrose metabolism	0.836034	1	0.62	HORVU7Hr1G033230.8	440		Cluster-5	K	sucrose synthase 4	1	0.00153103	65.879	TK(1)YPNSDIYLDK	2	1.5581	13	0.75	0.924	1.045	0.802	1.008	1.03	1.188	1.125	1.142	0.919	0.995		1.215		0.929
osa00500 Starch and sucrose metabolism	0.836034	1	0.62	HORVU7Hr1G033230.8	164		Cluster-5	K	sucrose synthase 4	1	3.24e-06	129.28	HLSSK(1)LFQDK	2	1.5583	15	1.016	0.966	1.106	1.015	0.817	0.919	1.142	1.152	1.17	0.945	0.974	1.023	0.917	0.906	0.862
osa00500 Starch and sucrose metabolism	0.836034	1	0.62	HORVU7Hr1G033230.8	614		Cluster-5	K	sucrose synthase 4	1	1.24e-08	138.71	ESK(1)DREEQAEFK	2	-0.56762	21	0.996		0.816	0.732		0.702	1.427	1.182	1.019	0.957	0.683	0.749	1.052	0.997	1.094
osa00500 Starch and sucrose metabolism	0.836034	1	0.62	HORVU7Hr1G033230.8	235		Cluster-5	K	sucrose synthase 4	1	2.59e-26	119.52	FQELGLEK(1)GWGDTAK	2	1.5975	14				0.66	0.552	0.636	1.201		0.987	1.206	0.942	0.782	0.741	0.854	1.491
osa04144 Endocytosis	0.21045	3	1.85	HORVU5Hr1G021300.3	518		Cluster-5	K	Heat shock 70 kDa protein 3	1	0.00327326	86.205	LSK(1)EEIEK	2	1.7673	8		0.834				0.783	1.157		1.056		1.094	1.038	1.084	0.976
osa04144 Endocytosis	0.21045	3	1.85	HORVU5Hr1G113180.1	514		Cluster-5	K	Heat shock 70 kDa protein 3	1	0.00145711	94.806	ITITNDK(1)GR	2	3.1634	21	0.91	0.926	0.977	0.824	0.779	0.978	1.18	1.131	1.01	0.975	1.1	1.053	1.027	1.076	1.106
osa04144 Endocytosis	0.21045	3	1.85	HORVU3Hr1G071820.1	31		Cluster-5	K	Ras-related protein Rab-7A	1	0.00491453	61.48	TSLMNQYVNK(1)K	2	0.49163	4				0.732					1.35	1.046				0.748
osa00630 Glyoxylate and dicarboxylate metabolism	0.442906	5	1.15	HORVU5Hr1G099820.1	363		Cluster-5	K	citrate synthase 3	1	0.00193806	113.14	VYK(1)NYDPR	2	2.717	15	0.917	0.92	0.923	0.855	0.792	0.862	1.014		1.132	0.997	1.092	0.994	1.146	1.214	1.146
osa00630 Glyoxylate and dicarboxylate metabolism	0.442906	5	1.15	HORVU1Hr1G023630.1	237		Cluster-5	K	Dihydrolipoyl dehydrogenase	1	0.00357387	76.572	SLPGVTIDEK(1)K	2	1.9443	8	1.028				1.236	0.323		1.023		1.045			1.216	0.946	1.082
osa00630 Glyoxylate and dicarboxylate metabolism	0.442906	5	1.15	HORVU1Hr1G023630.1	253		Cluster-5	K	Dihydrolipoyl dehydrogenase	1	2.27e-21	132.9	IVSSTGALALTEIPK(1)K	2	2.2696	10				0.912	0.884	0.92	0.813	1.051	1.08		0.836	0.691		0.938	1.322
osa00630 Glyoxylate and dicarboxylate metabolism	0.442906	5	1.15	HORVU3Hr1G058460.4	244		Cluster-5	K	malate dehydrogenase	1	1.2e-06	115.05	TQDGGTEVVEAK(1)AGK	2	0.57152	10		0.752		1.102		0.445		1.822	0.993	0.401	1.212	1.361	0.801		0.763
osa00630 Glyoxylate and dicarboxylate metabolism	0.442906	5	1.15	HORVU0Hr1G018380.1	205		Cluster-5	K	Glycine cleavage system H protein	1	0.00181302	96.311	FCEEEDSK(1)H	2	-0.60271	13		1.004	1.108	0.814	0.801		1.057	1.066	1.101	0.967	0.944	0.95	0.965	1.075	0.923
osa00630 Glyoxylate and dicarboxylate metabolism	0.442906	5	1.15	HORVU1Hr1G041250.5	203		Cluster-5	K	Malate dehydrogenase	0.998618	2e-48	112.29	NAIIWGNHSSSQYPDVNHATVK(0.999)TASGEK(0.001)PVR	4	1.9473	9				0.744	0.62	0.802		1.246	1.124	0.982	0.984		0.861	1.146
osa00940 Phenylpropanoid biosynthesis	0.787212	2	0.74	HORVU2Hr1G124930.1	264		Cluster-5	K	Peroxidase superfamily protein	1	4.5e-07	88.42	QGLFK(1)SDQGLIDHPTTK	3	2.4407	10	0.807		0.928	0.95	0.746	1.018	1.138	1.288			1.208			0.963	0.935
osa00940 Phenylpropanoid biosynthesis	0.787212	2	0.74	HORVU2Hr1G124970.2	267		Cluster-5	K	Peroxidase superfamily protein	1	0.000149057	73.502	QGLFK(1)SDQGLIVHPETTR	3	0.8994	9		0.674		0.795		0.625			1.233	1.104		0.917	0.967	0.895	1.085
osa00350 Tyrosine metabolism	0.836034	1	0.62	HORVU6Hr1G003470.2	171		Cluster-5	K	aspartate aminotransferase 1	0.978767	3.48e-06	103.76	LAYGEDSEFIK(0.979)DK(0.021)R	2	0.58714	7				1.07		0.562		1.271				1.05	0.809
osa00250 Alanine, aspartate and glutamate metabolism	0.974086	1	0.31	HORVU6Hr1G003470.2	171		Cluster-5	K	aspartate aminotransferase 1	0.978767	3.48e-06	103.76	LAYGEDSEFIK(0.979)DK(0.021)R	2	0.58714	7				1.07		0.562		1.271				1.05	0.809
osa00260 Glycine, serine and threonine metabolism	0.575076	3	1.04	HORVU1Hr1G023630.1	237		Cluster-5	K	Dihydrolipoyl dehydrogenase	1	0.00357387	76.572	SLPGVTIDEK(1)K	2	1.9443	8	1.028				1.236	0.323		1.023		1.045			1.216	0.946	1.082
osa00260 Glycine, serine and threonine metabolism	0.575076	3	1.04	HORVU1Hr1G023630.1	253		Cluster-5	K	Dihydrolipoyl dehydrogenase	1	2.27e-21	132.9	IVSSTGALALTEIPK(1)K	2	2.2696	10				0.912	0.884	0.92	0.813	1.051	1.08		0.836	0.691		0.938	1.322
osa00260 Glycine, serine and threonine metabolism	0.575076	3	1.04	HORVU3Hr1G080530.5	227		Cluster-5	K	"Phosphoglycerate mutase, 2,3-bisphosphoglycerate-independent"	1	0.00371929	81.099	YENDWSVVK(1)R	2	2.421	8		0.938					1.229	0.999		0.946	1.001	1.031	1.403	0.175
osa00260 Glycine, serine and threonine metabolism	0.575076	3	1.04	HORVU0Hr1G018380.1	205		Cluster-5	K	Glycine cleavage system H protein	1	0.00181302	96.311	FCEEEDSK(1)H	2	-0.60271	13		1.004	1.108	0.814	0.801		1.057	1.066	1.101	0.967	0.944	0.95	0.965	1.075	0.923
osa00970 Aminoacyl-tRNA biosynthesis	0.91098	1	0.46	HORVU7Hr1G055340.1	477		Cluster-5	K	Glycine--tRNA ligase	1	0.00134784	78.932	SAYDLK(1)AHSEK	2	-1.2703	6	1.079			0.741				1.251		0.869	1.007	0.807
osa00970 Aminoacyl-tRNA biosynthesis	0.91098	1	0.46	HORVU7Hr1G055340.1	266		Cluster-5	K	Glycine--tRNA ligase	1	0.000833505	65.408	IK(1)EYGIVAPDTK	2	-0.13636	6		0.981		0.923			0.772	1.49				0.691	1.187
osa00400 Phenylalanine, tyrosine and tryptophan biosynthesis	0.754184	1	0.79	HORVU6Hr1G003470.2	171		Cluster-5	K	aspartate aminotransferase 1	0.978767	3.48e-06	103.76	LAYGEDSEFIK(0.979)DK(0.021)R	2	0.58714	7				1.07		0.562		1.271				1.05	0.809
osa01040 Biosynthesis of unsaturated fatty acids	0.0432355	3	3.32	HORVU1Hr1G038330.1	226		Cluster-5	K	3-ketoacyl-CoA thiolase	1	4.43e-05	96.957	FK(1)EEIVPVHTK	2	1.6431	9	0.992	0.899	1.024		0.734	0.98	1.074	1.182			1.16		1.233
osa01040 Biosynthesis of unsaturated fatty acids	0.0432355	3	3.32	HORVU7Hr1G083490.8	102		Cluster-5	K	Acyl-coenzyme A oxidase 3	1	1.37e-26	145.08	VFVSPDYNEGK(1)EGQR	2	2.2819	12	0.847	1.056	1.184			0.977	0.962	1.182	1.211	0.942	0.713		1.052	1.088	0.658
osa01040 Biosynthesis of unsaturated fatty acids	0.0432355	3	3.32	HORVU7Hr1G000580.2	392		Cluster-5	K	Acyl-coenzyme A oxidase 3	1	1.61e-08	136.06	QTIVADASK(1)ALSR	2	0.67077	15	0.812	1.016	0.894	0.791	0.714	0.745	1.147	1.239	1.378	1.1	1.002	0.829	1.026	1.116	1.058
osa00020 Citrate cycle (TCA cycle)	0.00236146	13	2.18	HORVU1Hr1G023630.1	237		Cluster-5	K	Dihydrolipoyl dehydrogenase	1	0.00357387	76.572	SLPGVTIDEK(1)K	2	1.9443	8	1.028				1.236	0.323		1.023		1.045			1.216	0.946	1.082
osa00020 Citrate cycle (TCA cycle)	0.00236146	13	2.18	HORVU1Hr1G023630.1	253		Cluster-5	K	Dihydrolipoyl dehydrogenase	1	2.27e-21	132.9	IVSSTGALALTEIPK(1)K	2	2.2696	10				0.912	0.884	0.92	0.813	1.051	1.08		0.836	0.691		0.938	1.322
osa00020 Citrate cycle (TCA cycle)	0.00236146	13	2.18	HORVU7Hr1G074890.4	63		Cluster-5	K	"Succinate dehydrogenase [ubiquinone] iron-sulfur subunit 1, mitochondrial"	1	0.000493938	69.276	WDPDSPSTK(1)PHLK	2	0.91907	6						0.794	1.236	1.007	1.22			0.926		0.597
osa00020 Citrate cycle (TCA cycle)	0.00236146	13	2.18	HORVU4Hr1G011850.1	232		Cluster-5	K	Dihydrolipoyllysine-residue succinyltransferase component of 2-oxoglutarate dehydrogenase complex	1	4.34e-10	110.14	TQASK(1)LASPSEPQLPPK	2	1.089	13						0.566		0.474	1.377	1.62	0.489	1.165	0.839
osa00020 Citrate cycle (TCA cycle)	0.00236146	13	2.18	HORVU2Hr1G070090.3	528		Cluster-5	K	"2-oxoglutarate dehydrogenase, E1 component"	1	4.45e-06	133.98	SK(1)DDIPNKR	2	1.3005	14	1.034	1.019	0.932	0.819	0.886	0.826	1.224	1.034	1.137	0.938		0.929	0.95	1.11	1.141
osa00020 Citrate cycle (TCA cycle)	0.00236146	13	2.18	HORVU2Hr1G070090.3	565		Cluster-5	K	"2-oxoglutarate dehydrogenase, E1 component"	1	4.79e-05	136.84	NTGVKPEILK(1)R	2	1.3399	13	0.772	1.057	0.989	0.971	0.815		1.115		1.246	1.028	0.99	1.033	1.065	0.973	0.936
osa00020 Citrate cycle (TCA cycle)	0.00236146	13	2.18	HORVU2Hr1G070090.3	534		Cluster-5	K	"2-oxoglutarate dehydrogenase, E1 component"	1	7.6e-09	150.17	SKDDIPNK(1)R	2	-0.54304	12	0.91	0.878	0.944			0.811	1.142	1.141	1.137	0.989	1.046	0.917	1.003	0.993
osa00020 Citrate cycle (TCA cycle)	0.00236146	13	2.18	HORVU2Hr1G070090.3	835		Cluster-5	K	"2-oxoglutarate dehydrogenase, E1 component"	1	2.04e-11	80.026	SSLSEFDDLAGHPGFDK(1)QGTR	3	2.2155	7				0.996			1.005	1.234		0.64		0.845	1.071		1.04
osa00020 Citrate cycle (TCA cycle)	0.00236146	13	2.18	HORVU2Hr1G013170.1	516		Cluster-5	K	"2-oxoglutarate dehydrogenase, E1 component"	1	0.00328779	100.67	IHDK(1)VNR	2	1.5289	9			0.942	0.774		0.846	1.445			1.052		1.14	0.98	0.911	0.856
osa00020 Citrate cycle (TCA cycle)	0.00236146	13	2.18	HORVU2Hr1G013170.1	527		Cluster-5	K	"2-oxoglutarate dehydrogenase, E1 component"	1	0.00169607	62.969	ILNEEFAK(1)SK	2	1.9278	5	0.779		1.132		0.894			1.276							0.93
osa00020 Citrate cycle (TCA cycle)	0.00236146	13	2.18	HORVU2Hr1G013170.1	566		Cluster-5	K	"2-oxoglutarate dehydrogenase, E1 component"	0.99999	0.000203281	106.35	NTGVKPEVLK(1)R	2	-0.69063	12	0.92	1.007	1.013	0.867	0.821		1.073	1.156		1.05	1.137	0.975	1.103	0.997
osa00020 Citrate cycle (TCA cycle)	0.00236146	13	2.18	HORVU3Hr1G059060.2	93		Cluster-5	K	Isocitrate dehydrogenase [NADP]	1	0.00391785	72.038	VFWQSIK(1)DK	2	2.4884	5		0.902				0.881			1.111	0.849					1.206
osa00020 Citrate cycle (TCA cycle)	0.00236146	13	2.18	HORVU5Hr1G022100.2	387		Cluster-5	K	Succinyl-CoA ligase [ADP-forming] subunit beta	1	0.0010417	99.34	GGPNYQTGLAK(1)MR	2	2.3181	5				0.987					1.229		0.851			0.748
osa00020 Citrate cycle (TCA cycle)	0.00236146	13	2.18	HORVU5Hr1G099820.1	363		Cluster-5	K	citrate synthase 3	1	0.00193806	113.14	VYK(1)NYDPR	2	2.717	15	0.917	0.92	0.923	0.855	0.792	0.862	1.014		1.132	0.997	1.092	0.994	1.146	1.214	1.146
osa00020 Citrate cycle (TCA cycle)	0.00236146	13	2.18	HORVU3Hr1G058460.4	244		Cluster-5	K	malate dehydrogenase	1	1.2e-06	115.05	TQDGGTEVVEAK(1)AGK	2	0.57152	10		0.752		1.102		0.445		1.822	0.993	0.401	1.212	1.361	0.801		0.763
osa00020 Citrate cycle (TCA cycle)	0.00236146	13	2.18	HORVU7Hr1G001330.9	280		Cluster-5	K	Dihydrolipoyllysine-residue acetyltransferase component of pyruvate dehydrogenase complex	1	5.45e-32	135.5	APEPTATK(1)TEESSQSGDR	2	-1.051	13	1.955	0.856	0.967	0.546	0.705	0.238		1.386		1.353		1.25
osa00020 Citrate cycle (TCA cycle)	0.00236146	13	2.18	HORVU6Hr1G058210.1	217		Cluster-5	K	Succinyl-CoA ligase [ADP-forming] subunit beta	1	0.00154742	108.3	QSSIEQIK(1)K	2	1.066	5				0.839		0.978		1.174				0.869		0.893
osa00020 Citrate cycle (TCA cycle)	0.00236146	13	2.18	HORVU6Hr1G058210.1	262		Cluster-5	K	Succinyl-CoA ligase [ADP-forming] subunit beta	1	0.000643247	142.36	QK(1)EIFALR	2	3.2554	15	0.912	1.15	1.098	0.835	0.746	0.867	1.055	1.128	1.165	1.033	0.992	0.957	0.968	0.898	1.173
osa00020 Citrate cycle (TCA cycle)	0.00236146	13	2.18	HORVU1Hr1G041250.5	203		Cluster-5	K	Malate dehydrogenase	0.998618	2e-48	112.29	NAIIWGNHSSSQYPDVNHATVK(0.999)TASGEK(0.001)PVR	4	1.9473	9				0.744	0.62	0.802		1.246	1.124	0.982	0.984		0.861	1.146
osa00020 Citrate cycle (TCA cycle)	0.00236146	13	2.18	HORVU2Hr1G006250.1	234		Cluster-5	K	Dihydrolipoyllysine-residue succinyltransferase component of 2-oxoglutarate dehydrogenase complex	1	0.00750737	76.605	QTK(1)VEPPKK	2	2.5526	6						0.49	1.198	1.083	1.229		0.927		0.84
osa00620 Pyruvate metabolism	0.442906	5	1.15	HORVU1Hr1G023630.1	237		Cluster-5	K	Dihydrolipoyl dehydrogenase	1	0.00357387	76.572	SLPGVTIDEK(1)K	2	1.9443	8	1.028				1.236	0.323		1.023		1.045			1.216	0.946	1.082
osa00620 Pyruvate metabolism	0.442906	5	1.15	HORVU1Hr1G023630.1	253		Cluster-5	K	Dihydrolipoyl dehydrogenase	1	2.27e-21	132.9	IVSSTGALALTEIPK(1)K	2	2.2696	10				0.912	0.884	0.92	0.813	1.051	1.08		0.836	0.691		0.938	1.322
osa00620 Pyruvate metabolism	0.442906	5	1.15	HORVU5Hr1G041120.1	513		Cluster-5	K	Pyruvate kinase family protein	1	5.69e-06	120.65	VVVCQK(1)VGDSSVVK	2	-0.54643	11		0.834			0.717		0.975	0.885	1.005	0.858	0.839	0.913	1.201	1.431	0.968
osa00620 Pyruvate metabolism	0.442906	5	1.15	HORVU3Hr1G058460.4	244		Cluster-5	K	malate dehydrogenase	1	1.2e-06	115.05	TQDGGTEVVEAK(1)AGK	2	0.57152	10		0.752		1.102		0.445		1.822	0.993	0.401	1.212	1.361	0.801		0.763
osa00620 Pyruvate metabolism	0.442906	5	1.15	HORVU7Hr1G001330.9	280		Cluster-5	K	Dihydrolipoyllysine-residue acetyltransferase component of pyruvate dehydrogenase complex	1	5.45e-32	135.5	APEPTATK(1)TEESSQSGDR	2	-1.051	13	1.955	0.856	0.967	0.546	0.705	0.238		1.386		1.353		1.25
osa00620 Pyruvate metabolism	0.442906	5	1.15	HORVU1Hr1G041250.5	203		Cluster-5	K	Malate dehydrogenase	0.998618	2e-48	112.29	NAIIWGNHSSSQYPDVNHATVK(0.999)TASGEK(0.001)PVR	4	1.9473	9				0.744	0.62	0.802		1.246	1.124	0.982	0.984		0.861	1.146
osa00950 Isoquinoline alkaloid biosynthesis	0.55029	1	1.38	HORVU6Hr1G003470.2	171		Cluster-5	K	aspartate aminotransferase 1	0.978767	3.48e-06	103.76	LAYGEDSEFIK(0.979)DK(0.021)R	2	0.58714	7				1.07		0.562		1.271				1.05	0.809

[truncated: 4 more sheets: Cluster-2, Cluster-2 Pathway2Protein, all, all Pathway2Protein]
