# Supplementary material for: Global proteome analyses of phosphorylation and succinylation of barley root proteins in response to phosphate starvation and recovery
Source: Front Plant Sci. 2022 Aug 18;13:917652. doi: 10.3389/fpls.2022.917652 (PMC9433975; doi:10.3389/fpls.2022.917652)
Supplement: Supplementary file 1 [file Data_Sheet_1.ZIP › Additional files/Table S16.xlsx]

## Sheet: links
node1	node2	confidence
4513.MLOC_10084.7	4513.MLOC_17939.1	932
4513.MLOC_10084.7	4513.MLOC_43555.1	426
4513.MLOC_10084.7	4513.MLOC_57634.1	564
4513.MLOC_10084.7	4513.MLOC_61488.2	587
4513.MLOC_10457.2	4513.MLOC_10614.1	939
4513.MLOC_10457.2	4513.MLOC_10856.3	605
4513.MLOC_10457.2	4513.MLOC_10877.1	605
4513.MLOC_10457.2	4513.MLOC_11890.1	563
4513.MLOC_10457.2	4513.MLOC_11947.2	434
4513.MLOC_10457.2	4513.MLOC_12984.1	542
4513.MLOC_10457.2	4513.MLOC_13014.1	907
4513.MLOC_10457.2	4513.MLOC_13742.1	788
4513.MLOC_10457.2	4513.MLOC_14621.2	545
4513.MLOC_10457.2	4513.MLOC_1497.2	981
4513.MLOC_10457.2	4513.MLOC_15296.1	998
4513.MLOC_10457.2	4513.MLOC_15467.1	598
4513.MLOC_10457.2	4513.MLOC_15935.1	592
4513.MLOC_10457.2	4513.MLOC_17699.2	542
4513.MLOC_10457.2	4513.MLOC_18233.1	998
4513.MLOC_10457.2	4513.MLOC_19217.1	794
4513.MLOC_10457.2	4513.MLOC_20070.1	992
4513.MLOC_10457.2	4513.MLOC_20784.1	768
4513.MLOC_10457.2	4513.MLOC_25246.1	575
4513.MLOC_10457.2	4513.MLOC_25686.2	604
4513.MLOC_10457.2	4513.MLOC_34526.1	605
4513.MLOC_10457.2	4513.MLOC_36966.2	729
4513.MLOC_10457.2	4513.MLOC_4114.1	468
4513.MLOC_10457.2	4513.MLOC_4273.2	423
4513.MLOC_10457.2	4513.MLOC_43555.1	478
4513.MLOC_10457.2	4513.MLOC_43889.4	553
4513.MLOC_10457.2	4513.MLOC_43947.1	616
4513.MLOC_10457.2	4513.MLOC_50930.3	604
4513.MLOC_10457.2	4513.MLOC_52545.1	724
4513.MLOC_10457.2	4513.MLOC_52687.1	895
4513.MLOC_10457.2	4513.MLOC_53317.2	420
4513.MLOC_10457.2	4513.MLOC_54750.5	955
4513.MLOC_10457.2	4513.MLOC_55468.2	771
4513.MLOC_10457.2	4513.MLOC_5725.1	411
4513.MLOC_10457.2	4513.MLOC_57872.1	992
4513.MLOC_10457.2	4513.MLOC_59546.1	472
4513.MLOC_10457.2	4513.MLOC_60124.3	771
4513.MLOC_10457.2	4513.MLOC_62030.2	965
4513.MLOC_10457.2	4513.MLOC_62667.3	423
4513.MLOC_10457.2	4513.MLOC_62815.3	761
4513.MLOC_10457.2	4513.MLOC_65580.3	526
4513.MLOC_10457.2	4513.MLOC_65749.2	771
4513.MLOC_10457.2	4513.MLOC_66332.1	663
4513.MLOC_10457.2	4513.MLOC_67009.1	999
4513.MLOC_10457.2	4513.MLOC_69020.1	513
4513.MLOC_10457.2	4513.MLOC_69600.1	513
4513.MLOC_10457.2	4513.MLOC_69804.2	515
4513.MLOC_10457.2	4513.MLOC_72170.2	995
4513.MLOC_10457.2	4513.MLOC_73299.1	910
4513.MLOC_10457.2	4513.MLOC_75045.2	797
4513.MLOC_10457.2	4513.MLOC_76546.1	525
4513.MLOC_10457.2	4513.MLOC_7688.1	402
4513.MLOC_10457.2	4513.MLOC_80158.1	535
4513.MLOC_10457.2	4513.MLOC_80438.1	788
4513.MLOC_10478.2	4513.MLOC_13819.1	719
4513.MLOC_10478.2	4513.MLOC_17939.1	871
4513.MLOC_10478.2	4513.MLOC_33306.1	584
4513.MLOC_10478.2	4513.MLOC_34840.2	765
4513.MLOC_10478.2	4513.MLOC_36310.4	404
4513.MLOC_10478.2	4513.MLOC_4350.2	651
4513.MLOC_10478.2	4513.MLOC_43947.1	670
4513.MLOC_10478.2	4513.MLOC_52545.1	652
4513.MLOC_10478.2	4513.MLOC_54497.1	614
4513.MLOC_10478.2	4513.MLOC_56330.2	409
4513.MLOC_10478.2	4513.MLOC_58960.1	665
4513.MLOC_10478.2	4513.MLOC_60402.2	462
4513.MLOC_10478.2	4513.MLOC_61488.2	800
4513.MLOC_10478.2	4513.MLOC_63658.1	411
4513.MLOC_10478.2	4513.MLOC_64220.1	976
4513.MLOC_10478.2	4513.MLOC_66332.1	455
4513.MLOC_10478.2	4513.MLOC_69690.1	409
4513.MLOC_10478.2	4513.MLOC_81592.1	861
4513.MLOC_10588.1	4513.MLOC_12106.1	997
4513.MLOC_10588.1	4513.MLOC_1273.1	993
4513.MLOC_10588.1	4513.MLOC_13086.1	999
4513.MLOC_10588.1	4513.MLOC_13819.1	997
4513.MLOC_10588.1	4513.MLOC_14244.1	999
4513.MLOC_10588.1	4513.MLOC_15224.1	999
4513.MLOC_10588.1	4513.MLOC_17150.2	998
4513.MLOC_10588.1	4513.MLOC_17939.1	764
4513.MLOC_10588.1	4513.MLOC_20070.1	424
4513.MLOC_10588.1	4513.MLOC_23107.1	993
4513.MLOC_10588.1	4513.MLOC_23693.1	996
4513.MLOC_10588.1	4513.MLOC_27966.1	995
4513.MLOC_10588.1	4513.MLOC_29951.1	999
4513.MLOC_10588.1	4513.MLOC_32920.1	998
4513.MLOC_10588.1	4513.MLOC_33306.1	968
4513.MLOC_10588.1	4513.MLOC_34840.2	999
4513.MLOC_10588.1	4513.MLOC_36568.1	997
4513.MLOC_10588.1	4513.MLOC_36623.1	981
4513.MLOC_10588.1	4513.MLOC_3723.1	994
4513.MLOC_10588.1	4513.MLOC_38685.1	992
4513.MLOC_10588.1	4513.MLOC_38730.1	994
4513.MLOC_10588.1	4513.MLOC_43555.1	642
4513.MLOC_10588.1	4513.MLOC_43947.1	996
4513.MLOC_10588.1	4513.MLOC_44900.1	998
4513.MLOC_10588.1	4513.MLOC_52545.1	997
4513.MLOC_10588.1	4513.MLOC_53997.2	484
4513.MLOC_10588.1	4513.MLOC_54323.1	996
4513.MLOC_10588.1	4513.MLOC_54391.1	999
4513.MLOC_10588.1	4513.MLOC_55595.2	997
4513.MLOC_10588.1	4513.MLOC_55662.1	996
4513.MLOC_10588.1	4513.MLOC_56031.1	997
4513.MLOC_10588.1	4513.MLOC_56330.2	739
4513.MLOC_10588.1	4513.MLOC_56367.1	997
4513.MLOC_10588.1	4513.MLOC_56702.1	997
4513.MLOC_10588.1	4513.MLOC_57634.1	999
4513.MLOC_10588.1	4513.MLOC_58960.1	999
4513.MLOC_10588.1	4513.MLOC_59482.1	997
4513.MLOC_10588.1	4513.MLOC_59942.1	998
4513.MLOC_10588.1	4513.MLOC_60402.2	439
4513.MLOC_10588.1	4513.MLOC_62922.1	969
4513.MLOC_10588.1	4513.MLOC_63134.2	998
4513.MLOC_10588.1	4513.MLOC_63161.1	999
4513.MLOC_10588.1	4513.MLOC_63593.1	996
4513.MLOC_10588.1	4513.MLOC_63658.1	999
4513.MLOC_10588.1	4513.MLOC_63774.1	998
4513.MLOC_10588.1	4513.MLOC_64220.1	943
4513.MLOC_10588.1	4513.MLOC_64774.1	993
4513.MLOC_10588.1	4513.MLOC_65139.1	997
4513.MLOC_10588.1	4513.MLOC_65215.1	997
4513.MLOC_10588.1	4513.MLOC_65580.3	435
4513.MLOC_10588.1	4513.MLOC_65825.1	999
4513.MLOC_10588.1	4513.MLOC_66332.1	999
4513.MLOC_10588.1	4513.MLOC_67009.1	478
4513.MLOC_10588.1	4513.MLOC_67425.1	996
4513.MLOC_10588.1	4513.MLOC_69019.1	998
4513.MLOC_10588.1	4513.MLOC_69690.1	675
4513.MLOC_10588.1	4513.MLOC_71541.1	998
4513.MLOC_10588.1	4513.MLOC_72250.1	997
4513.MLOC_10588.1	4513.MLOC_73576.1	996
4513.MLOC_10588.1	4513.MLOC_74010.1	999
4513.MLOC_10588.1	4513.MLOC_75379.2	995
4513.MLOC_10588.1	4513.MLOC_7688.1	997
4513.MLOC_10588.1	4513.MLOC_80708.1	997
4513.MLOC_10588.1	4513.MLOC_81866.1	997
4513.MLOC_10614.1	4513.MLOC_13014.1	745
4513.MLOC_10614.1	4513.MLOC_1497.2	826
4513.MLOC_10614.1	4513.MLOC_15296.1	654
4513.MLOC_10614.1	4513.MLOC_18233.1	654
4513.MLOC_10614.1	4513.MLOC_19217.1	531
4513.MLOC_10614.1	4513.MLOC_20070.1	961
4513.MLOC_10614.1	4513.MLOC_25246.1	474
4513.MLOC_10614.1	4513.MLOC_34526.1	408
4513.MLOC_10614.1	4513.MLOC_36966.2	413
4513.MLOC_10614.1	4513.MLOC_52687.1	963
4513.MLOC_10614.1	4513.MLOC_53317.2	495
4513.MLOC_10614.1	4513.MLOC_54750.5	916
4513.MLOC_10614.1	4513.MLOC_55468.2	531
4513.MLOC_10614.1	4513.MLOC_60124.3	531
4513.MLOC_10614.1	4513.MLOC_62030.2	727
4513.MLOC_10614.1	4513.MLOC_62815.3	461
4513.MLOC_10614.1	4513.MLOC_65749.2	531
4513.MLOC_10614.1	4513.MLOC_67009.1	991
4513.MLOC_10614.1	4513.MLOC_69600.1	431
4513.MLOC_10614.1	4513.MLOC_72170.2	654
4513.MLOC_10614.1	4513.MLOC_73299.1	765
4513.MLOC_10614.1	4513.MLOC_76546.1	472
4513.MLOC_10735.1	4513.MLOC_11890.1	405
4513.MLOC_10735.1	4513.MLOC_11947.2	611
4513.MLOC_10735.1	4513.MLOC_13885.2	487
4513.MLOC_10735.1	4513.MLOC_15467.1	411
4513.MLOC_10735.1	4513.MLOC_37763.1	779
4513.MLOC_10735.1	4513.MLOC_43555.1	572
4513.MLOC_10735.1	4513.MLOC_61188.3	761
4513.MLOC_10735.1	4513.MLOC_64541.1	410
4513.MLOC_10735.1	4513.MLOC_69804.2	430
4513.MLOC_10735.1	4513.MLOC_7062.1	550
4513.MLOC_10735.1	4513.MLOC_73014.1	505
4513.MLOC_10735.1	4513.MLOC_80158.1	413
4513.MLOC_10856.3	4513.MLOC_10877.1	968
4513.MLOC_10856.3	4513.MLOC_11890.1	767
4513.MLOC_10856.3	4513.MLOC_11947.2	478
4513.MLOC_10856.3	4513.MLOC_12984.1	990
4513.MLOC_10856.3	4513.MLOC_13885.2	875
4513.MLOC_10856.3	4513.MLOC_1497.2	561
4513.MLOC_10856.3	4513.MLOC_15296.1	596
4513.MLOC_10856.3	4513.MLOC_15935.1	883
4513.MLOC_10856.3	4513.MLOC_17197.3	544
4513.MLOC_10856.3	4513.MLOC_20070.1	533
4513.MLOC_10856.3	4513.MLOC_25246.1	998
4513.MLOC_10856.3	4513.MLOC_25686.2	436
4513.MLOC_10856.3	4513.MLOC_36623.1	426
4513.MLOC_10856.3	4513.MLOC_37763.1	515
4513.MLOC_10856.3	4513.MLOC_4114.1	950
4513.MLOC_10856.3	4513.MLOC_4273.2	889
4513.MLOC_10856.3	4513.MLOC_4487.1	998
4513.MLOC_10856.3	4513.MLOC_50930.3	436
4513.MLOC_10856.3	4513.MLOC_52901.1	722
4513.MLOC_10856.3	4513.MLOC_53175.2	433
4513.MLOC_10856.3	4513.MLOC_54750.5	577
4513.MLOC_10856.3	4513.MLOC_55450.3	997
4513.MLOC_10856.3	4513.MLOC_62314.1	544
4513.MLOC_10856.3	4513.MLOC_62667.3	502
4513.MLOC_10856.3	4513.MLOC_62815.3	458
4513.MLOC_10856.3	4513.MLOC_64541.1	597
4513.MLOC_10856.3	4513.MLOC_67009.1	488
4513.MLOC_10856.3	4513.MLOC_69020.1	842
4513.MLOC_10856.3	4513.MLOC_69600.1	501
4513.MLOC_10856.3	4513.MLOC_7150.2	573
4513.MLOC_10856.3	4513.MLOC_75045.2	513
4513.MLOC_10856.3	4513.MLOC_75792.2	513
4513.MLOC_10856.3	4513.MLOC_76000.8	433
4513.MLOC_10856.3	4513.MLOC_76546.1	454
4513.MLOC_10856.3	4513.MLOC_79084.1	427
4513.MLOC_10856.3	4513.MLOC_80158.1	809
4513.MLOC_10877.1	4513.MLOC_11890.1	822
4513.MLOC_10877.1	4513.MLOC_11947.2	478
4513.MLOC_10877.1	4513.MLOC_12984.1	996
4513.MLOC_10877.1	4513.MLOC_13885.2	815
4513.MLOC_10877.1	4513.MLOC_1497.2	561
4513.MLOC_10877.1	4513.MLOC_15296.1	479
4513.MLOC_10877.1	4513.MLOC_15935.1	883
4513.MLOC_10877.1	4513.MLOC_17197.3	544
4513.MLOC_10877.1	4513.MLOC_20070.1	533
4513.MLOC_10877.1	4513.MLOC_25246.1	999
4513.MLOC_10877.1	4513.MLOC_25686.2	436
4513.MLOC_10877.1	4513.MLOC_36623.1	426
4513.MLOC_10877.1	4513.MLOC_37763.1	515
4513.MLOC_10877.1	4513.MLOC_4114.1	950
4513.MLOC_10877.1	4513.MLOC_4273.2	980
4513.MLOC_10877.1	4513.MLOC_4487.1	999
4513.MLOC_10877.1	4513.MLOC_50930.3	436
4513.MLOC_10877.1	4513.MLOC_52901.1	729
4513.MLOC_10877.1	4513.MLOC_53175.2	433
4513.MLOC_10877.1	4513.MLOC_54750.5	577
4513.MLOC_10877.1	4513.MLOC_55450.3	998
4513.MLOC_10877.1	4513.MLOC_62314.1	544
4513.MLOC_10877.1	4513.MLOC_62667.3	502
4513.MLOC_10877.1	4513.MLOC_62815.3	458
4513.MLOC_10877.1	4513.MLOC_64541.1	777
4513.MLOC_10877.1	4513.MLOC_67009.1	488
4513.MLOC_10877.1	4513.MLOC_69020.1	884
4513.MLOC_10877.1	4513.MLOC_69600.1	501
4513.MLOC_10877.1	4513.MLOC_7150.2	573
4513.MLOC_10877.1	4513.MLOC_75045.2	513
4513.MLOC_10877.1	4513.MLOC_75792.2	513
4513.MLOC_10877.1	4513.MLOC_76000.8	433
4513.MLOC_10877.1	4513.MLOC_76546.1	454
4513.MLOC_10877.1	4513.MLOC_79084.1	427
4513.MLOC_10877.1	4513.MLOC_80158.1	921
4513.MLOC_11890.1	4513.MLOC_11947.2	865
4513.MLOC_11890.1	4513.MLOC_13742.1	504
4513.MLOC_11890.1	4513.MLOC_1497.2	505
4513.MLOC_11890.1	4513.MLOC_15296.1	514
4513.MLOC_11890.1	4513.MLOC_15467.1	515
4513.MLOC_11890.1	4513.MLOC_15935.1	439
4513.MLOC_11890.1	4513.MLOC_17573.1	481
4513.MLOC_11890.1	4513.MLOC_18233.1	514
4513.MLOC_11890.1	4513.MLOC_19217.1	445
4513.MLOC_11890.1	4513.MLOC_20070.1	442
4513.MLOC_11890.1	4513.MLOC_25246.1	404
4513.MLOC_11890.1	4513.MLOC_34526.1	976
4513.MLOC_11890.1	4513.MLOC_36966.2	410
4513.MLOC_11890.1	4513.MLOC_37219.4	659
4513.MLOC_11890.1	4513.MLOC_37763.1	993
4513.MLOC_11890.1	4513.MLOC_4273.2	990
4513.MLOC_11890.1	4513.MLOC_43555.1	739
4513.MLOC_11890.1	4513.MLOC_43889.4	407
4513.MLOC_11890.1	4513.MLOC_52901.1	759
4513.MLOC_11890.1	4513.MLOC_53997.2	528
4513.MLOC_11890.1	4513.MLOC_54323.1	450
4513.MLOC_11890.1	4513.MLOC_55468.2	445
4513.MLOC_11890.1	4513.MLOC_55595.2	482
4513.MLOC_11890.1	4513.MLOC_5725.1	991
4513.MLOC_11890.1	4513.MLOC_58262.2	449
4513.MLOC_11890.1	4513.MLOC_61188.3	430
4513.MLOC_11890.1	4513.MLOC_62030.2	416
4513.MLOC_11890.1	4513.MLOC_62667.3	792
4513.MLOC_11890.1	4513.MLOC_62815.3	403
4513.MLOC_11890.1	4513.MLOC_64541.1	903
4513.MLOC_11890.1	4513.MLOC_67009.1	553
4513.MLOC_11890.1	4513.MLOC_67067.2	410
4513.MLOC_11890.1	4513.MLOC_69020.1	993
4513.MLOC_11890.1	4513.MLOC_69600.1	472
4513.MLOC_11890.1	4513.MLOC_69804.2	439
4513.MLOC_11890.1	4513.MLOC_7062.1	728
4513.MLOC_11890.1	4513.MLOC_7150.2	759
4513.MLOC_11890.1	4513.MLOC_72011.2	976
4513.MLOC_11890.1	4513.MLOC_72170.2	514
4513.MLOC_11890.1	4513.MLOC_73014.1	478
4513.MLOC_11890.1	4513.MLOC_73067.1	519
4513.MLOC_11890.1	4513.MLOC_73647.4	414
4513.MLOC_11890.1	4513.MLOC_75792.2	433
4513.MLOC_11890.1	4513.MLOC_76546.1	482
4513.MLOC_11890.1	4513.MLOC_80158.1	719
4513.MLOC_11890.1	4513.MLOC_80438.1	504
4513.MLOC_11947.2	4513.MLOC_13742.1	990
4513.MLOC_11947.2	4513.MLOC_13885.2	412
4513.MLOC_11947.2	4513.MLOC_1497.2	513
4513.MLOC_11947.2	4513.MLOC_15467.1	995
4513.MLOC_11947.2	4513.MLOC_20070.1	447
4513.MLOC_11947.2	4513.MLOC_34526.1	541
4513.MLOC_11947.2	4513.MLOC_37219.4	963
4513.MLOC_11947.2	4513.MLOC_37763.1	811
4513.MLOC_11947.2	4513.MLOC_4273.2	603
4513.MLOC_11947.2	4513.MLOC_43555.1	803
4513.MLOC_11947.2	4513.MLOC_52687.1	435
4513.MLOC_11947.2	4513.MLOC_52901.1	483
4513.MLOC_11947.2	4513.MLOC_53175.2	514
4513.MLOC_11947.2	4513.MLOC_53997.2	603
4513.MLOC_11947.2	4513.MLOC_5725.1	999
4513.MLOC_11947.2	4513.MLOC_62030.2	428
4513.MLOC_11947.2	4513.MLOC_62667.3	603
4513.MLOC_11947.2	4513.MLOC_64541.1	982
4513.MLOC_11947.2	4513.MLOC_65580.3	506
4513.MLOC_11947.2	4513.MLOC_69020.1	427
4513.MLOC_11947.2	4513.MLOC_69804.2	782
4513.MLOC_11947.2	4513.MLOC_7062.1	999
4513.MLOC_11947.2	4513.MLOC_7150.2	483
4513.MLOC_11947.2	4513.MLOC_72011.2	423
4513.MLOC_11947.2	4513.MLOC_73014.1	619
4513.MLOC_11947.2	4513.MLOC_73067.1	464
4513.MLOC_11947.2	4513.MLOC_75045.2	619
4513.MLOC_11947.2	4513.MLOC_76000.8	514
4513.MLOC_11947.2	4513.MLOC_78015.1	673
4513.MLOC_11947.2	4513.MLOC_80158.1	549
4513.MLOC_11947.2	4513.MLOC_80438.1	990
4513.MLOC_12106.1	4513.MLOC_1273.1	970
4513.MLOC_12106.1	4513.MLOC_13086.1	994
4513.MLOC_12106.1	4513.MLOC_13819.1	989
4513.MLOC_12106.1	4513.MLOC_14244.1	990
4513.MLOC_12106.1	4513.MLOC_15224.1	992
4513.MLOC_12106.1	4513.MLOC_17150.2	992
4513.MLOC_12106.1	4513.MLOC_17939.1	698
4513.MLOC_12106.1	4513.MLOC_23107.1	972
4513.MLOC_12106.1	4513.MLOC_23693.1	975
4513.MLOC_12106.1	4513.MLOC_27966.1	979
4513.MLOC_12106.1	4513.MLOC_29951.1	997
4513.MLOC_12106.1	4513.MLOC_32920.1	995
4513.MLOC_12106.1	4513.MLOC_33306.1	811
4513.MLOC_12106.1	4513.MLOC_34840.2	992
4513.MLOC_12106.1	4513.MLOC_36568.1	990
4513.MLOC_12106.1	4513.MLOC_36623.1	938
4513.MLOC_12106.1	4513.MLOC_3723.1	982
4513.MLOC_12106.1	4513.MLOC_38685.1	974
4513.MLOC_12106.1	4513.MLOC_38730.1	980
4513.MLOC_12106.1	4513.MLOC_43947.1	993
4513.MLOC_12106.1	4513.MLOC_44900.1	992
4513.MLOC_12106.1	4513.MLOC_52545.1	986
4513.MLOC_12106.1	4513.MLOC_54323.1	992
4513.MLOC_12106.1	4513.MLOC_54391.1	996
4513.MLOC_12106.1	4513.MLOC_55595.2	982
4513.MLOC_12106.1	4513.MLOC_55662.1	978
4513.MLOC_12106.1	4513.MLOC_56031.1	990
4513.MLOC_12106.1	4513.MLOC_56367.1	990
4513.MLOC_12106.1	4513.MLOC_56702.1	990
4513.MLOC_12106.1	4513.MLOC_57634.1	996
4513.MLOC_12106.1	4513.MLOC_58960.1	995
4513.MLOC_12106.1	4513.MLOC_59482.1	987
4513.MLOC_12106.1	4513.MLOC_59546.1	584
4513.MLOC_12106.1	4513.MLOC_59942.1	989
4513.MLOC_12106.1	4513.MLOC_63134.2	992
4513.MLOC_12106.1	4513.MLOC_63161.1	994
4513.MLOC_12106.1	4513.MLOC_63593.1	974
4513.MLOC_12106.1	4513.MLOC_63658.1	993
4513.MLOC_12106.1	4513.MLOC_63774.1	989
4513.MLOC_12106.1	4513.MLOC_64220.1	590
4513.MLOC_12106.1	4513.MLOC_64774.1	980
4513.MLOC_12106.1	4513.MLOC_65139.1	990
4513.MLOC_12106.1	4513.MLOC_65215.1	988
4513.MLOC_12106.1	4513.MLOC_65825.1	994
4513.MLOC_12106.1	4513.MLOC_66332.1	988
4513.MLOC_12106.1	4513.MLOC_67425.1	986
4513.MLOC_12106.1	4513.MLOC_69019.1	988
4513.MLOC_12106.1	4513.MLOC_71541.1	990
4513.MLOC_12106.1	4513.MLOC_72250.1	987
4513.MLOC_12106.1	4513.MLOC_73576.1	982
4513.MLOC_12106.1	4513.MLOC_74010.1	991
4513.MLOC_12106.1	4513.MLOC_75379.2	972
4513.MLOC_12106.1	4513.MLOC_7688.1	980
4513.MLOC_12106.1	4513.MLOC_80708.1	990
4513.MLOC_12106.1	4513.MLOC_81866.1	982
4513.MLOC_1273.1	4513.MLOC_13086.1	990
4513.MLOC_1273.1	4513.MLOC_13819.1	995
4513.MLOC_1273.1	4513.MLOC_14244.1	992
4513.MLOC_1273.1	4513.MLOC_15224.1	995
4513.MLOC_1273.1	4513.MLOC_17150.2	987
4513.MLOC_1273.1	4513.MLOC_17939.1	571
4513.MLOC_1273.1	4513.MLOC_23107.1	973
4513.MLOC_1273.1	4513.MLOC_23693.1	976
4513.MLOC_1273.1	4513.MLOC_27966.1	977
4513.MLOC_1273.1	4513.MLOC_29951.1	995
4513.MLOC_1273.1	4513.MLOC_32920.1	992
4513.MLOC_1273.1	4513.MLOC_33306.1	800
4513.MLOC_1273.1	4513.MLOC_34840.2	990
4513.MLOC_1273.1	4513.MLOC_36568.1	993
4513.MLOC_1273.1	4513.MLOC_36623.1	925
4513.MLOC_1273.1	4513.MLOC_3723.1	982
4513.MLOC_1273.1	4513.MLOC_38685.1	974
4513.MLOC_1273.1	4513.MLOC_38730.1	981
4513.MLOC_1273.1	4513.MLOC_43947.1	994
4513.MLOC_1273.1	4513.MLOC_44900.1	992
4513.MLOC_1273.1	4513.MLOC_52545.1	986
4513.MLOC_1273.1	4513.MLOC_54323.1	991
4513.MLOC_1273.1	4513.MLOC_54391.1	994
4513.MLOC_1273.1	4513.MLOC_55595.2	984
4513.MLOC_1273.1	4513.MLOC_55662.1	984
4513.MLOC_1273.1	4513.MLOC_56031.1	984
4513.MLOC_1273.1	4513.MLOC_56367.1	985
4513.MLOC_1273.1	4513.MLOC_56702.1	992
4513.MLOC_1273.1	4513.MLOC_57634.1	997
4513.MLOC_1273.1	4513.MLOC_58960.1	993
4513.MLOC_1273.1	4513.MLOC_59482.1	987
4513.MLOC_1273.1	4513.MLOC_59942.1	986
4513.MLOC_1273.1	4513.MLOC_63134.2	994
4513.MLOC_1273.1	4513.MLOC_63161.1	996
4513.MLOC_1273.1	4513.MLOC_63593.1	978
4513.MLOC_1273.1	4513.MLOC_63658.1	992
4513.MLOC_1273.1	4513.MLOC_63774.1	996
4513.MLOC_1273.1	4513.MLOC_64220.1	578
4513.MLOC_1273.1	4513.MLOC_64774.1	964
4513.MLOC_1273.1	4513.MLOC_65139.1	990
4513.MLOC_1273.1	4513.MLOC_65215.1	988
4513.MLOC_1273.1	4513.MLOC_65825.1	996
4513.MLOC_1273.1	4513.MLOC_66332.1	996
4513.MLOC_1273.1	4513.MLOC_67425.1	987
4513.MLOC_1273.1	4513.MLOC_69019.1	984
4513.MLOC_1273.1	4513.MLOC_71541.1	988
4513.MLOC_1273.1	4513.MLOC_72250.1	990
4513.MLOC_1273.1	4513.MLOC_73576.1	983
4513.MLOC_1273.1	4513.MLOC_74010.1	995
4513.MLOC_1273.1	4513.MLOC_75379.2	975
4513.MLOC_1273.1	4513.MLOC_7688.1	983
4513.MLOC_1273.1	4513.MLOC_80708.1	985
4513.MLOC_1273.1	4513.MLOC_81866.1	975
4513.MLOC_12984.1	4513.MLOC_13014.1	912
4513.MLOC_12984.1	4513.MLOC_13885.2	937
4513.MLOC_12984.1	4513.MLOC_1497.2	815
4513.MLOC_12984.1	4513.MLOC_15467.1	469
4513.MLOC_12984.1	4513.MLOC_15935.1	836
4513.MLOC_12984.1	4513.MLOC_20070.1	954
4513.MLOC_12984.1	4513.MLOC_25246.1	930
4513.MLOC_12984.1	4513.MLOC_34526.1	451
4513.MLOC_12984.1	4513.MLOC_36966.2	447
4513.MLOC_12984.1	4513.MLOC_4114.1	424
4513.MLOC_12984.1	4513.MLOC_43555.1	416
4513.MLOC_12984.1	4513.MLOC_4487.1	724
4513.MLOC_12984.1	4513.MLOC_53997.2	511
4513.MLOC_12984.1	4513.MLOC_54750.5	478
4513.MLOC_12984.1	4513.MLOC_55450.3	676
4513.MLOC_12984.1	4513.MLOC_61553.1	946
4513.MLOC_12984.1	4513.MLOC_62030.2	457
4513.MLOC_12984.1	4513.MLOC_62815.3	848
4513.MLOC_12984.1	4513.MLOC_67009.1	480
4513.MLOC_12984.1	4513.MLOC_69600.1	444
4513.MLOC_12984.1	4513.MLOC_69804.2	971
4513.MLOC_12984.1	4513.MLOC_73299.1	729
4513.MLOC_12984.1	4513.MLOC_75792.2	423
4513.MLOC_12984.1	4513.MLOC_79084.1	412
4513.MLOC_13014.1	4513.MLOC_1497.2	868
4513.MLOC_13014.1	4513.MLOC_15296.1	838
4513.MLOC_13014.1	4513.MLOC_18233.1	838
4513.MLOC_13014.1	4513.MLOC_20070.1	867
4513.MLOC_13014.1	4513.MLOC_25686.2	958
4513.MLOC_13014.1	4513.MLOC_34526.1	511
4513.MLOC_13014.1	4513.MLOC_36966.2	992
4513.MLOC_13014.1	4513.MLOC_50930.3	957
4513.MLOC_13014.1	4513.MLOC_52687.1	883
4513.MLOC_13014.1	4513.MLOC_53317.2	821
4513.MLOC_13014.1	4513.MLOC_54750.5	869
4513.MLOC_13014.1	4513.MLOC_57872.1	427
4513.MLOC_13014.1	4513.MLOC_61135.1	872
4513.MLOC_13014.1	4513.MLOC_62030.2	984
4513.MLOC_13014.1	4513.MLOC_62518.2	695
4513.MLOC_13014.1	4513.MLOC_62815.3	761
4513.MLOC_13014.1	4513.MLOC_67009.1	523
4513.MLOC_13014.1	4513.MLOC_69020.1	421
4513.MLOC_13014.1	4513.MLOC_69600.1	497
4513.MLOC_13014.1	4513.MLOC_72170.2	750
4513.MLOC_13014.1	4513.MLOC_73299.1	725
4513.MLOC_13014.1	4513.MLOC_75045.2	480
4513.MLOC_13014.1	4513.MLOC_76546.1	407
4513.MLOC_13082.1	4513.MLOC_15224.1	422
4513.MLOC_13082.1	4513.MLOC_17699.2	446
4513.MLOC_13082.1	4513.MLOC_19066.1	670
4513.MLOC_13082.1	4513.MLOC_61314.1	501
4513.MLOC_13086.1	4513.MLOC_13819.1	998
4513.MLOC_13086.1	4513.MLOC_14244.1	998
4513.MLOC_13086.1	4513.MLOC_15224.1	999
4513.MLOC_13086.1	4513.MLOC_17150.2	997
4513.MLOC_13086.1	4513.MLOC_17939.1	635
4513.MLOC_13086.1	4513.MLOC_23107.1	996
4513.MLOC_13086.1	4513.MLOC_23693.1	996
4513.MLOC_13086.1	4513.MLOC_27966.1	994
4513.MLOC_13086.1	4513.MLOC_29951.1	999
4513.MLOC_13086.1	4513.MLOC_32920.1	998
4513.MLOC_13086.1	4513.MLOC_33306.1	899
4513.MLOC_13086.1	4513.MLOC_34840.2	998
4513.MLOC_13086.1	4513.MLOC_36568.1	997
4513.MLOC_13086.1	4513.MLOC_36623.1	976
4513.MLOC_13086.1	4513.MLOC_3723.1	993
4513.MLOC_13086.1	4513.MLOC_38685.1	992
4513.MLOC_13086.1	4513.MLOC_38730.1	988
4513.MLOC_13086.1	4513.MLOC_43889.4	453
4513.MLOC_13086.1	4513.MLOC_43947.1	997
4513.MLOC_13086.1	4513.MLOC_44900.1	999
4513.MLOC_13086.1	4513.MLOC_52545.1	997
4513.MLOC_13086.1	4513.MLOC_54323.1	997
4513.MLOC_13086.1	4513.MLOC_54391.1	997
4513.MLOC_13086.1	4513.MLOC_55595.2	995
4513.MLOC_13086.1	4513.MLOC_55662.1	997
4513.MLOC_13086.1	4513.MLOC_56031.1	994
4513.MLOC_13086.1	4513.MLOC_56330.2	510
4513.MLOC_13086.1	4513.MLOC_56367.1	997
4513.MLOC_13086.1	4513.MLOC_56702.1	997
4513.MLOC_13086.1	4513.MLOC_57634.1	999
4513.MLOC_13086.1	4513.MLOC_58960.1	999
4513.MLOC_13086.1	4513.MLOC_59482.1	997
4513.MLOC_13086.1	4513.MLOC_59942.1	997
4513.MLOC_13086.1	4513.MLOC_60402.2	443
4513.MLOC_13086.1	4513.MLOC_63134.2	999
4513.MLOC_13086.1	4513.MLOC_63161.1	998
4513.MLOC_13086.1	4513.MLOC_63593.1	994
4513.MLOC_13086.1	4513.MLOC_63658.1	999
4513.MLOC_13086.1	4513.MLOC_63774.1	998
4513.MLOC_13086.1	4513.MLOC_64220.1	655
4513.MLOC_13086.1	4513.MLOC_64774.1	992
4513.MLOC_13086.1	4513.MLOC_65139.1	997
4513.MLOC_13086.1	4513.MLOC_65215.1	995
4513.MLOC_13086.1	4513.MLOC_65825.1	999
4513.MLOC_13086.1	4513.MLOC_66332.1	997
4513.MLOC_13086.1	4513.MLOC_67425.1	996
4513.MLOC_13086.1	4513.MLOC_69019.1	995
4513.MLOC_13086.1	4513.MLOC_69690.1	510
4513.MLOC_13086.1	4513.MLOC_71541.1	997
4513.MLOC_13086.1	4513.MLOC_72250.1	996
4513.MLOC_13086.1	4513.MLOC_73576.1	996
4513.MLOC_13086.1	4513.MLOC_74010.1	998
4513.MLOC_13086.1	4513.MLOC_75379.2	994
4513.MLOC_13086.1	4513.MLOC_7688.1	991
4513.MLOC_13086.1	4513.MLOC_80708.1	997
4513.MLOC_13086.1	4513.MLOC_81866.1	996
4513.MLOC_13742.1	4513.MLOC_1497.2	477
4513.MLOC_13742.1	4513.MLOC_15467.1	989
4513.MLOC_13742.1	4513.MLOC_17197.3	973
4513.MLOC_13742.1	4513.MLOC_20070.1	681
4513.MLOC_13742.1	4513.MLOC_25246.1	984
4513.MLOC_13742.1	4513.MLOC_37219.4	857
4513.MLOC_13742.1	4513.MLOC_4273.2	984
4513.MLOC_13742.1	4513.MLOC_43555.1	463
4513.MLOC_13742.1	4513.MLOC_52901.1	987
4513.MLOC_13742.1	4513.MLOC_53175.2	509
4513.MLOC_13742.1	4513.MLOC_53997.2	595
4513.MLOC_13742.1	4513.MLOC_54750.5	643
4513.MLOC_13742.1	4513.MLOC_55450.3	443
4513.MLOC_13742.1	4513.MLOC_5725.1	632
4513.MLOC_13742.1	4513.MLOC_62030.2	620
4513.MLOC_13742.1	4513.MLOC_62314.1	965
4513.MLOC_13742.1	4513.MLOC_62667.3	473
4513.MLOC_13742.1	4513.MLOC_62815.3	891
4513.MLOC_13742.1	4513.MLOC_64541.1	826
4513.MLOC_13742.1	4513.MLOC_64900.1	975
4513.MLOC_13742.1	4513.MLOC_67067.2	864
4513.MLOC_13742.1	4513.MLOC_69020.1	992
4513.MLOC_13742.1	4513.MLOC_69600.1	993
4513.MLOC_13742.1	4513.MLOC_7062.1	435
4513.MLOC_13742.1	4513.MLOC_7150.2	780
4513.MLOC_13742.1	4513.MLOC_73014.1	973
4513.MLOC_13742.1	4513.MLOC_73067.1	534
4513.MLOC_13742.1	4513.MLOC_75045.2	987
4513.MLOC_13742.1	4513.MLOC_75792.2	482
4513.MLOC_13742.1	4513.MLOC_76000.8	509
4513.MLOC_13742.1	4513.MLOC_76546.1	731
4513.MLOC_13742.1	4513.MLOC_78015.1	520
4513.MLOC_13742.1	4513.MLOC_80158.1	435
4513.MLOC_13742.1	4513.MLOC_80438.1	979
4513.MLOC_13819.1	4513.MLOC_14244.1	998
4513.MLOC_13819.1	4513.MLOC_15224.1	998
4513.MLOC_13819.1	4513.MLOC_17150.2	994
4513.MLOC_13819.1	4513.MLOC_17939.1	791
4513.MLOC_13819.1	4513.MLOC_23107.1	992
4513.MLOC_13819.1	4513.MLOC_23693.1	993
4513.MLOC_13819.1	4513.MLOC_27966.1	994
4513.MLOC_13819.1	4513.MLOC_29951.1	999
4513.MLOC_13819.1	4513.MLOC_32920.1	996
4513.MLOC_13819.1	4513.MLOC_33306.1	977
4513.MLOC_13819.1	4513.MLOC_34840.2	996
4513.MLOC_13819.1	4513.MLOC_36568.1	997
4513.MLOC_13819.1	4513.MLOC_36623.1	977
4513.MLOC_13819.1	4513.MLOC_3723.1	993
4513.MLOC_13819.1	4513.MLOC_38685.1	996
4513.MLOC_13819.1	4513.MLOC_38730.1	991
4513.MLOC_13819.1	4513.MLOC_43947.1	999
4513.MLOC_13819.1	4513.MLOC_44900.1	998
4513.MLOC_13819.1	4513.MLOC_52545.1	991
4513.MLOC_13819.1	4513.MLOC_54323.1	996
4513.MLOC_13819.1	4513.MLOC_54391.1	998
4513.MLOC_13819.1	4513.MLOC_55595.2	996
4513.MLOC_13819.1	4513.MLOC_55662.1	993
4513.MLOC_13819.1	4513.MLOC_56031.1	993
4513.MLOC_13819.1	4513.MLOC_56330.2	684
4513.MLOC_13819.1	4513.MLOC_56367.1	996
4513.MLOC_13819.1	4513.MLOC_56702.1	993
4513.MLOC_13819.1	4513.MLOC_57634.1	998
4513.MLOC_13819.1	4513.MLOC_58960.1	997
4513.MLOC_13819.1	4513.MLOC_59482.1	996
4513.MLOC_13819.1	4513.MLOC_59942.1	998
4513.MLOC_13819.1	4513.MLOC_63134.2	999
4513.MLOC_13819.1	4513.MLOC_63161.1	999
4513.MLOC_13819.1	4513.MLOC_63593.1	995
4513.MLOC_13819.1	4513.MLOC_63658.1	998
4513.MLOC_13819.1	4513.MLOC_63774.1	999
4513.MLOC_13819.1	4513.MLOC_64220.1	720
4513.MLOC_13819.1	4513.MLOC_64774.1	992
4513.MLOC_13819.1	4513.MLOC_65139.1	994
4513.MLOC_13819.1	4513.MLOC_65215.1	997
4513.MLOC_13819.1	4513.MLOC_65825.1	999
4513.MLOC_13819.1	4513.MLOC_66332.1	999
4513.MLOC_13819.1	4513.MLOC_67425.1	994
4513.MLOC_13819.1	4513.MLOC_69019.1	992
4513.MLOC_13819.1	4513.MLOC_69690.1	645
4513.MLOC_13819.1	4513.MLOC_71541.1	993
4513.MLOC_13819.1	4513.MLOC_72250.1	997
4513.MLOC_13819.1	4513.MLOC_73576.1	996
4513.MLOC_13819.1	4513.MLOC_74010.1	998
4513.MLOC_13819.1	4513.MLOC_75379.2	988
4513.MLOC_13819.1	4513.MLOC_7688.1	996
4513.MLOC_13819.1	4513.MLOC_80708.1	996
4513.MLOC_13819.1	4513.MLOC_81866.1	995
4513.MLOC_13885.2	4513.MLOC_15296.1	550
4513.MLOC_13885.2	4513.MLOC_15935.1	565
4513.MLOC_13885.2	4513.MLOC_17197.3	439
4513.MLOC_13885.2	4513.MLOC_37763.1	724
4513.MLOC_13885.2	4513.MLOC_43555.1	445
4513.MLOC_13885.2	4513.MLOC_61188.3	640
4513.MLOC_13885.2	4513.MLOC_62314.1	439
4513.MLOC_13885.2	4513.MLOC_62815.3	756
4513.MLOC_13885.2	4513.MLOC_65580.3	478
4513.MLOC_13885.2	4513.MLOC_69600.1	548
4513.MLOC_13885.2	4513.MLOC_69804.2	998
4513.MLOC_13885.2	4513.MLOC_7062.1	494
4513.MLOC_13885.2	4513.MLOC_75045.2	408
4513.MLOC_14244.1	4513.MLOC_15224.1	999
4513.MLOC_14244.1	4513.MLOC_17150.2	998
4513.MLOC_14244.1	4513.MLOC_17939.1	886
4513.MLOC_14244.1	4513.MLOC_23107.1	997
4513.MLOC_14244.1	4513.MLOC_23693.1	995
4513.MLOC_14244.1	4513.MLOC_27966.1	996
4513.MLOC_14244.1	4513.MLOC_29951.1	999
4513.MLOC_14244.1	4513.MLOC_32920.1	998
4513.MLOC_14244.1	4513.MLOC_33306.1	951
4513.MLOC_14244.1	4513.MLOC_34840.2	999
4513.MLOC_14244.1	4513.MLOC_36568.1	999
4513.MLOC_14244.1	4513.MLOC_36623.1	948
4513.MLOC_14244.1	4513.MLOC_3723.1	994
4513.MLOC_14244.1	4513.MLOC_38685.1	998
4513.MLOC_14244.1	4513.MLOC_38730.1	994
4513.MLOC_14244.1	4513.MLOC_43947.1	999
4513.MLOC_14244.1	4513.MLOC_44900.1	997
4513.MLOC_14244.1	4513.MLOC_52545.1	997
4513.MLOC_14244.1	4513.MLOC_54323.1	999
4513.MLOC_14244.1	4513.MLOC_54391.1	998
4513.MLOC_14244.1	4513.MLOC_55595.2	993
4513.MLOC_14244.1	4513.MLOC_55662.1	996
4513.MLOC_14244.1	4513.MLOC_56031.1	998
4513.MLOC_14244.1	4513.MLOC_56330.2	760
4513.MLOC_14244.1	4513.MLOC_56367.1	996
4513.MLOC_14244.1	4513.MLOC_56702.1	992
4513.MLOC_14244.1	4513.MLOC_57634.1	999
4513.MLOC_14244.1	4513.MLOC_58960.1	999
4513.MLOC_14244.1	4513.MLOC_59482.1	996
4513.MLOC_14244.1	4513.MLOC_59942.1	998
4513.MLOC_14244.1	4513.MLOC_60125.2	436
4513.MLOC_14244.1	4513.MLOC_60402.2	445
4513.MLOC_14244.1	4513.MLOC_62922.1	942
4513.MLOC_14244.1	4513.MLOC_63134.2	999
4513.MLOC_14244.1	4513.MLOC_63161.1	999
4513.MLOC_14244.1	4513.MLOC_63593.1	995
4513.MLOC_14244.1	4513.MLOC_63658.1	999
4513.MLOC_14244.1	4513.MLOC_63774.1	999
4513.MLOC_14244.1	4513.MLOC_64220.1	867
4513.MLOC_14244.1	4513.MLOC_64774.1	996
4513.MLOC_14244.1	4513.MLOC_65139.1	997
4513.MLOC_14244.1	4513.MLOC_65215.1	995
4513.MLOC_14244.1	4513.MLOC_65825.1	999
4513.MLOC_14244.1	4513.MLOC_66332.1	999
4513.MLOC_14244.1	4513.MLOC_67425.1	997
4513.MLOC_14244.1	4513.MLOC_69019.1	996
4513.MLOC_14244.1	4513.MLOC_69690.1	729
4513.MLOC_14244.1	4513.MLOC_71541.1	997
4513.MLOC_14244.1	4513.MLOC_72250.1	996
4513.MLOC_14244.1	4513.MLOC_73576.1	997
4513.MLOC_14244.1	4513.MLOC_74010.1	999
4513.MLOC_14244.1	4513.MLOC_75379.2	996
4513.MLOC_14244.1	4513.MLOC_7688.1	998
4513.MLOC_14244.1	4513.MLOC_80708.1	996
4513.MLOC_14244.1	4513.MLOC_81866.1	998
4513.MLOC_14621.2	4513.MLOC_1497.2	515
4513.MLOC_14621.2	4513.MLOC_15935.1	554
4513.MLOC_14621.2	4513.MLOC_17197.3	515
4513.MLOC_14621.2	4513.MLOC_25246.1	692
4513.MLOC_14621.2	4513.MLOC_4114.1	404
4513.MLOC_14621.2	4513.MLOC_4487.1	658
4513.MLOC_14621.2	4513.MLOC_62030.2	437
4513.MLOC_14621.2	4513.MLOC_62314.1	515
4513.MLOC_14621.2	4513.MLOC_69804.2	421
4513.MLOC_14621.2	4513.MLOC_7062.1	576
4513.MLOC_14621.2	4513.MLOC_72011.2	479
4513.MLOC_14621.2	4513.MLOC_72645.2	858
4513.MLOC_14621.2	4513.MLOC_76546.1	529
4513.MLOC_14621.2	4513.MLOC_79084.1	995
4513.MLOC_1497.2	4513.MLOC_15296.1	917
4513.MLOC_1497.2	4513.MLOC_15467.1	815
4513.MLOC_1497.2	4513.MLOC_15935.1	461
4513.MLOC_1497.2	4513.MLOC_17197.3	488
4513.MLOC_1497.2	4513.MLOC_17814.3	474
4513.MLOC_1497.2	4513.MLOC_18233.1	914
4513.MLOC_1497.2	4513.MLOC_19217.1	894
4513.MLOC_1497.2	4513.MLOC_20070.1	925
4513.MLOC_1497.2	4513.MLOC_20784.1	625
4513.MLOC_1497.2	4513.MLOC_25246.1	447
4513.MLOC_1497.2	4513.MLOC_25686.2	701
4513.MLOC_1497.2	4513.MLOC_31474.1	474
4513.MLOC_1497.2	4513.MLOC_34526.1	566
4513.MLOC_1497.2	4513.MLOC_36966.2	704
4513.MLOC_1497.2	4513.MLOC_37763.1	588
4513.MLOC_1497.2	4513.MLOC_4273.2	447
4513.MLOC_1497.2	4513.MLOC_43889.4	485
4513.MLOC_1497.2	4513.MLOC_44090.1	579
4513.MLOC_1497.2	4513.MLOC_44533.1	753
4513.MLOC_1497.2	4513.MLOC_4487.1	433
4513.MLOC_1497.2	4513.MLOC_50786.1	517
4513.MLOC_1497.2	4513.MLOC_50930.3	701
4513.MLOC_1497.2	4513.MLOC_52687.1	779
4513.MLOC_1497.2	4513.MLOC_53317.2	752
4513.MLOC_1497.2	4513.MLOC_544.3	566
4513.MLOC_1497.2	4513.MLOC_54750.5	945
4513.MLOC_1497.2	4513.MLOC_55468.2	885
4513.MLOC_1497.2	4513.MLOC_56703.1	579
4513.MLOC_1497.2	4513.MLOC_56800.7	471
4513.MLOC_1497.2	4513.MLOC_60124.3	889
4513.MLOC_1497.2	4513.MLOC_61135.1	656
4513.MLOC_1497.2	4513.MLOC_62030.2	992
4513.MLOC_1497.2	4513.MLOC_62314.1	488
4513.MLOC_1497.2	4513.MLOC_62518.2	635
4513.MLOC_1497.2	4513.MLOC_62667.3	447
4513.MLOC_1497.2	4513.MLOC_62815.3	854
4513.MLOC_1497.2	4513.MLOC_65580.3	543
4513.MLOC_1497.2	4513.MLOC_65749.2	924
4513.MLOC_1497.2	4513.MLOC_67009.1	872
4513.MLOC_1497.2	4513.MLOC_69020.1	598
4513.MLOC_1497.2	4513.MLOC_69600.1	655
4513.MLOC_1497.2	4513.MLOC_7062.1	512
4513.MLOC_1497.2	4513.MLOC_72170.2	909
4513.MLOC_1497.2	4513.MLOC_73299.1	865
4513.MLOC_1497.2	4513.MLOC_74277.1	474
4513.MLOC_1497.2	4513.MLOC_75045.2	694
4513.MLOC_1497.2	4513.MLOC_76546.1	549
4513.MLOC_1497.2	4513.MLOC_79084.1	446
4513.MLOC_1497.2	4513.MLOC_80438.1	477
4513.MLOC_15224.1	4513.MLOC_17150.2	997
4513.MLOC_15224.1	4513.MLOC_17939.1	636
4513.MLOC_15224.1	4513.MLOC_23107.1	991
4513.MLOC_15224.1	4513.MLOC_23693.1	994
4513.MLOC_15224.1	4513.MLOC_27966.1	990
4513.MLOC_15224.1	4513.MLOC_29951.1	999
4513.MLOC_15224.1	4513.MLOC_32920.1	999
4513.MLOC_15224.1	4513.MLOC_33306.1	898
4513.MLOC_15224.1	4513.MLOC_34840.2	998
4513.MLOC_15224.1	4513.MLOC_36568.1	997
4513.MLOC_15224.1	4513.MLOC_36623.1	977
4513.MLOC_15224.1	4513.MLOC_3723.1	996
4513.MLOC_15224.1	4513.MLOC_38685.1	996
4513.MLOC_15224.1	4513.MLOC_38730.1	992
4513.MLOC_15224.1	4513.MLOC_43947.1	997
4513.MLOC_15224.1	4513.MLOC_44900.1	998
4513.MLOC_15224.1	4513.MLOC_52545.1	997
4513.MLOC_15224.1	4513.MLOC_54323.1	998
4513.MLOC_15224.1	4513.MLOC_54391.1	998
4513.MLOC_15224.1	4513.MLOC_55595.2	996
4513.MLOC_15224.1	4513.MLOC_55662.1	997
4513.MLOC_15224.1	4513.MLOC_56031.1	997
4513.MLOC_15224.1	4513.MLOC_56330.2	519
4513.MLOC_15224.1	4513.MLOC_56367.1	997
4513.MLOC_15224.1	4513.MLOC_56702.1	994
4513.MLOC_15224.1	4513.MLOC_57634.1	999
4513.MLOC_15224.1	4513.MLOC_58960.1	999
4513.MLOC_15224.1	4513.MLOC_59482.1	996
4513.MLOC_15224.1	4513.MLOC_59942.1	996
4513.MLOC_15224.1	4513.MLOC_60125.2	903
4513.MLOC_15224.1	4513.MLOC_63134.2	999
4513.MLOC_15224.1	4513.MLOC_63161.1	998
4513.MLOC_15224.1	4513.MLOC_63593.1	996
4513.MLOC_15224.1	4513.MLOC_63658.1	999
4513.MLOC_15224.1	4513.MLOC_63774.1	999
4513.MLOC_15224.1	4513.MLOC_64220.1	643
4513.MLOC_15224.1	4513.MLOC_64774.1	995
4513.MLOC_15224.1	4513.MLOC_65139.1	997
4513.MLOC_15224.1	4513.MLOC_65215.1	996
4513.MLOC_15224.1	4513.MLOC_65825.1	999
4513.MLOC_15224.1	4513.MLOC_66332.1	999
4513.MLOC_15224.1	4513.MLOC_67425.1	997
4513.MLOC_15224.1	4513.MLOC_69019.1	998
4513.MLOC_15224.1	4513.MLOC_69690.1	519
4513.MLOC_15224.1	4513.MLOC_71541.1	995
4513.MLOC_15224.1	4513.MLOC_72250.1	996
4513.MLOC_15224.1	4513.MLOC_73576.1	994
4513.MLOC_15224.1	4513.MLOC_74010.1	998
4513.MLOC_15224.1	4513.MLOC_75379.2	996
4513.MLOC_15224.1	4513.MLOC_75615.1	422
4513.MLOC_15224.1	4513.MLOC_7688.1	994
4513.MLOC_15224.1	4513.MLOC_80708.1	997
4513.MLOC_15224.1	4513.MLOC_81866.1	995
4513.MLOC_15296.1	4513.MLOC_15467.1	442
4513.MLOC_15296.1	4513.MLOC_15935.1	452
4513.MLOC_15296.1	4513.MLOC_18233.1	621
4513.MLOC_15296.1	4513.MLOC_20070.1	980
4513.MLOC_15296.1	4513.MLOC_20784.1	435
4513.MLOC_15296.1	4513.MLOC_34526.1	523
4513.MLOC_15296.1	4513.MLOC_36966.2	463
4513.MLOC_15296.1	4513.MLOC_37763.1	540
4513.MLOC_15296.1	4513.MLOC_4273.2	404
4513.MLOC_15296.1	4513.MLOC_43947.1	488
4513.MLOC_15296.1	4513.MLOC_52687.1	538
4513.MLOC_15296.1	4513.MLOC_54750.5	854
4513.MLOC_15296.1	4513.MLOC_59482.1	411
4513.MLOC_15296.1	4513.MLOC_59942.1	658
4513.MLOC_15296.1	4513.MLOC_61188.3	410
4513.MLOC_15296.1	4513.MLOC_62030.2	663
4513.MLOC_15296.1	4513.MLOC_62667.3	514
4513.MLOC_15296.1	4513.MLOC_62815.3	520
4513.MLOC_15296.1	4513.MLOC_63161.1	406
4513.MLOC_15296.1	4513.MLOC_63658.1	493
4513.MLOC_15296.1	4513.MLOC_67009.1	998
4513.MLOC_15296.1	4513.MLOC_69600.1	542
4513.MLOC_15296.1	4513.MLOC_72170.2	598
4513.MLOC_15296.1	4513.MLOC_73299.1	850
4513.MLOC_15296.1	4513.MLOC_73647.4	423
4513.MLOC_15296.1	4513.MLOC_75045.2	653
4513.MLOC_15296.1	4513.MLOC_7688.1	458
4513.MLOC_15467.1	4513.MLOC_15935.1	570
4513.MLOC_15467.1	4513.MLOC_18233.1	442
4513.MLOC_15467.1	4513.MLOC_23107.1	595
4513.MLOC_15467.1	4513.MLOC_29951.1	549
4513.MLOC_15467.1	4513.MLOC_34526.1	406
4513.MLOC_15467.1	4513.MLOC_34840.2	441
4513.MLOC_15467.1	4513.MLOC_37219.4	799
4513.MLOC_15467.1	4513.MLOC_37763.1	794
4513.MLOC_15467.1	4513.MLOC_4273.2	406
4513.MLOC_15467.1	4513.MLOC_43555.1	648
4513.MLOC_15467.1	4513.MLOC_43889.4	581
4513.MLOC_15467.1	4513.MLOC_44533.1	419
4513.MLOC_15467.1	4513.MLOC_50786.1	996
4513.MLOC_15467.1	4513.MLOC_53175.2	480
4513.MLOC_15467.1	4513.MLOC_53997.2	999
4513.MLOC_15467.1	4513.MLOC_55595.2	521
4513.MLOC_15467.1	4513.MLOC_56367.1	506
4513.MLOC_15467.1	4513.MLOC_5725.1	895
4513.MLOC_15467.1	4513.MLOC_58960.1	590
4513.MLOC_15467.1	4513.MLOC_61064.1	911
4513.MLOC_15467.1	4513.MLOC_62667.3	406
4513.MLOC_15467.1	4513.MLOC_63161.1	430
4513.MLOC_15467.1	4513.MLOC_63593.1	441
4513.MLOC_15467.1	4513.MLOC_64541.1	777
4513.MLOC_15467.1	4513.MLOC_67009.1	486
4513.MLOC_15467.1	4513.MLOC_69600.1	423
4513.MLOC_15467.1	4513.MLOC_7062.1	745
4513.MLOC_15467.1	4513.MLOC_72011.2	406
4513.MLOC_15467.1	4513.MLOC_72170.2	442
4513.MLOC_15467.1	4513.MLOC_73014.1	572
4513.MLOC_15467.1	4513.MLOC_73067.1	612
4513.MLOC_15467.1	4513.MLOC_76000.8	480
4513.MLOC_15467.1	4513.MLOC_76546.1	440
4513.MLOC_15467.1	4513.MLOC_7688.1	444
4513.MLOC_15467.1	4513.MLOC_78015.1	431
4513.MLOC_15467.1	4513.MLOC_80158.1	500
4513.MLOC_15467.1	4513.MLOC_80438.1	989
4513.MLOC_15467.1	4513.MLOC_80708.1	506
4513.MLOC_15935.1	4513.MLOC_17197.3	975
4513.MLOC_15935.1	4513.MLOC_18233.1	452
4513.MLOC_15935.1	4513.MLOC_25246.1	997
4513.MLOC_15935.1	4513.MLOC_34526.1	507
4513.MLOC_15935.1	4513.MLOC_36568.1	582
4513.MLOC_15935.1	4513.MLOC_36623.1	914
4513.MLOC_15935.1	4513.MLOC_4114.1	914
4513.MLOC_15935.1	4513.MLOC_4273.2	690
4513.MLOC_15935.1	4513.MLOC_43889.4	500
4513.MLOC_15935.1	4513.MLOC_43947.1	498
4513.MLOC_15935.1	4513.MLOC_4487.1	999
4513.MLOC_15935.1	4513.MLOC_53175.2	450
4513.MLOC_15935.1	4513.MLOC_53997.2	775
4513.MLOC_15935.1	4513.MLOC_54750.5	539
4513.MLOC_15935.1	4513.MLOC_55450.3	929
4513.MLOC_15935.1	4513.MLOC_61064.1	592
4513.MLOC_15935.1	4513.MLOC_61120.1	521
4513.MLOC_15935.1	4513.MLOC_61553.1	983
4513.MLOC_15935.1	4513.MLOC_62030.2	634
4513.MLOC_15935.1	4513.MLOC_62314.1	975
4513.MLOC_15935.1	4513.MLOC_62667.3	690
4513.MLOC_15935.1	4513.MLOC_62815.3	798
4513.MLOC_15935.1	4513.MLOC_65139.1	582
4513.MLOC_15935.1	4513.MLOC_65580.3	776
4513.MLOC_15935.1	4513.MLOC_67009.1	524
4513.MLOC_15935.1	4513.MLOC_69020.1	679
4513.MLOC_15935.1	4513.MLOC_69600.1	794
4513.MLOC_15935.1	4513.MLOC_69804.2	981
4513.MLOC_15935.1	4513.MLOC_7062.1	510
4513.MLOC_15935.1	4513.MLOC_72011.2	522
4513.MLOC_15935.1	4513.MLOC_72170.2	452
4513.MLOC_15935.1	4513.MLOC_72645.2	804
4513.MLOC_15935.1	4513.MLOC_73647.4	421
4513.MLOC_15935.1	4513.MLOC_75045.2	924
4513.MLOC_15935.1	4513.MLOC_75792.2	891
4513.MLOC_15935.1	4513.MLOC_79084.1	985
4513.MLOC_17150.2	4513.MLOC_17939.1	599
4513.MLOC_17150.2	4513.MLOC_23107.1	991
4513.MLOC_17150.2	4513.MLOC_23693.1	991
4513.MLOC_17150.2	4513.MLOC_25246.1	575
4513.MLOC_17150.2	4513.MLOC_27966.1	989
4513.MLOC_17150.2	4513.MLOC_29951.1	997
4513.MLOC_17150.2	4513.MLOC_32920.1	995
4513.MLOC_17150.2	4513.MLOC_33306.1	836
4513.MLOC_17150.2	4513.MLOC_34840.2	997
4513.MLOC_17150.2	4513.MLOC_36568.1	993
4513.MLOC_17150.2	4513.MLOC_36623.1	948
4513.MLOC_17150.2	4513.MLOC_3723.1	995
4513.MLOC_17150.2	4513.MLOC_38685.1	981
4513.MLOC_17150.2	4513.MLOC_38730.1	990
4513.MLOC_17150.2	4513.MLOC_43947.1	995
4513.MLOC_17150.2	4513.MLOC_44900.1	993
4513.MLOC_17150.2	4513.MLOC_52545.1	994
4513.MLOC_17150.2	4513.MLOC_54323.1	992
4513.MLOC_17150.2	4513.MLOC_54391.1	996
4513.MLOC_17150.2	4513.MLOC_55595.2	988
4513.MLOC_17150.2	4513.MLOC_55662.1	993
4513.MLOC_17150.2	4513.MLOC_56031.1	996
4513.MLOC_17150.2	4513.MLOC_56330.2	497
4513.MLOC_17150.2	4513.MLOC_56367.1	993
4513.MLOC_17150.2	4513.MLOC_56702.1	996
4513.MLOC_17150.2	4513.MLOC_57634.1	996
4513.MLOC_17150.2	4513.MLOC_58960.1	998
4513.MLOC_17150.2	4513.MLOC_59482.1	993
4513.MLOC_17150.2	4513.MLOC_59942.1	996
4513.MLOC_17150.2	4513.MLOC_60125.2	454
4513.MLOC_17150.2	4513.MLOC_62922.1	928
4513.MLOC_17150.2	4513.MLOC_63134.2	997
4513.MLOC_17150.2	4513.MLOC_63161.1	997
4513.MLOC_17150.2	4513.MLOC_63593.1	991
4513.MLOC_17150.2	4513.MLOC_63658.1	997
4513.MLOC_17150.2	4513.MLOC_63774.1	996
4513.MLOC_17150.2	4513.MLOC_64220.1	639
4513.MLOC_17150.2	4513.MLOC_64774.1	986
4513.MLOC_17150.2	4513.MLOC_65139.1	993
4513.MLOC_17150.2	4513.MLOC_65215.1	992
4513.MLOC_17150.2	4513.MLOC_65825.1	997
4513.MLOC_17150.2	4513.MLOC_66332.1	996
4513.MLOC_17150.2	4513.MLOC_67425.1	994
4513.MLOC_17150.2	4513.MLOC_69019.1	994
4513.MLOC_17150.2	4513.MLOC_69690.1	497
4513.MLOC_17150.2	4513.MLOC_71541.1	995
4513.MLOC_17150.2	4513.MLOC_72250.1	990
4513.MLOC_17150.2	4513.MLOC_73576.1	991
4513.MLOC_17150.2	4513.MLOC_74010.1	996
4513.MLOC_17150.2	4513.MLOC_75379.2	991
4513.MLOC_17150.2	4513.MLOC_7688.1	994
4513.MLOC_17150.2	4513.MLOC_80708.1	993
4513.MLOC_17150.2	4513.MLOC_81866.1	991
4513.MLOC_17197.3	4513.MLOC_19217.1	409
4513.MLOC_17197.3	4513.MLOC_25246.1	890
4513.MLOC_17197.3	4513.MLOC_4273.2	509
4513.MLOC_17197.3	4513.MLOC_43889.4	519
4513.MLOC_17197.3	4513.MLOC_4487.1	416
4513.MLOC_17197.3	4513.MLOC_50786.1	460
4513.MLOC_17197.3	4513.MLOC_53997.2	978
4513.MLOC_17197.3	4513.MLOC_55450.3	416
4513.MLOC_17197.3	4513.MLOC_55468.2	409
4513.MLOC_17197.3	4513.MLOC_60124.3	409
4513.MLOC_17197.3	4513.MLOC_62030.2	612
4513.MLOC_17197.3	4513.MLOC_62314.1	970
4513.MLOC_17197.3	4513.MLOC_62667.3	980
4513.MLOC_17197.3	4513.MLOC_62815.3	475
4513.MLOC_17197.3	4513.MLOC_65580.3	867
4513.MLOC_17197.3	4513.MLOC_65749.2	409
4513.MLOC_17197.3	4513.MLOC_69020.1	984
4513.MLOC_17197.3	4513.MLOC_69600.1	683
4513.MLOC_17197.3	4513.MLOC_69804.2	409
4513.MLOC_17197.3	4513.MLOC_7062.1	977
4513.MLOC_17197.3	4513.MLOC_72645.2	421
4513.MLOC_17197.3	4513.MLOC_73299.1	413
4513.MLOC_17197.3	4513.MLOC_75045.2	920
4513.MLOC_17197.3	4513.MLOC_79084.1	978
4513.MLOC_17197.3	4513.MLOC_80438.1	973
4513.MLOC_17364.2	4513.MLOC_17699.2	430
4513.MLOC_17364.2	4513.MLOC_20070.1	594
4513.MLOC_17364.2	4513.MLOC_73299.1	615
4513.MLOC_17573.1	4513.MLOC_20070.1	698
4513.MLOC_17573.1	4513.MLOC_34526.1	979
4513.MLOC_17573.1	4513.MLOC_37763.1	486
4513.MLOC_17573.1	4513.MLOC_4273.2	651
4513.MLOC_17573.1	4513.MLOC_52901.1	978
4513.MLOC_17573.1	4513.MLOC_55450.3	978
4513.MLOC_17573.1	4513.MLOC_61553.1	979
4513.MLOC_17573.1	4513.MLOC_62667.3	651
4513.MLOC_17573.1	4513.MLOC_62815.3	716
4513.MLOC_17573.1	4513.MLOC_64541.1	529
4513.MLOC_17573.1	4513.MLOC_69020.1	520
4513.MLOC_17573.1	4513.MLOC_7150.2	723
4513.MLOC_17573.1	4513.MLOC_72011.2	983
4513.MLOC_17573.1	4513.MLOC_72645.2	455
4513.MLOC_17573.1	4513.MLOC_73067.1	992
4513.MLOC_17573.1	4513.MLOC_80158.1	942
4513.MLOC_17699.2	4513.MLOC_19066.1	420
4513.MLOC_17699.2	4513.MLOC_37763.1	510
4513.MLOC_17699.2	4513.MLOC_52545.1	462
4513.MLOC_17699.2	4513.MLOC_53175.2	944
4513.MLOC_17699.2	4513.MLOC_53997.2	420
4513.MLOC_17699.2	4513.MLOC_61064.1	432
4513.MLOC_17699.2	4513.MLOC_67009.1	430
4513.MLOC_17699.2	4513.MLOC_75615.1	446
4513.MLOC_17699.2	4513.MLOC_76000.8	936
4513.MLOC_17699.2	4513.MLOC_80158.1	474
4513.MLOC_17814.3	4513.MLOC_19066.1	431
4513.MLOC_17814.3	4513.MLOC_43889.4	981
4513.MLOC_17814.3	4513.MLOC_56293.1	542
4513.MLOC_17814.3	4513.MLOC_58803.1	501
4513.MLOC_17814.3	4513.MLOC_62667.3	408
4513.MLOC_17814.3	4513.MLOC_74277.1	833
4513.MLOC_17814.3	4513.MLOC_74303.1	545
4513.MLOC_17814.3	4513.MLOC_76546.1	680
4513.MLOC_17814.3	4513.MLOC_77526.5	579
4513.MLOC_17939.1	4513.MLOC_23107.1	593
4513.MLOC_17939.1	4513.MLOC_23693.1	614
4513.MLOC_17939.1	4513.MLOC_27966.1	617
4513.MLOC_17939.1	4513.MLOC_29951.1	910
4513.MLOC_17939.1	4513.MLOC_32920.1	634
4513.MLOC_17939.1	4513.MLOC_33306.1	634
4513.MLOC_17939.1	4513.MLOC_34840.2	633
4513.MLOC_17939.1	4513.MLOC_36568.1	808
4513.MLOC_17939.1	4513.MLOC_3723.1	678
4513.MLOC_17939.1	4513.MLOC_38685.1	542
4513.MLOC_17939.1	4513.MLOC_38730.1	621
4513.MLOC_17939.1	4513.MLOC_43555.1	585
4513.MLOC_17939.1	4513.MLOC_43947.1	753
4513.MLOC_17939.1	4513.MLOC_44900.1	636
4513.MLOC_17939.1	4513.MLOC_52545.1	634
4513.MLOC_17939.1	4513.MLOC_52687.1	520
4513.MLOC_17939.1	4513.MLOC_54323.1	812
4513.MLOC_17939.1	4513.MLOC_54391.1	635
4513.MLOC_17939.1	4513.MLOC_54497.1	620
4513.MLOC_17939.1	4513.MLOC_55595.2	625
4513.MLOC_17939.1	4513.MLOC_55635.2	586
4513.MLOC_17939.1	4513.MLOC_55662.1	633
4513.MLOC_17939.1	4513.MLOC_56031.1	628
4513.MLOC_17939.1	4513.MLOC_56330.2	837
4513.MLOC_17939.1	4513.MLOC_56367.1	628
4513.MLOC_17939.1	4513.MLOC_56702.1	666
4513.MLOC_17939.1	4513.MLOC_57634.1	779
4513.MLOC_17939.1	4513.MLOC_58960.1	891
4513.MLOC_17939.1	4513.MLOC_59482.1	635
4513.MLOC_17939.1	4513.MLOC_59942.1	865
4513.MLOC_17939.1	4513.MLOC_60402.2	424
4513.MLOC_17939.1	4513.MLOC_61488.2	908
4513.MLOC_17939.1	4513.MLOC_63134.2	793
4513.MLOC_17939.1	4513.MLOC_63161.1	870
4513.MLOC_17939.1	4513.MLOC_63593.1	613
4513.MLOC_17939.1	4513.MLOC_63658.1	644
4513.MLOC_17939.1	4513.MLOC_63774.1	865
4513.MLOC_17939.1	4513.MLOC_64220.1	989
4513.MLOC_17939.1	4513.MLOC_64774.1	555
4513.MLOC_17939.1	4513.MLOC_65139.1	808
4513.MLOC_17939.1	4513.MLOC_65215.1	810
4513.MLOC_17939.1	4513.MLOC_65825.1	813
4513.MLOC_17939.1	4513.MLOC_66332.1	735
4513.MLOC_17939.1	4513.MLOC_67425.1	627
4513.MLOC_17939.1	4513.MLOC_69019.1	698
4513.MLOC_17939.1	4513.MLOC_69690.1	815
4513.MLOC_17939.1	4513.MLOC_71541.1	610
4513.MLOC_17939.1	4513.MLOC_72250.1	633
4513.MLOC_17939.1	4513.MLOC_73576.1	601
4513.MLOC_17939.1	4513.MLOC_74010.1	871
4513.MLOC_17939.1	4513.MLOC_74552.1	440
4513.MLOC_17939.1	4513.MLOC_75379.2	600
4513.MLOC_17939.1	4513.MLOC_7688.1	601
4513.MLOC_17939.1	4513.MLOC_7799.1	549
4513.MLOC_17939.1	4513.MLOC_80708.1	628
4513.MLOC_17939.1	4513.MLOC_81592.1	707
4513.MLOC_17939.1	4513.MLOC_81866.1	805
4513.MLOC_18233.1	4513.MLOC_20070.1	978
4513.MLOC_18233.1	4513.MLOC_20784.1	435
4513.MLOC_18233.1	4513.MLOC_34526.1	523
4513.MLOC_18233.1	4513.MLOC_36966.2	463
4513.MLOC_18233.1	4513.MLOC_37763.1	540
4513.MLOC_18233.1	4513.MLOC_4273.2	404
4513.MLOC_18233.1	4513.MLOC_43947.1	488
4513.MLOC_18233.1	4513.MLOC_52687.1	538
4513.MLOC_18233.1	4513.MLOC_54750.5	854
4513.MLOC_18233.1	4513.MLOC_59482.1	411
4513.MLOC_18233.1	4513.MLOC_59942.1	658
4513.MLOC_18233.1	4513.MLOC_61188.3	410
4513.MLOC_18233.1	4513.MLOC_61704.1	490
4513.MLOC_18233.1	4513.MLOC_62030.2	663
4513.MLOC_18233.1	4513.MLOC_62667.3	514
4513.MLOC_18233.1	4513.MLOC_62815.3	520
4513.MLOC_18233.1	4513.MLOC_63161.1	406
4513.MLOC_18233.1	4513.MLOC_63658.1	493
4513.MLOC_18233.1	4513.MLOC_67009.1	998
4513.MLOC_18233.1	4513.MLOC_72170.2	557
4513.MLOC_18233.1	4513.MLOC_73299.1	838
4513.MLOC_18233.1	4513.MLOC_75045.2	631
4513.MLOC_18233.1	4513.MLOC_76546.1	433
4513.MLOC_18233.1	4513.MLOC_7688.1	458
4513.MLOC_19066.1	4513.MLOC_31474.1	431
4513.MLOC_19066.1	4513.MLOC_3216.2	603
4513.MLOC_19066.1	4513.MLOC_36339.4	582
4513.MLOC_19066.1	4513.MLOC_56293.1	406
4513.MLOC_19066.1	4513.MLOC_73341.1	603
4513.MLOC_19066.1	4513.MLOC_74277.1	431
4513.MLOC_19066.1	4513.MLOC_75615.1	670
4513.MLOC_19066.1	4513.MLOC_77526.5	406
4513.MLOC_19217.1	4513.MLOC_20070.1	985
4513.MLOC_19217.1	4513.MLOC_37763.1	431
4513.MLOC_19217.1	4513.MLOC_43555.1	439
4513.MLOC_19217.1	4513.MLOC_50786.1	716
4513.MLOC_19217.1	4513.MLOC_53317.2	996
4513.MLOC_19217.1	4513.MLOC_54750.5	549
4513.MLOC_19217.1	4513.MLOC_62030.2	909
4513.MLOC_19217.1	4513.MLOC_62314.1	409
4513.MLOC_19217.1	4513.MLOC_67009.1	433
4513.MLOC_19217.1	4513.MLOC_69600.1	710
4513.MLOC_19217.1	4513.MLOC_73299.1	720
4513.MLOC_19217.1	4513.MLOC_75379.2	427
4513.MLOC_19217.1	4513.MLOC_76546.1	624
4513.MLOC_20070.1	4513.MLOC_20784.1	481
4513.MLOC_20070.1	4513.MLOC_25246.1	440
4513.MLOC_20070.1	4513.MLOC_25686.2	975
4513.MLOC_20070.1	4513.MLOC_34526.1	621
4513.MLOC_20070.1	4513.MLOC_36966.2	802
4513.MLOC_20070.1	4513.MLOC_37763.1	460
4513.MLOC_20070.1	4513.MLOC_44533.1	413
4513.MLOC_20070.1	4513.MLOC_50930.3	976
4513.MLOC_20070.1	4513.MLOC_52687.1	979
4513.MLOC_20070.1	4513.MLOC_53317.2	950
4513.MLOC_20070.1	4513.MLOC_54750.5	986
4513.MLOC_20070.1	4513.MLOC_55468.2	782
4513.MLOC_20070.1	4513.MLOC_5725.1	448
4513.MLOC_20070.1	4513.MLOC_60124.3	818
4513.MLOC_20070.1	4513.MLOC_61064.1	519
4513.MLOC_20070.1	4513.MLOC_61135.1	934
4513.MLOC_20070.1	4513.MLOC_61188.3	445
4513.MLOC_20070.1	4513.MLOC_62030.2	996
4513.MLOC_20070.1	4513.MLOC_62518.2	897
4513.MLOC_20070.1	4513.MLOC_62815.3	802
4513.MLOC_20070.1	4513.MLOC_65749.2	985
4513.MLOC_20070.1	4513.MLOC_67009.1	721
4513.MLOC_20070.1	4513.MLOC_69600.1	412
4513.MLOC_20070.1	4513.MLOC_7062.1	503
4513.MLOC_20070.1	4513.MLOC_72170.2	921
4513.MLOC_20070.1	4513.MLOC_73299.1	922
4513.MLOC_20070.1	4513.MLOC_75045.2	563
4513.MLOC_20070.1	4513.MLOC_76546.1	754
4513.MLOC_20070.1	4513.MLOC_80158.1	425
4513.MLOC_20070.1	4513.MLOC_80438.1	681
4513.MLOC_20784.1	4513.MLOC_25686.2	597
4513.MLOC_20784.1	4513.MLOC_43889.4	758
4513.MLOC_20784.1	4513.MLOC_50786.1	742
4513.MLOC_20784.1	4513.MLOC_50930.3	597
4513.MLOC_20784.1	4513.MLOC_57872.1	692
4513.MLOC_20784.1	4513.MLOC_62030.2	405
4513.MLOC_20784.1	4513.MLOC_62815.3	521
4513.MLOC_20784.1	4513.MLOC_67009.1	517
4513.MLOC_20784.1	4513.MLOC_69600.1	403
4513.MLOC_20784.1	4513.MLOC_7062.1	418
4513.MLOC_20784.1	4513.MLOC_72170.2	435
4513.MLOC_20784.1	4513.MLOC_81866.1	501
4513.MLOC_23107.1	4513.MLOC_23693.1	980
4513.MLOC_23107.1	4513.MLOC_27966.1	977
4513.MLOC_23107.1	4513.MLOC_29951.1	995
4513.MLOC_23107.1	4513.MLOC_32920.1	996
4513.MLOC_23107.1	4513.MLOC_33306.1	854
4513.MLOC_23107.1	4513.MLOC_34840.2	996
4513.MLOC_23107.1	4513.MLOC_36568.1	992
4513.MLOC_23107.1	4513.MLOC_36623.1	898
4513.MLOC_23107.1	4513.MLOC_3723.1	980
4513.MLOC_23107.1	4513.MLOC_38685.1	979
4513.MLOC_23107.1	4513.MLOC_38730.1	965
4513.MLOC_23107.1	4513.MLOC_43947.1	992
4513.MLOC_23107.1	4513.MLOC_44900.1	992
4513.MLOC_23107.1	4513.MLOC_52545.1	994
4513.MLOC_23107.1	4513.MLOC_54323.1	990
4513.MLOC_23107.1	4513.MLOC_54391.1	996
4513.MLOC_23107.1	4513.MLOC_55595.2	986
4513.MLOC_23107.1	4513.MLOC_55662.1	991
4513.MLOC_23107.1	4513.MLOC_56031.1	993
4513.MLOC_23107.1	4513.MLOC_56330.2	609
4513.MLOC_23107.1	4513.MLOC_56367.1	989
4513.MLOC_23107.1	4513.MLOC_56702.1	989
4513.MLOC_23107.1	4513.MLOC_57634.1	997
4513.MLOC_23107.1	4513.MLOC_58960.1	996
4513.MLOC_23107.1	4513.MLOC_59482.1	988
4513.MLOC_23107.1	4513.MLOC_59942.1	987
4513.MLOC_23107.1	4513.MLOC_62922.1	827
4513.MLOC_23107.1	4513.MLOC_63134.2	996
4513.MLOC_23107.1	4513.MLOC_63161.1	997
4513.MLOC_23107.1	4513.MLOC_63593.1	978
4513.MLOC_23107.1	4513.MLOC_63658.1	994
4513.MLOC_23107.1	4513.MLOC_63774.1	992
4513.MLOC_23107.1	4513.MLOC_64220.1	585
4513.MLOC_23107.1	4513.MLOC_64774.1	980
4513.MLOC_23107.1	4513.MLOC_65139.1	988
4513.MLOC_23107.1	4513.MLOC_65215.1	990
4513.MLOC_23107.1	4513.MLOC_65825.1	997
4513.MLOC_23107.1	4513.MLOC_66332.1	991
4513.MLOC_23107.1	4513.MLOC_67425.1	987
4513.MLOC_23107.1	4513.MLOC_69019.1	990
4513.MLOC_23107.1	4513.MLOC_69690.1	535
4513.MLOC_23107.1	4513.MLOC_71541.1	993
4513.MLOC_23107.1	4513.MLOC_72250.1	987
4513.MLOC_23107.1	4513.MLOC_73576.1	990
4513.MLOC_23107.1	4513.MLOC_74010.1	995
4513.MLOC_23107.1	4513.MLOC_75379.2	983
4513.MLOC_23107.1	4513.MLOC_7688.1	995
4513.MLOC_23107.1	4513.MLOC_80708.1	989
4513.MLOC_23107.1	4513.MLOC_81866.1	985
4513.MLOC_23693.1	4513.MLOC_27966.1	980
4513.MLOC_23693.1	4513.MLOC_29951.1	997
4513.MLOC_23693.1	4513.MLOC_32920.1	991
4513.MLOC_23693.1	4513.MLOC_33306.1	868
4513.MLOC_23693.1	4513.MLOC_34840.2	996
4513.MLOC_23693.1	4513.MLOC_36568.1	991
4513.MLOC_23693.1	4513.MLOC_36623.1	898
4513.MLOC_23693.1	4513.MLOC_3723.1	989
4513.MLOC_23693.1	4513.MLOC_37763.1	547
4513.MLOC_23693.1	4513.MLOC_38685.1	990
4513.MLOC_23693.1	4513.MLOC_38730.1	993
4513.MLOC_23693.1	4513.MLOC_43947.1	993
4513.MLOC_23693.1	4513.MLOC_44900.1	988
4513.MLOC_23693.1	4513.MLOC_52545.1	992
4513.MLOC_23693.1	4513.MLOC_54323.1	992
4513.MLOC_23693.1	4513.MLOC_54391.1	994
4513.MLOC_23693.1	4513.MLOC_55595.2	983
4513.MLOC_23693.1	4513.MLOC_55635.2	468
4513.MLOC_23693.1	4513.MLOC_55662.1	992
4513.MLOC_23693.1	4513.MLOC_56031.1	992
4513.MLOC_23693.1	4513.MLOC_56330.2	647
4513.MLOC_23693.1	4513.MLOC_56367.1	992
4513.MLOC_23693.1	4513.MLOC_56702.1	992
4513.MLOC_23693.1	4513.MLOC_57634.1	996
4513.MLOC_23693.1	4513.MLOC_58960.1	994
4513.MLOC_23693.1	4513.MLOC_59482.1	982
4513.MLOC_23693.1	4513.MLOC_59942.1	998
4513.MLOC_23693.1	4513.MLOC_60125.2	408
4513.MLOC_23693.1	4513.MLOC_62922.1	791
4513.MLOC_23693.1	4513.MLOC_63134.2	995
4513.MLOC_23693.1	4513.MLOC_63161.1	997
4513.MLOC_23693.1	4513.MLOC_63593.1	986
4513.MLOC_23693.1	4513.MLOC_63658.1	996
4513.MLOC_23693.1	4513.MLOC_63774.1	998
4513.MLOC_23693.1	4513.MLOC_64220.1	621
4513.MLOC_23693.1	4513.MLOC_64774.1	981
4513.MLOC_23693.1	4513.MLOC_65139.1	989
4513.MLOC_23693.1	4513.MLOC_65215.1	986
4513.MLOC_23693.1	4513.MLOC_65825.1	996
4513.MLOC_23693.1	4513.MLOC_66332.1	994
4513.MLOC_23693.1	4513.MLOC_67425.1	987
4513.MLOC_23693.1	4513.MLOC_69019.1	992
4513.MLOC_23693.1	4513.MLOC_69690.1	560
4513.MLOC_23693.1	4513.MLOC_71541.1	987
4513.MLOC_23693.1	4513.MLOC_72250.1	997
4513.MLOC_23693.1	4513.MLOC_73576.1	985
4513.MLOC_23693.1	4513.MLOC_74010.1	992
4513.MLOC_23693.1	4513.MLOC_75379.2	974
4513.MLOC_23693.1	4513.MLOC_7688.1	986
4513.MLOC_23693.1	4513.MLOC_80708.1	992
4513.MLOC_23693.1	4513.MLOC_81866.1	985
4513.MLOC_25246.1	4513.MLOC_25686.2	503
4513.MLOC_25246.1	4513.MLOC_34526.1	425
4513.MLOC_25246.1	4513.MLOC_36623.1	731
4513.MLOC_25246.1	4513.MLOC_37763.1	777
4513.MLOC_25246.1	4513.MLOC_4114.1	845
4513.MLOC_25246.1	4513.MLOC_4273.2	688
4513.MLOC_25246.1	4513.MLOC_4487.1	999
4513.MLOC_25246.1	4513.MLOC_50930.3	503
4513.MLOC_25246.1	4513.MLOC_52901.1	967
4513.MLOC_25246.1	4513.MLOC_53996.2	553
4513.MLOC_25246.1	4513.MLOC_53997.2	985
4513.MLOC_25246.1	4513.MLOC_54750.5	435
4513.MLOC_25246.1	4513.MLOC_55450.3	985
4513.MLOC_25246.1	4513.MLOC_56367.1	529
4513.MLOC_25246.1	4513.MLOC_58358.1	553
4513.MLOC_25246.1	4513.MLOC_61120.1	651
4513.MLOC_25246.1	4513.MLOC_62030.2	501
4513.MLOC_25246.1	4513.MLOC_62314.1	890
4513.MLOC_25246.1	4513.MLOC_62667.3	982
4513.MLOC_25246.1	4513.MLOC_62815.3	607
4513.MLOC_25246.1	4513.MLOC_65580.3	661
4513.MLOC_25246.1	4513.MLOC_69020.1	987
4513.MLOC_25246.1	4513.MLOC_69600.1	997
4513.MLOC_25246.1	4513.MLOC_69804.2	440
4513.MLOC_25246.1	4513.MLOC_7062.1	981
4513.MLOC_25246.1	4513.MLOC_7150.2	678
4513.MLOC_25246.1	4513.MLOC_72011.2	461
4513.MLOC_25246.1	4513.MLOC_75045.2	780
4513.MLOC_25246.1	4513.MLOC_75792.2	827
4513.MLOC_25246.1	4513.MLOC_80158.1	429
4513.MLOC_25246.1	4513.MLOC_80438.1	984
4513.MLOC_25246.1	4513.MLOC_80708.1	529
4513.MLOC_25686.2	4513.MLOC_36966.2	992
4513.MLOC_25686.2	4513.MLOC_37763.1	751
4513.MLOC_25686.2	4513.MLOC_37996.6	402
4513.MLOC_25686.2	4513.MLOC_44533.1	401
4513.MLOC_25686.2	4513.MLOC_50930.3	977
4513.MLOC_25686.2	4513.MLOC_53175.2	568
4513.MLOC_25686.2	4513.MLOC_54750.5	457
4513.MLOC_25686.2	4513.MLOC_62030.2	767
4513.MLOC_25686.2	4513.MLOC_62815.3	468
4513.MLOC_25686.2	4513.MLOC_67009.1	518
4513.MLOC_25686.2	4513.MLOC_69020.1	413
4513.MLOC_25686.2	4513.MLOC_69600.1	586
4513.MLOC_25686.2	4513.MLOC_75045.2	538
4513.MLOC_25686.2	4513.MLOC_76000.8	567
4513.MLOC_27966.1	4513.MLOC_29951.1	995
4513.MLOC_27966.1	4513.MLOC_32920.1	996
4513.MLOC_27966.1	4513.MLOC_33306.1	766
4513.MLOC_27966.1	4513.MLOC_34840.2	994
4513.MLOC_27966.1	4513.MLOC_36568.1	995
4513.MLOC_27966.1	4513.MLOC_36623.1	908
4513.MLOC_27966.1	4513.MLOC_3723.1	979
4513.MLOC_27966.1	4513.MLOC_38685.1	977
4513.MLOC_27966.1	4513.MLOC_38730.1	979
4513.MLOC_27966.1	4513.MLOC_43947.1	993
4513.MLOC_27966.1	4513.MLOC_44900.1	988
4513.MLOC_27966.1	4513.MLOC_52545.1	990
4513.MLOC_27966.1	4513.MLOC_54323.1	989
4513.MLOC_27966.1	4513.MLOC_54391.1	996
4513.MLOC_27966.1	4513.MLOC_55595.2	976
4513.MLOC_27966.1	4513.MLOC_55662.1	987
4513.MLOC_27966.1	4513.MLOC_56031.1	990
4513.MLOC_27966.1	4513.MLOC_56330.2	643
4513.MLOC_27966.1	4513.MLOC_56367.1	989
4513.MLOC_27966.1	4513.MLOC_56702.1	991
4513.MLOC_27966.1	4513.MLOC_57634.1	997
4513.MLOC_27966.1	4513.MLOC_58960.1	995
4513.MLOC_27966.1	4513.MLOC_59482.1	991
4513.MLOC_27966.1	4513.MLOC_59942.1	980
4513.MLOC_27966.1	4513.MLOC_63134.2	988
4513.MLOC_27966.1	4513.MLOC_63161.1	997
4513.MLOC_27966.1	4513.MLOC_63593.1	980
4513.MLOC_27966.1	4513.MLOC_63658.1	995
4513.MLOC_27966.1	4513.MLOC_63774.1	994
4513.MLOC_27966.1	4513.MLOC_64220.1	619
4513.MLOC_27966.1	4513.MLOC_64774.1	975
4513.MLOC_27966.1	4513.MLOC_65139.1	992
4513.MLOC_27966.1	4513.MLOC_65215.1	989
4513.MLOC_27966.1	4513.MLOC_65825.1	997
4513.MLOC_27966.1	4513.MLOC_66332.1	994
4513.MLOC_27966.1	4513.MLOC_67425.1	985
4513.MLOC_27966.1	4513.MLOC_69019.1	987
4513.MLOC_27966.1	4513.MLOC_69690.1	484
4513.MLOC_27966.1	4513.MLOC_71541.1	990
4513.MLOC_27966.1	4513.MLOC_72250.1	989
4513.MLOC_27966.1	4513.MLOC_73576.1	979
4513.MLOC_27966.1	4513.MLOC_74010.1	993
4513.MLOC_27966.1	4513.MLOC_75379.2	973
4513.MLOC_27966.1	4513.MLOC_7688.1	982
4513.MLOC_27966.1	4513.MLOC_80708.1	989
4513.MLOC_27966.1	4513.MLOC_81866.1	980
4513.MLOC_29951.1	4513.MLOC_32920.1	999
4513.MLOC_29951.1	4513.MLOC_33306.1	933
4513.MLOC_29951.1	4513.MLOC_34840.2	998
4513.MLOC_29951.1	4513.MLOC_36568.1	999
4513.MLOC_29951.1	4513.MLOC_36623.1	928
4513.MLOC_29951.1	4513.MLOC_3723.1	993
4513.MLOC_29951.1	4513.MLOC_38685.1	999
4513.MLOC_29951.1	4513.MLOC_38730.1	996
4513.MLOC_29951.1	4513.MLOC_43889.4	494
4513.MLOC_29951.1	4513.MLOC_43947.1	999
4513.MLOC_29951.1	4513.MLOC_44900.1	996
4513.MLOC_29951.1	4513.MLOC_52545.1	998
4513.MLOC_29951.1	4513.MLOC_54323.1	999
4513.MLOC_29951.1	4513.MLOC_54391.1	999
4513.MLOC_29951.1	4513.MLOC_55595.2	993
4513.MLOC_29951.1	4513.MLOC_55662.1	998
4513.MLOC_29951.1	4513.MLOC_56031.1	997
4513.MLOC_29951.1	4513.MLOC_56330.2	560
4513.MLOC_29951.1	4513.MLOC_56367.1	997
4513.MLOC_29951.1	4513.MLOC_56702.1	998
4513.MLOC_29951.1	4513.MLOC_57634.1	999
4513.MLOC_29951.1	4513.MLOC_58960.1	999
4513.MLOC_29951.1	4513.MLOC_59482.1	997
4513.MLOC_29951.1	4513.MLOC_59942.1	997
4513.MLOC_29951.1	4513.MLOC_60125.2	414
4513.MLOC_29951.1	4513.MLOC_60402.2	462
4513.MLOC_29951.1	4513.MLOC_62922.1	878
4513.MLOC_29951.1	4513.MLOC_63134.2	999
4513.MLOC_29951.1	4513.MLOC_63161.1	999
4513.MLOC_29951.1	4513.MLOC_63593.1	998
4513.MLOC_29951.1	4513.MLOC_63658.1	999
4513.MLOC_29951.1	4513.MLOC_63774.1	999
4513.MLOC_29951.1	4513.MLOC_64220.1	782
4513.MLOC_29951.1	4513.MLOC_64774.1	997
4513.MLOC_29951.1	4513.MLOC_65139.1	998
4513.MLOC_29951.1	4513.MLOC_65215.1	998
4513.MLOC_29951.1	4513.MLOC_65825.1	999
4513.MLOC_29951.1	4513.MLOC_66332.1	997
4513.MLOC_29951.1	4513.MLOC_67425.1	997
4513.MLOC_29951.1	4513.MLOC_69019.1	998
4513.MLOC_29951.1	4513.MLOC_69690.1	560
4513.MLOC_29951.1	4513.MLOC_7062.1	529
4513.MLOC_29951.1	4513.MLOC_71541.1	998
4513.MLOC_29951.1	4513.MLOC_72250.1	997
4513.MLOC_29951.1	4513.MLOC_73576.1	995
4513.MLOC_29951.1	4513.MLOC_74010.1	999
4513.MLOC_29951.1	4513.MLOC_75379.2	995
4513.MLOC_29951.1	4513.MLOC_7688.1	998
4513.MLOC_29951.1	4513.MLOC_80708.1	997
4513.MLOC_29951.1	4513.MLOC_81866.1	997
4513.MLOC_31474.1	4513.MLOC_43889.4	680
4513.MLOC_31474.1	4513.MLOC_56293.1	551
4513.MLOC_31474.1	4513.MLOC_58803.1	516
4513.MLOC_31474.1	4513.MLOC_62667.3	408
4513.MLOC_31474.1	4513.MLOC_76546.1	525
4513.MLOC_31474.1	4513.MLOC_77526.5	551
4513.MLOC_3216.2	4513.MLOC_36339.4	947
4513.MLOC_3216.2	4513.MLOC_4785.1	841
4513.MLOC_3216.2	4513.MLOC_56293.1	921
4513.MLOC_3216.2	4513.MLOC_58803.1	865
4513.MLOC_3216.2	4513.MLOC_65394.1	723
4513.MLOC_3216.2	4513.MLOC_73341.1	977
4513.MLOC_3216.2	4513.MLOC_77526.5	975
4513.MLOC_32920.1	4513.MLOC_33306.1	972
4513.MLOC_32920.1	4513.MLOC_34840.2	999
4513.MLOC_32920.1	4513.MLOC_36568.1	997
4513.MLOC_32920.1	4513.MLOC_36623.1	977
4513.MLOC_32920.1	4513.MLOC_3723.1	993
4513.MLOC_32920.1	4513.MLOC_38685.1	998
4513.MLOC_32920.1	4513.MLOC_38730.1	996
4513.MLOC_32920.1	4513.MLOC_43555.1	710
4513.MLOC_32920.1	4513.MLOC_43947.1	998
4513.MLOC_32920.1	4513.MLOC_44900.1	996
4513.MLOC_32920.1	4513.MLOC_52545.1	997
4513.MLOC_32920.1	4513.MLOC_52901.1	431
4513.MLOC_32920.1	4513.MLOC_54323.1	995
4513.MLOC_32920.1	4513.MLOC_54391.1	999
4513.MLOC_32920.1	4513.MLOC_55595.2	995
4513.MLOC_32920.1	4513.MLOC_55662.1	996
4513.MLOC_32920.1	4513.MLOC_56031.1	997
4513.MLOC_32920.1	4513.MLOC_56330.2	616
4513.MLOC_32920.1	4513.MLOC_56367.1	998
4513.MLOC_32920.1	4513.MLOC_56702.1	995
4513.MLOC_32920.1	4513.MLOC_57634.1	999
4513.MLOC_32920.1	4513.MLOC_58960.1	999
4513.MLOC_32920.1	4513.MLOC_59482.1	997
4513.MLOC_32920.1	4513.MLOC_59942.1	995
4513.MLOC_32920.1	4513.MLOC_63134.2	998
4513.MLOC_32920.1	4513.MLOC_63161.1	999
4513.MLOC_32920.1	4513.MLOC_63593.1	996
4513.MLOC_32920.1	4513.MLOC_63658.1	999
4513.MLOC_32920.1	4513.MLOC_63774.1	997
4513.MLOC_32920.1	4513.MLOC_64220.1	643
4513.MLOC_32920.1	4513.MLOC_64774.1	993
4513.MLOC_32920.1	4513.MLOC_65139.1	997
4513.MLOC_32920.1	4513.MLOC_65215.1	996
4513.MLOC_32920.1	4513.MLOC_65825.1	999
4513.MLOC_32920.1	4513.MLOC_66332.1	998
4513.MLOC_32920.1	4513.MLOC_67425.1	995
4513.MLOC_32920.1	4513.MLOC_69019.1	997
4513.MLOC_32920.1	4513.MLOC_69690.1	616
4513.MLOC_32920.1	4513.MLOC_7150.2	431
4513.MLOC_32920.1	4513.MLOC_71541.1	998
4513.MLOC_32920.1	4513.MLOC_72250.1	997
4513.MLOC_32920.1	4513.MLOC_73576.1	996
4513.MLOC_32920.1	4513.MLOC_74010.1	998
4513.MLOC_32920.1	4513.MLOC_75379.2	991
4513.MLOC_32920.1	4513.MLOC_7688.1	994
4513.MLOC_32920.1	4513.MLOC_80708.1	998
4513.MLOC_32920.1	4513.MLOC_81866.1	995
4513.MLOC_33306.1	4513.MLOC_34840.2	947
4513.MLOC_33306.1	4513.MLOC_36568.1	863
4513.MLOC_33306.1	4513.MLOC_36623.1	749
4513.MLOC_33306.1	4513.MLOC_3723.1	912
4513.MLOC_33306.1	4513.MLOC_38685.1	832
4513.MLOC_33306.1	4513.MLOC_38730.1	864
4513.MLOC_33306.1	4513.MLOC_43947.1	960
4513.MLOC_33306.1	4513.MLOC_44900.1	896
4513.MLOC_33306.1	4513.MLOC_52545.1	933
4513.MLOC_33306.1	4513.MLOC_54323.1	941
4513.MLOC_33306.1	4513.MLOC_54391.1	923
4513.MLOC_33306.1	4513.MLOC_55595.2	867
4513.MLOC_33306.1	4513.MLOC_55662.1	918
4513.MLOC_33306.1	4513.MLOC_56031.1	870
4513.MLOC_33306.1	4513.MLOC_56330.2	717
4513.MLOC_33306.1	4513.MLOC_56367.1	923
4513.MLOC_33306.1	4513.MLOC_56702.1	902
4513.MLOC_33306.1	4513.MLOC_57634.1	910
4513.MLOC_33306.1	4513.MLOC_58960.1	957
4513.MLOC_33306.1	4513.MLOC_59482.1	914
4513.MLOC_33306.1	4513.MLOC_59942.1	880
4513.MLOC_33306.1	4513.MLOC_63134.2	924
4513.MLOC_33306.1	4513.MLOC_63161.1	939
4513.MLOC_33306.1	4513.MLOC_63593.1	821
4513.MLOC_33306.1	4513.MLOC_63658.1	948
4513.MLOC_33306.1	4513.MLOC_63774.1	736
4513.MLOC_33306.1	4513.MLOC_64220.1	695
4513.MLOC_33306.1	4513.MLOC_64774.1	809
4513.MLOC_33306.1	4513.MLOC_65139.1	863
4513.MLOC_33306.1	4513.MLOC_65215.1	901
4513.MLOC_33306.1	4513.MLOC_65825.1	932
4513.MLOC_33306.1	4513.MLOC_66332.1	880
4513.MLOC_33306.1	4513.MLOC_67425.1	893
4513.MLOC_33306.1	4513.MLOC_69019.1	873
4513.MLOC_33306.1	4513.MLOC_69690.1	679
4513.MLOC_33306.1	4513.MLOC_71541.1	909
4513.MLOC_33306.1	4513.MLOC_72250.1	728
4513.MLOC_33306.1	4513.MLOC_73576.1	891
4513.MLOC_33306.1	4513.MLOC_74010.1	920
4513.MLOC_33306.1	4513.MLOC_75379.2	915
4513.MLOC_33306.1	4513.MLOC_7688.1	936
4513.MLOC_33306.1	4513.MLOC_80708.1	923
4513.MLOC_33306.1	4513.MLOC_81866.1	880
4513.MLOC_34489.2	4513.MLOC_67009.1	440
4513.MLOC_34489.2	4513.MLOC_73576.1	403
4513.MLOC_34526.1	4513.MLOC_37763.1	875
4513.MLOC_34526.1	4513.MLOC_4273.2	983
4513.MLOC_34526.1	4513.MLOC_43555.1	480
4513.MLOC_34526.1	4513.MLOC_54750.5	516
4513.MLOC_34526.1	4513.MLOC_55450.3	977
4513.MLOC_34526.1	4513.MLOC_55662.1	415
4513.MLOC_34526.1	4513.MLOC_58262.2	973
4513.MLOC_34526.1	4513.MLOC_59323.1	753
4513.MLOC_34526.1	4513.MLOC_61553.1	965
4513.MLOC_34526.1	4513.MLOC_62030.2	698
4513.MLOC_34526.1	4513.MLOC_62667.3	476
4513.MLOC_34526.1	4513.MLOC_62815.3	505
4513.MLOC_34526.1	4513.MLOC_64541.1	902
4513.MLOC_34526.1	4513.MLOC_67009.1	507
4513.MLOC_34526.1	4513.MLOC_68001.1	979
4513.MLOC_34526.1	4513.MLOC_69020.1	981
4513.MLOC_34526.1	4513.MLOC_7062.1	490
4513.MLOC_34526.1	4513.MLOC_72011.2	595
4513.MLOC_34526.1	4513.MLOC_72170.2	523
4513.MLOC_34526.1	4513.MLOC_72645.2	425
4513.MLOC_34526.1	4513.MLOC_73067.1	996
4513.MLOC_34526.1	4513.MLOC_75045.2	553
4513.MLOC_34526.1	4513.MLOC_76546.1	616
4513.MLOC_34526.1	4513.MLOC_80158.1	571
4513.MLOC_34840.2	4513.MLOC_36568.1	997
4513.MLOC_34840.2	4513.MLOC_36623.1	915
4513.MLOC_34840.2	4513.MLOC_3723.1	992
4513.MLOC_34840.2	4513.MLOC_38685.1	990
4513.MLOC_34840.2	4513.MLOC_38730.1	993
4513.MLOC_34840.2	4513.MLOC_43947.1	997
4513.MLOC_34840.2	4513.MLOC_44900.1	997
4513.MLOC_34840.2	4513.MLOC_52545.1	997
4513.MLOC_34840.2	4513.MLOC_54323.1	995
4513.MLOC_34840.2	4513.MLOC_54391.1	998
4513.MLOC_34840.2	4513.MLOC_55595.2	993
4513.MLOC_34840.2	4513.MLOC_55662.1	996
4513.MLOC_34840.2	4513.MLOC_56031.1	997
4513.MLOC_34840.2	4513.MLOC_56330.2	779
4513.MLOC_34840.2	4513.MLOC_56367.1	997
4513.MLOC_34840.2	4513.MLOC_56702.1	997
4513.MLOC_34840.2	4513.MLOC_57634.1	999
4513.MLOC_34840.2	4513.MLOC_58960.1	999
4513.MLOC_34840.2	4513.MLOC_59482.1	997
4513.MLOC_34840.2	4513.MLOC_59942.1	997
4513.MLOC_34840.2	4513.MLOC_60402.2	462
4513.MLOC_34840.2	4513.MLOC_62922.1	896
4513.MLOC_34840.2	4513.MLOC_63134.2	999
4513.MLOC_34840.2	4513.MLOC_63161.1	999
4513.MLOC_34840.2	4513.MLOC_63593.1	995
4513.MLOC_34840.2	4513.MLOC_63658.1	998
4513.MLOC_34840.2	4513.MLOC_63774.1	997
4513.MLOC_34840.2	4513.MLOC_64220.1	686
4513.MLOC_34840.2	4513.MLOC_64774.1	992
4513.MLOC_34840.2	4513.MLOC_65139.1	997
4513.MLOC_34840.2	4513.MLOC_65215.1	997
4513.MLOC_34840.2	4513.MLOC_65825.1	998
4513.MLOC_34840.2	4513.MLOC_66332.1	999
4513.MLOC_34840.2	4513.MLOC_67425.1	997
4513.MLOC_34840.2	4513.MLOC_69019.1	997
4513.MLOC_34840.2	4513.MLOC_69690.1	779
4513.MLOC_34840.2	4513.MLOC_71541.1	995
4513.MLOC_34840.2	4513.MLOC_72250.1	997
4513.MLOC_34840.2	4513.MLOC_73576.1	996
4513.MLOC_34840.2	4513.MLOC_74010.1	999
4513.MLOC_34840.2	4513.MLOC_75379.2	994
4513.MLOC_34840.2	4513.MLOC_75792.2	782
4513.MLOC_34840.2	4513.MLOC_7688.1	995
4513.MLOC_34840.2	4513.MLOC_80708.1	997
4513.MLOC_34840.2	4513.MLOC_81866.1	995
4513.MLOC_36310.4	4513.MLOC_61488.2	737
4513.MLOC_36310.4	4513.MLOC_73014.1	414
4513.MLOC_36310.4	4513.MLOC_74552.1	416
4513.MLOC_36310.4	4513.MLOC_7688.1	416
4513.MLOC_36310.4	4513.MLOC_7799.1	568
4513.MLOC_36339.4	4513.MLOC_4785.1	987
4513.MLOC_36339.4	4513.MLOC_56293.1	917
4513.MLOC_36339.4	4513.MLOC_57872.1	755
4513.MLOC_36339.4	4513.MLOC_58803.1	698
4513.MLOC_36339.4	4513.MLOC_73341.1	948
4513.MLOC_36339.4	4513.MLOC_77526.5	940
4513.MLOC_36568.1	4513.MLOC_36623.1	913
4513.MLOC_36568.1	4513.MLOC_3723.1	988
4513.MLOC_36568.1	4513.MLOC_38685.1	988
4513.MLOC_36568.1	4513.MLOC_38730.1	993
4513.MLOC_36568.1	4513.MLOC_43947.1	997
4513.MLOC_36568.1	4513.MLOC_44900.1	996
4513.MLOC_36568.1	4513.MLOC_52545.1	989
4513.MLOC_36568.1	4513.MLOC_54323.1	998
4513.MLOC_36568.1	4513.MLOC_54391.1	997
4513.MLOC_36568.1	4513.MLOC_55595.2	990
4513.MLOC_36568.1	4513.MLOC_55662.1	988
4513.MLOC_36568.1	4513.MLOC_56031.1	990
4513.MLOC_36568.1	4513.MLOC_56330.2	512
4513.MLOC_36568.1	4513.MLOC_56367.1	996
4513.MLOC_36568.1	4513.MLOC_56702.1	993
4513.MLOC_36568.1	4513.MLOC_57634.1	999
4513.MLOC_36568.1	4513.MLOC_58960.1	997
4513.MLOC_36568.1	4513.MLOC_59482.1	994
4513.MLOC_36568.1	4513.MLOC_59942.1	993
4513.MLOC_36568.1	4513.MLOC_60125.2	490
4513.MLOC_36568.1	4513.MLOC_63134.2	993
4513.MLOC_36568.1	4513.MLOC_63161.1	998
4513.MLOC_36568.1	4513.MLOC_63593.1	988
4513.MLOC_36568.1	4513.MLOC_63658.1	997
4513.MLOC_36568.1	4513.MLOC_63774.1	995
4513.MLOC_36568.1	4513.MLOC_64220.1	634
4513.MLOC_36568.1	4513.MLOC_64774.1	991
4513.MLOC_36568.1	4513.MLOC_65139.1	878
4513.MLOC_36568.1	4513.MLOC_65215.1	993
4513.MLOC_36568.1	4513.MLOC_65825.1	999
4513.MLOC_36568.1	4513.MLOC_66332.1	997
4513.MLOC_36568.1	4513.MLOC_67425.1	995
4513.MLOC_36568.1	4513.MLOC_69019.1	990
4513.MLOC_36568.1	4513.MLOC_69020.1	453
4513.MLOC_36568.1	4513.MLOC_69690.1	512
4513.MLOC_36568.1	4513.MLOC_71541.1	997
4513.MLOC_36568.1	4513.MLOC_72250.1	992
4513.MLOC_36568.1	4513.MLOC_73576.1	993
4513.MLOC_36568.1	4513.MLOC_74010.1	998
4513.MLOC_36568.1	4513.MLOC_75379.2	991
4513.MLOC_36568.1	4513.MLOC_7688.1	993
4513.MLOC_36568.1	4513.MLOC_80708.1	996
4513.MLOC_36568.1	4513.MLOC_81866.1	993
4513.MLOC_36623.1	4513.MLOC_3723.1	759
4513.MLOC_36623.1	4513.MLOC_38685.1	928
4513.MLOC_36623.1	4513.MLOC_38730.1	930
4513.MLOC_36623.1	4513.MLOC_43889.4	583
4513.MLOC_36623.1	4513.MLOC_43947.1	882
4513.MLOC_36623.1	4513.MLOC_4487.1	599
4513.MLOC_36623.1	4513.MLOC_44900.1	560
4513.MLOC_36623.1	4513.MLOC_52545.1	895
4513.MLOC_36623.1	4513.MLOC_54323.1	948
4513.MLOC_36623.1	4513.MLOC_54391.1	967
4513.MLOC_36623.1	4513.MLOC_55595.2	913
4513.MLOC_36623.1	4513.MLOC_55662.1	926
4513.MLOC_36623.1	4513.MLOC_56031.1	928
4513.MLOC_36623.1	4513.MLOC_56367.1	937
4513.MLOC_36623.1	4513.MLOC_56702.1	934
4513.MLOC_36623.1	4513.MLOC_57634.1	977
4513.MLOC_36623.1	4513.MLOC_58960.1	981
4513.MLOC_36623.1	4513.MLOC_59482.1	917
4513.MLOC_36623.1	4513.MLOC_59942.1	928
4513.MLOC_36623.1	4513.MLOC_61120.1	852
4513.MLOC_36623.1	4513.MLOC_62922.1	911
4513.MLOC_36623.1	4513.MLOC_63134.2	938
4513.MLOC_36623.1	4513.MLOC_63161.1	928
4513.MLOC_36623.1	4513.MLOC_63593.1	928
4513.MLOC_36623.1	4513.MLOC_63658.1	937
4513.MLOC_36623.1	4513.MLOC_63774.1	894
4513.MLOC_36623.1	4513.MLOC_64774.1	898
4513.MLOC_36623.1	4513.MLOC_65139.1	913
4513.MLOC_36623.1	4513.MLOC_65215.1	911
4513.MLOC_36623.1	4513.MLOC_65825.1	976
4513.MLOC_36623.1	4513.MLOC_66332.1	930
4513.MLOC_36623.1	4513.MLOC_67425.1	932
4513.MLOC_36623.1	4513.MLOC_69019.1	948
4513.MLOC_36623.1	4513.MLOC_71541.1	928
4513.MLOC_36623.1	4513.MLOC_72250.1	934
4513.MLOC_36623.1	4513.MLOC_73576.1	928
4513.MLOC_36623.1	4513.MLOC_74010.1	916
4513.MLOC_36623.1	4513.MLOC_75379.2	922
4513.MLOC_36623.1	4513.MLOC_7688.1	911
4513.MLOC_36623.1	4513.MLOC_80708.1	937
4513.MLOC_36623.1	4513.MLOC_81866.1	986
4513.MLOC_36966.2	4513.MLOC_43555.1	409
4513.MLOC_36966.2	4513.MLOC_50930.3	992
4513.MLOC_36966.2	4513.MLOC_52687.1	618
4513.MLOC_36966.2	4513.MLOC_53317.2	495
4513.MLOC_36966.2	4513.MLOC_54750.5	489
4513.MLOC_36966.2	4513.MLOC_55450.3	565
4513.MLOC_36966.2	4513.MLOC_61135.1	416
4513.MLOC_36966.2	4513.MLOC_62030.2	762
4513.MLOC_36966.2	4513.MLOC_62518.2	416
4513.MLOC_36966.2	4513.MLOC_62815.3	525
4513.MLOC_36966.2	4513.MLOC_72170.2	463
4513.MLOC_36966.2	4513.MLOC_73299.1	448
4513.MLOC_37219.4	4513.MLOC_37763.1	543
4513.MLOC_37219.4	4513.MLOC_5725.1	621
4513.MLOC_37219.4	4513.MLOC_64541.1	623
4513.MLOC_37219.4	4513.MLOC_80438.1	857
4513.MLOC_3723.1	4513.MLOC_38685.1	972
4513.MLOC_3723.1	4513.MLOC_38730.1	982
4513.MLOC_3723.1	4513.MLOC_43947.1	987
4513.MLOC_3723.1	4513.MLOC_44900.1	992
4513.MLOC_3723.1	4513.MLOC_52545.1	989
4513.MLOC_3723.1	4513.MLOC_53997.2	411
4513.MLOC_3723.1	4513.MLOC_54323.1	990
4513.MLOC_3723.1	4513.MLOC_54391.1	993
4513.MLOC_3723.1	4513.MLOC_55595.2	990
4513.MLOC_3723.1	4513.MLOC_55662.1	996
4513.MLOC_3723.1	4513.MLOC_56031.1	989
4513.MLOC_3723.1	4513.MLOC_56330.2	553
4513.MLOC_3723.1	4513.MLOC_56367.1	991
4513.MLOC_3723.1	4513.MLOC_56702.1	991
4513.MLOC_3723.1	4513.MLOC_57634.1	993
4513.MLOC_3723.1	4513.MLOC_58960.1	994
4513.MLOC_3723.1	4513.MLOC_59482.1	987
4513.MLOC_3723.1	4513.MLOC_59942.1	989
4513.MLOC_3723.1	4513.MLOC_60125.2	772
4513.MLOC_3723.1	4513.MLOC_60402.2	405
4513.MLOC_3723.1	4513.MLOC_61488.2	447
4513.MLOC_3723.1	4513.MLOC_63134.2	992
4513.MLOC_3723.1	4513.MLOC_63161.1	995
4513.MLOC_3723.1	4513.MLOC_63593.1	982
4513.MLOC_3723.1	4513.MLOC_63658.1	993
4513.MLOC_3723.1	4513.MLOC_63774.1	995
4513.MLOC_3723.1	4513.MLOC_64220.1	640
4513.MLOC_3723.1	4513.MLOC_64774.1	981
4513.MLOC_3723.1	4513.MLOC_65139.1	988
4513.MLOC_3723.1	4513.MLOC_65215.1	989
4513.MLOC_3723.1	4513.MLOC_65825.1	994
4513.MLOC_3723.1	4513.MLOC_66332.1	995
4513.MLOC_3723.1	4513.MLOC_67425.1	986
4513.MLOC_3723.1	4513.MLOC_69019.1	988
4513.MLOC_3723.1	4513.MLOC_69690.1	553
4513.MLOC_3723.1	4513.MLOC_71541.1	991
4513.MLOC_3723.1	4513.MLOC_72250.1	987
4513.MLOC_3723.1	4513.MLOC_73576.1	990
4513.MLOC_3723.1	4513.MLOC_74010.1	996
4513.MLOC_3723.1	4513.MLOC_75379.2	987
4513.MLOC_3723.1	4513.MLOC_7688.1	989
4513.MLOC_3723.1	4513.MLOC_80708.1	991
4513.MLOC_3723.1	4513.MLOC_81866.1	989
4513.MLOC_37763.1	4513.MLOC_4273.2	997
4513.MLOC_37763.1	4513.MLOC_43555.1	995
4513.MLOC_37763.1	4513.MLOC_43889.4	443
4513.MLOC_37763.1	4513.MLOC_50930.3	751
4513.MLOC_37763.1	4513.MLOC_53175.2	681
4513.MLOC_37763.1	4513.MLOC_53997.2	814
4513.MLOC_37763.1	4513.MLOC_55468.2	427
4513.MLOC_37763.1	4513.MLOC_55662.1	418
4513.MLOC_37763.1	4513.MLOC_56800.7	572
4513.MLOC_37763.1	4513.MLOC_5725.1	794
4513.MLOC_37763.1	4513.MLOC_57716.1	403
4513.MLOC_37763.1	4513.MLOC_58262.2	486
4513.MLOC_37763.1	4513.MLOC_58960.1	464
4513.MLOC_37763.1	4513.MLOC_61188.3	754
4513.MLOC_37763.1	4513.MLOC_61314.1	437
4513.MLOC_37763.1	4513.MLOC_61553.1	534
4513.MLOC_37763.1	4513.MLOC_62030.2	541
4513.MLOC_37763.1	4513.MLOC_62667.3	984
4513.MLOC_37763.1	4513.MLOC_62815.3	449
4513.MLOC_37763.1	4513.MLOC_62922.1	632
4513.MLOC_37763.1	4513.MLOC_63161.1	478
4513.MLOC_37763.1	4513.MLOC_64541.1	852
4513.MLOC_37763.1	4513.MLOC_65580.3	517
4513.MLOC_37763.1	4513.MLOC_69019.1	587
4513.MLOC_37763.1	4513.MLOC_69020.1	991
4513.MLOC_37763.1	4513.MLOC_69600.1	449
4513.MLOC_37763.1	4513.MLOC_69804.2	631
4513.MLOC_37763.1	4513.MLOC_7062.1	868
4513.MLOC_37763.1	4513.MLOC_72011.2	926
4513.MLOC_37763.1	4513.MLOC_72170.2	540
4513.MLOC_37763.1	4513.MLOC_73014.1	459
4513.MLOC_37763.1	4513.MLOC_75045.2	449
4513.MLOC_37763.1	4513.MLOC_76000.8	681
4513.MLOC_37763.1	4513.MLOC_76546.1	560
4513.MLOC_37763.1	4513.MLOC_7688.1	556
4513.MLOC_37763.1	4513.MLOC_80158.1	750
4513.MLOC_37996.6	4513.MLOC_43889.4	626
4513.MLOC_37996.6	4513.MLOC_44900.1	467
4513.MLOC_37996.6	4513.MLOC_50930.3	402
4513.MLOC_37996.6	4513.MLOC_53811.3	524
4513.MLOC_37996.6	4513.MLOC_53997.2	417
4513.MLOC_37996.6	4513.MLOC_5725.1	701
4513.MLOC_37996.6	4513.MLOC_62030.2	453
4513.MLOC_38685.1	4513.MLOC_38730.1	962
4513.MLOC_38685.1	4513.MLOC_43947.1	997
4513.MLOC_38685.1	4513.MLOC_44900.1	991
4513.MLOC_38685.1	4513.MLOC_52545.1	992
4513.MLOC_38685.1	4513.MLOC_54323.1	997
4513.MLOC_38685.1	4513.MLOC_54391.1	986
4513.MLOC_38685.1	4513.MLOC_55595.2	979
4513.MLOC_38685.1	4513.MLOC_55662.1	982
4513.MLOC_38685.1	4513.MLOC_56031.1	988
4513.MLOC_38685.1	4513.MLOC_56367.1	985
4513.MLOC_38685.1	4513.MLOC_56702.1	979
4513.MLOC_38685.1	4513.MLOC_57634.1	998
4513.MLOC_38685.1	4513.MLOC_58960.1	993
4513.MLOC_38685.1	4513.MLOC_59482.1	983
4513.MLOC_38685.1	4513.MLOC_59942.1	975
4513.MLOC_38685.1	4513.MLOC_62922.1	845
4513.MLOC_38685.1	4513.MLOC_63134.2	994
4513.MLOC_38685.1	4513.MLOC_63161.1	998
4513.MLOC_38685.1	4513.MLOC_63593.1	987
4513.MLOC_38685.1	4513.MLOC_63658.1	991
4513.MLOC_38685.1	4513.MLOC_63774.1	991
4513.MLOC_38685.1	4513.MLOC_64220.1	538
4513.MLOC_38685.1	4513.MLOC_64774.1	984
4513.MLOC_38685.1	4513.MLOC_65139.1	988
4513.MLOC_38685.1	4513.MLOC_65215.1	988
4513.MLOC_38685.1	4513.MLOC_65825.1	998
4513.MLOC_38685.1	4513.MLOC_66332.1	992
4513.MLOC_38685.1	4513.MLOC_67425.1	984
4513.MLOC_38685.1	4513.MLOC_69019.1	988
4513.MLOC_38685.1	4513.MLOC_71541.1	989
4513.MLOC_38685.1	4513.MLOC_72250.1	977
4513.MLOC_38685.1	4513.MLOC_73576.1	984
4513.MLOC_38685.1	4513.MLOC_74010.1	998
4513.MLOC_38685.1	4513.MLOC_75379.2	963
4513.MLOC_38685.1	4513.MLOC_7688.1	985
4513.MLOC_38685.1	4513.MLOC_80708.1	985
4513.MLOC_38685.1	4513.MLOC_81866.1	986
4513.MLOC_38730.1	4513.MLOC_43889.4	652
4513.MLOC_38730.1	4513.MLOC_43947.1	993
4513.MLOC_38730.1	4513.MLOC_44900.1	988
4513.MLOC_38730.1	4513.MLOC_52545.1	992
4513.MLOC_38730.1	4513.MLOC_54323.1	988
4513.MLOC_38730.1	4513.MLOC_54391.1	997
4513.MLOC_38730.1	4513.MLOC_55595.2	979
4513.MLOC_38730.1	4513.MLOC_55662.1	985
4513.MLOC_38730.1	4513.MLOC_56031.1	984
4513.MLOC_38730.1	4513.MLOC_56330.2	610
4513.MLOC_38730.1	4513.MLOC_56367.1	987
4513.MLOC_38730.1	4513.MLOC_56702.1	991
4513.MLOC_38730.1	4513.MLOC_57634.1	997
4513.MLOC_38730.1	4513.MLOC_58960.1	992
4513.MLOC_38730.1	4513.MLOC_59482.1	982
4513.MLOC_38730.1	4513.MLOC_59942.1	997
4513.MLOC_38730.1	4513.MLOC_60125.2	582
4513.MLOC_38730.1	4513.MLOC_62030.2	440
4513.MLOC_38730.1	4513.MLOC_63134.2	989
4513.MLOC_38730.1	4513.MLOC_63161.1	994
4513.MLOC_38730.1	4513.MLOC_63593.1	979
4513.MLOC_38730.1	4513.MLOC_63658.1	994
4513.MLOC_38730.1	4513.MLOC_63774.1	997
4513.MLOC_38730.1	4513.MLOC_64220.1	607
4513.MLOC_38730.1	4513.MLOC_64774.1	967
4513.MLOC_38730.1	4513.MLOC_65139.1	991
4513.MLOC_38730.1	4513.MLOC_65215.1	990
4513.MLOC_38730.1	4513.MLOC_65825.1	997
4513.MLOC_38730.1	4513.MLOC_66332.1	988
4513.MLOC_38730.1	4513.MLOC_67425.1	983
4513.MLOC_38730.1	4513.MLOC_69019.1	987
4513.MLOC_38730.1	4513.MLOC_69690.1	514
4513.MLOC_38730.1	4513.MLOC_71541.1	992
4513.MLOC_38730.1	4513.MLOC_72250.1	997
4513.MLOC_38730.1	4513.MLOC_73576.1	983
4513.MLOC_38730.1	4513.MLOC_74010.1	993
4513.MLOC_38730.1	4513.MLOC_75379.2	968
4513.MLOC_38730.1	4513.MLOC_7688.1	982
4513.MLOC_38730.1	4513.MLOC_80708.1	987
4513.MLOC_38730.1	4513.MLOC_81866.1	989
4513.MLOC_4114.1	4513.MLOC_4487.1	717
4513.MLOC_4114.1	4513.MLOC_62922.1	493
4513.MLOC_4114.1	4513.MLOC_65580.3	641
4513.MLOC_4114.1	4513.MLOC_72011.2	739
4513.MLOC_4114.1	4513.MLOC_75792.2	853
4513.MLOC_4114.1	4513.MLOC_79958.1	983
4513.MLOC_4273.2	4513.MLOC_43555.1	994
4513.MLOC_4273.2	4513.MLOC_58262.2	651
4513.MLOC_4273.2	4513.MLOC_59323.1	403
4513.MLOC_4273.2	4513.MLOC_61553.1	401
4513.MLOC_4273.2	4513.MLOC_62030.2	449
4513.MLOC_4273.2	4513.MLOC_62314.1	509
4513.MLOC_4273.2	4513.MLOC_62667.3	422
4513.MLOC_4273.2	4513.MLOC_64541.1	990
4513.MLOC_4273.2	4513.MLOC_68001.1	403
4513.MLOC_4273.2	4513.MLOC_69020.1	991
4513.MLOC_4273.2	4513.MLOC_69600.1	646
4513.MLOC_4273.2	4513.MLOC_7062.1	537
4513.MLOC_4273.2	4513.MLOC_72011.2	983
4513.MLOC_4273.2	4513.MLOC_72170.2	404
4513.MLOC_4273.2	4513.MLOC_75045.2	662
4513.MLOC_4273.2	4513.MLOC_76546.1	631
4513.MLOC_4273.2	4513.MLOC_80438.1	984
4513.MLOC_43485.1	4513.MLOC_4683.1	617
4513.MLOC_43485.1	4513.MLOC_5412.1	473
4513.MLOC_43485.1	4513.MLOC_54892.1	574
4513.MLOC_43485.1	4513.MLOC_56018.1	667
4513.MLOC_43485.1	4513.MLOC_59323.1	425
4513.MLOC_43485.1	4513.MLOC_64667.1	412
4513.MLOC_43485.1	4513.MLOC_64900.1	797
4513.MLOC_43485.1	4513.MLOC_65477.1	574
4513.MLOC_43485.1	4513.MLOC_67067.2	797
4513.MLOC_43485.1	4513.MLOC_68001.1	476
4513.MLOC_43485.1	4513.MLOC_68100.1	513
4513.MLOC_43485.1	4513.MLOC_72011.2	428
4513.MLOC_43485.1	4513.MLOC_72076.1	574
4513.MLOC_4350.2	4513.MLOC_52687.1	784
4513.MLOC_4350.2	4513.MLOC_54497.1	960
4513.MLOC_4350.2	4513.MLOC_56330.2	609
4513.MLOC_4350.2	4513.MLOC_61488.2	812
4513.MLOC_4350.2	4513.MLOC_64220.1	619
4513.MLOC_4350.2	4513.MLOC_69690.1	477
4513.MLOC_4350.2	4513.MLOC_74552.1	597
4513.MLOC_4350.2	4513.MLOC_7799.1	597
4513.MLOC_4350.2	4513.MLOC_80689.1	854
4513.MLOC_4350.2	4513.MLOC_81592.1	946
4513.MLOC_43555.1	4513.MLOC_52545.1	419
4513.MLOC_43555.1	4513.MLOC_53175.2	493
4513.MLOC_43555.1	4513.MLOC_53997.2	691
4513.MLOC_43555.1	4513.MLOC_5725.1	505
4513.MLOC_43555.1	4513.MLOC_62030.2	406
4513.MLOC_43555.1	4513.MLOC_62667.3	810
4513.MLOC_43555.1	4513.MLOC_69020.1	670
4513.MLOC_43555.1	4513.MLOC_7062.1	779
4513.MLOC_43555.1	4513.MLOC_72011.2	411
4513.MLOC_43555.1	4513.MLOC_76000.8	493
4513.MLOC_43555.1	4513.MLOC_76546.1	420
4513.MLOC_43555.1	4513.MLOC_80158.1	550
4513.MLOC_43555.1	4513.MLOC_80438.1	463
4513.MLOC_43555.1	4513.MLOC_81592.1	694
4513.MLOC_43889.4	4513.MLOC_50786.1	712
4513.MLOC_43889.4	4513.MLOC_52901.1	707
4513.MLOC_43889.4	4513.MLOC_53811.3	626
4513.MLOC_43889.4	4513.MLOC_56330.2	601
4513.MLOC_43889.4	4513.MLOC_61064.1	448
4513.MLOC_43889.4	4513.MLOC_62030.2	522
4513.MLOC_43889.4	4513.MLOC_62314.1	519
4513.MLOC_43889.4	4513.MLOC_63161.1	565
4513.MLOC_43889.4	4513.MLOC_69019.1	465
4513.MLOC_43889.4	4513.MLOC_69690.1	601
4513.MLOC_43889.4	4513.MLOC_7150.2	707
4513.MLOC_43889.4	4513.MLOC_71541.1	651
4513.MLOC_43889.4	4513.MLOC_73299.1	466
4513.MLOC_43889.4	4513.MLOC_74277.1	607
4513.MLOC_43889.4	4513.MLOC_76546.1	727
4513.MLOC_43889.4	4513.MLOC_80158.1	573
4513.MLOC_43947.1	4513.MLOC_44900.1	995
4513.MLOC_43947.1	4513.MLOC_52545.1	996
4513.MLOC_43947.1	4513.MLOC_54323.1	998
4513.MLOC_43947.1	4513.MLOC_54391.1	994
4513.MLOC_43947.1	4513.MLOC_55595.2	988
4513.MLOC_43947.1	4513.MLOC_55662.1	996
4513.MLOC_43947.1	4513.MLOC_56031.1	995
4513.MLOC_43947.1	4513.MLOC_56330.2	694
4513.MLOC_43947.1	4513.MLOC_56367.1	997
4513.MLOC_43947.1	4513.MLOC_56702.1	994
4513.MLOC_43947.1	4513.MLOC_57634.1	999
4513.MLOC_43947.1	4513.MLOC_58960.1	997
4513.MLOC_43947.1	4513.MLOC_59482.1	994
4513.MLOC_43947.1	4513.MLOC_59942.1	993
4513.MLOC_43947.1	4513.MLOC_62922.1	911
4513.MLOC_43947.1	4513.MLOC_63134.2	998
4513.MLOC_43947.1	4513.MLOC_63161.1	999
4513.MLOC_43947.1	4513.MLOC_63593.1	996
4513.MLOC_43947.1	4513.MLOC_63658.1	997
4513.MLOC_43947.1	4513.MLOC_63774.1	997
4513.MLOC_43947.1	4513.MLOC_64220.1	700
4513.MLOC_43947.1	4513.MLOC_64774.1	994
4513.MLOC_43947.1	4513.MLOC_65139.1	993
4513.MLOC_43947.1	4513.MLOC_65215.1	995
4513.MLOC_43947.1	4513.MLOC_65825.1	999
4513.MLOC_43947.1	4513.MLOC_66332.1	997
4513.MLOC_43947.1	4513.MLOC_67425.1	996
4513.MLOC_43947.1	4513.MLOC_69019.1	996
4513.MLOC_43947.1	4513.MLOC_69690.1	650
4513.MLOC_43947.1	4513.MLOC_71541.1	995
4513.MLOC_43947.1	4513.MLOC_72170.2	488
4513.MLOC_43947.1	4513.MLOC_72250.1	994
4513.MLOC_43947.1	4513.MLOC_73576.1	991
4513.MLOC_43947.1	4513.MLOC_74010.1	998
4513.MLOC_43947.1	4513.MLOC_75379.2	988
4513.MLOC_43947.1	4513.MLOC_75792.2	688
4513.MLOC_43947.1	4513.MLOC_7688.1	998
4513.MLOC_43947.1	4513.MLOC_80708.1	997
4513.MLOC_43947.1	4513.MLOC_81866.1	995
4513.MLOC_44090.1	4513.MLOC_44533.1	800
4513.MLOC_44090.1	4513.MLOC_544.3	980
4513.MLOC_44090.1	4513.MLOC_56703.1	982
4513.MLOC_44533.1	4513.MLOC_50930.3	401
4513.MLOC_44533.1	4513.MLOC_53317.2	982
4513.MLOC_44533.1	4513.MLOC_544.3	984
4513.MLOC_44533.1	4513.MLOC_56703.1	800
4513.MLOC_44533.1	4513.MLOC_62030.2	655
4513.MLOC_44533.1	4513.MLOC_65580.3	439
4513.MLOC_44533.1	4513.MLOC_69019.1	418
4513.MLOC_44533.1	4513.MLOC_69020.1	559
4513.MLOC_4487.1	4513.MLOC_53997.2	445
4513.MLOC_4487.1	4513.MLOC_55450.3	762
4513.MLOC_4487.1	4513.MLOC_62314.1	416
4513.MLOC_4487.1	4513.MLOC_69020.1	526
4513.MLOC_4487.1	4513.MLOC_69600.1	856
4513.MLOC_4487.1	4513.MLOC_72645.2	538
4513.MLOC_4487.1	4513.MLOC_75792.2	735
4513.MLOC_4487.1	4513.MLOC_79084.1	895
4513.MLOC_4487.1	4513.MLOC_80158.1	456
4513.MLOC_44900.1	4513.MLOC_52545.1	994
4513.MLOC_44900.1	4513.MLOC_53811.3	467
4513.MLOC_44900.1	4513.MLOC_53996.2	819
4513.MLOC_44900.1	4513.MLOC_54323.1	992
4513.MLOC_44900.1	4513.MLOC_54391.1	997
[truncated: 1,087 more rows]

## Sheet: nodes
protein	Protein description	name	Biological Process	Cellular Component	COG/KOG category	COG/KOG description	COG/KOG NO	Degree	Domain description	group	KEGG Gene	KEGG KO No	KEGG pathway	MCODE_Cluster	MCODE_Node_Status	MCODE_Score	Molecular Function	Pfam ID	score	Subcellular localization
HORVU2Hr1G010980.1	mRNA capping enzyme family protein	4513.MLOC_10084.7	GO:0006139 nucleobase-containing compound metabolic process; GO:0006370 7-methylguanosine mRNA capping; GO:0006396 RNA processing; GO:0006397 mRNA processing; GO:0006725 cellular aromatic compound metabolic process; GO:0006793 phosphorus metabolic process; GO:0006796 phosphate-containing compound metabolic process; GO:0006807 nitrogen compound metabolic process; GO:0008152 metabolic process; GO:0…	GO:0005622 intracellular; GO:0005623 cell; GO:0005634 nucleus; GO:0043226 organelle; GO:0043227 membrane-bounded organelle; GO:0043229 intracellular organelle; GO:0043231 intracellular membrane-bounded organelle; GO:0044424 intracellular part; GO:0044464 cell part;	A	"mRNA capping enzyme, guanylyltransferase (alpha) subunit"	KOG2386	4	"Dual specificity phosphatase, catalytic domain; mRNA capping enzyme, catalytic domain; mRNA capping enzyme, C-terminal domain"	ST	RNGTT; mRNA-capping enzyme [EC:2.7.7.50 3.6.1.-]	K13917	osa03015 mRNA surveillance pathway		Unclustered	1.4	"GO:0003824 catalytic activity; GO:0004484 mRNA guanylyltransferase activity; GO:0004651 polynucleotide 5'-phosphatase activity; GO:0008192 RNA guanylyltransferase activity; GO:0016462 pyrophosphatase activity; GO:0016740 transferase activity; GO:0016772 transferase activity, transferring phosphorus-containing groups; GO:0016779 nucleotidyltransferase activity; GO:0016787 hydrolase activity; GO:0…	PF00782; PF01331; PF03919	464.5	nucleus
HORVU6Hr1G056260.5	Nuclear cap-binding protein subunit 2	4513.MLOC_17939.1	"GO:0000375 RNA splicing, via transesterification reactions; GO:0000377 RNA splicing, via transesterification reactions with bulged adenosine as nucleophile; GO:0000394 RNA splicing, via endonucleolytic cleavage and ligation; GO:0000398 mRNA splicing, via spliceosome; GO:0006139 nucleobase-containing compound metabolic process; GO:0006396 RNA processing; GO:0006397 mRNA processing; GO:0006725 cel…	GO:0005622 intracellular; GO:0005623 cell; GO:0005845 mRNA cap binding complex; GO:0005846 nuclear cap binding complex; GO:0032991 macromolecular complex; GO:0034518 RNA cap binding complex; GO:0044424 intracellular part; GO:0044464 cell part;	A	"Nuclear cap-binding protein complex, subunit CBP20 (RRM superfamily)"	KOG0121	67	"RNA recognition motif. (a.k.a. RRM, RBD, or RNP domain)"	ST	"NCBP2, CBP20; nuclear cap-binding protein subunit 2"	K12883	osa03013 RNA transport; osa03015 mRNA surveillance pathway; osa03040 Spliceosome	Cluster 1	Clustered	52.9643	GO:0000339 RNA cap binding; GO:0003676 nucleic acid binding; GO:0003723 RNA binding; GO:0005488 binding; GO:0097159 organic cyclic compound binding; GO:1901363 heterocyclic compound binding;	PF00076	144.8	nucleus
HORVU3Hr1G106720.2	Pyrroline-5-carboxylate reductase	4513.MLOC_43555.1	GO:0006950 response to stress; GO:0006970 response to osmotic stress; GO:0008152 metabolic process; GO:0009266 response to temperature stimulus; GO:0009408 response to heat; GO:0009628 response to abiotic stimulus; GO:0009651 response to salt stress; GO:0050896 response to stimulus; GO:0055114 oxidation-reduction process;	GO:0005618 cell wall; GO:0005622 intracellular; GO:0005623 cell; GO:0005737 cytoplasm; GO:0030312 external encapsulating structure; GO:0044424 intracellular part; GO:0044464 cell part; GO:0071944 cell periphery;	E	Pyrroline-5-carboxylate reductase	KOG3124	31		ST	proC; pyrroline-5-carboxylate reductase [EC:1.5.1.2]	K00286	osa00330 Arginine and proline metabolism; osa01100 Metabolic pathways; osa01110 Biosynthesis of secondary metabolites; osa01230 Biosynthesis of amino acids	Cluster 3	Clustered	8.81287	"GO:0003824 catalytic activity; GO:0004735 pyrroline-5-carboxylate reductase activity; GO:0016491 oxidoreductase activity; GO:0016645 oxidoreductase activity, acting on the CH-NH group of donors; GO:0016646 oxidoreductase activity, acting on the CH-NH group of donors, NAD or NADP as acceptor;"		456.4	chloroplast
HORVU1Hr1G042220.1	40S ribosomal protein S17-4	4513.MLOC_57634.1	GO:0000028 ribosomal small subunit assembly; GO:0006996 organelle organization; GO:0009987 cellular process; GO:0016043 cellular component organization; GO:0022607 cellular component assembly; GO:0022613 ribonucleoprotein complex biogenesis; GO:0022618 ribonucleoprotein complex assembly; GO:0034622 cellular macromolecular complex assembly; GO:0042254 ribosome biogenesis; GO:0042255 ribosome assem…	GO:0005622 intracellular; GO:0005623 cell; GO:0005737 cytoplasm; GO:0005829 cytosol; GO:0005840 ribosome; GO:0015935 small ribosomal subunit; GO:0022626 cytosolic ribosome; GO:0022627 cytosolic small ribosomal subunit; GO:0032991 macromolecular complex; GO:0043226 organelle; GO:0043228 non-membrane-bounded organelle; GO:0043229 intracellular organelle; GO:0043232 intracellular non-membrane-bounde…	J	40S ribosomal protein S17	KOG0187	59		Sc	"RP-S17e, RPS17; small subunit ribosomal protein S17e"	K02962	osa03010 Ribosome	Cluster 1	Clustered	52.8968	GO:0003676 nucleic acid binding; GO:0003723 RNA binding; GO:0003729 mRNA binding; GO:0005488 binding; GO:0097159 organic cyclic compound binding; GO:1901363 heterocyclic compound binding;		261.2	nucleus
HORVU4Hr1G060270.6	Serine/arginine repetitive matrix protein 1	4513.MLOC_61488.2			A	"Splicing coactivator SRm160/300, subunit SRm160 (contains PWI domain)"	KOG2146	10		ST	"SRRM1, SRM160; serine/arginine repetitive matrix protein 1"	K13171	osa03013 RNA transport; osa03015 mRNA surveillance pathway	Cluster 8	Seed	4.46429			486.9	nucleus
HORVU3Hr1G013350.1	triosephosphate isomerase	4513.MLOC_10457.2	GO:0005975 carbohydrate metabolic process; GO:0005996 monosaccharide metabolic process; GO:0006006 glucose metabolic process; GO:0006066 alcohol metabolic process; GO:0006071 glycerol metabolic process; GO:0006081 cellular aldehyde metabolic process; GO:0006082 organic acid metabolic process; GO:0006090 pyruvate metabolic process; GO:0006091 generation of precursor metabolites and energy; GO:0006…	GO:0005622 intracellular; GO:0005623 cell; GO:0005737 cytoplasm; GO:0005829 cytosol; GO:0044424 intracellular part; GO:0044444 cytoplasmic part; GO:0044464 cell part;	G	Triosephosphate isomerase	KOG1643	54	Triosephosphate isomerase	ST	"TPI, tpiA; triosephosphate isomerase (TIM) [EC:5.3.1.1]"	K01803	osa00010 Glycolysis / Gluconeogenesis; osa00051 Fructose and mannose metabolism; osa00562 Inositol phosphate metabolism; osa00710 Carbon fixation in photosynthetic organisms; osa01100 Metabolic pathways; osa01110 Biosynthesis of secondary metabolites; osa01200 Carbon metabolism; osa01230 Biosynthesis of amino acids	Cluster 2	Clustered	11.0645	"GO:0003824 catalytic activity; GO:0004807 triose-phosphate isomerase activity; GO:0016853 isomerase activity; GO:0016860 intramolecular oxidoreductase activity; GO:0016861 intramolecular oxidoreductase activity, interconverting aldoses and ketoses;"	PF00121	495.7	chloroplast
HORVU5Hr1G044350.8	"2,3-bisphosphoglycerate-dependent phosphoglycerate mutase"	4513.MLOC_10614.1	GO:0006793 phosphorus metabolic process; GO:0006796 phosphate-containing compound metabolic process; GO:0008152 metabolic process; GO:0009987 cellular process; GO:0016311 dephosphorylation; GO:0044237 cellular metabolic process;	GO:0005622 intracellular; GO:0005623 cell; GO:0005737 cytoplasm; GO:0005829 cytosol; GO:0044424 intracellular part; GO:0044444 cytoplasmic part; GO:0044464 cell part;	G	Phosphoglycerate mutase	KOG0235	23	Histidine phosphatase superfamily (branch 1)	ST	gpmB; probable phosphoglycerate mutase [EC:5.4.2.12]	K15634	"osa00010 Glycolysis / Gluconeogenesis; osa00260 Glycine, serine and threonine metabolism; osa01100 Metabolic pathways; osa01110 Biosynthesis of secondary metabolites; osa01200 Carbon metabolism; osa01230 Biosynthesis of amino acids"	Cluster 2	Clustered	12.7524	"GO:0003824 catalytic activity; GO:0016787 hydrolase activity; GO:0016788 hydrolase activity, acting on ester bonds; GO:0016791 phosphatase activity; GO:0042578 phosphoric ester hydrolase activity;"	PF00300	471.1	chloroplast
HORVU1Hr1G023630.1	Dihydrolipoyl dehydrogenase	4513.MLOC_10856.3	GO:0008152 metabolic process; GO:0010035 response to inorganic substance; GO:0010038 response to metal ion; GO:0042221 response to chemical; GO:0046686 response to cadmium ion; GO:0050896 response to stimulus; GO:0055114 oxidation-reduction process;	GO:0005576 extracellular region; GO:0005622 intracellular; GO:0005623 cell; GO:0005737 cytoplasm; GO:0005739 mitochondrion; GO:0005740 mitochondrial envelope; GO:0005743 mitochondrial inner membrane; GO:0005746 mitochondrial respiratory chain; GO:0005747 mitochondrial respiratory chain complex I; GO:0005759 mitochondrial matrix; GO:0009507 chloroplast; GO:0009536 plastid; GO:0016020 membrane; GO:…	C	Dihydrolipoamide dehydrogenase	KOG1335	37	"Pyridine nucleotide-disulphide oxidoreductase; Pyridine nucleotide-disulphide oxidoreductase, dimerisation domain"	Sc	"DLD, lpd, pdhD; dihydrolipoamide dehydrogenase [EC:1.8.1.4]"	K00382	"osa00010 Glycolysis / Gluconeogenesis; osa00020 Citrate cycle (TCA cycle); osa00260 Glycine, serine and threonine metabolism; osa00280 Valine, leucine and isoleucine degradation; osa00310 Lysine degradation; osa00380 Tryptophan metabolism; osa00620 Pyruvate metabolism; osa00630 Glyoxylate and dicarboxylate metabolism; osa00640 Propanoate metabolism; osa01100 Metabolic pathways; osa01110 Biosynth…	Cluster 2	Clustered	10.9474	"GO:0000166 nucleotide binding; GO:0003824 catalytic activity; GO:0004148 dihydrolipoyl dehydrogenase activity; GO:0005488 binding; GO:0005507 copper ion binding; GO:0005524 ATP binding; GO:0008144 drug binding; GO:0008270 zinc ion binding; GO:0016491 oxidoreductase activity; GO:0016651 oxidoreductase activity, acting on NAD(P)H; GO:0016667 oxidoreductase activity, acting on a sulfur group of don…	PF07992; PF02852	973.8	chloroplast
HORVU1Hr1G013740.1	Dihydrolipoyl dehydrogenase	4513.MLOC_10877.1	GO:0008152 metabolic process; GO:0010035 response to inorganic substance; GO:0010038 response to metal ion; GO:0042221 response to chemical; GO:0046686 response to cadmium ion; GO:0050896 response to stimulus; GO:0055114 oxidation-reduction process;	GO:0005576 extracellular region; GO:0005622 intracellular; GO:0005623 cell; GO:0005737 cytoplasm; GO:0005739 mitochondrion; GO:0005740 mitochondrial envelope; GO:0005743 mitochondrial inner membrane; GO:0005746 mitochondrial respiratory chain; GO:0005747 mitochondrial respiratory chain complex I; GO:0005759 mitochondrial matrix; GO:0009507 chloroplast; GO:0009536 plastid; GO:0016020 membrane; GO:…	C	Dihydrolipoamide dehydrogenase	KOG1335	37	"Pyridine nucleotide-disulphide oxidoreductase; Pyridine nucleotide-disulphide oxidoreductase, dimerisation domain"	Sc	"DLD, lpd, pdhD; dihydrolipoamide dehydrogenase [EC:1.8.1.4]"	K00382	"osa00010 Glycolysis / Gluconeogenesis; osa00020 Citrate cycle (TCA cycle); osa00260 Glycine, serine and threonine metabolism; osa00280 Valine, leucine and isoleucine degradation; osa00310 Lysine degradation; osa00380 Tryptophan metabolism; osa00620 Pyruvate metabolism; osa00630 Glyoxylate and dicarboxylate metabolism; osa00640 Propanoate metabolism; osa01100 Metabolic pathways; osa01110 Biosynth…	Cluster 2	Clustered	10.9474	"GO:0000166 nucleotide binding; GO:0003824 catalytic activity; GO:0004148 dihydrolipoyl dehydrogenase activity; GO:0005488 binding; GO:0005507 copper ion binding; GO:0005524 ATP binding; GO:0008144 drug binding; GO:0008270 zinc ion binding; GO:0016491 oxidoreductase activity; GO:0016651 oxidoreductase activity, acting on NAD(P)H; GO:0016667 oxidoreductase activity, acting on a sulfur group of don…	PF07992; PF02852	812	cytoplasm
HORVU4Hr1G066860.5	glutamine synthetase 1;4	4513.MLOC_11890.1		GO:0005622 intracellular; GO:0005623 cell; GO:0005737 cytoplasm; GO:0044424 intracellular part; GO:0044464 cell part;	E	Glutamine synthetase	KOG0683	50	"Glutamine synthetase, beta-Grasp domain; Glutamine synthetase, catalytic domain"	Sc	"glnA, GLUL; glutamine synthetase [EC:6.3.1.2]"	K01915	"osa00220 Arginine biosynthesis; osa00250 Alanine, aspartate and glutamate metabolism; osa00630 Glyoxylate and dicarboxylate metabolism; osa00910 Nitrogen metabolism; osa01100 Metabolic pathways; osa01230 Biosynthesis of amino acids"	Cluster 2	Clustered	10.9524		PF03951; PF00120	592	chloroplast
HORVU1Hr1G062900.2	Argininosuccinate synthase	4513.MLOC_11947.2	GO:0000050 urea cycle; GO:0000053 argininosuccinate metabolic process; GO:0006082 organic acid metabolic process; GO:0006520 cellular amino acid metabolic process; GO:0006525 arginine metabolic process; GO:0006526 arginine biosynthetic process; GO:0006575 cellular modified amino acid metabolic process; GO:0006807 nitrogen compound metabolic process; GO:0008152 metabolic process; GO:0008652 cellul…	GO:0005622 intracellular; GO:0005623 cell; GO:0005737 cytoplasm; GO:0009507 chloroplast; GO:0009532 plastid stroma; GO:0009536 plastid; GO:0009570 chloroplast stroma; GO:0043226 organelle; GO:0043227 membrane-bounded organelle; GO:0043229 intracellular organelle; GO:0043231 intracellular membrane-bounded organelle; GO:0044422 organelle part; GO:0044424 intracellular part; GO:0044434 chloroplast p…	E	Argininosuccinate synthase	KOG1706	36		Sc	"argG, ASS1; argininosuccinate synthase [EC:6.3.4.5]"	K01940	"osa00220 Arginine biosynthesis; osa00250 Alanine, aspartate and glutamate metabolism; osa01100 Metabolic pathways; osa01110 Biosynthesis of secondary metabolites; osa01230 Biosynthesis of amino acids"	Cluster 3	Clustered	9.76285	"GO:0003824 catalytic activity; GO:0004055 argininosuccinate synthase activity; GO:0016874 ligase activity; GO:0016879 ligase activity, forming carbon-nitrogen bonds;"		948.3	chloroplast
HORVU6Hr1G076810.1	Pyruvate dehydrogenase E1 component subunit alpha	4513.MLOC_12984.1	GO:0010035 response to inorganic substance; GO:0010038 response to metal ion; GO:0042221 response to chemical; GO:0046686 response to cadmium ion; GO:0050896 response to stimulus;	GO:0005622 intracellular; GO:0005623 cell; GO:0005634 nucleus; GO:0005737 cytoplasm; GO:0005739 mitochondrion; GO:0005759 mitochondrial matrix; GO:0005829 cytosol; GO:0031974 membrane-enclosed lumen; GO:0043226 organelle; GO:0043227 membrane-bounded organelle; GO:0043229 intracellular organelle; GO:0043231 intracellular membrane-bounded organelle; GO:0043233 organelle lumen; GO:0044422 organelle …	C	"Pyruvate dehydrogenase E1, alpha subunit"	KOG0225	27		ST	"PDHA, pdhA; pyruvate dehydrogenase E1 component alpha subunit [EC:1.2.4.1]"	K00161	osa00010 Glycolysis / Gluconeogenesis; osa00020 Citrate cycle (TCA cycle); osa00620 Pyruvate metabolism; osa01100 Metabolic pathways; osa01110 Biosynthesis of secondary metabolites; osa01200 Carbon metabolism	Cluster 3	Clustered	8.58333			750.7	chloroplast
HORVU2Hr1G083940.2	glucose-6-phosphate dehydrogenase 6	4513.MLOC_13014.1	"GO:0005975 carbohydrate metabolic process; GO:0005996 monosaccharide metabolic process; GO:0006006 glucose metabolic process; GO:0006081 cellular aldehyde metabolic process; GO:0006098 pentose-phosphate shunt; GO:0006139 nucleobase-containing compound metabolic process; GO:0006725 cellular aromatic compound metabolic process; GO:0006732 coenzyme metabolic process; GO:0006733 oxidoreduction coenz…	GO:0005622 intracellular; GO:0005623 cell; GO:0005737 cytoplasm; GO:0005829 cytosol; GO:0009507 chloroplast; GO:0009536 plastid; GO:0043226 organelle; GO:0043227 membrane-bounded organelle; GO:0043229 intracellular organelle; GO:0043231 intracellular membrane-bounded organelle; GO:0044424 intracellular part; GO:0044444 cytoplasmic part; GO:0044464 cell part;	G	Glucose-6-phosphate 1-dehydrogenase	KOG0563	26	"Glucose-6-phosphate dehydrogenase, NAD binding domain; Glucose-6-phosphate dehydrogenase, C-terminal domain"	ST	"G6PD, zwf; glucose-6-phosphate 1-dehydrogenase [EC:1.1.1.49 1.1.1.363]"	K00036	osa00030 Pentose phosphate pathway; osa00480 Glutathione metabolism; osa01100 Metabolic pathways; osa01110 Biosynthesis of secondary metabolites; osa01200 Carbon metabolism	Cluster 2	Clustered	12.2353	"GO:0003824 catalytic activity; GO:0004345 glucose-6-phosphate dehydrogenase activity; GO:0016491 oxidoreductase activity; GO:0016614 oxidoreductase activity, acting on CH-OH group of donors; GO:0016616 oxidoreductase activity, acting on the CH-OH group of donors, NAD or NADP as acceptor;"	PF00479; PF02781	625.2	cytoplasm
HORVU3Hr1G073220.3	aspartate aminotransferase 3	4513.MLOC_13742.1	GO:0006082 organic acid metabolic process; GO:0006091 generation of precursor metabolites and energy; GO:0006099 tricarboxylic acid cycle; GO:0006101 citrate metabolic process; GO:0006103 2-oxoglutarate metabolic process; GO:0006520 cellular amino acid metabolic process; GO:0006522 alanine metabolic process; GO:0006531 aspartate metabolic process; GO:0006536 glutamate metabolic process; GO:000680…	GO:0005618 cell wall; GO:0005622 intracellular; GO:0005623 cell; GO:0005737 cytoplasm; GO:0005773 vacuole; GO:0005774 vacuolar membrane; GO:0005777 peroxisome; GO:0005829 cytosol; GO:0005886 plasma membrane; GO:0005911 cell-cell junction; GO:0009506 plasmodesma; GO:0009536 plastid; GO:0016020 membrane; GO:0030054 cell junction; GO:0030312 external encapsulating structure; GO:0031090 organelle mem…	E	Aspartate aminotransferase/Glutamic oxaloacetic transaminase AAT1/GOT2	KOG1411	37	Aminotransferase class I and II	Sc	"GOT1; aspartate aminotransferase, cytoplasmic [EC:2.6.1.1]"	K14454	"osa00220 Arginine biosynthesis; osa00250 Alanine, aspartate and glutamate metabolism; osa00270 Cysteine and methionine metabolism; osa00330 Arginine and proline metabolism; osa00350 Tyrosine metabolism; osa00360 Phenylalanine metabolism; osa00400 Phenylalanine, tyrosine and tryptophan biosynthesis; osa00710 Carbon fixation in photosynthetic organisms; osa00950 Isoquinoline alkaloid biosynthesis;…	Cluster 3	Clustered	10.2987	"GO:0003824 catalytic activity; GO:0004069 L-aspartate:2-oxoglutarate aminotransferase activity; GO:0005488 binding; GO:0005507 copper ion binding; GO:0008483 transaminase activity; GO:0016740 transferase activity; GO:0016769 transferase activity, transferring nitrogenous groups; GO:0043167 ion binding; GO:0043169 cation binding; GO:0046872 metal ion binding; GO:0046914 transition metal ion bindi…	PF00155	909.8	chloroplast
HORVU1Hr1G024240.1	Acyl-CoA dehydrogenase	4513.MLOC_14621.2			E	Glutaryl-CoA dehydrogenase	KOG0138	15	"Acyl-CoA dehydrogenase, N-terminal domain; Acyl-CoA dehydrogenase, middle domain; Acyl-CoA dehydrogenase, C-terminal domain"	ST	"E1.3.3.6, ACOX1, ACOX3; acyl-CoA oxidase [EC:1.3.3.6]"	K00232	osa00071 Fatty acid degradation; osa00410 beta-Alanine metabolism; osa00592 alpha-Linolenic acid metabolism; osa00640 Propanoate metabolism; osa01040 Biosynthesis of unsaturated fatty acids; osa01100 Metabolic pathways; osa01110 Biosynthesis of secondary metabolites; osa01200 Carbon metabolism; osa01212 Fatty acid metabolism; osa04146 Peroxisome		Unclustered	5.72727		PF02771; PF02770; PF00441	859	chloroplast
HORVU5Hr1G069850.14	Glucose-6-phosphate isomerase	4513.MLOC_1497.2	GO:0005975 carbohydrate metabolic process; GO:0005976 polysaccharide metabolic process; GO:0005982 starch metabolic process; GO:0006073 cellular glucan metabolic process; GO:0008152 metabolic process; GO:0009909 regulation of flower development; GO:0009911 positive regulation of flower development; GO:0009987 cellular process; GO:0043170 macromolecule metabolic process; GO:0044042 glucan metaboli…	GO:0005622 intracellular; GO:0005623 cell; GO:0005737 cytoplasm; GO:0005829 cytosol; GO:0009507 chloroplast; GO:0009526 plastid envelope; GO:0009532 plastid stroma; GO:0009536 plastid; GO:0009570 chloroplast stroma; GO:0009941 chloroplast envelope; GO:0031967 organelle envelope; GO:0031975 envelope; GO:0043226 organelle; GO:0043227 membrane-bounded organelle; GO:0043229 intracellular organelle; G…	G	Glucose-6-phosphate isomerase	KOG2446	59	Phosphoglucose isomerase	ST	"GPI, pgi; glucose-6-phosphate isomerase [EC:5.3.1.9]"	K01810	osa00010 Glycolysis / Gluconeogenesis; osa00030 Pentose phosphate pathway; osa00500 Starch and sucrose metabolism; osa00520 Amino sugar and nucleotide sugar metabolism; osa01100 Metabolic pathways; osa01110 Biosynthesis of secondary metabolites; osa01200 Carbon metabolism	Cluster 2	Seed	13.0423	"GO:0003824 catalytic activity; GO:0004347 glucose-6-phosphate isomerase activity; GO:0016853 isomerase activity; GO:0016860 intramolecular oxidoreductase activity; GO:0016861 intramolecular oxidoreductase activity, interconverting aldoses and ketoses;"	PF00342	587.4	mitochondria
HORVU6Hr1G032070.2	glyceraldehyde-3-phosphate dehydrogenase C2	4513.MLOC_15296.1	GO:0000003 reproduction; GO:0003006 developmental process involved in reproduction; GO:0005975 carbohydrate metabolic process; GO:0007275 multicellular organism development; GO:0008152 metabolic process; GO:0009555 pollen development; GO:0009719 response to endogenous stimulus; GO:0009725 response to hormone; GO:0009735 response to cytokinin; GO:0009791 post-embryonic development; GO:0009908 flow…	GO:0005622 intracellular; GO:0005623 cell; GO:0005737 cytoplasm; GO:0009536 plastid; GO:0016020 membrane; GO:0043226 organelle; GO:0043227 membrane-bounded organelle; GO:0043229 intracellular organelle; GO:0043231 intracellular membrane-bounded organelle; GO:0044424 intracellular part; GO:0044444 cytoplasmic part; GO:0044464 cell part;	G	Glyceraldehyde 3-phosphate dehydrogenase	KOG0657	35	"Glyceraldehyde 3-phosphate dehydrogenase, NAD binding domain; Glyceraldehyde 3-phosphate dehydrogenase, C-terminal domain"	ST	"GAPDH, gapA; glyceraldehyde 3-phosphate dehydrogenase [EC:1.2.1.12]"	K00134	osa00010 Glycolysis / Gluconeogenesis; osa00710 Carbon fixation in photosynthetic organisms; osa01100 Metabolic pathways; osa01110 Biosynthesis of secondary metabolites; osa01200 Carbon metabolism; osa01230 Biosynthesis of amino acids	Cluster 2	Clustered	11.2332	"GO:0003824 catalytic activity; GO:0004365 glyceraldehyde-3-phosphate dehydrogenase (NAD+) (phosphorylating) activity; GO:0005488 binding; GO:0005507 copper ion binding; GO:0008270 zinc ion binding; GO:0016491 oxidoreductase activity; GO:0016620 oxidoreductase activity, acting on the aldehyde or oxo group of donors, NAD or NADP as acceptor; GO:0016903 oxidoreductase activity, acting on the aldehy…	PF00044; PF02800	809.3	chloroplast
HORVU4Hr1G075800.1	Adenylosuccinate synthetase	4513.MLOC_15467.1	GO:0006139 nucleobase-containing compound metabolic process; GO:0006163 purine nucleotide metabolic process; GO:0006164 purine nucleotide biosynthetic process; GO:0006167 AMP biosynthetic process; GO:0006725 cellular aromatic compound metabolic process; GO:0006753 nucleoside phosphate metabolic process; GO:0006793 phosphorus metabolic process; GO:0006796 phosphate-containing compound metabolic pr…	GO:0005576 extracellular region; GO:0005622 intracellular; GO:0005623 cell; GO:0005737 cytoplasm; GO:0009507 chloroplast; GO:0009532 plastid stroma; GO:0009536 plastid; GO:0009570 chloroplast stroma; GO:0043226 organelle; GO:0043227 membrane-bounded organelle; GO:0043229 intracellular organelle; GO:0043231 intracellular membrane-bounded organelle; GO:0044422 organelle part; GO:0044424 intracellul…	F	Adenylosuccinate synthase	KOG1355	46	Adenylosuccinate synthetase	all	"purA, ADSS; adenylosuccinate synthase [EC:6.3.4.4]"	K01939	"osa00230 Purine metabolism; osa00250 Alanine, aspartate and glutamate metabolism; osa01100 Metabolic pathways"	Cluster 6	Clustered	7.29667	"GO:0003824 catalytic activity; GO:0004019 adenylosuccinate synthase activity; GO:0016874 ligase activity; GO:0016879 ligase activity, forming carbon-nitrogen bonds;"	PF00709	739.2	chloroplast
HORVU2Hr1G036950.1	Succinyl-CoA ligase [ADP-forming] subunit alpha	4513.MLOC_15935.1	GO:0006082 organic acid metabolic process; GO:0006091 generation of precursor metabolites and energy; GO:0006099 tricarboxylic acid cycle; GO:0006101 citrate metabolic process; GO:0006104 succinyl-CoA metabolic process; GO:0006105 succinate metabolic process; GO:0006139 nucleobase-containing compound metabolic process; GO:0006163 purine nucleotide metabolic process; GO:0006637 acyl-CoA metabolic …	GO:0005618 cell wall; GO:0005622 intracellular; GO:0005623 cell; GO:0005737 cytoplasm; GO:0005739 mitochondrion; GO:0005759 mitochondrial matrix; GO:0030312 external encapsulating structure; GO:0031974 membrane-enclosed lumen; GO:0043226 organelle; GO:0043227 membrane-bounded organelle; GO:0043229 intracellular organelle; GO:0043231 intracellular membrane-bounded organelle; GO:0043233 organelle l…	C	"Succinyl-CoA synthetase, alpha subunit"	KOG1255	46	CoA binding domain; CoA-ligase	ST	LSC1; succinyl-CoA synthetase alpha subunit [EC:6.2.1.4 6.2.1.5]	K01899	osa00020 Citrate cycle (TCA cycle); osa00640 Propanoate metabolism; osa01100 Metabolic pathways; osa01110 Biosynthesis of secondary metabolites; osa01200 Carbon metabolism	Cluster 2	Clustered	11.1779	"GO:0003824 catalytic activity; GO:0004774 succinate-CoA ligase activity; GO:0004775 succinate-CoA ligase (ADP-forming) activity; GO:0004776 succinate-CoA ligase (GDP-forming) activity; GO:0005488 binding; GO:0005507 copper ion binding; GO:0016874 ligase activity; GO:0016877 ligase activity, forming carbon-sulfur bonds; GO:0016878 acid-thiol ligase activity; GO:0043167 ion binding; GO:0043169 cat…	PF02629; PF00549	317.8	chloroplast
HORVU6Hr1G063570.1	S-adenosylmethionine synthase 2	4513.MLOC_17699.2		GO:0005622 intracellular; GO:0005623 cell; GO:0005737 cytoplasm; GO:0005829 cytosol; GO:0044424 intracellular part; GO:0044444 cytoplasmic part; GO:0044464 cell part;	H	S-adenosylmethionine synthetase	KOG1506	13	"S-adenosylmethionine synthetase, N-terminal domain; S-adenosylmethionine synthetase, central domain; S-adenosylmethionine synthetase, C-terminal domain"	ST	metK; S-adenosylmethionine synthetase [EC:2.5.1.6]	K00789	osa00270 Cysteine and methionine metabolism; osa01100 Metabolic pathways; osa01110 Biosynthesis of secondary metabolites; osa01230 Biosynthesis of amino acids		Unclustered	5	"GO:0003824 catalytic activity; GO:0004478 methionine adenosyltransferase activity; GO:0016740 transferase activity; GO:0016765 transferase activity, transferring alkyl or aryl (other than methyl) groups;"	PF00438; PF02772; PF02773	805.4	cytoskeleton
HORVU7Hr1G074690.1	glyceraldehyde-3-phosphate dehydrogenase C2	4513.MLOC_18233.1	GO:0008152 metabolic process; GO:0009314 response to radiation; GO:0009416 response to light stimulus; GO:0009628 response to abiotic stimulus; GO:0050896 response to stimulus; GO:0055114 oxidation-reduction process;	GO:0032991 macromolecular complex;	G	Glyceraldehyde 3-phosphate dehydrogenase	KOG0657	32	"Glyceraldehyde 3-phosphate dehydrogenase, NAD binding domain; Glyceraldehyde 3-phosphate dehydrogenase, C-terminal domain"	ST	"GAPDH, gapA; glyceraldehyde 3-phosphate dehydrogenase [EC:1.2.1.12]"	K00134	osa00010 Glycolysis / Gluconeogenesis; osa00710 Carbon fixation in photosynthetic organisms; osa01100 Metabolic pathways; osa01110 Biosynthesis of secondary metabolites; osa01200 Carbon metabolism; osa01230 Biosynthesis of amino acids	Cluster 3	Clustered	9.98551	"GO:0000166 nucleotide binding; GO:0003824 catalytic activity; GO:0004365 glyceraldehyde-3-phosphate dehydrogenase (NAD+) (phosphorylating) activity; GO:0005488 binding; GO:0016491 oxidoreductase activity; GO:0016620 oxidoreductase activity, acting on the aldehyde or oxo group of donors, NAD or NADP as acceptor; GO:0016903 oxidoreductase activity, acting on the aldehyde or oxo group of donors; GO…	PF00044; PF02800	648.7	cytoplasm
HORVU1Hr1G075550.1	ATP-dependent 6-phosphofructokinase 3	4513.MLOC_19217.1			G	Pyrophosphate-dependent phosphofructo-1-kinase	KOG2440	18	Phosphofructokinase	ST	"pfkA, PFK; 6-phosphofructokinase 1 [EC:2.7.1.11]"	K00850	osa00010 Glycolysis / Gluconeogenesis; osa00030 Pentose phosphate pathway; osa00051 Fructose and mannose metabolism; osa00052 Galactose metabolism; osa01100 Metabolic pathways; osa01110 Biosynthesis of secondary metabolites; osa01200 Carbon metabolism; osa01230 Biosynthesis of amino acids; osa03018 RNA degradation	Cluster 3	Clustered	9		PF00365	902.9	chloroplast
HORVU3Hr1G096050.1	Transaldolase 1	4513.MLOC_20070.1			G	Transaldolase	KOG2772	46	Transaldolase	ST	"E2.2.1.2, talA, talB; transaldolase [EC:2.2.1.2]"	K00616	osa00030 Pentose phosphate pathway; osa01100 Metabolic pathways; osa01110 Biosynthesis of secondary metabolites; osa01200 Carbon metabolism; osa01230 Biosynthesis of amino acids	Cluster 2	Clustered	11.4462		PF00923	743	chloroplast
HORVU2Hr1G114260.1	Glycerol kinase	4513.MLOC_20784.1	GO:0002237 response to molecule of bacterial origin; GO:0005975 carbohydrate metabolic process; GO:0006066 alcohol metabolic process; GO:0006071 glycerol metabolic process; GO:0006072 glycerol-3-phosphate metabolic process; GO:0006629 lipid metabolic process; GO:0006638 neutral lipid metabolic process; GO:0006639 acylglycerol metabolic process; GO:0006641 triglyceride metabolic process; GO:000679…	GO:0005622 intracellular; GO:0005623 cell; GO:0005737 cytoplasm; GO:0005739 mitochondrion; GO:0005829 cytosol; GO:0043226 organelle; GO:0043227 membrane-bounded organelle; GO:0043229 intracellular organelle; GO:0043231 intracellular membrane-bounded organelle; GO:0044424 intracellular part; GO:0044444 cytoplasmic part; GO:0044464 cell part;	G	Ribulose kinase and related carbohydrate kinases	KOG2517	17	"FGGY family of carbohydrate kinases, N-terminal domain; FGGY family of carbohydrate kinases, C-terminal domain"	ST	"glpK, GK; glycerol kinase [EC:2.7.1.30]"	K00864	osa00561 Glycerolipid metabolism; osa01100 Metabolic pathways; osa04626 Plant-pathogen interaction		Unclustered	8.07692	"GO:0003824 catalytic activity; GO:0004370 glycerol kinase activity; GO:0016301 kinase activity; GO:0016740 transferase activity; GO:0016772 transferase activity, transferring phosphorus-containing groups; GO:0016773 phosphotransferase activity, alcohol group as acceptor;"	PF00370; PF02782	1069.7	"cytoplasm,nucleus"
HORVU2Hr1G070090.3	"2-oxoglutarate dehydrogenase, E1 component"	4513.MLOC_25246.1	GO:0006082 organic acid metabolic process; GO:0006091 generation of precursor metabolites and energy; GO:0006099 tricarboxylic acid cycle; GO:0006101 citrate metabolic process; GO:0008152 metabolic process; GO:0009060 aerobic respiration; GO:0009987 cellular process; GO:0015980 energy derivation by oxidation of organic compounds; GO:0016999 antibiotic metabolic process; GO:0017144 drug metabolic …	GO:0005622 intracellular; GO:0005623 cell; GO:0005737 cytoplasm; GO:0005739 mitochondrion; GO:0005759 mitochondrial matrix; GO:0005947 mitochondrial alpha-ketoglutarate dehydrogenase complex; GO:0009353 mitochondrial oxoglutarate dehydrogenase complex; GO:0030062 mitochondrial tricarboxylic acid cycle enzyme complex; GO:0031974 membrane-enclosed lumen; GO:0032991 macromolecular complex; GO:004322…	G	"2-oxoglutarate dehydrogenase, E1 subunit"	KOG0450	45	"Transketolase, pyrimidine binding domain"	ST	"OGDH, sucA; 2-oxoglutarate dehydrogenase E1 component [EC:1.2.4.2]"	K00164	osa00020 Citrate cycle (TCA cycle); osa01100 Metabolic pathways; osa01110 Biosynthesis of secondary metabolites; osa01200 Carbon metabolism	Cluster 2	Clustered	12.332	"GO:0003824 catalytic activity; GO:0004591 oxoglutarate dehydrogenase (succinyl-transferring) activity; GO:0016491 oxidoreductase activity; GO:0016624 oxidoreductase activity, acting on the aldehyde or oxo group of donors, disulfide as acceptor; GO:0016903 oxidoreductase activity, acting on the aldehyde or oxo group of donors;"	PF02779	1367.4	mitochondria
HORVU7Hr1G006160.4	"6-phosphogluconate dehydrogenase, decarboxylating 1"	4513.MLOC_25686.2	GO:0000003 reproduction; GO:0006950 response to stress; GO:0006970 response to osmotic stress; GO:0008037 cell recognition; GO:0008152 metabolic process; GO:0009566 fertilization; GO:0009567 double fertilization forming a zygote and endosperm; GO:0009628 response to abiotic stimulus; GO:0009651 response to salt stress; GO:0009987 cellular process; GO:0009988 cell-cell recognition; GO:0016043 cell…	GO:0005622 intracellular; GO:0005623 cell; GO:0005737 cytoplasm; GO:0005777 peroxisome; GO:0005829 cytosol; GO:0009507 chloroplast; GO:0009532 plastid stroma; GO:0009536 plastid; GO:0009570 chloroplast stroma; GO:0019822 P4 peroxisome; GO:0042579 microbody; GO:0043226 organelle; GO:0043227 membrane-bounded organelle; GO:0043229 intracellular organelle; GO:0043231 intracellular membrane-bounded or…	G	6-phosphogluconate dehydrogenase	KOG2653	22	"NAD binding domain of 6-phosphogluconate dehydrogenase; 6-phosphogluconate dehydrogenase, C-terminal domain"	ST	"PGD, gnd, gntZ; 6-phosphogluconate dehydrogenase [EC:1.1.1.44 1.1.1.343]"	K00033	osa00030 Pentose phosphate pathway; osa00480 Glutathione metabolism; osa01100 Metabolic pathways; osa01110 Biosynthesis of secondary metabolites; osa01200 Carbon metabolism	Cluster 2	Clustered	10.9412	"GO:0003824 catalytic activity; GO:0004616 phosphogluconate dehydrogenase (decarboxylating) activity; GO:0016491 oxidoreductase activity; GO:0016614 oxidoreductase activity, acting on CH-OH group of donors; GO:0016616 oxidoreductase activity, acting on the CH-OH group of donors, NAD or NADP as acceptor;"	PF03446; PF00393	966.5	chloroplast
HORVU7Hr1G042880.2	Aldehyde dehydrogenase family 2 member C4	4513.MLOC_34526.1			C	Aldehyde dehydrogenase	KOG2450	38		Sc	ALDH; aldehyde dehydrogenase (NAD+) [EC:1.2.1.3]	K00128	"osa00010 Glycolysis / Gluconeogenesis; osa00053 Ascorbate and aldarate metabolism; osa00071 Fatty acid degradation; osa00280 Valine, leucine and isoleucine degradation; osa00310 Lysine degradation; osa00330 Arginine and proline metabolism; osa00340 Histidine metabolism; osa00380 Tryptophan metabolism; osa00410 beta-Alanine metabolism; osa00561 Glycerolipid metabolism; osa00620 Pyruvate metabolis…	Cluster 2	Clustered	10.9058			1093.2	mitochondria
HORVU2Hr1G032970.4	6-phosphogluconolactonase 1	4513.MLOC_36966.2	"GO:0006081 cellular aldehyde metabolic process; GO:0006098 pentose-phosphate shunt; GO:0006139 nucleobase-containing compound metabolic process; GO:0006725 cellular aromatic compound metabolic process; GO:0006732 coenzyme metabolic process; GO:0006733 oxidoreduction coenzyme metabolic process; GO:0006739 NADP metabolic process; GO:0006753 nucleoside phosphate metabolic process; GO:0006793 phosph…	GO:0005622 intracellular; GO:0005623 cell; GO:0005737 cytoplasm; GO:0005829 cytosol; GO:0044424 intracellular part; GO:0044444 cytoplasmic part; GO:0044464 cell part;	G	6-phosphogluconolactonase - like protein	KOG3147	22	Glucosamine-6-phosphate isomerases/6-phosphogluconolactonase	ST	"PGLS, pgl, devB; 6-phosphogluconolactonase [EC:3.1.1.31]"	K01057	osa00030 Pentose phosphate pathway; osa01100 Metabolic pathways; osa01110 Biosynthesis of secondary metabolites; osa01200 Carbon metabolism	Cluster 2	Clustered	11.8681	"GO:0003824 catalytic activity; GO:0016787 hydrolase activity; GO:0016788 hydrolase activity, acting on ester bonds; GO:0017057 6-phosphogluconolactonase activity; GO:0052689 carboxylic ester hydrolase activity;"	PF01182	348.6	cytoplasm
HORVU4Hr1G007850.2	"NADH-ubiquinone oxidoreductase 75 kDa subunit, mitochondrial"	4513.MLOC_4114.1	GO:0006091 generation of precursor metabolites and energy; GO:0006950 response to stress; GO:0006979 response to oxidative stress; GO:0008152 metabolic process; GO:0009853 photorespiration; GO:0009987 cellular process; GO:0015980 energy derivation by oxidation of organic compounds; GO:0043094 cellular metabolic compound salvage; GO:0044237 cellular metabolic process; GO:0045333 cellular respirati…	GO:0005622 intracellular; GO:0005623 cell; GO:0005737 cytoplasm; GO:0005739 mitochondrion; GO:0005740 mitochondrial envelope; GO:0005743 mitochondrial inner membrane; GO:0005746 mitochondrial respiratory chain; GO:0005747 mitochondrial respiratory chain complex I; GO:0009507 chloroplast; GO:0009536 plastid; GO:0016020 membrane; GO:0019866 organelle inner membrane; GO:0030964 NADH dehydrogenase co…	C	"NADH-ubiquinone oxidoreductase, NDUFS1/75 kDa subunit"	KOG2282	13	2Fe-2S iron-sulfur cluster binding domain; NADH-ubiquinone oxidoreductase-G iron-sulfur binding region	ST	NDUFS1; NADH dehydrogenase (ubiquinone) Fe-S protein 1 [EC:1.6.5.3 1.6.99.3]	K03934	osa00190 Oxidative phosphorylation; osa01100 Metabolic pathways		Unclustered	7	"GO:0003824 catalytic activity; GO:0003954 NADH dehydrogenase activity; GO:0005488 binding; GO:0008137 NADH dehydrogenase (ubiquinone) activity; GO:0016491 oxidoreductase activity; GO:0016651 oxidoreductase activity, acting on NAD(P)H; GO:0016655 oxidoreductase activity, acting on NAD(P)H, quinone or similar compound as acceptor; GO:0048037 cofactor binding; GO:0050136 NADH dehydrogenase (quinone…	PF13510; PF10588	1395.6	chloroplast
HORVU1Hr1G080320.2	aldehyde dehydrogenase 12A1	4513.MLOC_4273.2	GO:0006082 organic acid metabolic process; GO:0006520 cellular amino acid metabolic process; GO:0006536 glutamate metabolic process; GO:0006560 proline metabolic process; GO:0006562 proline catabolic process; GO:0006807 nitrogen compound metabolic process; GO:0006950 response to stress; GO:0006970 response to osmotic stress; GO:0008152 metabolic process; GO:0009056 catabolic process; GO:0009063 c…	GO:0005622 intracellular; GO:0005623 cell; GO:0005737 cytoplasm; GO:0005739 mitochondrion; GO:0009507 chloroplast; GO:0009536 plastid; GO:0043226 organelle; GO:0043227 membrane-bounded organelle; GO:0043229 intracellular organelle; GO:0043231 intracellular membrane-bounded organelle; GO:0044424 intracellular part; GO:0044444 cytoplasmic part; GO:0044464 cell part;	C	Aldehyde dehydrogenase	KOG2451	33		Sc	E1.2.1.88; 1-pyrroline-5-carboxylate dehydrogenase [EC:1.2.1.88]	K00294	"osa00250 Alanine, aspartate and glutamate metabolism; osa00330 Arginine and proline metabolism; osa01100 Metabolic pathways"	Cluster 2	Clustered	10.5538	"GO:0003824 catalytic activity; GO:0003842 1-pyrroline-5-carboxylate dehydrogenase activity; GO:0005488 binding; GO:0008270 zinc ion binding; GO:0016491 oxidoreductase activity; GO:0016645 oxidoreductase activity, acting on the CH-NH group of donors; GO:0016646 oxidoreductase activity, acting on the CH-NH group of donors, NAD or NADP as acceptor; GO:0043167 ion binding; GO:0043169 cation binding;…		893.3	mitochondria
HORVU1Hr1G055440.1	Nucleoside diphosphate kinase family protein	4513.MLOC_43889.4	GO:0000302 response to reactive oxygen species; GO:0006139 nucleobase-containing compound metabolic process; GO:0006165 nucleoside diphosphate phosphorylation; GO:0006725 cellular aromatic compound metabolic process; GO:0006753 nucleoside phosphate metabolic process; GO:0006793 phosphorus metabolic process; GO:0006796 phosphate-containing compound metabolic process; GO:0006807 nitrogen compound m…	GO:0005622 intracellular; GO:0005623 cell; GO:0044464 cell part;	F	Nucleoside diphosphate kinase	KOG0888	31	Nucleoside diphosphate kinase	all	"ndk, NME; nucleoside-diphosphate kinase [EC:2.7.4.6]"	K00940	osa00230 Purine metabolism; osa00240 Pyrimidine metabolism; osa01100 Metabolic pathways; osa01110 Biosynthesis of secondary metabolites; osa04016 MAPK signaling pathway - plant		Unclustered	3.15152	"GO:0003824 catalytic activity; GO:0004550 nucleoside diphosphate kinase activity; GO:0016301 kinase activity; GO:0016740 transferase activity; GO:0016772 transferase activity, transferring phosphorus-containing groups; GO:0016776 phosphotransferase activity, phosphate group as acceptor; GO:0019205 nucleobase-containing compound kinase activity;"	PF00334	306.6	cytoplasm
HORVU5Hr1G109910.2	30S ribosomal protein S5	4513.MLOC_43947.1			J	40S ribosomal protein S2/30S ribosomal protein S5	KOG0877	65	"Ribosomal protein S5, N-terminal domain; Ribosomal protein S5, C-terminal domain"	Sc	"RP-S2e, RPS2; small subunit ribosomal protein S2e"	K02981	osa03010 Ribosome	Cluster 1	Clustered	52.8968		PF00333; PF03719	166.4	chloroplast
HORVU1Hr1G080480.2	"6-phosphogluconate dehydrogenase, decarboxylating 1"	4513.MLOC_50930.3	"GO:0001101 response to acid chemical; GO:0006081 cellular aldehyde metabolic process; GO:0006098 pentose-phosphate shunt; GO:0006139 nucleobase-containing compound metabolic process; GO:0006725 cellular aromatic compound metabolic process; GO:0006732 coenzyme metabolic process; GO:0006733 oxidoreduction coenzyme metabolic process; GO:0006739 NADP metabolic process; GO:0006753 nucleoside phosphat…	GO:0005622 intracellular; GO:0005623 cell; GO:0005737 cytoplasm; GO:0005739 mitochondrion; GO:0005829 cytosol; GO:0005911 cell-cell junction; GO:0009506 plasmodesma; GO:0009507 chloroplast; GO:0009532 plastid stroma; GO:0009536 plastid; GO:0009570 chloroplast stroma; GO:0016020 membrane; GO:0030054 cell junction; GO:0043226 organelle; GO:0043227 membrane-bounded organelle; GO:0043229 intracellula…	G	6-phosphogluconate dehydrogenase	KOG2653	22	"NAD binding domain of 6-phosphogluconate dehydrogenase; 6-phosphogluconate dehydrogenase, C-terminal domain"	ST	"PGD, gnd, gntZ; 6-phosphogluconate dehydrogenase [EC:1.1.1.44 1.1.1.343]"	K00033	osa00030 Pentose phosphate pathway; osa00480 Glutathione metabolism; osa01100 Metabolic pathways; osa01110 Biosynthesis of secondary metabolites; osa01200 Carbon metabolism	Cluster 2	Clustered	10.9412	"GO:0003824 catalytic activity; GO:0008114 phosphogluconate 2-dehydrogenase activity; GO:0016491 oxidoreductase activity; GO:0016614 oxidoreductase activity, acting on CH-OH group of donors; GO:0016616 oxidoreductase activity, acting on the CH-OH group of donors, NAD or NADP as acceptor;"	PF03446; PF00393	956.8	chloroplast
HORVU7Hr1G075250.1	40S ribosomal protein S13-1	4513.MLOC_52545.1	GO:0000278 mitotic cell cycle; GO:0000281 mitotic cytokinesis; GO:0000902 cell morphogenesis; GO:0000904 cell morphogenesis involved in differentiation; GO:0000910 cytokinesis; GO:0000911 cytokinesis by cell plate formation; GO:0006412 translation; GO:0006518 peptide metabolic process; GO:0006807 nitrogen compound metabolic process; GO:0007049 cell cycle; GO:0007275 multicellular organism develop…	GO:0005618 cell wall; GO:0005622 intracellular; GO:0005623 cell; GO:0005634 nucleus; GO:0005730 nucleolus; GO:0005737 cytoplasm; GO:0005783 endoplasmic reticulum; GO:0005829 cytosol; GO:0005840 ribosome; GO:0009507 chloroplast; GO:0009536 plastid; GO:0012505 endomembrane system; GO:0015935 small ribosomal subunit; GO:0016020 membrane; GO:0022626 cytosolic ribosome; GO:0022627 cytosolic small ribo…	J	40S ribosomal protein S13	KOG0400	64	Ribosomal S13/S15 N-terminal domain; Ribosomal protein S15	Sc	"RP-S13e, RPS13; small subunit ribosomal protein S13e"	K02953	osa03010 Ribosome	Cluster 1	Clustered	52.8968	GO:0003676 nucleic acid binding; GO:0003723 RNA binding; GO:0003735 structural constituent of ribosome; GO:0005198 structural molecule activity; GO:0005488 binding; GO:0019843 rRNA binding; GO:0070181 small ribosomal subunit rRNA binding; GO:0097159 organic cyclic compound binding; GO:1901363 heterocyclic compound binding;	PF08069; PF00312	243.4	mitochondria
HORVU3Hr1G080530.5	"Phosphoglycerate mutase, 2,3-bisphosphoglycerate-independent"	4513.MLOC_52687.1		GO:0005622 intracellular; GO:0005623 cell; GO:0005737 cytoplasm; GO:0044424 intracellular part; GO:0044464 cell part;	G	Phosphoglycerate mutase	KOG4513	22	BPG-independent PGAM N-terminus (iPGM_N)	ST	"gpmI; 2,3-bisphosphoglycerate-independent phosphoglycerate mutase [EC:5.4.2.12]"	K15633	"osa00010 Glycolysis / Gluconeogenesis; osa00260 Glycine, serine and threonine metabolism; osa01100 Metabolic pathways; osa01110 Biosynthesis of secondary metabolites; osa01200 Carbon metabolism; osa01230 Biosynthesis of amino acids"	Cluster 2	Clustered	11.8681		PF06415	1129.8	mitochondria
HORVU1Hr1G075680.2	hexokinase 1	4513.MLOC_53317.2	GO:0001678 cellular glucose homeostasis; GO:0005975 carbohydrate metabolic process; GO:0006082 organic acid metabolic process; GO:0006090 pyruvate metabolic process; GO:0006091 generation of precursor metabolites and energy; GO:0006096 glycolytic process; GO:0006139 nucleobase-containing compound metabolic process; GO:0006163 purine nucleotide metabolic process; GO:0006164 purine nucleotide biosy…	GO:0005622 intracellular; GO:0005623 cell; GO:0005737 cytoplasm; GO:0005739 mitochondrion; GO:0005829 cytosol; GO:0043226 organelle; GO:0043227 membrane-bounded organelle; GO:0043229 intracellular organelle; GO:0043231 intracellular membrane-bounded organelle; GO:0044424 intracellular part; GO:0044444 cytoplasmic part; GO:0044464 cell part;	G	Hexokinase	KOG1369	18	Hexokinase; Hexokinase	ST	HK; hexokinase [EC:2.7.1.1]	K00844	osa00010 Glycolysis / Gluconeogenesis; osa00051 Fructose and mannose metabolism; osa00052 Galactose metabolism; osa00500 Starch and sucrose metabolism; osa00520 Amino sugar and nucleotide sugar metabolism; osa01100 Metabolic pathways; osa01110 Biosynthesis of secondary metabolites; osa01200 Carbon metabolism	Cluster 6	Clustered	7.62857	"GO:0003824 catalytic activity; GO:0004340 glucokinase activity; GO:0004396 hexokinase activity; GO:0008865 fructokinase activity; GO:0016301 kinase activity; GO:0016740 transferase activity; GO:0016772 transferase activity, transferring phosphorus-containing groups; GO:0016773 phosphotransferase activity, alcohol group as acceptor; GO:0019158 mannokinase activity; GO:0019200 carbohydrate kinase …	PF00349; PF03727	679.5	chloroplast
HORVU5Hr1G058950.3	enolase 1	4513.MLOC_54750.5	GO:0000902 cell morphogenesis; GO:0000904 cell morphogenesis involved in differentiation; GO:0009653 anatomical structure morphogenesis; GO:0009719 response to endogenous stimulus; GO:0009725 response to hormone; GO:0009735 response to cytokinin; GO:0009888 tissue development; GO:0009987 cellular process; GO:0010026 trichome differentiation; GO:0010033 response to organic substance; GO:0010090 tr…	GO:0005622 intracellular; GO:0005623 cell; GO:0005737 cytoplasm; GO:0009507 chloroplast; GO:0009532 plastid stroma; GO:0009536 plastid; GO:0009570 chloroplast stroma; GO:0043226 organelle; GO:0043227 membrane-bounded organelle; GO:0043229 intracellular organelle; GO:0043231 intracellular membrane-bounded organelle; GO:0044422 organelle part; GO:0044424 intracellular part; GO:0044434 chloroplast p…	G	Enolase	KOG2670	36	"Enolase, N-terminal domain; Enolase, C-terminal TIM barrel domain"	ST	"ENO, eno; enolase [EC:4.2.1.11]"	K01689	osa00010 Glycolysis / Gluconeogenesis; osa01100 Metabolic pathways; osa01110 Biosynthesis of secondary metabolites; osa01200 Carbon metabolism; osa01230 Biosynthesis of amino acids; osa03018 RNA degradation	Cluster 2	Clustered	11.6304	GO:0003824 catalytic activity; GO:0004634 phosphopyruvate hydratase activity; GO:0016829 lyase activity; GO:0016835 carbon-oxygen lyase activity; GO:0016836 hydro-lyase activity;	PF03952; PF00113	868.6	chloroplast
HORVU3Hr1G070300.2	ATP-dependent 6-phosphofructokinase 3	4513.MLOC_55468.2			G	Pyrophosphate-dependent phosphofructo-1-kinase	KOG2440	15	Phosphofructokinase	ST	"pfkA, PFK; 6-phosphofructokinase 1 [EC:2.7.1.11]"	K00850	osa00010 Glycolysis / Gluconeogenesis; osa00030 Pentose phosphate pathway; osa00051 Fructose and mannose metabolism; osa00052 Galactose metabolism; osa01100 Metabolic pathways; osa01110 Biosynthesis of secondary metabolites; osa01200 Carbon metabolism; osa01230 Biosynthesis of amino acids; osa03018 RNA degradation	Cluster 6	Clustered	7.56364		PF00365	1135.9	chloroplast
HORVU3Hr1G049610.1	Carbamoyl-phosphate synthase large chain	4513.MLOC_5725.1	GO:0000050 urea cycle; GO:0006082 organic acid metabolic process; GO:0006520 cellular amino acid metabolic process; GO:0006525 arginine metabolic process; GO:0006526 arginine biosynthetic process; GO:0006807 nitrogen compound metabolic process; GO:0006950 response to stress; GO:0007154 cell communication; GO:0008152 metabolic process; GO:0008652 cellular amino acid biosynthetic process; GO:000905…	GO:0005622 intracellular; GO:0005623 cell; GO:0005737 cytoplasm; GO:0005951 carbamoyl-phosphate synthase complex; GO:0009507 chloroplast; GO:0009532 plastid stroma; GO:0009536 plastid; GO:0009570 chloroplast stroma; GO:0016020 membrane; GO:0032991 macromolecular complex; GO:0043226 organelle; GO:0043227 membrane-bounded organelle; GO:0043229 intracellular organelle; GO:0043231 intracellular membr…	F	"Multifunctional pyrimidine synthesis protein CAD (includes carbamoyl-phophate synthetase, aspartate transcarbamylase, and glutamine amidotransferase)"	KOG0370	20	"Carbamoyl-phosphate synthase L chain, ATP binding domain; Carbamoyl-phosphate synthetase large chain, oligomerisation domain; MGS-like domain"	ST	"carB, CPA2; carbamoyl-phosphate synthase large subunit [EC:6.3.5.5]"	K01955	"osa00240 Pyrimidine metabolism; osa00250 Alanine, aspartate and glutamate metabolism; osa01100 Metabolic pathways"	Cluster 6	Clustered	7.91209	"GO:0003824 catalytic activity; GO:0004087 carbamoyl-phosphate synthase (ammonia) activity; GO:0004088 carbamoyl-phosphate synthase (glutamine-hydrolyzing) activity; GO:0016874 ligase activity; GO:0016879 ligase activity, forming carbon-nitrogen bonds; GO:0016884 carbon-nitrogen ligase activity, with glutamine as amido-N-donor;"	PF02786; PF02787; PF02142	2311.2	chloroplast
HORVU4Hr1G008470.1	Dihydroxyacetone kinase	4513.MLOC_57872.1			G	Dihydroxyacetone kinase/glycerone kinase	KOG2426	5		ST	"DAK, TKFC; triose/dihydroxyacetone kinase / FAD-AMP lyase (cyclizing) [EC:2.7.1.28 2.7.1.29 4.6.1.15]"	K00863	osa00051 Fructose and mannose metabolism; osa00561 Glycerolipid metabolism; osa01100 Metabolic pathways; osa01200 Carbon metabolism		Unclustered	3			1139.4	cytoplasm
HORVU7Hr1G109770.1	V-type ATP synthase alpha chain	4513.MLOC_59546.1	GO:0006810 transport; GO:0006811 ion transport; GO:0006812 cation transport; GO:0006950 response to stress; GO:0006970 response to osmotic stress; GO:0006996 organelle organization; GO:0007030 Golgi organization; GO:0007275 multicellular organism development; GO:0009555 pollen development; GO:0009628 response to abiotic stimulus; GO:0009651 response to salt stress; GO:0009987 cellular process; GO…	GO:0000325 plant-type vacuole; GO:0005576 extracellular region; GO:0005618 cell wall; GO:0005622 intracellular; GO:0005623 cell; GO:0005737 cytoplasm; GO:0005773 vacuole; GO:0005774 vacuolar membrane; GO:0005794 Golgi apparatus; GO:0005886 plasma membrane; GO:0005911 cell-cell junction; GO:0009506 plasmodesma; GO:0009507 chloroplast; GO:0009526 plastid envelope; GO:0009536 plastid; GO:0009941 chl…	C	"Vacuolar H+-ATPase V1 sector, subunit A"	KOG1352	13	"ATP synthase alpha/beta family, beta-barrel domain; ATP synthase alpha/beta family, nucleotide-binding domain"	ST	"ATPeV1A, ATP6A; V-type H+-transporting ATPase subunit A [EC:3.6.3.14]"	K02145	osa00190 Oxidative phosphorylation; osa01100 Metabolic pathways; osa04145 Phagosome	Cluster 5	Clustered	3.42857	"GO:0002020 protease binding; GO:0003824 catalytic activity; GO:0005215 transporter activity; GO:0005488 binding; GO:0005515 protein binding; GO:0008324 cation transmembrane transporter activity; GO:0015075 ion transmembrane transporter activity; GO:0015077 monovalent inorganic cation transmembrane transporter activity; GO:0015078 hydrogen ion transmembrane transporter activity; GO:0015318 inorga…	PF02874; PF00006	1211.1	nucleus
HORVU6Hr1G070270.5	ATP-dependent 6-phosphofructokinase 7	4513.MLOC_60124.3			G	Pyrophosphate-dependent phosphofructo-1-kinase	KOG2440	14	Phosphofructokinase	ST	"pfp, PFP; diphosphate-dependent phosphofructokinase [EC:2.7.1.90]"	K00895	osa00010 Glycolysis / Gluconeogenesis; osa00030 Pentose phosphate pathway; osa00051 Fructose and mannose metabolism; osa01100 Metabolic pathways; osa01110 Biosynthesis of secondary metabolites	Cluster 6	Clustered	8.59091		PF00365	1228.8	chloroplast
HORVU4Hr1G007620.2	phosphoglucomutase	4513.MLOC_62030.2	GO:0000271 polysaccharide biosynthetic process; GO:0005975 carbohydrate metabolic process; GO:0005976 polysaccharide metabolic process; GO:0005977 glycogen metabolic process; GO:0005978 glycogen biosynthetic process; GO:0005982 starch metabolic process; GO:0005996 monosaccharide metabolic process; GO:0006006 glucose metabolic process; GO:0006012 galactose metabolic process; GO:0006073 cellular gl…	GO:0005622 intracellular; GO:0005623 cell; GO:0005634 nucleus; GO:0005737 cytoplasm; GO:0005829 cytosol; GO:0005886 plasma membrane; GO:0009507 chloroplast; GO:0009526 plastid envelope; GO:0009532 plastid stroma; GO:0009536 plastid; GO:0009570 chloroplast stroma; GO:0010319 stromule; GO:0016020 membrane; GO:0031967 organelle envelope; GO:0031975 envelope; GO:0043226 organelle; GO:0043227 membrane…	G	Phosphoglucomutase	KOG0625	57	"Phosphoglucomutase/phosphomannomutase, alpha/beta/alpha domain I; Phosphoglucomutase/phosphomannomutase, alpha/beta/alpha domain II; Phosphoglucomutase/phosphomannomutase, alpha/beta/alpha domain III"	ST	pgm; phosphoglucomutase [EC:5.4.2.2]	K01835	osa00010 Glycolysis / Gluconeogenesis; osa00030 Pentose phosphate pathway; osa00052 Galactose metabolism; osa00230 Purine metabolism; osa00500 Starch and sucrose metabolism; osa00520 Amino sugar and nucleotide sugar metabolism; osa01100 Metabolic pathways; osa01110 Biosynthesis of secondary metabolites	Cluster 2	Clustered	10.7882	"GO:0003824 catalytic activity; GO:0004614 phosphoglucomutase activity; GO:0016853 isomerase activity; GO:0016866 intramolecular transferase activity; GO:0016868 intramolecular transferase activity, phosphotransferases;"	PF02878; PF02879; PF02880	1198.7	chloroplast
HORVU6Hr1G031480.15	Aldehyde dehydrogenase family 2 member C4	4513.MLOC_62667.3	GO:0001505 regulation of neurotransmitter levels; GO:0006082 organic acid metabolic process; GO:0006105 succinate metabolic process; GO:0006520 cellular amino acid metabolic process; GO:0006536 glutamate metabolic process; GO:0006538 glutamate catabolic process; GO:0006540 glutamate decarboxylation to succinate; GO:0006807 nitrogen compound metabolic process; GO:0008152 metabolic process; GO:0009…	GO:0005622 intracellular; GO:0005623 cell; GO:0005737 cytoplasm; GO:0005739 mitochondrion; GO:0005759 mitochondrial matrix; GO:0031974 membrane-enclosed lumen; GO:0043226 organelle; GO:0043227 membrane-bounded organelle; GO:0043229 intracellular organelle; GO:0043231 intracellular membrane-bounded organelle; GO:0043233 organelle lumen; GO:0044422 organelle part; GO:0044424 intracellular part; GO:…	C	Aldehyde dehydrogenase	KOG2451	39		Sc	"SSADH; succinate-semialdehyde dehydrogenase, mitochondrial [EC:1.2.1.24]"	K17761	"osa00250 Alanine, aspartate and glutamate metabolism; osa00650 Butanoate metabolism; osa01100 Metabolic pathways"	Cluster 2	Clustered	10.5538	"GO:0000166 nucleotide binding; GO:0003824 catalytic activity; GO:0004777 succinate-semialdehyde dehydrogenase (NAD+) activity; GO:0005488 binding; GO:0016491 oxidoreductase activity; GO:0016620 oxidoreductase activity, acting on the aldehyde or oxo group of donors, NAD or NADP as acceptor; GO:0016903 oxidoreductase activity, acting on the aldehyde or oxo group of donors; GO:0036094 small molecul…		1079.3	chloroplast
HORVU6Hr1G015500.1	L-lactate dehydrogenase A	4513.MLOC_62815.3			C	Lactate dehydrogenase	KOG1495	43	"lactate/malate dehydrogenase, alpha/beta C-terminal domain"	ST	"LDH, ldh; L-lactate dehydrogenase [EC:1.1.1.27]"	K00016	osa00010 Glycolysis / Gluconeogenesis; osa00270 Cysteine and methionine metabolism; osa00620 Pyruvate metabolism; osa00640 Propanoate metabolism; osa01100 Metabolic pathways; osa01110 Biosynthesis of secondary metabolites	Cluster 2	Clustered	11.9788		PF02866	690.6	cytoplasm
HORVU6Hr1G091950.9	Aconitate hydratase 1	4513.MLOC_65580.3			AJ	RNA-binding translational regulator IRP (aconitase superfamily)	KOG0452	21	Aconitase C-terminal domain	ST	"ACO, acnA; aconitate hydratase [EC:4.2.1.3]"	K01681	osa00020 Citrate cycle (TCA cycle); osa00630 Glyoxylate and dicarboxylate metabolism; osa01100 Metabolic pathways; osa01110 Biosynthesis of secondary metabolites; osa01200 Carbon metabolism; osa01210 2-Oxocarboxylic acid metabolism; osa01230 Biosynthesis of amino acids	Cluster 6	Clustered	8.16176		PF00694	1666	cytoplasm
HORVU7Hr1G040550.1	Pyrophosphate--fructose 6-phosphate 1-phosphotransferase	4513.MLOC_65749.2	GO:0000003 reproduction; GO:0003006 developmental process involved in reproduction; GO:0005975 carbohydrate metabolic process; GO:0006793 phosphorus metabolic process; GO:0006796 phosphate-containing compound metabolic process; GO:0007275 multicellular organism development; GO:0008152 metabolic process; GO:0009719 response to endogenous stimulus; GO:0009725 response to hormone; GO:0009735 respons…	GO:0005618 cell wall; GO:0005622 intracellular; GO:0005623 cell; GO:0005737 cytoplasm; GO:0005829 cytosol; GO:0016020 membrane; GO:0030312 external encapsulating structure; GO:0044424 intracellular part; GO:0044444 cytoplasmic part; GO:0044464 cell part; GO:0071944 cell periphery;	G	Pyrophosphate-dependent phosphofructo-1-kinase	KOG2440	15	Phosphofructokinase	ST	"pfp, PFP; diphosphate-dependent phosphofructokinase [EC:2.7.1.90]"	K00895	osa00010 Glycolysis / Gluconeogenesis; osa00030 Pentose phosphate pathway; osa00051 Fructose and mannose metabolism; osa01100 Metabolic pathways; osa01110 Biosynthesis of secondary metabolites	Cluster 6	Seed	8.59091	"GO:0003824 catalytic activity; GO:0008443 phosphofructokinase activity; GO:0016301 kinase activity; GO:0016740 transferase activity; GO:0016772 transferase activity, transferring phosphorus-containing groups; GO:0016773 phosphotransferase activity, alcohol group as acceptor; GO:0019200 carbohydrate kinase activity; GO:0047334 diphosphate-fructose-6-phosphate 1-phosphotransferase activity;"	PF00365	1128.6	mitochondria
HORVU1Hr1G024710.2	60S ribosomal protein L10-2	4513.MLOC_66332.1	GO:0000027 ribosomal large subunit assembly; GO:0002252 immune effector process; GO:0002376 immune system process; GO:0006412 translation; GO:0006518 peptide metabolic process; GO:0006807 nitrogen compound metabolic process; GO:0006950 response to stress; GO:0006952 defense response; GO:0006996 organelle organization; GO:0008152 metabolic process; GO:0009058 biosynthetic process; GO:0009059 macro…	GO:0005622 intracellular; GO:0005623 cell; GO:0005634 nucleus; GO:0005730 nucleolus; GO:0005737 cytoplasm; GO:0005773 vacuole; GO:0005774 vacuolar membrane; GO:0005829 cytosol; GO:0005840 ribosome; GO:0005844 polysome; GO:0009507 chloroplast; GO:0009526 plastid envelope; GO:0009536 plastid; GO:0009941 chloroplast envelope; GO:0015934 large ribosomal subunit; GO:0016020 membrane; GO:0022625 cytoso…	J	60s ribosomal protein L10	KOG0857	62		Sc	"RP-L10e, RPL10; large subunit ribosomal protein L10e"	K02866	osa03010 Ribosome	Cluster 1	Clustered	52.8968	GO:0003676 nucleic acid binding; GO:0003723 RNA binding; GO:0003729 mRNA binding; GO:0003735 structural constituent of ribosome; GO:0005198 structural molecule activity; GO:0005488 binding; GO:0097159 organic cyclic compound binding; GO:1901363 heterocyclic compound binding;		454.5	chloroplast
HORVU6Hr1G031830.4	phosphoglycerate kinase	4513.MLOC_67009.1		GO:0005622 intracellular; GO:0005623 cell; GO:0005737 cytoplasm; GO:0044424 intracellular part; GO:0044464 cell part;	G	3-phosphoglycerate kinase	KOG1367	42	Phosphoglycerate kinase	ST	"PGK, pgk; phosphoglycerate kinase [EC:2.7.2.3]"	K00927	osa00010 Glycolysis / Gluconeogenesis; osa00710 Carbon fixation in photosynthetic organisms; osa01100 Metabolic pathways; osa01110 Biosynthesis of secondary metabolites; osa01200 Carbon metabolism; osa01230 Biosynthesis of amino acids	Cluster 2	Clustered	10.9565		PF00162	770	chloroplast
HORVU5Hr1G104700.3	glutamate dehydrogenase 1	4513.MLOC_69020.1	GO:0006807 nitrogen compound metabolic process; GO:0006950 response to stress; GO:0006970 response to osmotic stress; GO:0006995 cellular response to nitrogen starvation; GO:0007154 cell communication; GO:0008152 metabolic process; GO:0009267 cellular response to starvation; GO:0009314 response to radiation; GO:0009416 response to light stimulus; GO:0009605 response to external stimulus; GO:00096…	GO:0005622 intracellular; GO:0005623 cell; GO:0005737 cytoplasm; GO:0005739 mitochondrion; GO:0043226 organelle; GO:0043227 membrane-bounded organelle; GO:0043229 intracellular organelle; GO:0043231 intracellular membrane-bounded organelle; GO:0044424 intracellular part; GO:0044444 cytoplasmic part; GO:0044464 cell part;	E	Glutamate/leucine/phenylalanine/valine dehydrogenases	KOG2250	42	"Glu/Leu/Phe/Val dehydrogenase, dimerisation domain; Glutamate/Leucine/Phenylalanine/Valine dehydrogenase"	Sc	"GLUD1_2, gdhA; glutamate dehydrogenase (NAD(P)+) [EC:1.4.1.3]"	K00261	"osa00220 Arginine biosynthesis; osa00250 Alanine, aspartate and glutamate metabolism; osa00910 Nitrogen metabolism; osa01100 Metabolic pathways; osa01200 Carbon metabolism"	Cluster 2	Clustered	12.0652	"GO:0000166 nucleotide binding; GO:0003824 catalytic activity; GO:0004353 glutamate dehydrogenase [NAD(P)+] activity; GO:0005488 binding; GO:0005507 copper ion binding; GO:0005524 ATP binding; GO:0008144 drug binding; GO:0008270 zinc ion binding; GO:0016491 oxidoreductase activity; GO:0016638 oxidoreductase activity, acting on the CH-NH2 group of donors; GO:0016639 oxidoreductase activity, acting…	PF02812; PF00208	896.7	mitochondria
HORVU3Hr1G059060.2	Isocitrate dehydrogenase [NADP]	4513.MLOC_69600.1			C	NADP-dependent isocitrate dehydrogenase	KOG1526	47	Isocitrate/isopropylmalate dehydrogenase	ST	"IDH1, IDH2, icd; isocitrate dehydrogenase [EC:1.1.1.42]"	K00031	osa00020 Citrate cycle (TCA cycle); osa00480 Glutathione metabolism; osa01100 Metabolic pathways; osa01110 Biosynthesis of secondary metabolites; osa01200 Carbon metabolism; osa01210 2-Oxocarboxylic acid metabolism; osa01230 Biosynthesis of amino acids; osa04146 Peroxisome	Cluster 2	Clustered	12.5974		PF00180	954.5	chloroplast
HORVU5Hr1G043190.2	2-isopropylmalate synthase 1	4513.MLOC_69804.2	GO:0001101 response to acid chemical; GO:0006082 organic acid metabolic process; GO:0006520 cellular amino acid metabolic process; GO:0006551 leucine metabolic process; GO:0006790 sulfur compound metabolic process; GO:0006807 nitrogen compound metabolic process; GO:0006950 response to stress; GO:0008152 metabolic process; GO:0008652 cellular amino acid biosynthetic process; GO:0009058 biosyntheti…	GO:0005622 intracellular; GO:0005623 cell; GO:0005737 cytoplasm; GO:0009507 chloroplast; GO:0009526 plastid envelope; GO:0009532 plastid stroma; GO:0009536 plastid; GO:0009570 chloroplast stroma; GO:0009941 chloroplast envelope; GO:0031967 organelle envelope; GO:0031975 envelope; GO:0043226 organelle; GO:0043227 membrane-bounded organelle; GO:0043229 intracellular organelle; GO:0043231 intracellu…	E	Alpha-isopropylmalate synthase/homocitrate synthase	KOG2367	22	HMGL-like; LeuA allosteric (dimerisation) domain	ST	"leuA, IMS; 2-isopropylmalate synthase [EC:2.3.3.13]"	K01649	"osa00290 Valine, leucine and isoleucine biosynthesis; osa00620 Pyruvate metabolism; osa01100 Metabolic pathways; osa01110 Biosynthesis of secondary metabolites; osa01210 2-Oxocarboxylic acid metabolism; osa01230 Biosynthesis of amino acids"	Cluster 6	Clustered	7.275	"GO:0003824 catalytic activity; GO:0003852 2-isopropylmalate synthase activity; GO:0010177 2-(2'-methylthio)ethylmalate synthase activity; GO:0016740 transferase activity; GO:0016746 transferase activity, transferring acyl groups; GO:0046912 transferase activity, transferring acyl groups, acyl groups converted into alkyl on transfer;"	PF00682; PF08502	1218.8	chloroplast
HORVU6Hr1G054520.3	glyceraldehyde-3-phosphate dehydrogenase C2	4513.MLOC_72170.2	GO:0006950 response to stress; GO:0008152 metabolic process; GO:0009266 response to temperature stimulus; GO:0009408 response to heat; GO:0009628 response to abiotic stimulus; GO:0034059 response to anoxia; GO:0036293 response to decreased oxygen levels; GO:0050896 response to stimulus; GO:0055114 oxidation-reduction process; GO:0070482 response to oxygen levels;	GO:0032991 macromolecular complex;	G	Glyceraldehyde 3-phosphate dehydrogenase	KOG0657	31	"Glyceraldehyde 3-phosphate dehydrogenase, NAD binding domain; Glyceraldehyde 3-phosphate dehydrogenase, C-terminal domain"	ST	"GAPDH, gapA; glyceraldehyde 3-phosphate dehydrogenase [EC:1.2.1.12]"	K00134	osa00010 Glycolysis / Gluconeogenesis; osa00710 Carbon fixation in photosynthetic organisms; osa01100 Metabolic pathways; osa01110 Biosynthesis of secondary metabolites; osa01200 Carbon metabolism; osa01230 Biosynthesis of amino acids	Cluster 2	Clustered	12.2353	"GO:0000166 nucleotide binding; GO:0003824 catalytic activity; GO:0004365 glyceraldehyde-3-phosphate dehydrogenase (NAD+) (phosphorylating) activity; GO:0005488 binding; GO:0016491 oxidoreductase activity; GO:0016620 oxidoreductase activity, acting on the aldehyde or oxo group of donors, NAD or NADP as acceptor; GO:0016903 oxidoreductase activity, acting on the aldehyde or oxo group of donors; GO…	PF00044; PF02800	646	cytoplasm
HORVU3Hr1G088540.1	fructose-bisphosphate aldolase 2	4513.MLOC_73299.1	GO:0005975 carbohydrate metabolic process; GO:0005984 disaccharide metabolic process; GO:0005985 sucrose metabolic process; GO:0005986 sucrose biosynthetic process; GO:0005996 monosaccharide metabolic process; GO:0006006 glucose metabolic process; GO:0006082 organic acid metabolic process; GO:0006090 pyruvate metabolic process; GO:0006091 generation of precursor metabolites and energy; GO:0006094…	GO:0005622 intracellular; GO:0005623 cell; GO:0005737 cytoplasm; GO:0005829 cytosol; GO:0044424 intracellular part; GO:0044444 cytoplasmic part; GO:0044464 cell part;	G	Fructose-biphosphate aldolase	KOG1557	31	Fructose-bisphosphate aldolase class-I	ST	"ALDO; fructose-bisphosphate aldolase, class I [EC:4.1.2.13]"	K01623	osa00010 Glycolysis / Gluconeogenesis; osa00030 Pentose phosphate pathway; osa00051 Fructose and mannose metabolism; osa00710 Carbon fixation in photosynthetic organisms; osa01100 Metabolic pathways; osa01110 Biosynthesis of secondary metabolites; osa01200 Carbon metabolism; osa01230 Biosynthesis of amino acids	Cluster 2	Clustered	12.7524	GO:0003824 catalytic activity; GO:0004332 fructose-bisphosphate aldolase activity; GO:0016829 lyase activity; GO:0016830 carbon-carbon lyase activity; GO:0016832 aldehyde-lyase activity;	PF00274	714.1	chloroplast
HORVU1Hr1G041250.5	Malate dehydrogenase	4513.MLOC_75045.2	GO:0006082 organic acid metabolic process; GO:0006091 generation of precursor metabolites and energy; GO:0006099 tricarboxylic acid cycle; GO:0006101 citrate metabolic process; GO:0006107 oxaloacetate metabolic process; GO:0006108 malate metabolic process; GO:0006139 nucleobase-containing compound metabolic process; GO:0006725 cellular aromatic compound metabolic process; GO:0006732 coenzyme meta…	GO:0005576 extracellular region; GO:0005622 intracellular; GO:0005623 cell; GO:0005634 nucleus; GO:0005737 cytoplasm; GO:0005773 vacuole; GO:0005774 vacuolar membrane; GO:0005829 cytosol; GO:0005886 plasma membrane; GO:0005911 cell-cell junction; GO:0009506 plasmodesma; GO:0009507 chloroplast; GO:0009532 plastid stroma; GO:0009536 plastid; GO:0009570 chloroplast stroma; GO:0016020 membrane; GO:00…	C	Malate dehydrogenase	KOG1496	38	"lactate/malate dehydrogenase, alpha/beta C-terminal domain"	ST	MDH1; malate dehydrogenase [EC:1.1.1.37]	K00025	osa00020 Citrate cycle (TCA cycle); osa00270 Cysteine and methionine metabolism; osa00620 Pyruvate metabolism; osa00630 Glyoxylate and dicarboxylate metabolism; osa00710 Carbon fixation in photosynthetic organisms; osa01100 Metabolic pathways; osa01110 Biosynthesis of secondary metabolites; osa01200 Carbon metabolism	Cluster 2	Clustered	11.2172	"GO:0003824 catalytic activity; GO:0016491 oxidoreductase activity; GO:0016614 oxidoreductase activity, acting on CH-OH group of donors; GO:0016615 malate dehydrogenase activity; GO:0016616 oxidoreductase activity, acting on the CH-OH group of donors, NAD or NADP as acceptor; GO:0030060 L-malate dehydrogenase activity;"	PF02866	607.1	cytoplasm
HORVU7Hr1G121700.1	catalase 2	4513.MLOC_76546.1	GO:0000302 response to reactive oxygen species; GO:0001101 response to acid chemical; GO:0006950 response to stress; GO:0006979 response to oxidative stress; GO:0008152 metabolic process; GO:0009056 catabolic process; GO:0009266 response to temperature stimulus; GO:0009409 response to cold; GO:0009410 response to xenobiotic stimulus; GO:0009628 response to abiotic stimulus; GO:0009631 cold acclim…	GO:0005622 intracellular; GO:0005623 cell; GO:0005737 cytoplasm; GO:0005739 mitochondrion; GO:0005777 peroxisome; GO:0042579 microbody; GO:0043226 organelle; GO:0043227 membrane-bounded organelle; GO:0043229 intracellular organelle; GO:0043231 intracellular membrane-bounded organelle; GO:0044424 intracellular part; GO:0044444 cytoplasmic part; GO:0044464 cell part;	P	Catalase	KOG0047	39	Catalase	Sc	"katE, CAT, catB, srpA; catalase [EC:1.11.1.6]"	K03781	osa00380 Tryptophan metabolism; osa00630 Glyoxylate and dicarboxylate metabolism; osa01100 Metabolic pathways; osa01110 Biosynthesis of secondary metabolites; osa01200 Carbon metabolism; osa04016 MAPK signaling pathway - plant; osa04146 Peroxisome	Cluster 3	Clustered	9.89474	"GO:0003824 catalytic activity; GO:0004096 catalase activity; GO:0004601 peroxidase activity; GO:0005488 binding; GO:0016209 antioxidant activity; GO:0016491 oxidoreductase activity; GO:0016684 oxidoreductase activity, acting on peroxide as acceptor; GO:0020037 heme binding; GO:0046906 tetrapyrrole binding; GO:0048037 cofactor binding; GO:0097159 organic cyclic compound binding; GO:1901363 hetero…	PF00199	911.4	nucleus
HORVU7Hr1G073720.5	60S acidic ribosomal protein P0	4513.MLOC_7688.1	GO:0006950 response to stress; GO:0009628 response to abiotic stimulus; GO:0034059 response to anoxia; GO:0036293 response to decreased oxygen levels; GO:0050896 response to stimulus; GO:0070482 response to oxygen levels;	GO:0005622 intracellular; GO:0005623 cell; GO:0005737 cytoplasm; GO:0005829 cytosol; GO:0005840 ribosome; GO:0015934 large ribosomal subunit; GO:0022625 cytosolic large ribosomal subunit; GO:0022626 cytosolic ribosome; GO:0032991 macromolecular complex; GO:0043226 organelle; GO:0043228 non-membrane-bounded organelle; GO:0043229 intracellular organelle; GO:0043232 intracellular non-membrane-bounde…	J	60S acidic ribosomal protein P0	KOG0815	70		Sc	"RP-LP0, RPLP0; large subunit ribosomal protein LP0"	K02941	osa03010 Ribosome	Cluster 1	Clustered	52.8968	GO:0003735 structural constituent of ribosome; GO:0005198 structural molecule activity; GO:0005488 binding; GO:0044877 macromolecular complex binding;		551.6	chloroplast
HORVU2Hr1G110110.1	serine hydroxymethyltransferase 4	4513.MLOC_80158.1			H	Glycine/serine hydroxymethyltransferase	KOG2467	31	Serine hydroxymethyltransferase	ST	"glyA, SHMT; glycine hydroxymethyltransferase [EC:2.1.2.1]"	K00600	"osa00260 Glycine, serine and threonine metabolism; osa00460 Cyanoamino acid metabolism; osa00630 Glyoxylate and dicarboxylate metabolism; osa00670 One carbon pool by folate; osa01100 Metabolic pathways; osa01110 Biosynthesis of secondary metabolites; osa01200 Carbon metabolism; osa01230 Biosynthesis of amino acids"	Cluster 6	Clustered	7.4269		PF00464	368.2	cytoplasm
HORVU6Hr1G003470.2	aspartate aminotransferase 1	4513.MLOC_80438.1	GO:0006082 organic acid metabolic process; GO:0006103 2-oxoglutarate metabolic process; GO:0006520 cellular amino acid metabolic process; GO:0006531 aspartate metabolic process; GO:0006536 glutamate metabolic process; GO:0006807 nitrogen compound metabolic process; GO:0008152 metabolic process; GO:0009064 glutamine family amino acid metabolic process; GO:0009066 aspartate family amino acid metabo…	GO:0005622 intracellular; GO:0005623 cell; GO:0005737 cytoplasm; GO:0005739 mitochondrion; GO:0043226 organelle; GO:0043227 membrane-bounded organelle; GO:0043229 intracellular organelle; GO:0043231 intracellular membrane-bounded organelle; GO:0044424 intracellular part; GO:0044444 cytoplasmic part; GO:0044464 cell part;	E	Aspartate aminotransferase/Glutamic oxaloacetic transaminase AAT1/GOT2	KOG1411	35	Aminotransferase class I and II	Sc	"GOT2; aspartate aminotransferase, mitochondrial [EC:2.6.1.1]"	K14455	"osa00220 Arginine biosynthesis; osa00250 Alanine, aspartate and glutamate metabolism; osa00270 Cysteine and methionine metabolism; osa00330 Arginine and proline metabolism; osa00350 Tyrosine metabolism; osa00360 Phenylalanine metabolism; osa00400 Phenylalanine, tyrosine and tryptophan biosynthesis; osa00710 Carbon fixation in photosynthetic organisms; osa00950 Isoquinoline alkaloid biosynthesis;…	Cluster 3	Seed	10.2987	"GO:0003824 catalytic activity; GO:0004069 L-aspartate:2-oxoglutarate aminotransferase activity; GO:0005488 binding; GO:0005507 copper ion binding; GO:0008483 transaminase activity; GO:0016740 transferase activity; GO:0016769 transferase activity, transferring nitrogenous groups; GO:0043167 ion binding; GO:0043169 cation binding; GO:0046872 metal ion binding; GO:0046914 transition metal ion bindi…	PF00155	704.5	chloroplast
HORVU1Hr1G095100.1	ATP-dependent RNA helicase DeaD	4513.MLOC_10478.2			A	ATP-dependent RNA helicase	KOG0329	18	DEAD/DEAH box helicase	ST	"UAP56, BAT1, SUB2; ATP-dependent RNA helicase UAP56/SUB2 [EC:3.6.4.13]"	K12812	osa03013 RNA transport; osa03015 mRNA surveillance pathway; osa03040 Spliceosome		Unclustered	10.859		PF00270	783.9	nucleus
HORVU6Hr1G009400.2	60S ribosomal protein L13-1	4513.MLOC_13819.1			J	60S Ribosomal protein L13	KOG3295	58		Sc	"RP-L13e, RPL13; large subunit ribosomal protein L13e"	K02873	osa03010 Ribosome	Cluster 1	Clustered	52.8968			402.9	chloroplast
HORVU2Hr1G035400.1	Eukaryotic peptide chain release factor subunit 1-3	4513.MLOC_33306.1	GO:0006412 translation; GO:0006415 translational termination; GO:0006518 peptide metabolic process; GO:0006807 nitrogen compound metabolic process; GO:0008152 metabolic process; GO:0009058 biosynthetic process; GO:0009059 macromolecule biosynthetic process; GO:0009987 cellular process; GO:0010467 gene expression; GO:0016043 cellular component organization; GO:0019538 protein metabolic process; GO…	GO:0005622 intracellular; GO:0005623 cell; GO:0005737 cytoplasm; GO:0005829 cytosol; GO:0005886 plasma membrane; GO:0016020 membrane; GO:0044424 intracellular part; GO:0044444 cytoplasmic part; GO:0044464 cell part; GO:0071944 cell periphery;	J	Peptide chain release factor 1 (eRF1)	KOG0688	58	eRF1 domain 1; eRF1 domain 2; eRF1 domain 3	ST	"ETF1, ERF1; peptide chain release factor subunit 1"	K03265	osa03015 mRNA surveillance pathway	Cluster 1	Clustered	52.8968	"GO:0003676 nucleic acid binding; GO:0003723 RNA binding; GO:0003747 translation release factor activity; GO:0005488 binding; GO:0008079 translation termination factor activity; GO:0008135 translation factor activity, RNA binding; GO:0097159 organic cyclic compound binding; GO:1901363 heterocyclic compound binding;"	PF03463; PF03464; PF03465	864.4	cytoplasm
HORVU4Hr1G075710.1	60S ribosomal protein L4-1	4513.MLOC_34840.2	GO:0002181 cytoplasmic translation; GO:0006412 translation; GO:0006518 peptide metabolic process; GO:0006807 nitrogen compound metabolic process; GO:0008152 metabolic process; GO:0009058 biosynthetic process; GO:0009059 macromolecule biosynthetic process; GO:0009719 response to endogenous stimulus; GO:0009725 response to hormone; GO:0009735 response to cytokinin; GO:0009987 cellular process; GO:0…	GO:0005618 cell wall; GO:0005622 intracellular; GO:0005623 cell; GO:0005634 nucleus; GO:0005730 nucleolus; GO:0005737 cytoplasm; GO:0005773 vacuole; GO:0005774 vacuolar membrane; GO:0005829 cytosol; GO:0005840 ribosome; GO:0005844 polysome; GO:0005886 plasma membrane; GO:0005911 cell-cell junction; GO:0009506 plasmodesma; GO:0009507 chloroplast; GO:0009536 plastid; GO:0015934 large ribosomal subu…	J	Ribosomal protein RPL1/RPL2/RL4L4	KOG1475	62	60S ribosomal protein L4 C-terminal domain	Sc	"RP-L4e, RPL4; large subunit ribosomal protein L4e"	K02930	osa03010 Ribosome	Cluster 1	Clustered	52.8968	GO:0003676 nucleic acid binding; GO:0003723 RNA binding; GO:0003729 mRNA binding; GO:0003735 structural constituent of ribosome; GO:0005198 structural molecule activity; GO:0005488 binding; GO:0097159 organic cyclic compound binding; GO:1901363 heterocyclic compound binding;	PF14374	222.6	chloroplast
HORVU4Hr1G037030.4	Apoptotic chromatin condensation inducer in the nucleus	4513.MLOC_36310.4	"GO:0002262 myeloid cell homeostasis; GO:0002376 immune system process; GO:0002520 immune system development; GO:0002682 regulation of immune system process; GO:0002684 positive regulation of immune system process; GO:0002761 regulation of myeloid leukocyte differentiation; GO:0002763 positive regulation of myeloid leukocyte differentiation; GO:0006323 DNA packaging; GO:0006915 apoptotic process;…	GO:0005622 intracellular; GO:0005623 cell; GO:0005634 nucleus; GO:0005654 nucleoplasm; GO:0005730 nucleolus; GO:0005737 cytoplasm; GO:0005829 cytosol; GO:0005886 plasma membrane; GO:0016020 membrane; GO:0016604 nuclear body; GO:0016607 nuclear speck; GO:0031974 membrane-enclosed lumen; GO:0031981 nuclear lumen; GO:0032991 macromolecular complex; GO:0043226 organelle; GO:0043227 membrane-bounded o…	B	Acinus (induces apoptotic chromatin condensation)	KOG2416	6		ST	"ACIN1, ACINUS; apoptotic chromatin condensation inducer in the nucleus"	K12875	osa03013 RNA transport; osa03015 mRNA surveillance pathway; osa03040 Spliceosome		Unclustered	1.06667			1162.9	nucleus
HORVU2Hr1G011580.27	Cleavage and polyadenylation specificity factor subunit 1	4513.MLOC_4350.2	GO:0006139 nucleobase-containing compound metabolic process; GO:0006378 mRNA polyadenylation; GO:0006379 mRNA cleavage; GO:0006396 RNA processing; GO:0006397 mRNA processing; GO:0006725 cellular aromatic compound metabolic process; GO:0006807 nitrogen compound metabolic process; GO:0008152 metabolic process; GO:0009987 cellular process; GO:0010467 gene expression; GO:0016070 RNA metabolic process…	GO:0005622 intracellular; GO:0005623 cell; GO:0005634 nucleus; GO:0005737 cytoplasm; GO:0005829 cytosol; GO:0043226 organelle; GO:0043227 membrane-bounded organelle; GO:0043229 intracellular organelle; GO:0043231 intracellular membrane-bounded organelle; GO:0044424 intracellular part; GO:0044444 cytoplasmic part; GO:0044464 cell part;	A	"mRNA cleavage and polyadenylation factor II complex, subunit CFT1 (CPSF subunit)"	KOG1896	11		ST	"CPSF1, CFT1; cleavage and polyadenylation specificity factor subunit 1"	K14401	osa03015 mRNA surveillance pathway		Unclustered	3.36364	GO:0003676 nucleic acid binding; GO:0003723 RNA binding; GO:0003729 mRNA binding; GO:0005488 binding; GO:0097159 organic cyclic compound binding; GO:1901363 heterocyclic compound binding;		1643.6	cytoplasm
HORVU2Hr1G013790.2	Symplekin	4513.MLOC_54497.1			A	"mRNA cleavage and polyadenylation factor II complex, subunit PTA1"	KOG1895	10		ST	SYMPK; symplekin	K06100	osa03015 mRNA surveillance pathway	Cluster 8	Clustered	3.88889			2197.9	chloroplast
HORVU5Hr1G050560.1	Polyadenylate-binding protein 8	4513.MLOC_56330.2	"GO:0006412 translation; GO:0006413 translational initiation; GO:0006417 regulation of translation; GO:0006446 regulation of translational initiation; GO:0006518 peptide metabolic process; GO:0006807 nitrogen compound metabolic process; GO:0006950 response to stress; GO:0006970 response to osmotic stress; GO:0008152 metabolic process; GO:0009058 biosynthetic process; GO:0009059 macromolecule bios…	GO:0005622 intracellular; GO:0005623 cell; GO:0005737 cytoplasm; GO:0005829 cytosol; GO:0044424 intracellular part; GO:0044444 cytoplasmic part; GO:0044464 cell part;	AJ	Polyadenylate-binding protein (RRM superfamily)	KOG0123	57	"RNA recognition motif. (a.k.a. RRM, RBD, or RNP domain)"	ST	PABPC; polyadenylate-binding protein	K13126	osa03013 RNA transport; osa03015 mRNA surveillance pathway; osa03018 RNA degradation	Cluster 1	Clustered	50.963	"GO:0003676 nucleic acid binding; GO:0003723 RNA binding; GO:0003729 mRNA binding; GO:0003743 translation initiation factor activity; GO:0005488 binding; GO:0008135 translation factor activity, RNA binding; GO:0097159 organic cyclic compound binding; GO:1901363 heterocyclic compound binding;"	PF00076	1093.6	nucleus
HORVU5Hr1G092630.1	60S ribosomal protein L5-1	4513.MLOC_58960.1	GO:0000027 ribosomal large subunit assembly; GO:0006412 translation; GO:0006518 peptide metabolic process; GO:0006807 nitrogen compound metabolic process; GO:0006996 organelle organization; GO:0008152 metabolic process; GO:0009058 biosynthetic process; GO:0009059 macromolecule biosynthetic process; GO:0009987 cellular process; GO:0010467 gene expression; GO:0016043 cellular component organization…	GO:0005622 intracellular; GO:0005623 cell; GO:0005737 cytoplasm; GO:0005829 cytosol; GO:0005840 ribosome; GO:0015934 large ribosomal subunit; GO:0022625 cytosolic large ribosomal subunit; GO:0022626 cytosolic ribosome; GO:0032991 macromolecular complex; GO:0043226 organelle; GO:0043228 non-membrane-bounded organelle; GO:0043229 intracellular organelle; GO:0043232 intracellular non-membrane-bounde…	J	60S ribosomal protein L5	KOG0875	63	Ribosomal L18 C-terminal region	Sc	"RP-L5e, RPL5; large subunit ribosomal protein L5e"	K02932	osa03010 Ribosome	Cluster 1	Clustered	52.8968	GO:0003676 nucleic acid binding; GO:0003723 RNA binding; GO:0003735 structural constituent of ribosome; GO:0005198 structural molecule activity; GO:0005488 binding; GO:0008097 5S rRNA binding; GO:0019843 rRNA binding; GO:0097159 organic cyclic compound binding; GO:1901363 heterocyclic compound binding;	PF14204	552.4	chloroplast
HORVU1Hr1G057660.1	RNA-binding protein 1	4513.MLOC_60402.2	GO:0006139 nucleobase-containing compound metabolic process; GO:0006378 mRNA polyadenylation; GO:0006379 mRNA cleavage; GO:0006396 RNA processing; GO:0006397 mRNA processing; GO:0006725 cellular aromatic compound metabolic process; GO:0006807 nitrogen compound metabolic process; GO:0008152 metabolic process; GO:0009987 cellular process; GO:0010467 gene expression; GO:0016070 RNA metabolic process…	GO:0005622 intracellular; GO:0005623 cell; GO:0005634 nucleus; GO:0005654 nucleoplasm; GO:0005737 cytoplasm; GO:0005849 mRNA cleavage factor complex; GO:0031974 membrane-enclosed lumen; GO:0031981 nuclear lumen; GO:0032991 macromolecular complex; GO:0043226 organelle; GO:0043227 membrane-bounded organelle; GO:0043229 intracellular organelle; GO:0043231 intracellular membrane-bounded organelle; GO…	A	FOG: RRM domain	KOG0118	17	"RNA recognition motif. (a.k.a. RRM, RBD, or RNP domain)"	ST	MSI; RNA-binding protein Musashi	K14411	osa03015 mRNA surveillance pathway		Unclustered	12.8762	GO:0003676 nucleic acid binding; GO:0003723 RNA binding; GO:0003729 mRNA binding; GO:0003730 mRNA 3'-UTR binding; GO:0005488 binding; GO:0097159 organic cyclic compound binding; GO:1901363 heterocyclic compound binding;	PF00076	436.8	cytoplasm
HORVU2Hr1G067370.5	40S ribosomal protein S8	4513.MLOC_63658.1	"GO:0000462 maturation of SSU-rRNA from tricistronic rRNA transcript (SSU-rRNA, 5.8S rRNA, LSU-rRNA); GO:0006139 nucleobase-containing compound metabolic process; GO:0006364 rRNA processing; GO:0006396 RNA processing; GO:0006725 cellular aromatic compound metabolic process; GO:0006807 nitrogen compound metabolic process; GO:0006996 organelle organization; GO:0008152 metabolic process; GO:0009987 …	GO:0000313 organellar ribosome; GO:0005618 cell wall; GO:0005622 intracellular; GO:0005623 cell; GO:0005634 nucleus; GO:0005730 nucleolus; GO:0005737 cytoplasm; GO:0005829 cytosol; GO:0005840 ribosome; GO:0005844 polysome; GO:0005886 plasma membrane; GO:0005911 cell-cell junction; GO:0009506 plasmodesma; GO:0009507 chloroplast; GO:0009532 plastid stroma; GO:0009536 plastid; GO:0009547 plastid rib…	J	40S ribosomal protein S8	KOG3283	63		Sc	"RP-S8e, RPS8; small subunit ribosomal protein S8e"	K02995	osa03010 Ribosome	Cluster 1	Clustered	52.8968	GO:0003676 nucleic acid binding; GO:0003723 RNA binding; GO:0003729 mRNA binding; GO:0003735 structural constituent of ribosome; GO:0005198 structural molecule activity; GO:0005488 binding; GO:0097159 organic cyclic compound binding; GO:1901363 heterocyclic compound binding;		113.6	chloroplast
HORVU1Hr1G018060.2	RNA-binding protein 8A	4513.MLOC_64220.1	"GO:0000184 nuclear-transcribed mRNA catabolic process, nonsense-mediated decay; GO:0000381 regulation of alternative mRNA splicing, via spliceosome; GO:0000956 nuclear-transcribed mRNA catabolic process; GO:0006139 nucleobase-containing compound metabolic process; GO:0006401 RNA catabolic process; GO:0006402 mRNA catabolic process; GO:0006725 cellular aromatic compound metabolic process; GO:0006…	GO:0005622 intracellular; GO:0005623 cell; GO:0005634 nucleus; GO:0005654 nucleoplasm; GO:0005730 nucleolus; GO:0005737 cytoplasm; GO:0016604 nuclear body; GO:0031974 membrane-enclosed lumen; GO:0031981 nuclear lumen; GO:0032991 macromolecular complex; GO:0035145 exon-exon junction complex; GO:0043226 organelle; GO:0043227 membrane-bounded organelle; GO:0043228 non-membrane-bounded organelle; GO:…	A	RNA-binding protein RBM8/Tsunagi (RRM superfamily)	KOG0130	62	"RNA recognition motif. (a.k.a. RRM, RBD, or RNP domain)"	ST	"RBM8A, Y14; RNA-binding protein 8A"	K12876	osa03013 RNA transport; osa03015 mRNA surveillance pathway; osa03040 Spliceosome	Cluster 1	Clustered	52.9643	GO:0003676 nucleic acid binding; GO:0003723 RNA binding; GO:0003729 mRNA binding; GO:0005488 binding; GO:0097159 organic cyclic compound binding; GO:1901363 heterocyclic compound binding;	PF00076	128.6	nucleus
HORVU2Hr1G087390.3	Polyadenylate-binding protein 2	4513.MLOC_69690.1	"GO:0006412 translation; GO:0006413 translational initiation; GO:0006417 regulation of translation; GO:0006446 regulation of translational initiation; GO:0006518 peptide metabolic process; GO:0006807 nitrogen compound metabolic process; GO:0006950 response to stress; GO:0006970 response to osmotic stress; GO:0008152 metabolic process; GO:0009058 biosynthetic process; GO:0009059 macromolecule bios…	GO:0005622 intracellular; GO:0005623 cell; GO:0005737 cytoplasm; GO:0005829 cytosol; GO:0044424 intracellular part; GO:0044444 cytoplasmic part; GO:0044464 cell part;	A	Polyadenylate-binding protein (RRM superfamily)	KOG0123	57	"RNA recognition motif. (a.k.a. RRM, RBD, or RNP domain)"	ST	PABPC; polyadenylate-binding protein	K13126	osa03013 RNA transport; osa03015 mRNA surveillance pathway; osa03018 RNA degradation	Cluster 1	Clustered	50.963	"GO:0003676 nucleic acid binding; GO:0003723 RNA binding; GO:0003729 mRNA binding; GO:0003743 translation initiation factor activity; GO:0005488 binding; GO:0008135 translation factor activity, RNA binding; GO:0097159 organic cyclic compound binding; GO:1901363 heterocyclic compound binding;"	PF00076	1191	cytoplasm
HORVU4Hr1G001840.2	Pre-mRNA cleavage complex 2 protein Pcf11	4513.MLOC_81592.1	"GO:0000375 RNA splicing, via transesterification reactions; GO:0000377 RNA splicing, via transesterification reactions with bulged adenosine as nucleophile; GO:0000398 mRNA splicing, via spliceosome; GO:0006139 nucleobase-containing compound metabolic process; GO:0006351 transcription, DNA-templated; GO:0006353 DNA-templated transcription, termination; GO:0006366 transcription from RNA polymeras…	GO:0005622 intracellular; GO:0005623 cell; GO:0005634 nucleus; GO:0005654 nucleoplasm; GO:0005737 cytoplasm; GO:0005739 mitochondrion; GO:0005849 mRNA cleavage factor complex; GO:0031974 membrane-enclosed lumen; GO:0031981 nuclear lumen; GO:0032991 macromolecular complex; GO:0043226 organelle; GO:0043227 membrane-bounded organelle; GO:0043229 intracellular organelle; GO:0043231 intracellular memb…	A	"mRNA cleavage and polyadenylation factor I/II complex, subunit Pcf11"	KOG2071	11		ST	CTR1; serine/threonine-protein kinase CTR1 [EC:2.7.11.1]	K14510	osa04016 MAPK signaling pathway - plant; osa04075 Plant hormone signal transduction	Cluster 8	Clustered	3.88889	GO:0000993 RNA polymerase II core binding; GO:0001098 basal transcription machinery binding; GO:0001099 basal RNA polymerase II transcription machinery binding; GO:0003676 nucleic acid binding; GO:0003723 RNA binding; GO:0003729 mRNA binding; GO:0005488 binding; GO:0005515 protein binding; GO:0019899 enzyme binding; GO:0043175 RNA polymerase core enzyme binding; GO:0044877 macromolecular complex …		1405.6	nucleus
HORVU3Hr1G026060.1	50S ribosomal protein L5	4513.MLOC_10588.1			J	60S ribosomal protein L11	KOG0397	64	Ribosomal protein L5; ribosomal L5P family C-terminus	Sc	"RP-L11e, RPL11; large subunit ribosomal protein L11e"	K02868	osa03010 Ribosome	Cluster 1	Clustered	52.8968		PF00281; PF00673	360.1	cytoplasm
HORVU5Hr1G075500.3	60S ribosomal protein L32-1	4513.MLOC_12106.1			J	60S ribosomal protein L32	KOG0878	56		Sc	"RP-L32e, RPL32; large subunit ribosomal protein L32e"	K02912	osa03010 Ribosome	Cluster 1	Clustered	52.8968			265.4	chloroplast
HORVU5Hr1G081590.1	60S ribosomal protein L44	4513.MLOC_1273.1		GO:0005622 intracellular; GO:0005623 cell; GO:0005737 cytoplasm; GO:0005829 cytosol; GO:0005840 ribosome; GO:0015934 large ribosomal subunit; GO:0022625 cytosolic large ribosomal subunit; GO:0022626 cytosolic ribosome; GO:0032991 macromolecular complex; GO:0043226 organelle; GO:0043228 non-membrane-bounded organelle; GO:0043229 intracellular organelle; GO:0043232 intracellular non-membrane-bounde…	J	60S ribosomal protein L44	KOG3464	55		Sc	"RP-L44e, RPL44; large subunit ribosomal protein L44e"	K02929	osa03010 Ribosome	Cluster 1	Clustered	52.8968	GO:0003735 structural constituent of ribosome; GO:0005198 structural molecule activity;		215.3	chloroplast
HORVU4Hr1G001220.3	40S ribosomal protein S25-4	4513.MLOC_13086.1			J	40S ribosomal protein S25	KOG1767	59		Sc	"RP-S25e, RPS25; small subunit ribosomal protein S25e"	K02975	osa03010 Ribosome	Cluster 1	Clustered	52.8968			150.6	nucleus
HORVU2Hr1G086390.1	60S ribosomal protein L23A	4513.MLOC_14244.1			J	60s ribosomal protein L23	KOG1751	60		Sc	"RP-L23Ae, RPL23A; large subunit ribosomal protein L23Ae"	K02893	osa03010 Ribosome	Cluster 1	Clustered	52.8968			166.8	chloroplast
HORVU5Hr1G052240.6	40S ribosomal protein S19	4513.MLOC_15224.1	GO:0000028 ribosomal small subunit assembly; GO:0006996 organelle organization; GO:0009987 cellular process; GO:0016043 cellular component organization; GO:0022607 cellular component assembly; GO:0022613 ribonucleoprotein complex biogenesis; GO:0022618 ribonucleoprotein complex assembly; GO:0034622 cellular macromolecular complex assembly; GO:0042254 ribosome biogenesis; GO:0042255 ribosome assem…	GO:0005622 intracellular; GO:0005623 cell; GO:0005737 cytoplasm; GO:0005829 cytosol; GO:0005840 ribosome; GO:0015935 small ribosomal subunit; GO:0022626 cytosolic ribosome; GO:0022627 cytosolic small ribosomal subunit; GO:0032991 macromolecular complex; GO:0043226 organelle; GO:0043228 non-membrane-bounded organelle; GO:0043229 intracellular organelle; GO:0043232 intracellular non-membrane-bounde…	J	40S ribosomal protein S19	KOG3411	60		Sc	"RP-S19e, RPS19; small subunit ribosomal protein S19e"	K02966	osa03010 Ribosome	Cluster 1	Clustered	52.8968	GO:0003735 structural constituent of ribosome; GO:0005198 structural molecule activity;		314.3	cytoplasm
HORVU5Hr1G108990.2	60S ribosomal protein L7-4	4513.MLOC_17150.2	"GO:0000463 maturation of LSU-rRNA from tricistronic rRNA transcript (SSU-rRNA, 5.8S rRNA, LSU-rRNA); GO:0000470 maturation of LSU-rRNA; GO:0002181 cytoplasmic translation; GO:0006139 nucleobase-containing compound metabolic process; GO:0006364 rRNA processing; GO:0006396 RNA processing; GO:0006412 translation; GO:0006518 peptide metabolic process; GO:0006725 cellular aromatic compound metabolic …	GO:0005618 cell wall; GO:0005622 intracellular; GO:0005623 cell; GO:0005737 cytoplasm; GO:0005773 vacuole; GO:0005774 vacuolar membrane; GO:0005829 cytosol; GO:0005840 ribosome; GO:0005844 polysome; GO:0005886 plasma membrane; GO:0009507 chloroplast; GO:0009536 plastid; GO:0015934 large ribosomal subunit; GO:0016020 membrane; GO:0022625 cytosolic large ribosomal subunit; GO:0022626 cytosolic ribo…	J	60S ribosomal protein L7	KOG3184	60	Ribosomal L30 N-terminal domain; Ribosomal protein L30p/L7e	Sc	"RP-L7e, RPL7; large subunit ribosomal protein L7e"	K02937	osa03010 Ribosome	Cluster 1	Clustered	52.8968	GO:0003676 nucleic acid binding; GO:0003723 RNA binding; GO:0003729 mRNA binding; GO:0003735 structural constituent of ribosome; GO:0005198 structural molecule activity; GO:0005488 binding; GO:0097159 organic cyclic compound binding; GO:1901363 heterocyclic compound binding;	PF08079; PF00327	410.6	cytoplasm
HORVU7Hr1G002060.1	Ribosomal protein L6 family	4513.MLOC_23107.1			J	60S ribosomal protein L9	KOG3255	59	Ribosomal protein L6	Sc	"RP-L9e, RPL9; large subunit ribosomal protein L9e"	K02940	osa03010 Ribosome	Cluster 1	Clustered	52.8968		PF00347	371.3	cytoplasm
HORVU5Hr1G112390.1	30S ribosomal protein S12	4513.MLOC_23693.1			J	40S ribosomal protein S23	KOG1749	61		Sc	"RP-S23e, RPS23; small subunit ribosomal protein S23e"	K02973	osa03010 Ribosome	Cluster 1	Clustered	52.8968			285	cytoplasm
HORVU3Hr1G066430.3	60S ribosomal protein L28-1	4513.MLOC_27966.1	GO:0006412 translation; GO:0006518 peptide metabolic process; GO:0006807 nitrogen compound metabolic process; GO:0008152 metabolic process; GO:0009058 biosynthetic process; GO:0009059 macromolecule biosynthetic process; GO:0009719 response to endogenous stimulus; GO:0009725 response to hormone; GO:0009735 response to cytokinin; GO:0009987 cellular process; GO:0010033 response to organic substance…	GO:0005618 cell wall; GO:0005622 intracellular; GO:0005623 cell; GO:0005737 cytoplasm; GO:0005829 cytosol; GO:0005840 ribosome; GO:0005886 plasma membrane; GO:0005911 cell-cell junction; GO:0009506 plasmodesma; GO:0009507 chloroplast; GO:0009536 plastid; GO:0015934 large ribosomal subunit; GO:0016020 membrane; GO:0022625 cytosolic large ribosomal subunit; GO:0022626 cytosolic ribosome; GO:0030054…	J	60S ribosomal protein L28	KOG3412	57		Sc	"RP-L28e, RPL28; large subunit ribosomal protein L28e"	K02903	osa03010 Ribosome	Cluster 1	Clustered	52.8968	GO:0003735 structural constituent of ribosome; GO:0005198 structural molecule activity;		275.8	cytoplasm
HORVU7Hr1G104220.3	30S ribosomal protein S11	4513.MLOC_29951.1			J	40S ribosomal protein S14	KOG0407	63		Sc	"RP-S14e, RPS14; small subunit ribosomal protein S14e"	K02955	osa03010 Ribosome	Cluster 1	Clustered	52.8968			296.2	cytoplasm
HORVU1Hr1G021720.1	40S ribosomal protein S4	4513.MLOC_32920.1	GO:0006412 translation; GO:0006518 peptide metabolic process; GO:0006807 nitrogen compound metabolic process; GO:0008152 metabolic process; GO:0009058 biosynthetic process; GO:0009059 macromolecule biosynthetic process; GO:0009987 cellular process; GO:0010467 gene expression; GO:0019538 protein metabolic process; GO:0034641 cellular nitrogen compound metabolic process; GO:0034645 cellular macromo…	GO:0005622 intracellular; GO:0005623 cell; GO:0005737 cytoplasm; GO:0005829 cytosol; GO:0005840 ribosome; GO:0015935 small ribosomal subunit; GO:0022626 cytosolic ribosome; GO:0022627 cytosolic small ribosomal subunit; GO:0032991 macromolecular complex; GO:0043226 organelle; GO:0043228 non-membrane-bounded organelle; GO:0043229 intracellular organelle; GO:0043232 intracellular non-membrane-bounde…	J	40S ribosomal protein S4	KOG0378	60	RS4NT (NUC023) domain; S4 domain	Sc	"RP-S4e, RPS4; small subunit ribosomal protein S4e"	K02987	osa03010 Ribosome	Cluster 1	Clustered	52.8968	GO:0003676 nucleic acid binding; GO:0003723 RNA binding; GO:0003735 structural constituent of ribosome; GO:0005198 structural molecule activity; GO:0005488 binding; GO:0097159 organic cyclic compound binding; GO:1901363 heterocyclic compound binding;	PF08071; PF01479	315.8	mitochondria
HORVU6Hr1G070670.1	60S ribosomal protein L31	4513.MLOC_36568.1			J	60S ribosomal protein L31	KOG0893	60		Sc	"RP-L31e, RPL31; large subunit ribosomal protein L31e"	K02910	osa03010 Ribosome	Cluster 1	Clustered	52.8968			243	nucleus
HORVU7Hr1G115780.1	30S ribosomal protein S5	4513.MLOC_36623.1			J	Ribosomal protein S5	KOG2646	61	"Ribosomal protein S5, N-terminal domain; Ribosomal protein S5, C-terminal domain"	Sc	"RP-S5, MRPS5, rpsE; small subunit ribosomal protein S5"	K02988	osa03010 Ribosome	Cluster 1	Clustered	51.9637		PF00333; PF03719	936.4	cytoplasm
HORVU5Hr1G103330.3	40S ribosomal protein S12	4513.MLOC_3723.1			J	40S ribosomal protein S12	KOG3406	61	Ribosomal protein L7Ae/L30e/S12e/Gadd45 family	Sc	"RP-S12e, RPS12; small subunit ribosomal protein S12e"	K02951	osa03010 Ribosome	Cluster 1	Clustered	52.8968		PF01248	287	cytoplasm
HORVU1Hr1G072060.1	30S ribosomal protein S8	4513.MLOC_38685.1			J	40S ribosomal protein S15/S22	KOG1754	56	Ribosomal protein S8	Sc	"RP-S15Ae, RPS15A; small subunit ribosomal protein S15Ae"	K02957	osa03010 Ribosome	Cluster 1	Clustered	52.8968		PF00410	266.2	cytoplasm
HORVU1Hr1G085170.5	60S ribosomal protein L37a	4513.MLOC_38730.1			J	60S ribosomal protein L37	KOG0402	60		Sc	"RP-L37Ae, RPL37A; large subunit ribosomal protein L37Ae"	K02921	osa03010 Ribosome	Cluster 1	Clustered	52.8968			183.3	chloroplast
HORVU1Hr1G023660.1	ubiquitin 5	4513.MLOC_44900.1	GO:0006508 proteolysis; GO:0006511 ubiquitin-dependent protein catabolic process; GO:0006807 nitrogen compound metabolic process; GO:0008152 metabolic process; GO:0009056 catabolic process; GO:0009057 macromolecule catabolic process; GO:0009987 cellular process; GO:0019538 protein metabolic process; GO:0019941 modification-dependent protein catabolic process; GO:0030163 protein catabolic process;…	GO:0005622 intracellular; GO:0005623 cell; GO:0005737 cytoplasm; GO:0005794 Golgi apparatus; GO:0005829 cytosol; GO:0005840 ribosome; GO:0005886 plasma membrane; GO:0005911 cell-cell junction; GO:0009506 plasmodesma; GO:0012505 endomembrane system; GO:0015935 small ribosomal subunit; GO:0016020 membrane; GO:0022626 cytosolic ribosome; GO:0022627 cytosolic small ribosomal subunit; GO:0030054 cell …	J	Ubiquitin/40S ribosomal protein S27a fusion	KOG0004	69	Ubiquitin family; Ribosomal protein S27a	Sc	"RP-S27Ae, RPS27A; small subunit ribosomal protein S27Ae"	K02977	osa03010 Ribosome	Cluster 1	Clustered	52.8968	GO:0003676 nucleic acid binding; GO:0003723 RNA binding; GO:0003729 mRNA binding; GO:0003735 structural constituent of ribosome; GO:0005198 structural molecule activity; GO:0005488 binding; GO:0097159 organic cyclic compound binding; GO:1901363 heterocyclic compound binding;	PF00240; PF01599	120.6	mitochondria
HORVU4Hr1G052810.1	Adenylosuccinate lyase	4513.MLOC_53997.2			F	Adenylosuccinate lyase	KOG2700	33	Lyase	ST	"purB, ADSL; adenylosuccinate lyase [EC:4.3.2.2]"	K01756	"osa00230 Purine metabolism; osa00250 Alanine, aspartate and glutamate metabolism; osa01100 Metabolic pathways; osa01110 Biosynthesis of secondary metabolites"	Cluster 6	Clustered	8.04737		PF00206	1070.5	chloroplast
HORVU7Hr1G028050.5	30S ribosomal protein S10	4513.MLOC_54323.1	GO:0002181 cytoplasmic translation; GO:0006412 translation; GO:0006518 peptide metabolic process; GO:0006807 nitrogen compound metabolic process; GO:0008152 metabolic process; GO:0009058 biosynthetic process; GO:0009059 macromolecule biosynthetic process; GO:0009987 cellular process; GO:0010467 gene expression; GO:0019538 protein metabolic process; GO:0034641 cellular nitrogen compound metabolic …	GO:0005622 intracellular; GO:0005623 cell; GO:0005737 cytoplasm; GO:0005829 cytosol; GO:0005840 ribosome; GO:0015935 small ribosomal subunit; GO:0022626 cytosolic ribosome; GO:0022627 cytosolic small ribosomal subunit; GO:0032991 macromolecular complex; GO:0043226 organelle; GO:0043228 non-membrane-bounded organelle; GO:0043229 intracellular organelle; GO:0043232 intracellular non-membrane-bounde…	J	40S ribosomal protein S20	KOG0900	62		Sc	"RP-S20e, RPS20; small subunit ribosomal protein S20e"	K02969	osa03010 Ribosome	Cluster 1	Clustered	52.8968	GO:0003735 structural constituent of ribosome; GO:0005198 structural molecule activity;		238	chloroplast
HORVU4Hr1G084420.2	60S ribosomal protein L21-2	4513.MLOC_54391.1	GO:0006412 translation; GO:0006518 peptide metabolic process; GO:0006807 nitrogen compound metabolic process; GO:0008152 metabolic process; GO:0009058 biosynthetic process; GO:0009059 macromolecule biosynthetic process; GO:0009987 cellular process; GO:0010467 gene expression; GO:0019538 protein metabolic process; GO:0034641 cellular nitrogen compound metabolic process; GO:0034645 cellular macromo…	GO:0005622 intracellular; GO:0005623 cell; GO:0005737 cytoplasm; GO:0005829 cytosol; GO:0005840 ribosome; GO:0015934 large ribosomal subunit; GO:0022625 cytosolic large ribosomal subunit; GO:0022626 cytosolic ribosome; GO:0032991 macromolecular complex; GO:0043226 organelle; GO:0043228 non-membrane-bounded organelle; GO:0043229 intracellular organelle; GO:0043232 intracellular non-membrane-bounde…	J	60S ribosomal protein L21	KOG1732	58		Sc	"RP-L21e, RPL21; large subunit ribosomal protein L21e"	K02889	osa03010 Ribosome	Cluster 1	Clustered	52.8968	GO:0003735 structural constituent of ribosome; GO:0005198 structural molecule activity;		315.8	cytoplasm
HORVU4Hr1G055230.1	40S ribosomal protein S7	4513.MLOC_55595.2			J	40S ribosomal protein S7	KOG3320	59		Sc	"RP-S7e, RPS7; small subunit ribosomal protein S7e"	K02993	osa03010 Ribosome	Cluster 1	Clustered	52.8968			379.4	chloroplast
HORVU2Hr1G030880.1	40s ribosomal protein SA	4513.MLOC_55662.1	"GO:0000028 ribosomal small subunit assembly; GO:0000447 endonucleolytic cleavage in ITS1 to separate SSU-rRNA from 5.8S rRNA and LSU-rRNA from tricistronic rRNA transcript (SSU-rRNA, 5.8S rRNA, LSU-rRNA); GO:0000460 maturation of 5.8S rRNA; GO:0000461 endonucleolytic cleavage to generate mature 3'-end of SSU-rRNA from (SSU-rRNA, 5.8S rRNA, LSU-rRNA); GO:0000462 maturation of SSU-rRNA from tricis…	GO:0005622 intracellular; GO:0005623 cell; GO:0005634 nucleus; GO:0005737 cytoplasm; GO:0005829 cytosol; GO:0005840 ribosome; GO:0005844 polysome; GO:0005886 plasma membrane; GO:0005911 cell-cell junction; GO:0009506 plasmodesma; GO:0009507 chloroplast; GO:0009536 plastid; GO:0015935 small ribosomal subunit; GO:0016020 membrane; GO:0022626 cytosolic ribosome; GO:0022627 cytosolic small ribosomal …	J	40S ribosomal protein SA (P40)/Laminin receptor 1	KOG0830	65		Sc	"RP-SAe, RPSA; small subunit ribosomal protein SAe"	K02998	osa03010 Ribosome	Cluster 1	Clustered	52.8968	GO:0003676 nucleic acid binding; GO:0003723 RNA binding; GO:0003729 mRNA binding; GO:0003735 structural constituent of ribosome; GO:0005198 structural molecule activity; GO:0005488 binding; GO:0097159 organic cyclic compound binding; GO:1901363 heterocyclic compound binding;		530	cytoplasm
HORVU4Hr1G019980.1	ribosomal protein 1	4513.MLOC_56031.1	GO:0000027 ribosomal large subunit assembly; GO:0006412 translation; GO:0006518 peptide metabolic process; GO:0006807 nitrogen compound metabolic process; GO:0006996 organelle organization; GO:0008152 metabolic process; GO:0009058 biosynthetic process; GO:0009059 macromolecule biosynthetic process; GO:0009987 cellular process; GO:0010467 gene expression; GO:0016043 cellular component organization…	GO:0005618 cell wall; GO:0005622 intracellular; GO:0005623 cell; GO:0005634 nucleus; GO:0005730 nucleolus; GO:0005737 cytoplasm; GO:0005773 vacuole; GO:0005774 vacuolar membrane; GO:0005829 cytosol; GO:0005840 ribosome; GO:0005844 polysome; GO:0005886 plasma membrane; GO:0005911 cell-cell junction; GO:0009506 plasmodesma; GO:0015934 large ribosomal subunit; GO:0016020 membrane; GO:0022625 cytosol…	J	SNARE protein TLG1/Syntaxin 6	KOG3202	62		Sc	"RP-L3e, RPL3; large subunit ribosomal protein L3e"	K02925	osa03010 Ribosome	Cluster 1	Clustered	52.8968	GO:0003676 nucleic acid binding; GO:0003723 RNA binding; GO:0003729 mRNA binding; GO:0003735 structural constituent of ribosome; GO:0005198 structural molecule activity; GO:0005488 binding; GO:0097159 organic cyclic compound binding; GO:1901363 heterocyclic compound binding;		792	chloroplast
HORVU2Hr1G010870.8	40S ribosomal protein S6	4513.MLOC_56367.1			J	40S ribosomal protein S6	KOG1646	59		Sc	SNRK2; serine/threonine-protein kinase SRK2 [EC:2.7.11.1]	K14498	osa04016 MAPK signaling pathway - plant; osa04075 Plant hormone signal transduction	Cluster 1	Clustered	53			401.7	nucleus
HORVU0Hr1G023290.1	60S ribosomal protein L30	4513.MLOC_56702.1	GO:0002181 cytoplasmic translation; GO:0006412 translation; GO:0006518 peptide metabolic process; GO:0006807 nitrogen compound metabolic process; GO:0008152 metabolic process; GO:0009058 biosynthetic process; GO:0009059 macromolecule biosynthetic process; GO:0009605 response to external stimulus; GO:0009607 response to biotic stimulus; GO:0009620 response to fungus; GO:0009987 cellular process; G…	GO:0005622 intracellular; GO:0005623 cell; GO:0005737 cytoplasm; GO:0005829 cytosol; GO:0005840 ribosome; GO:0005844 polysome; GO:0005886 plasma membrane; GO:0005911 cell-cell junction; GO:0009506 plasmodesma; GO:0015934 large ribosomal subunit; GO:0016020 membrane; GO:0022625 cytosolic large ribosomal subunit; GO:0022626 cytosolic ribosome; GO:0030054 cell junction; GO:0032991 macromolecular com…	J	60S ribosomal protein L30	KOG2988	57	Ribosomal protein L7Ae/L30e/S12e/Gadd45 family	Sc	"RP-L30e, RPL30; large subunit ribosomal protein L30e"	K02908	osa03010 Ribosome	Cluster 1	Clustered	52.8968	GO:0003676 nucleic acid binding; GO:0003723 RNA binding; GO:0003729 mRNA binding; GO:0003735 structural constituent of ribosome; GO:0005198 structural molecule activity; GO:0005488 binding; GO:0097159 organic cyclic compound binding; GO:1901363 heterocyclic compound binding;	PF01248	201.8	cytoplasm
HORVU4Hr1G070370.1	40S ribosomal protein S3a	4513.MLOC_59482.1	GO:0002181 cytoplasmic translation; GO:0006412 translation; GO:0006518 peptide metabolic process; GO:0006807 nitrogen compound metabolic process; GO:0008152 metabolic process; GO:0009058 biosynthetic process; GO:0009059 macromolecule biosynthetic process; GO:0009987 cellular process; GO:0010467 gene expression; GO:0019538 protein metabolic process; GO:0034641 cellular nitrogen compound metabolic …	GO:0005618 cell wall; GO:0005622 intracellular; GO:0005623 cell; GO:0005634 nucleus; GO:0005730 nucleolus; GO:0005737 cytoplasm; GO:0005829 cytosol; GO:0005840 ribosome; GO:0005844 polysome; GO:0005886 plasma membrane; GO:0005911 cell-cell junction; GO:0009506 plasmodesma; GO:0009507 chloroplast; GO:0009536 plastid; GO:0015935 small ribosomal subunit; GO:0016020 membrane; GO:0022626 cytosolic rib…	J	40S ribosomal protein S3A	KOG1628	62		Sc	"RP-S3Ae, RPS3A; small subunit ribosomal protein S3Ae"	K02984	osa03010 Ribosome	Cluster 1	Clustered	52.8968	GO:0003676 nucleic acid binding; GO:0003723 RNA binding; GO:0003729 mRNA binding; GO:0003735 structural constituent of ribosome; GO:0005198 structural molecule activity; GO:0005488 binding; GO:0097159 organic cyclic compound binding; GO:1901363 heterocyclic compound binding;		228.4	chloroplast
HORVU5Hr1G096060.1	60S ribosomal protein L13a-4	4513.MLOC_59942.1	GO:0006412 translation; GO:0006518 peptide metabolic process; GO:0006807 nitrogen compound metabolic process; GO:0008152 metabolic process; GO:0009058 biosynthetic process; GO:0009059 macromolecule biosynthetic process; GO:0009987 cellular process; GO:0010467 gene expression; GO:0019538 protein metabolic process; GO:0034641 cellular nitrogen compound metabolic process; GO:0034645 cellular macromo…	GO:0005622 intracellular; GO:0005623 cell; GO:0005737 cytoplasm; GO:0005829 cytosol; GO:0005840 ribosome; GO:0005844 polysome; GO:0005911 cell-cell junction; GO:0009506 plasmodesma; GO:0015934 large ribosomal subunit; GO:0016020 membrane; GO:0022625 cytosolic large ribosomal subunit; GO:0022626 cytosolic ribosome; GO:0030054 cell junction; GO:0032991 macromolecular complex; GO:0042788 polysomal r…	J	60S ribosomal protein L13a	KOG3204	64		Sc	"RP-L13Ae, RPL13A; large subunit ribosomal protein L13Ae"	K02872	osa03010 Ribosome	Cluster 1	Clustered	52.8968	GO:0003676 nucleic acid binding; GO:0003723 RNA binding; GO:0003729 mRNA binding; GO:0003735 structural constituent of ribosome; GO:0005198 structural molecule activity; GO:0005488 binding; GO:0097159 organic cyclic compound binding; GO:1901363 heterocyclic compound binding;		406.4	cytoplasm
HORVU3Hr1G051530.1	50S ribosomal protein L25	4513.MLOC_62922.1						29	Ribosomal L25p family	Sc	"RP-L25, rplY; large subunit ribosomal protein L25"	K02897	osa03010 Ribosome		Unclustered	27		PF01386	525.4	chloroplast
HORVU6Hr1G052600.3	60S ribosomal protein L6	4513.MLOC_63134.2	GO:0000027 ribosomal large subunit assembly; GO:0002181 cytoplasmic translation; GO:0006412 translation; GO:0006518 peptide metabolic process; GO:0006807 nitrogen compound metabolic process; GO:0006996 organelle organization; GO:0008152 metabolic process; GO:0009058 biosynthetic process; GO:0009059 macromolecule biosynthetic process; GO:0009719 response to endogenous stimulus; GO:0009725 response…	GO:0005622 intracellular; GO:0005623 cell; GO:0005634 nucleus; GO:0005730 nucleolus; GO:0005737 cytoplasm; GO:0005783 endoplasmic reticulum; GO:0005829 cytosol; GO:0005840 ribosome; GO:0005886 plasma membrane; GO:0005911 cell-cell junction; GO:0009506 plasmodesma; GO:0009507 chloroplast; GO:0009536 plastid; GO:0012505 endomembrane system; GO:0015934 large ribosomal subunit; GO:0016020 membrane; G…	J	60s ribosomal protein L6	KOG1694	57		Sc	"RP-L6e, RPL6; large subunit ribosomal protein L6e"	K02934	osa03010 Ribosome	Cluster 1	Clustered	52.8968	GO:0003676 nucleic acid binding; GO:0003723 RNA binding; GO:0003729 mRNA binding; GO:0003735 structural constituent of ribosome; GO:0005198 structural molecule activity; GO:0005488 binding; GO:0097159 organic cyclic compound binding; GO:1901363 heterocyclic compound binding;		425.2	chloroplast
HORVU5Hr1G021730.2	50S ribosomal protein L2	4513.MLOC_63161.1			J	60s ribosomal protein L2/L8	KOG2309	67	"Ribosomal Proteins L2, RNA binding domain; Ribosomal Proteins L2, C-terminal domain"	Sc	"RP-L8e, RPL8; large subunit ribosomal protein L8e"	K02938	osa03010 Ribosome	Cluster 1	Clustered	52.8968		PF00181; PF03947	531.6	cytoplasm
HORVU5Hr1G038920.1	Ribosomal protein S4	4513.MLOC_63593.1			J	Ribosomal protein S4	KOG3301	59	S4 domain	Sc	"RP-S9e, RPS9; small subunit ribosomal protein S9e"	K02997	osa03010 Ribosome	Cluster 1	Clustered	52.8968		PF01479	349.4	mitochondria
HORVU7Hr1G075360.2	60S acidic ribosomal protein family	4513.MLOC_63774.1	GO:0001932 regulation of protein phosphorylation; GO:0001934 positive regulation of protein phosphorylation; GO:0002181 cytoplasmic translation; GO:0006412 translation; GO:0006518 peptide metabolic process; GO:0006807 nitrogen compound metabolic process; GO:0008152 metabolic process; GO:0009058 biosynthetic process; GO:0009059 macromolecule biosynthetic process; GO:0009893 positive regulation of …	GO:0005622 intracellular; GO:0005623 cell; GO:0005634 nucleus; GO:0005737 cytoplasm; GO:0005829 cytosol; GO:0005840 ribosome; GO:0005844 polysome; GO:0005886 plasma membrane; GO:0015934 large ribosomal subunit; GO:0016020 membrane; GO:0022625 cytosolic large ribosomal subunit; GO:0022626 cytosolic ribosome; GO:0032991 macromolecular complex; GO:0042788 polysomal ribosome; GO:0043226 organelle; GO…	J	60s acidic ribosomal protein P1	KOG1762	58		Sc	"RP-LP1, RPLP1; large subunit ribosomal protein LP1"	K02942	osa03010 Ribosome	Cluster 1	Clustered	52.8968	GO:0003735 structural constituent of ribosome; GO:0005198 structural molecule activity; GO:0008047 enzyme activator activity; GO:0019207 kinase regulator activity; GO:0019209 kinase activator activity; GO:0019887 protein kinase regulator activity; GO:0030234 enzyme regulator activity; GO:0030295 protein kinase activator activity; GO:0098772 molecular function regulator;		119.8	cytoplasm
HORVU4Hr1G023530.1	30S ribosomal protein S9	4513.MLOC_64774.1			J	40S ribosomal protein S16	KOG1753	58		Sc	"RP-S16e, RPS16; small subunit ribosomal protein S16e"	K02960	osa03010 Ribosome	Cluster 1	Clustered	52.8968			295.4	chloroplast
HORVU7Hr1G050170.1	60S ribosomal protein L31	4513.MLOC_65139.1			J	60S ribosomal protein L31	KOG0893	60		Sc	"RP-L31e, RPL31; large subunit ribosomal protein L31e"	K02910	osa03010 Ribosome	Cluster 1	Clustered	52.8968			240.4	cytoplasm
HORVU2Hr1G099230.8	40S ribosomal protein S11	4513.MLOC_65215.1	GO:0006412 translation; GO:0006518 peptide metabolic process; GO:0006807 nitrogen compound metabolic process; GO:0008152 metabolic process; GO:0009058 biosynthetic process; GO:0009059 macromolecule biosynthetic process; GO:0009987 cellular process; GO:0010467 gene expression; GO:0019538 protein metabolic process; GO:0034641 cellular nitrogen compound metabolic process; GO:0034645 cellular macromo…	GO:0005622 intracellular; GO:0005623 cell; GO:0005737 cytoplasm; GO:0005829 cytosol; GO:0005840 ribosome; GO:0015935 small ribosomal subunit; GO:0022626 cytosolic ribosome; GO:0022627 cytosolic small ribosomal subunit; GO:0032991 macromolecular complex; GO:0043226 organelle; GO:0043228 non-membrane-bounded organelle; GO:0043229 intracellular organelle; GO:0043232 intracellular non-membrane-bounde…	J	40S ribosomal protein S11	KOG1728	59	Ribosomal protein S17	Sc	"RP-S11e, RPS11; small subunit ribosomal protein S11e"	K02949	osa03010 Ribosome	Cluster 1	Clustered	52.8968	GO:0003735 structural constituent of ribosome; GO:0005198 structural molecule activity;	PF00366	324.7	cytoplasm
HORVU7Hr1G088580.1	40S ribosomal protein S24-2	4513.MLOC_65825.1			J	40S ribosomal protein S24	KOG3424	59		Sc	"RP-S24e, RPS24; small subunit ribosomal protein S24e"	K02974	osa03010 Ribosome	Cluster 1	Clustered	52.8968			229.9	chloroplast
HORVU7Hr1G080630.1	60S ribosomal protein L22-2	4513.MLOC_67425.1			J	60S ribosomal protein L22	KOG3434	58		Sc	"RP-L22e, RPL22; large subunit ribosomal protein L22e"	K02891	osa03010 Ribosome	Cluster 1	Clustered	52.8968			252.7	cytoplasm
HORVU5Hr1G104720.1	30S ribosomal protein S13	4513.MLOC_69019.1	GO:0006412 translation; GO:0006413 translational initiation; GO:0006518 peptide metabolic process; GO:0006807 nitrogen compound metabolic process; GO:0008152 metabolic process; GO:0009058 biosynthetic process; GO:0009059 macromolecule biosynthetic process; GO:0009987 cellular process; GO:0010467 gene expression; GO:0019538 protein metabolic process; GO:0022613 ribonucleoprotein complex biogenesis…	GO:0005618 cell wall; GO:0005622 intracellular; GO:0005623 cell; GO:0005634 nucleus; GO:0005730 nucleolus; GO:0005737 cytoplasm; GO:0005773 vacuole; GO:0005774 vacuolar membrane; GO:0005829 cytosol; GO:0005840 ribosome; GO:0005886 plasma membrane; GO:0005911 cell-cell junction; GO:0009506 plasmodesma; GO:0015935 small ribosomal subunit; GO:0016020 membrane; GO:0022626 cytosolic ribosome; GO:00226…	J	Ribosomal protein S18	KOG3311	64		Sc	"RP-S18e, RPS18; small subunit ribosomal protein S18e"	K02964	osa03010 Ribosome	Cluster 1	Clustered	52.8968	GO:0003676 nucleic acid binding; GO:0003723 RNA binding; GO:0003729 mRNA binding; GO:0003735 structural constituent of ribosome; GO:0005198 structural molecule activity; GO:0005488 binding; GO:0097159 organic cyclic compound binding; GO:1901363 heterocyclic compound binding;		304.3	peroxisome
HORVU6Hr1G067870.1	60S ribosomal protein L12-1	4513.MLOC_71541.1			J	40S ribosomal protein S2	KOG0886	59	"Ribosomal protein L11, N-terminal domain; Ribosomal protein L11, RNA binding domain"	Sc	"RP-L12e, RPL12; large subunit ribosomal protein L12e"	K02870	osa03010 Ribosome	Cluster 1	Clustered	52.8968		PF03946; PF00298	316.6	cytoplasm
HORVU5Hr1G009600.1	60S ribosomal protein L36-3	4513.MLOC_72250.1	"GO:0000184 nuclear-transcribed mRNA catabolic process, nonsense-mediated decay; GO:0000956 nuclear-transcribed mRNA catabolic process; GO:0002181 cytoplasmic translation; GO:0006139 nucleobase-containing compound metabolic process; GO:0006401 RNA catabolic process; GO:0006402 mRNA catabolic process; GO:0006412 translation; GO:0006413 translational initiation; GO:0006518 peptide metabolic process…	GO:0005622 intracellular; GO:0005623 cell; GO:0005634 nucleus; GO:0005730 nucleolus; GO:0005737 cytoplasm; GO:0005829 cytosol; GO:0005840 ribosome; GO:0005844 polysome; GO:0015934 large ribosomal subunit; GO:0022625 cytosolic large ribosomal subunit; GO:0022626 cytosolic ribosome; GO:0031974 membrane-enclosed lumen; GO:0031981 nuclear lumen; GO:0032991 macromolecular complex; GO:0042788 polysomal…	J	60S ribosomal protein L36	KOG3452	57		Sc	"RP-L36e, RPL36; large subunit ribosomal protein L36e"	K02920	osa03010 Ribosome	Cluster 1	Clustered	52.8968	GO:0003676 nucleic acid binding; GO:0003723 RNA binding; GO:0003735 structural constituent of ribosome; GO:0005198 structural molecule activity; GO:0005488 binding; GO:0005515 protein binding; GO:0097159 organic cyclic compound binding; GO:1901363 heterocyclic compound binding;		194.5	cytoplasm
HORVU5Hr1G052280.1	60S ribosomal protein L17-1	4513.MLOC_73576.1	GO:0042592 homeostatic process; GO:0048872 homeostasis of number of cells; GO:0061484 hematopoietic stem cell homeostasis; GO:0065007 biological regulation; GO:0065008 regulation of biological quality;		J	60S ribosomal protein L22	KOG3353	59	Ribosomal protein L22p/L17e	Sc	"RP-L17e, RPL17; large subunit ribosomal protein L17e"	K02880	osa03010 Ribosome	Cluster 1	Clustered	52.8968		PF00237	339.7	cytoplasm
HORVU3Hr1G080130.4	60S ribosomal protein L24	4513.MLOC_74010.1		GO:0005622 intracellular; GO:0005623 cell; GO:0005737 cytoplasm; GO:0044424 intracellular part; GO:0044464 cell part;	J	60s ribosomal protein L24	KOG1722	57	Ribosomal protein L24e	Sc	"RP-L24e, RPL24; large subunit ribosomal protein L24e"	K02896	osa03010 Ribosome	Cluster 1	Clustered	52.8968		PF01246	224.9	cytoplasm
HORVU3Hr1G084310.1	60S ribosomal protein L1-A	4513.MLOC_75379.2			J	60S ribosomal protein L10A	KOG1570	59	Ribosomal protein L1p/L10e family	Sc	"RP-L10Ae, RPL10A; large subunit ribosomal protein L10Ae"	K02865	osa03010 Ribosome	Cluster 1	Clustered	52.8968		PF00687	426.8	chloroplast
HORVU2Hr1G029890.1	40S ribosomal protein S6	4513.MLOC_80708.1			J	40S ribosomal protein S6	KOG1646	59		Sc	"RP-S6e, RPS6; small subunit ribosomal protein S6e"	K02991	osa03010 Ribosome	Cluster 1	Seed	53			399.8	nucleus
HORVU3Hr1G015190.2	30S ribosomal protein S7	4513.MLOC_81866.1			J	Ribosomal protein S7	KOG3291	62	Ribosomal protein S7p/S5e	Sc	"RP-S5e, RPS5; small subunit ribosomal protein S5e"	K02989	osa03010 Ribosome	Cluster 1	Clustered	52.8968		PF00177	243.4	cytoplasm
HORVU1Hr1G082660.1	Threonine synthase	4513.MLOC_10735.1						12		ST	thrC; threonine synthase [EC:4.2.3.1]	K01733	"osa00260 Glycine, serine and threonine metabolism; osa00750 Vitamin B6 metabolism; osa01100 Metabolic pathways; osa01110 Biosynthesis of secondary metabolites; osa01230 Biosynthesis of amino acids"	Cluster 6	Clustered	7			934.1	mitochondria
HORVU6Hr1G013950.5	3-isopropylmalate dehydratase large subunit	4513.MLOC_13885.2	GO:0006082 organic acid metabolic process; GO:0006790 sulfur compound metabolic process; GO:0006807 nitrogen compound metabolic process; GO:0008152 metabolic process; GO:0009058 biosynthetic process; GO:0009987 cellular process; GO:0010035 response to inorganic substance; GO:0010038 response to metal ion; GO:0016143 S-glycoside metabolic process; GO:0016144 S-glycoside biosynthetic process; GO:00…	GO:0005622 intracellular; GO:0005623 cell; GO:0005737 cytoplasm; GO:0009507 chloroplast; GO:0009532 plastid stroma; GO:0009536 plastid; GO:0009570 chloroplast stroma; GO:0043226 organelle; GO:0043227 membrane-bounded organelle; GO:0043229 intracellular organelle; GO:0043231 intracellular membrane-bounded organelle; GO:0044422 organelle part; GO:0044424 intracellular part; GO:0044434 chloroplast p…	E	3-isopropylmalate dehydratase (aconitase superfamily)	KOG0454	18		ST	"leuC, IPMI-L; 3-isopropylmalate/(R)-2-methylmalate dehydratase large subunit [EC:4.2.1.33 4.2.1.35]"	K01703	"osa00290 Valine, leucine and isoleucine biosynthesis; osa00660 C5-Branched dibasic acid metabolism; osa00966 Glucosinolate biosynthesis; osa01100 Metabolic pathways; osa01110 Biosynthesis of secondary metabolites; osa01210 2-Oxocarboxylic acid metabolism; osa01230 Biosynthesis of amino acids"	Cluster 6	Clustered	7.84615	"GO:0003824 catalytic activity; GO:0016853 isomerase activity; GO:0016866 intramolecular transferase activity; GO:0050486 intramolecular transferase activity, transferring hydroxy groups;"		816.6	chloroplast
HORVU1Hr1G072780.1	Gamma-glutamyl phosphate reductase	4513.MLOC_37763.1	GO:0006082 organic acid metabolic process; GO:0006520 cellular amino acid metabolic process; GO:0006560 proline metabolic process; GO:0006561 proline biosynthetic process; GO:0006807 nitrogen compound metabolic process; GO:0008152 metabolic process; GO:0008652 cellular amino acid biosynthetic process; GO:0009058 biosynthetic process; GO:0009064 glutamine family amino acid metabolic process; GO:00…		E	Gamma-glutamyl phosphate reductase	KOG4165	55		ST	"ALDH18A1, P5CS; delta-1-pyrroline-5-carboxylate synthetase [EC:2.7.2.11 1.2.1.41]"	K12657	osa00330 Arginine and proline metabolism; osa01100 Metabolic pathways; osa01110 Biosynthesis of secondary metabolites; osa01230 Biosynthesis of amino acids	Cluster 3	Clustered	10.2424	"GO:0003824 catalytic activity; GO:0004350 glutamate-5-semialdehyde dehydrogenase activity; GO:0016491 oxidoreductase activity; GO:0016620 oxidoreductase activity, acting on the aldehyde or oxo group of donors, NAD or NADP as acceptor; GO:0016903 oxidoreductase activity, acting on the aldehyde or oxo group of donors;"		1075.5	chloroplast
HORVU7Hr1G073460.3	Tryptophan synthase beta chain 1	4513.MLOC_61188.3	GO:0000162 tryptophan biosynthetic process; GO:0006082 organic acid metabolic process; GO:0006520 cellular amino acid metabolic process; GO:0006568 tryptophan metabolic process; GO:0006576 cellular biogenic amine metabolic process; GO:0006586 indolalkylamine metabolic process; GO:0006725 cellular aromatic compound metabolic process; GO:0006807 nitrogen compound metabolic process; GO:0006950 respo…	GO:0005622 intracellular; GO:0005623 cell; GO:0005737 cytoplasm; GO:0005886 plasma membrane; GO:0009507 chloroplast; GO:0009526 plastid envelope; GO:0009532 plastid stroma; GO:0009536 plastid; GO:0009570 chloroplast stroma; GO:0009941 chloroplast envelope; GO:0016020 membrane; GO:0031967 organelle envelope; GO:0031975 envelope; GO:0043226 organelle; GO:0043227 membrane-bounded organelle; GO:00432…	E	Tryptophan synthase beta chain	KOG1395	17		ST	trpB; tryptophan synthase beta chain [EC:4.2.1.20]	K01696	"osa00260 Glycine, serine and threonine metabolism; osa00400 Phenylalanine, tyrosine and tryptophan biosynthesis; osa01100 Metabolic pathways; osa01110 Biosynthesis of secondary metabolites; osa01230 Biosynthesis of amino acids"		Unclustered	3.65714	GO:0003824 catalytic activity; GO:0004834 tryptophan synthase activity; GO:0005488 binding; GO:0005515 protein binding; GO:0016829 lyase activity; GO:0016835 carbon-oxygen lyase activity; GO:0016836 hydro-lyase activity; GO:0019904 protein domain specific binding;		867.5	chloroplast
HORVU4Hr1G008700.1	glutamate decarboxylase	4513.MLOC_64541.1	GO:0010035 response to inorganic substance; GO:0010038 response to metal ion; GO:0042221 response to chemical; GO:0046686 response to cadmium ion; GO:0050896 response to stimulus;	GO:0005622 intracellular; GO:0005623 cell; GO:0005634 nucleus; GO:0005737 cytoplasm; GO:0005829 cytosol; GO:0043226 organelle; GO:0043227 membrane-bounded organelle; GO:0043229 intracellular organelle; GO:0043231 intracellular membrane-bounded organelle; GO:0044424 intracellular part; GO:0044444 cytoplasmic part; GO:0044464 cell part;	E	Glutamate decarboxylase/sphingosine phosphate lyase	KOG1383	19	Pyridoxal-dependent decarboxylase conserved domain	ST	"E4.1.1.15, gadB, gadA, GAD; glutamate decarboxylase [EC:4.1.1.15]"	K01580	"osa00250 Alanine, aspartate and glutamate metabolism; osa00410 beta-Alanine metabolism; osa00430 Taurine and hypotaurine metabolism; osa00650 Butanoate metabolism; osa01100 Metabolic pathways; osa01110 Biosynthesis of secondary metabolites"	Cluster 6	Clustered	6.975	GO:0003824 catalytic activity; GO:0004351 glutamate decarboxylase activity; GO:0005488 binding; GO:0005515 protein binding; GO:0005516 calmodulin binding; GO:0016829 lyase activity; GO:0016830 carbon-carbon lyase activity; GO:0016831 carboxy-lyase activity;	PF00282	1013.1	cytoskeleton
HORVU4Hr1G054060.4	Argininosuccinate lyase	4513.MLOC_7062.1	GO:0006082 organic acid metabolic process; GO:0006520 cellular amino acid metabolic process; GO:0006525 arginine metabolic process; GO:0006526 arginine biosynthetic process; GO:0006591 ornithine metabolic process; GO:0006807 nitrogen compound metabolic process; GO:0008152 metabolic process; GO:0008652 cellular amino acid biosynthetic process; GO:0009058 biosynthetic process; GO:0009064 glutamine …	GO:0005622 intracellular; GO:0005623 cell; GO:0005737 cytoplasm; GO:0009507 chloroplast; GO:0009532 plastid stroma; GO:0009536 plastid; GO:0009570 chloroplast stroma; GO:0043226 organelle; GO:0043227 membrane-bounded organelle; GO:0043229 intracellular organelle; GO:0043231 intracellular membrane-bounded organelle; GO:0044422 organelle part; GO:0044424 intracellular part; GO:0044434 chloroplast p…	E	Argininosuccinate lyase	KOG1316	37	Lyase	Sc	"argH, ASL; argininosuccinate lyase [EC:4.3.2.1]"	K01755	"osa00220 Arginine biosynthesis; osa00250 Alanine, aspartate and glutamate metabolism; osa01100 Metabolic pathways; osa01110 Biosynthesis of secondary metabolites; osa01230 Biosynthesis of amino acids"	Cluster 3	Clustered	9.2	GO:0003824 catalytic activity; GO:0004056 argininosuccinate lyase activity; GO:0016829 lyase activity; GO:0016840 carbon-nitrogen lyase activity; GO:0016842 amidine-lyase activity;	PF00206	1022.7	chloroplast
HORVU5Hr1G005980.2	cysteine synthase D1	4513.MLOC_73014.1	GO:0000003 reproduction; GO:0000096 sulfur amino acid metabolic process; GO:0000097 sulfur amino acid biosynthetic process; GO:0000902 cell morphogenesis; GO:0000904 cell morphogenesis involved in differentiation; GO:0003006 developmental process involved in reproduction; GO:0006082 organic acid metabolic process; GO:0006520 cellular amino acid metabolic process; GO:0006534 cysteine metabolic pro…	GO:0005576 extracellular region; GO:0005622 intracellular; GO:0005623 cell; GO:0005634 nucleus; GO:0005737 cytoplasm; GO:0005773 vacuole; GO:0005774 vacuolar membrane; GO:0005777 peroxisome; GO:0005829 cytosol; GO:0005886 plasma membrane; GO:0009507 chloroplast; GO:0009532 plastid stroma; GO:0009536 plastid; GO:0009570 chloroplast stroma; GO:0016020 membrane; GO:0031090 organelle membrane; GO:004…	E	Cystathionine beta-synthase and related enzymes	KOG1252	13		ST	cysK; cysteine synthase A [EC:2.5.1.47]	K01738	osa00270 Cysteine and methionine metabolism; osa00920 Sulfur metabolism; osa01100 Metabolic pathways; osa01110 Biosynthesis of secondary metabolites; osa01200 Carbon metabolism; osa01230 Biosynthesis of amino acids		Unclustered	5.72727	"GO:0003824 catalytic activity; GO:0004124 cysteine synthase activity; GO:0005488 binding; GO:0008144 drug binding; GO:0016740 transferase activity; GO:0016765 transferase activity, transferring alkyl or aryl (other than methyl) groups; GO:0019842 vitamin binding; GO:0030170 pyridoxal phosphate binding; GO:0036094 small molecule binding; GO:0043167 ion binding; GO:0043168 anion binding; GO:004803…		475.3	mitochondria
HORVU5Hr1G022100.2	Succinyl-CoA ligase [ADP-forming] subunit beta	4513.MLOC_17197.3	GO:0006082 organic acid metabolic process; GO:0006084 acetyl-CoA metabolic process; GO:0006085 acetyl-CoA biosynthetic process; GO:0006139 nucleobase-containing compound metabolic process; GO:0006163 purine nucleotide metabolic process; GO:0006164 purine nucleotide biosynthetic process; GO:0006629 lipid metabolic process; GO:0006631 fatty acid metabolic process; GO:0006633 fatty acid biosynthetic…	GO:0005622 intracellular; GO:0005623 cell; GO:0005737 cytoplasm; GO:0005829 cytosol; GO:0009346 citrate lyase complex; GO:0032991 macromolecular complex; GO:0044424 intracellular part; GO:0044444 cytoplasmic part; GO:0044464 cell part;	C	ATP-citrate lyase	KOG1254	32	ATP-grasp domain	ST	ACLY; ATP citrate (pro-S)-lyase [EC:2.3.3.8]	K01648	osa00020 Citrate cycle (TCA cycle); osa01100 Metabolic pathways; osa01110 Biosynthesis of secondary metabolites	Cluster 2	Clustered	10.8529	"GO:0003824 catalytic activity; GO:0003878 ATP citrate synthase activity; GO:0016740 transferase activity; GO:0016746 transferase activity, transferring acyl groups; GO:0046912 transferase activity, transferring acyl groups, acyl groups converted into alkyl on transfer;"	PF08442	850.9	chloroplast
HORVU2Hr1G006250.1	Dihydrolipoyllysine-residue succinyltransferase component of 2-oxoglutarate dehydrogenase complex	4513.MLOC_4487.1			C	"Dihydrolipoamide succinyltransferase (2-oxoglutarate dehydrogenase, E2 subunit)"	KOG0559	19	Biotin-requiring enzyme; 2-oxoacid dehydrogenases acyltransferase (catalytic domain)	Sc	"DLST, sucB; 2-oxoglutarate dehydrogenase E2 component (dihydrolipoamide succinyltransferase) [EC:2.3.1.61]"	K00658	osa00020 Citrate cycle (TCA cycle); osa00310 Lysine degradation; osa00380 Tryptophan metabolism; osa01100 Metabolic pathways; osa01110 Biosynthesis of secondary metabolites; osa01200 Carbon metabolism	Cluster 3	Clustered	8.79121		PF00364; PF00198	567	cytoplasm
HORVU2Hr1G030820.1	alanine aminotransferase 2	4513.MLOC_52901.1			E	Alanine aminotransferase	KOG0258	18	Aminotransferase class I and II	Sc	"GPT, ALT; alanine transaminase [EC:2.6.1.2]"	K00814	"osa00220 Arginine biosynthesis; osa00250 Alanine, aspartate and glutamate metabolism; osa00710 Carbon fixation in photosynthetic organisms; osa01100 Metabolic pathways; osa01200 Carbon metabolism; osa01210 2-Oxocarboxylic acid metabolism; osa01230 Biosynthesis of amino acids"	Cluster 6	Clustered	7.61538		PF00155	755	mitochondria
HORVU4Hr1G002270.3	5-methyltetrahydropteroyltriglutamate--homocysteine methyltransferase 2	4513.MLOC_53175.2			E	Methionine synthase II (cobalamin-independent)	KOG2263	18	"Cobalamin-independent synthase, N-terminal domain; Cobalamin-independent synthase, Catalytic domain"	ST	metE; 5-methyltetrahydropteroyltriglutamate--homocysteine methyltransferase [EC:2.1.1.14]	K00549	osa00270 Cysteine and methionine metabolism; osa00450 Selenocompound metabolism; osa01100 Metabolic pathways; osa01110 Biosynthesis of secondary metabolites; osa01230 Biosynthesis of amino acids	Cluster 3	Clustered	9		PF08267; PF01717	1501.9	cytoplasm
HORVU2Hr1G012440.2	Dihydrolipoyllysine-residue acetyltransferase component of pyruvate dehydrogenase complex	4513.MLOC_55450.3	GO:0006950 response to stress; GO:0007154 cell communication; GO:0009267 cellular response to starvation; GO:0009314 response to radiation; GO:0009416 response to light stimulus; GO:0009605 response to external stimulus; GO:0009628 response to abiotic stimulus; GO:0009642 response to light intensity; GO:0009646 response to absence of light; GO:0009743 response to carbohydrate; GO:0009744 response…	GO:0005622 intracellular; GO:0005623 cell; GO:0005737 cytoplasm; GO:0005739 mitochondrion; GO:0005759 mitochondrial matrix; GO:0005947 mitochondrial alpha-ketoglutarate dehydrogenase complex; GO:0009295 nucleoid; GO:0030062 mitochondrial tricarboxylic acid cycle enzyme complex; GO:0031974 membrane-enclosed lumen; GO:0032991 macromolecular complex; GO:0042645 mitochondrial nucleoid; GO:0043226 org…	C	Dihydrolipoamide transacylase (alpha-keto acid dehydrogenase E2 subunit)	KOG0558	20	Biotin-requiring enzyme; 2-oxoacid dehydrogenases acyltransferase (catalytic domain)	ST	"DBT, bkdB; 2-oxoisovalerate dehydrogenase E2 component (dihydrolipoyl transacylase) [EC:2.3.1.168]"	K09699	"osa00280 Valine, leucine and isoleucine degradation; osa00640 Propanoate metabolism; osa01100 Metabolic pathways; osa01110 Biosynthesis of secondary metabolites"		Unclustered	6.87179	"GO:0003824 catalytic activity; GO:0004147 dihydrolipoamide branched chain acyltransferase activity; GO:0005488 binding; GO:0005515 protein binding; GO:0008270 zinc ion binding; GO:0016407 acetyltransferase activity; GO:0016417 S-acyltransferase activity; GO:0016740 transferase activity; GO:0016746 transferase activity, transferring acyl groups; GO:0016747 transferase activity, transferring acyl …	PF00364; PF00198	680.2	chloroplast
HORVU4Hr1G028600.1	Succinyl-CoA ligase [ADP-forming] subunit beta	4513.MLOC_62314.1	GO:0006082 organic acid metabolic process; GO:0006084 acetyl-CoA metabolic process; GO:0006085 acetyl-CoA biosynthetic process; GO:0006139 nucleobase-containing compound metabolic process; GO:0006163 purine nucleotide metabolic process; GO:0006164 purine nucleotide biosynthetic process; GO:0006629 lipid metabolic process; GO:0006631 fatty acid metabolic process; GO:0006633 fatty acid biosynthetic…	GO:0005622 intracellular; GO:0005623 cell; GO:0005737 cytoplasm; GO:0005829 cytosol; GO:0009346 citrate lyase complex; GO:0032991 macromolecular complex; GO:0044424 intracellular part; GO:0044444 cytoplasmic part; GO:0044464 cell part;	C	ATP-citrate lyase	KOG1254	32	ATP-grasp domain	ST	ACLY; ATP citrate (pro-S)-lyase [EC:2.3.3.8]	K01648	osa00020 Citrate cycle (TCA cycle); osa01100 Metabolic pathways; osa01110 Biosynthesis of secondary metabolites	Cluster 2	Clustered	10.8529	"GO:0003824 catalytic activity; GO:0003878 ATP citrate synthase activity; GO:0016740 transferase activity; GO:0016746 transferase activity, transferring acyl groups; GO:0046912 transferase activity, transferring acyl groups, acyl groups converted into alkyl on transfer;"	PF08442	842.8	chloroplast
HORVU1Hr1G018540.17	alanine aminotransferase 2	4513.MLOC_7150.2			E	Alanine aminotransferase	KOG0258	19	Aminotransferase class I and II	Sc	"GPT, ALT; alanine transaminase [EC:2.6.1.2]"	K00814	"osa00220 Arginine biosynthesis; osa00250 Alanine, aspartate and glutamate metabolism; osa00710 Carbon fixation in photosynthetic organisms; osa01100 Metabolic pathways; osa01200 Carbon metabolism; osa01210 2-Oxocarboxylic acid metabolism; osa01230 Biosynthesis of amino acids"	Cluster 6	Clustered	7.61538		PF00155	628.6	nucleus
HORVU1Hr1G083840.2	ATP synthase subunit beta	4513.MLOC_75792.2	"GO:0006139 nucleobase-containing compound metabolic process; GO:0006163 purine nucleotide metabolic process; GO:0006164 purine nucleotide biosynthetic process; GO:0006725 cellular aromatic compound metabolic process; GO:0006753 nucleoside phosphate metabolic process; GO:0006754 ATP biosynthetic process; GO:0006793 phosphorus metabolic process; GO:0006796 phosphate-containing compound metabolic p…	GO:0005622 intracellular; GO:0005623 cell; GO:0005737 cytoplasm; GO:0005739 mitochondrion; GO:0005740 mitochondrial envelope; GO:0005743 mitochondrial inner membrane; GO:0016020 membrane; GO:0019866 organelle inner membrane; GO:0031090 organelle membrane; GO:0031966 mitochondrial membrane; GO:0031967 organelle envelope; GO:0031975 envelope; GO:0043226 organelle; GO:0043227 membrane-bounded organe…	C	"F0F1-type ATP synthase, beta subunit"	KOG1350	26	"ATP synthase alpha/beta family, beta-barrel domain; ATP synthase alpha/beta family, nucleotide-binding domain"	ST	"ATPeF1B, ATP5B, ATP2; F-type H+-transporting ATPase subunit beta [EC:3.6.3.14]"	K02133	osa00190 Oxidative phosphorylation; osa01100 Metabolic pathways	Cluster 3	Clustered	9	GO:0000166 nucleotide binding; GO:0005488 binding; GO:0005524 ATP binding; GO:0008144 drug binding; GO:0017076 purine nucleotide binding; GO:0030554 adenyl nucleotide binding; GO:0032553 ribonucleotide binding; GO:0032555 purine ribonucleotide binding; GO:0032559 adenyl ribonucleotide binding; GO:0035639 purine ribonucleoside triphosphate binding; GO:0036094 small molecule binding; GO:0043167 ion…	PF02874; PF00006	822.4	mitochondria
HORVU5Hr1G006780.7	5-methyltetrahydropteroyltriglutamate--homocysteine methyltransferase 1	4513.MLOC_76000.8	GO:0000096 sulfur amino acid metabolic process; GO:0000097 sulfur amino acid biosynthetic process; GO:0006082 organic acid metabolic process; GO:0006520 cellular amino acid metabolic process; GO:0006555 methionine metabolic process; GO:0006790 sulfur compound metabolic process; GO:0006807 nitrogen compound metabolic process; GO:0008152 metabolic process; GO:0008652 cellular amino acid biosyntheti…	GO:0005576 extracellular region; GO:0005622 intracellular; GO:0005623 cell; GO:0005737 cytoplasm; GO:0005829 cytosol; GO:0044424 intracellular part; GO:0044444 cytoplasmic part; GO:0044464 cell part;	E	Methionine synthase II (cobalamin-independent)	KOG2263	17	"Cobalamin-independent synthase, Catalytic domain"	ST	metE; 5-methyltetrahydropteroyltriglutamate--homocysteine methyltransferase [EC:2.1.1.14]	K00549	osa00270 Cysteine and methionine metabolism; osa00450 Selenocompound metabolism; osa01100 Metabolic pathways; osa01110 Biosynthesis of secondary metabolites; osa01230 Biosynthesis of amino acids	Cluster 3	Clustered	9	"GO:0003824 catalytic activity; GO:0003871 5-methyltetrahydropteroyltriglutamate-homocysteine S-methyltransferase activity; GO:0008168 methyltransferase activity; GO:0008172 S-methyltransferase activity; GO:0008705 methionine synthase activity; GO:0016740 transferase activity; GO:0016741 transferase activity, transferring one-carbon groups; GO:0042084 5-methyltetrahydrofolate-dependent methyltran…	PF01717	918.3	cytoskeleton
HORVU6Hr1G091130.9	3-ketoacyl-CoA thiolase	4513.MLOC_79084.1	GO:0006082 organic acid metabolic process; GO:0006629 lipid metabolic process; GO:0006631 fatty acid metabolic process; GO:0006635 fatty acid beta-oxidation; GO:0006950 response to stress; GO:0006996 organelle organization; GO:0007031 peroxisome organization; GO:0008152 metabolic process; GO:0009056 catabolic process; GO:0009058 biosynthetic process; GO:0009062 fatty acid catabolic process; GO:00…	GO:0005622 intracellular; GO:0005623 cell; GO:0005634 nucleus; GO:0005730 nucleolus; GO:0005737 cytoplasm; GO:0005739 mitochondrion; GO:0005773 vacuole; GO:0005774 vacuolar membrane; GO:0005777 peroxisome; GO:0009507 chloroplast; GO:0009514 glyoxysome; GO:0009536 plastid; GO:0016020 membrane; GO:0031090 organelle membrane; GO:0031974 membrane-enclosed lumen; GO:0031981 nuclear lumen; GO:0042579 m…	I	3-oxoacyl CoA thiolase	KOG1389	17	"Thiolase, N-terminal domain; Thiolase, C-terminal domain"	ST	ACAA1; acetyl-CoA acyltransferase 1 [EC:2.3.1.16]	K07513	"osa00071 Fatty acid degradation; osa00280 Valine, leucine and isoleucine degradation; osa00592 alpha-Linolenic acid metabolism; osa01040 Biosynthesis of unsaturated fatty acids; osa01100 Metabolic pathways; osa01110 Biosynthesis of secondary metabolites; osa01212 Fatty acid metabolism; osa04146 Peroxisome"		Unclustered	5.30769	"GO:0003824 catalytic activity; GO:0003988 acetyl-CoA C-acyltransferase activity; GO:0016408 C-acyltransferase activity; GO:0016740 transferase activity; GO:0016746 transferase activity, transferring acyl groups; GO:0016747 transferase activity, transferring acyl groups other than amino-acyl groups;"	PF00108; PF02803	463.8	cytoplasm
HORVU4Hr1G075360.5	alanine:glyoxylate aminotransferase 2	4513.MLOC_17573.1	GO:0010035 response to inorganic substance; GO:0010038 response to metal ion; GO:0042221 response to chemical; GO:0046686 response to cadmium ion; GO:0050896 response to stimulus;	GO:0005622 intracellular; GO:0005623 cell; GO:0005737 cytoplasm; GO:0005739 mitochondrion; GO:0005773 vacuole; GO:0005774 vacuolar membrane; GO:0016020 membrane; GO:0031090 organelle membrane; GO:0043226 organelle; GO:0043227 membrane-bounded organelle; GO:0043229 intracellular organelle; GO:0043231 intracellular membrane-bounded organelle; GO:0044422 organelle part; GO:0044424 intracellular part…	E	Alanine-glyoxylate aminotransferase AGT2	KOG1404	17	Aminotransferase class-III	Sc	AGXT2; alanine-glyoxylate transaminase / (R)-3-amino-2-methylpropionate-pyruvate transaminase [EC:2.6.1.44 2.6.1.40]	K00827	"osa00250 Alanine, aspartate and glutamate metabolism; osa00260 Glycine, serine and threonine metabolism; osa00270 Cysteine and methionine metabolism; osa00280 Valine, leucine and isoleucine degradation; osa01100 Metabolic pathways; osa01110 Biosynthesis of secondary metabolites"	Cluster 6	Clustered	8	GO:0005488 binding; GO:0005515 protein binding; GO:0008144 drug binding; GO:0008270 zinc ion binding; GO:0019842 vitamin binding; GO:0030170 pyridoxal phosphate binding; GO:0036094 small molecule binding; GO:0042802 identical protein binding; GO:0043167 ion binding; GO:0043168 anion binding; GO:0043169 cation binding; GO:0046872 metal ion binding; GO:0046914 transition metal ion binding; GO:00480…	PF00202	970.7	chloroplast
HORVU1Hr1G084370.2	Asparagine synthetase [glutamine-hydrolyzing] 2	4513.MLOC_37219.4	GO:0006082 organic acid metabolic process; GO:0006520 cellular amino acid metabolic process; GO:0006528 asparagine metabolic process; GO:0006529 asparagine biosynthetic process; GO:0006807 nitrogen compound metabolic process; GO:0006950 response to stress; GO:0006970 response to osmotic stress; GO:0006972 hyperosmotic response; GO:0008152 metabolic process; GO:0008652 cellular amino acid biosynth…	GO:0005622 intracellular; GO:0005623 cell; GO:0005737 cytoplasm; GO:0005829 cytosol; GO:0005911 cell-cell junction; GO:0009506 plasmodesma; GO:0030054 cell junction; GO:0044424 intracellular part; GO:0044444 cytoplasmic part; GO:0044464 cell part; GO:0055044 symplast;	E	Asparagine synthase (glutamine-hydrolyzing)	KOG0571	8	Glutamine amidotransferase domain; Asparagine synthase	ST	"asnB, ASNS; asparagine synthase (glutamine-hydrolysing) [EC:6.3.5.4]"	K01953	"osa00250 Alanine, aspartate and glutamate metabolism; osa01100 Metabolic pathways; osa01110 Biosynthesis of secondary metabolites; osa01230 Biosynthesis of amino acids"	Cluster 6	Clustered	7	"GO:0003824 catalytic activity; GO:0004066 asparagine synthase (glutamine-hydrolyzing) activity; GO:0005488 binding; GO:0005515 protein binding; GO:0016874 ligase activity; GO:0016879 ligase activity, forming carbon-nitrogen bonds; GO:0016884 carbon-nitrogen ligase activity, with glutamine as amido-N-donor; GO:0042802 identical protein binding; GO:0042803 protein homodimerization activity; GO:004…	PF13537; PF00733	1169.5	chloroplast
HORVU2Hr1G098880.1	Succinylornithine transaminase/acetylornithine aminotransferase	4513.MLOC_58262.2			E	Alanine-glyoxylate aminotransferase AGT2	KOG1404	15	Aminotransferase class-III	Sc	POP2; 4-aminobutyrate---pyruvate transaminase [EC:2.6.1.96]	K16871	"osa00250 Alanine, aspartate and glutamate metabolism; osa00650 Butanoate metabolism; osa01100 Metabolic pathways"	Cluster 6	Clustered	8		PF00202	913.3	chloroplast
HORVU0Hr1G016330.1	phenylalanine ammonia-lyase 2	4513.MLOC_67067.2			Q	Phenylalanine and histidine ammonia-lyase	KOG0222	9		ST	PAL; phenylalanine ammonia-lyase [EC:4.3.1.24]	K10775	osa00360 Phenylalanine metabolism; osa00940 Phenylpropanoid biosynthesis; osa01100 Metabolic pathways; osa01110 Biosynthesis of secondary metabolites		Unclustered	5			1407.1	chloroplast
HORVU5Hr1G062090.1	Aldehyde dehydrogenase family 7 member A1	4513.MLOC_72011.2	GO:0001101 response to acid chemical; GO:0006081 cellular aldehyde metabolic process; GO:0006950 response to stress; GO:0006970 response to osmotic stress; GO:0008152 metabolic process; GO:0009269 response to desiccation; GO:0009414 response to water deprivation; GO:0009415 response to water; GO:0009628 response to abiotic stimulus; GO:0009651 response to salt stress; GO:0009719 response to endog…	GO:0005622 intracellular; GO:0005623 cell; GO:0005737 cytoplasm; GO:0005829 cytosol; GO:0044424 intracellular part; GO:0044444 cytoplasmic part; GO:0044464 cell part;	C	Aldehyde dehydrogenase	KOG2453	29		Sc	ALDH7A1; aldehyde dehydrogenase family 7 member A1 [EC:1.2.1.31 1.2.1.8 1.2.1.3]	K14085	"osa00010 Glycolysis / Gluconeogenesis; osa00053 Ascorbate and aldarate metabolism; osa00071 Fatty acid degradation; osa00260 Glycine, serine and threonine metabolism; osa00280 Valine, leucine and isoleucine degradation; osa00310 Lysine degradation; osa00330 Arginine and proline metabolism; osa00340 Histidine metabolism; osa00380 Tryptophan metabolism; osa00410 beta-Alanine metabolism; osa00561 G…	Cluster 3	Clustered	8.57143	"GO:0003824 catalytic activity; GO:0004029 aldehyde dehydrogenase (NAD) activity; GO:0016491 oxidoreductase activity; GO:0016620 oxidoreductase activity, acting on the aldehyde or oxo group of donors, NAD or NADP as acceptor; GO:0016903 oxidoreductase activity, acting on the aldehyde or oxo group of donors;"		1023.8	chloroplast
HORVU5Hr1G076080.1	beta-ureidopropionase	4513.MLOC_73067.1	GO:0006139 nucleobase-containing compound metabolic process; GO:0006206 pyrimidine nucleobase metabolic process; GO:0006208 pyrimidine nucleobase catabolic process; GO:0006212 uracil catabolic process; GO:0006725 cellular aromatic compound metabolic process; GO:0006807 nitrogen compound metabolic process; GO:0007154 cell communication; GO:0008152 metabolic process; GO:0009056 catabolic process; G…	GO:0005622 intracellular; GO:0005623 cell; GO:0005737 cytoplasm; GO:0005829 cytosol; GO:0044424 intracellular part; GO:0044444 cytoplasmic part; GO:0044464 cell part;	E	Carbon-nitrogen hydrolase	KOG0808	11		ST	"UPB1, pydC; beta-ureidopropionase [EC:3.5.1.6]"	K01431	osa00240 Pyrimidine metabolism; osa00410 beta-Alanine metabolism; osa00770 Pantothenate and CoA biosynthesis; osa01100 Metabolic pathways		Unclustered	5.33333	"GO:0003824 catalytic activity; GO:0003837 beta-ureidopropionase activity; GO:0016787 hydrolase activity; GO:0016810 hydrolase activity, acting on carbon-nitrogen (but not peptide) bonds; GO:0016811 hydrolase activity, acting on carbon-nitrogen (but not peptide) bonds, in linear amides;"		852	chloroplast
HORVU2Hr1G084670.28	Protoporphyrinogen oxidase	4513.MLOC_73647.4	GO:0000003 reproduction; GO:0003006 developmental process involved in reproduction; GO:0006725 cellular aromatic compound metabolic process; GO:0006778 porphyrin-containing compound metabolic process; GO:0006779 porphyrin-containing compound biosynthetic process; GO:0006783 heme biosynthetic process; GO:0006807 nitrogen compound metabolic process; GO:0007275 multicellular organism development; GO…	GO:0005622 intracellular; GO:0005623 cell; GO:0005737 cytoplasm; GO:0005739 mitochondrion; GO:0005740 mitochondrial envelope; GO:0005743 mitochondrial inner membrane; GO:0009507 chloroplast; GO:0009526 plastid envelope; GO:0009528 plastid inner membrane; GO:0009536 plastid; GO:0009706 chloroplast inner membrane; GO:0009941 chloroplast envelope; GO:0016020 membrane; GO:0019866 organelle inner memb…	H	Protoporphyrinogen oxidase	KOG1276	4	Flavin containing amine oxidoreductase	ST	"PPOX, hemY; protoporphyrinogen/coproporphyrinogen III oxidase [EC:1.3.3.4 1.3.3.15]"	K00231	osa00860 Porphyrin and chlorophyll metabolism; osa01100 Metabolic pathways; osa01110 Biosynthesis of secondary metabolites		Unclustered	4	"GO:0003824 catalytic activity; GO:0004729 oxygen-dependent protoporphyrinogen oxidase activity; GO:0016491 oxidoreductase activity; GO:0016627 oxidoreductase activity, acting on the CH-CH group of donors; GO:0016634 oxidoreductase activity, acting on the CH-CH group of donors, oxygen as acceptor; GO:0070818 protoporphyrinogen oxidase activity;"	PF01593	546.2	cytoplasm
HORVU4Hr1G054920.1	LL-diaminopimelate aminotransferase	4513.MLOC_78015.1	"GO:0001101 response to acid chemical; GO:0002376 immune system process; GO:0006950 response to stress; GO:0006952 defense response; GO:0006955 immune response; GO:0007154 cell communication; GO:0007165 signal transduction; GO:0009605 response to external stimulus; GO:0009607 response to biotic stimulus; GO:0009627 systemic acquired resistance; GO:0009719 response to endogenous stimulus; GO:00097…	GO:0005622 intracellular; GO:0005623 cell; GO:0005737 cytoplasm; GO:0009507 chloroplast; GO:0009532 plastid stroma; GO:0009536 plastid; GO:0009570 chloroplast stroma; GO:0043226 organelle; GO:0043227 membrane-bounded organelle; GO:0043229 intracellular organelle; GO:0043231 intracellular membrane-bounded organelle; GO:0044422 organelle part; GO:0044424 intracellular part; GO:0044434 chloroplast p…	E	"Kynurenine aminotransferase, glutamine transaminase K"	KOG0257	6	Aminotransferase class I and II	ST	E2.6.1.83; LL-diaminopimelate aminotransferase [EC:2.6.1.83]	K10206	osa00300 Lysine biosynthesis; osa01100 Metabolic pathways; osa01110 Biosynthesis of secondary metabolites; osa01230 Biosynthesis of amino acids		Unclustered	4.7619	"GO:0003824 catalytic activity; GO:0005488 binding; GO:0005507 copper ion binding; GO:0008483 transaminase activity; GO:0010285 L,L-diaminopimelate aminotransferase activity; GO:0016740 transferase activity; GO:0016769 transferase activity, transferring nitrogenous groups; GO:0043167 ion binding; GO:0043169 cation binding; GO:0046872 metal ion binding; GO:0046914 transition metal ion binding;"	PF00155	916	chloroplast
HORVU6Hr1G090960.3	Acetyl-coenzyme A synthetase	4513.MLOC_61553.1	GO:0006082 organic acid metabolic process; GO:0006083 acetate metabolic process; GO:0008152 metabolic process; GO:0009987 cellular process; GO:0016999 antibiotic metabolic process; GO:0017144 drug metabolic process; GO:0019752 carboxylic acid metabolic process; GO:0032787 monocarboxylic acid metabolic process; GO:0043436 oxoacid metabolic process; GO:0044237 cellular metabolic process; GO:0044281…	GO:0005622 intracellular; GO:0005623 cell; GO:0005737 cytoplasm; GO:0005777 peroxisome; GO:0005829 cytosol; GO:0009507 chloroplast; GO:0009514 glyoxysome; GO:0009532 plastid stroma; GO:0009536 plastid; GO:0009570 chloroplast stroma; GO:0042579 microbody; GO:0043226 organelle; GO:0043227 membrane-bounded organelle; GO:0043229 intracellular organelle; GO:0043231 intracellular membrane-bounded organ…	I	Acyl-CoA synthetase	KOG1175	15	Domain of unknown function (DUF4009)	ST	"ACSS, acs; acetyl-CoA synthetase [EC:6.2.1.1]"	K01895	osa00010 Glycolysis / Gluconeogenesis; osa00620 Pyruvate metabolism; osa00630 Glyoxylate and dicarboxylate metabolism; osa00640 Propanoate metabolism; osa01100 Metabolic pathways; osa01110 Biosynthesis of secondary metabolites; osa01200 Carbon metabolism	Cluster 6	Clustered	6.90909	"GO:0003824 catalytic activity; GO:0003987 acetate-CoA ligase activity; GO:0016405 CoA-ligase activity; GO:0016874 ligase activity; GO:0016877 ligase activity, forming carbon-sulfur bonds; GO:0016878 acid-thiol ligase activity;"	PF13193	1475.7	cytoplasm
HORVU2Hr1G111520.2	Galactose mutarotase-like superfamily protein	4513.MLOC_61135.1			G	Uncharacterized enzymes related to aldose 1-epimerase	KOG1594	10		ST	E5.1.3.15; glucose-6-phosphate 1-epimerase [EC:5.1.3.15]	K01792	osa00010 Glycolysis / Gluconeogenesis; osa01100 Metabolic pathways; osa01110 Biosynthesis of secondary metabolites	Cluster 6	Clustered	8			681	chloroplast
HORVU2Hr1G101360.7	Galactose mutarotase-like superfamily protein	4513.MLOC_62518.2			G	Uncharacterized enzymes related to aldose 1-epimerase	KOG1594	9		ST	E5.1.3.15; glucose-6-phosphate 1-epimerase [EC:5.1.3.15]	K01792	osa00010 Glycolysis / Gluconeogenesis; osa01100 Metabolic pathways; osa01110 Biosynthesis of secondary metabolites	Cluster 6	Clustered	8			599	chloroplast
HORVU6Hr1G068410.1	gamma-tocopherol methyltransferase	4513.MLOC_13082.1	GO:0006766 vitamin metabolic process; GO:0006775 fat-soluble vitamin metabolic process; GO:0008152 metabolic process; GO:0009058 biosynthetic process; GO:0009110 vitamin biosynthetic process; GO:0009987 cellular process; GO:0010189 vitamin E biosynthetic process; GO:0018130 heterocycle biosynthetic process; GO:0032259 methylation; GO:0042360 vitamin E metabolic process; GO:0042362 fat-soluble vit…	GO:0005622 intracellular; GO:0005623 cell; GO:0005737 cytoplasm; GO:0009507 chloroplast; GO:0009536 plastid; GO:0043226 organelle; GO:0043227 membrane-bounded organelle; GO:0043229 intracellular organelle; GO:0043231 intracellular membrane-bounded organelle; GO:0044424 intracellular part; GO:0044444 cytoplasmic part; GO:0044464 cell part;	H	SAM-dependent methyltransferases	KOG1269	4	Methyltransferase domain	ST	E2.1.1.95; tocopherol O-methyltransferase [EC:2.1.1.95]	K05928	osa00130 Ubiquinone and other terpenoid-quinone biosynthesis; osa01100 Metabolic pathways; osa01110 Biosynthesis of secondary metabolites		Unclustered	2	"GO:0003824 catalytic activity; GO:0008168 methyltransferase activity; GO:0008171 O-methyltransferase activity; GO:0016740 transferase activity; GO:0016741 transferase activity, transferring one-carbon groups; GO:0050342 tocopherol O-methyltransferase activity;"	PF08241	643.3	chloroplast
HORVU6Hr1G031590.2	Choline-phosphate cytidylyltransferase 1	4513.MLOC_19066.1	GO:0006629 lipid metabolic process; GO:0006644 phospholipid metabolic process; GO:0006650 glycerophospholipid metabolic process; GO:0006656 phosphatidylcholine biosynthetic process; GO:0006657 CDP-choline pathway; GO:0006793 phosphorus metabolic process; GO:0006796 phosphate-containing compound metabolic process; GO:0006807 nitrogen compound metabolic process; GO:0008152 metabolic process; GO:000…	GO:0005622 intracellular; GO:0005623 cell; GO:0005737 cytoplasm; GO:0005783 endoplasmic reticulum; GO:0005789 endoplasmic reticulum membrane; GO:0012505 endomembrane system; GO:0016020 membrane; GO:0031984 organelle subcompartment; GO:0042175 nuclear outer membrane-endoplasmic reticulum membrane network; GO:0043226 organelle; GO:0043227 membrane-bounded organelle; GO:0043229 intracellular organel…	I	Phosphorylcholine transferase/cholinephosphate cytidylyltransferase	KOG2804	11	Cytidylyltransferase	ST	PCYT1; choline-phosphate cytidylyltransferase [EC:2.7.7.15]	K00968	osa00440 Phosphonate and phosphinate metabolism; osa00564 Glycerophospholipid metabolism; osa01100 Metabolic pathways	Cluster 4	Clustered	5	"GO:0003824 catalytic activity; GO:0004105 choline-phosphate cytidylyltransferase activity; GO:0016740 transferase activity; GO:0016772 transferase activity, transferring phosphorus-containing groups; GO:0016779 nucleotidyltransferase activity; GO:0070567 cytidylyltransferase activity;"	PF01467	525.8	chloroplast
HORVU4Hr1G023860.1	Bifunctional protein HldE	4513.MLOC_61314.1	GO:0006629 lipid metabolic process; GO:0006644 phospholipid metabolic process; GO:0006646 phosphatidylethanolamine biosynthetic process; GO:0006650 glycerophospholipid metabolic process; GO:0006793 phosphorus metabolic process; GO:0006796 phosphate-containing compound metabolic process; GO:0008152 metabolic process; GO:0008610 lipid biosynthetic process; GO:0008654 phospholipid biosynthetic proce…	GO:0005622 intracellular; GO:0005623 cell; GO:0005737 cytoplasm; GO:0005739 mitochondrion; GO:0005740 mitochondrial envelope; GO:0005741 mitochondrial outer membrane; GO:0016020 membrane; GO:0016021 integral component of membrane; GO:0019867 outer membrane; GO:0031090 organelle membrane; GO:0031224 intrinsic component of membrane; GO:0031300 intrinsic component of organelle membrane; GO:0031301 i…	I	Choline phosphate cytidylyltransferase/Predicted CDP-ethanolamine synthase	KOG2803	3	Cytidylyltransferase	ST	PCYT2; ethanolamine-phosphate cytidylyltransferase [EC:2.7.7.14]	K00967	osa00440 Phosphonate and phosphinate metabolism; osa00564 Glycerophospholipid metabolism; osa01100 Metabolic pathways		Unclustered	0.5	"GO:0003824 catalytic activity; GO:0004306 ethanolamine-phosphate cytidylyltransferase activity; GO:0016740 transferase activity; GO:0016772 transferase activity, transferring phosphorus-containing groups; GO:0016779 nucleotidyltransferase activity; GO:0070567 cytidylyltransferase activity;"	PF01467	852.4	chloroplast
HORVU6Hr1G058820.1	phenylalanine ammonia-lyase 2	4513.MLOC_64900.1	GO:0001101 response to acid chemical; GO:0006082 organic acid metabolic process; GO:0006464 cellular protein modification process; GO:0006508 proteolysis; GO:0006511 ubiquitin-dependent protein catabolic process; GO:0006725 cellular aromatic compound metabolic process; GO:0006807 nitrogen compound metabolic process; GO:0006950 response to stress; GO:0006979 response to oxidative stress; GO:000727…	GO:0005622 intracellular; GO:0005623 cell; GO:0005737 cytoplasm; GO:0005829 cytosol; GO:0032991 macromolecular complex; GO:0044424 intracellular part; GO:0044444 cytoplasmic part; GO:0044464 cell part;	Q	Phenylalanine and histidine ammonia-lyase	KOG0222	7		all	PTAL; phenylalanine/tyrosine ammonia-lyase [EC:4.3.1.25]	K13064	osa00360 Phenylalanine metabolism; osa00940 Phenylpropanoid biosynthesis; osa01100 Metabolic pathways; osa01110 Biosynthesis of secondary metabolites		Unclustered	4	GO:0003824 catalytic activity; GO:0016829 lyase activity; GO:0016840 carbon-nitrogen lyase activity; GO:0016841 ammonia-lyase activity; GO:0045548 phenylalanine ammonia-lyase activity;		1379.4	chloroplast
HORVU7Hr1G096990.2	60S acidic ribosomal protein family	4513.MLOC_60125.2		GO:0005622 intracellular; GO:0005623 cell; GO:0005634 nucleus; GO:0005737 cytoplasm; GO:0005829 cytosol; GO:0005840 ribosome; GO:0005844 polysome; GO:0005886 plasma membrane; GO:0016020 membrane; GO:0022626 cytosolic ribosome; GO:0032991 macromolecular complex; GO:0042788 polysomal ribosome; GO:0043226 organelle; GO:0043227 membrane-bounded organelle; GO:0043228 non-membrane-bounded organelle; GO…				16		Sc	"RP-LP1, RPLP1; large subunit ribosomal protein LP1"	K02942	osa03010 Ribosome		Unclustered	16	GO:0003735 structural constituent of ribosome; GO:0005198 structural molecule activity;		141	mitochondria
HORVU4Hr1G053180.1	enoyl-CoA hydratase/isomerase A	4513.MLOC_72645.2		GO:0005622 intracellular; GO:0005623 cell; GO:0005737 cytoplasm; GO:0005777 peroxisome; GO:0042579 microbody; GO:0043226 organelle; GO:0043227 membrane-bounded organelle; GO:0043229 intracellular organelle; GO:0043231 intracellular membrane-bounded organelle; GO:0044424 intracellular part; GO:0044444 cytoplasmic part; GO:0044464 cell part;	I	Enoyl-CoA hydratase	KOG1680	14	Enoyl-CoA hydratase/isomerase family	all	"paaF, echA; enoyl-CoA hydratase [EC:4.2.1.17]"	K01692	"osa00071 Fatty acid degradation; osa00280 Valine, leucine and isoleucine degradation; osa00310 Lysine degradation; osa00360 Phenylalanine metabolism; osa00380 Tryptophan metabolism; osa00410 beta-Alanine metabolism; osa00640 Propanoate metabolism; osa00650 Butanoate metabolism; osa00903 Limonene and pinene degradation; osa01100 Metabolic pathways; osa01110 Biosynthesis of secondary metabolites; …		Unclustered	5.78571		PF00378	517.7	chloroplast
HORVU7Hr1G023760.3	mitogen-activated protein kinase 3	4513.MLOC_17814.3	"GO:0000003 reproduction; GO:0000165 MAPK cascade; GO:0000302 response to reactive oxygen species; GO:0001101 response to acid chemical; GO:0002218 activation of innate immune response; GO:0002252 immune effector process; GO:0002253 activation of immune response; GO:0002376 immune system process; GO:0002682 regulation of immune system process; GO:0002684 positive regulation of immune system proce…	GO:0005622 intracellular; GO:0005623 cell; GO:0005634 nucleus; GO:0005737 cytoplasm; GO:0005794 Golgi apparatus; GO:0005802 trans-Golgi network; GO:0005856 cytoskeleton; GO:0009524 phragmoplast; GO:0009574 preprophase band; GO:0012505 endomembrane system; GO:0015630 microtubule cytoskeleton; GO:0031984 organelle subcompartment; GO:0043226 organelle; GO:0043227 membrane-bounded organelle; GO:00432…	T	Mitogen-activated protein kinase	KOG0660	10	Protein kinase domain	ST	MPK6; mitogen-activated protein kinase 6 [EC:2.7.11.24]	K14512	osa04016 MAPK signaling pathway - plant; osa04075 Plant hormone signal transduction		Unclustered	2.4	"GO:0003824 catalytic activity; GO:0004672 protein kinase activity; GO:0004674 protein serine/threonine kinase activity; GO:0004707 MAP kinase activity; GO:0016301 kinase activity; GO:0016740 transferase activity; GO:0016772 transferase activity, transferring phosphorus-containing groups; GO:0016773 phosphotransferase activity, alcohol group as acceptor;"	PF00069	431	cytoplasm
HORVU7Hr1G095810.7	mitogen-activated protein kinase 16	4513.MLOC_31474.1	GO:0000165 MAPK cascade; GO:0006464 cellular protein modification process; GO:0006468 protein phosphorylation; GO:0006793 phosphorus metabolic process; GO:0006796 phosphate-containing compound metabolic process; GO:0006807 nitrogen compound metabolic process; GO:0007154 cell communication; GO:0007165 signal transduction; GO:0008152 metabolic process; GO:0009987 cellular process; GO:0010468 regula…	GO:0005622 intracellular; GO:0005623 cell; GO:0005634 nucleus; GO:0005737 cytoplasm; GO:0043226 organelle; GO:0043227 membrane-bounded organelle; GO:0043229 intracellular organelle; GO:0043231 intracellular membrane-bounded organelle; GO:0044424 intracellular part; GO:0044464 cell part;	T	Mitogen-activated protein kinase	KOG0660	8	Protein kinase domain	ST	MPK8; mitogen-activated protein kinase 8 [EC:2.7.11.24]	K20538	osa04016 MAPK signaling pathway - plant		Unclustered	1.5	"GO:0003824 catalytic activity; GO:0004672 protein kinase activity; GO:0004674 protein serine/threonine kinase activity; GO:0004707 MAP kinase activity; GO:0016301 kinase activity; GO:0016740 transferase activity; GO:0016772 transferase activity, transferring phosphorus-containing groups; GO:0016773 phosphotransferase activity, alcohol group as acceptor;"	PF00069	1145.2	cytoplasm
HORVU1Hr1G088560.2	"GDP-D-mannose 3',5'-epimerase"	4513.MLOC_44090.1			GM	dTDP-glucose 4-6-dehydratase/UDP-glucuronic acid decarboxylase	KOG1429	4		ST	"GME; GDP-D-mannose 3', 5'-epimerase [EC:5.1.3.18 5.1.3.-]"	K10046	osa00053 Ascorbate and aldarate metabolism; osa00520 Amino sugar and nucleotide sugar metabolism; osa01100 Metabolic pathways; osa01110 Biosynthesis of secondary metabolites	Cluster 7	Clustered	4			790.8	cytoskeleton
HORVU2Hr1G122950.1	phosphomannomutase	4513.MLOC_44533.1	GO:0005975 carbohydrate metabolic process; GO:0005996 monosaccharide metabolic process; GO:0006013 mannose metabolic process; GO:0006082 organic acid metabolic process; GO:0006464 cellular protein modification process; GO:0006486 protein glycosylation; GO:0006487 protein N-linked glycosylation; GO:0006605 protein targeting; GO:0006732 coenzyme metabolic process; GO:0006766 vitamin metabolic proce…	GO:0005622 intracellular; GO:0005623 cell; GO:0005737 cytoplasm; GO:0005829 cytosol; GO:0044424 intracellular part; GO:0044444 cytoplasmic part; GO:0044464 cell part;	I	Phosphomannomutase	KOG3189	13		ST	PMM; phosphomannomutase [EC:5.4.2.8]	K17497	osa00051 Fructose and mannose metabolism; osa00520 Amino sugar and nucleotide sugar metabolism; osa01100 Metabolic pathways; osa01110 Biosynthesis of secondary metabolites	Cluster 7	Seed	4.7619	"GO:0003824 catalytic activity; GO:0004615 phosphomannomutase activity; GO:0016853 isomerase activity; GO:0016866 intramolecular transferase activity; GO:0016868 intramolecular transferase activity, phosphotransferases;"		501.9	chloroplast
HORVU2Hr1G014130.4	AMP deaminase	4513.MLOC_50786.1	GO:0000003 reproduction; GO:0001101 response to acid chemical; GO:0003006 developmental process involved in reproduction; GO:0007275 multicellular organism development; GO:0009719 response to endogenous stimulus; GO:0009725 response to hormone; GO:0009737 response to abscisic acid; GO:0009790 embryo development; GO:0009791 post-embryonic development; GO:0009793 embryo development ending in seed d…	GO:0005622 intracellular; GO:0005623 cell; GO:0005634 nucleus; GO:0005737 cytoplasm; GO:0005739 mitochondrion; GO:0005740 mitochondrial envelope; GO:0005741 mitochondrial outer membrane; GO:0005829 cytosol; GO:0016020 membrane; GO:0016021 integral component of membrane; GO:0019867 outer membrane; GO:0031090 organelle membrane; GO:0031224 intrinsic component of membrane; GO:0031300 intrinsic compo…	F	Adenosine monophosphate deaminase	KOG1096	17	Adenosine/AMP deaminase	ST	AMPD; AMP deaminase [EC:3.5.4.6]	K01490	osa00230 Purine metabolism; osa01100 Metabolic pathways; osa01110 Biosynthesis of secondary metabolites	Cluster 6	Clustered	7.15152	GO:0005488 binding; GO:0005515 protein binding; GO:0019899 enzyme binding; GO:0019900 kinase binding; GO:0019901 protein kinase binding; GO:0043424 protein histidine kinase binding;	PF00962	1521.1	chloroplast
HORVU4Hr1G069230.4	Mannose-1-phosphate guanyltransferase 1	4513.MLOC_544.3	GO:0006139 nucleobase-containing compound metabolic process; GO:0006725 cellular aromatic compound metabolic process; GO:0006807 nitrogen compound metabolic process; GO:0008152 metabolic process; GO:0009058 biosynthetic process; GO:0009225 nucleotide-sugar metabolic process; GO:0009226 nucleotide-sugar biosynthetic process; GO:0009298 GDP-mannose biosynthetic process; GO:0009987 cellular process;…		GMO	GDP-mannose pyrophosphorylase	KOG1460	6		ST	GMPP; mannose-1-phosphate guanylyltransferase [EC:2.7.7.13]	K00966	osa00051 Fructose and mannose metabolism; osa00520 Amino sugar and nucleotide sugar metabolism; osa01100 Metabolic pathways; osa01110 Biosynthesis of secondary metabolites	Cluster 7	Clustered	4	"GO:0003824 catalytic activity; GO:0004475 mannose-1-phosphate guanylyltransferase activity; GO:0008905 mannose-phosphate guanylyltransferase activity; GO:0016740 transferase activity; GO:0016772 transferase activity, transferring phosphorus-containing groups; GO:0016779 nucleotidyltransferase activity; GO:0070568 guanylyltransferase activity;"		693	chloroplast
HORVU5Hr1G079230.1	"GDP-D-mannose 3',5'-epimerase"	4513.MLOC_56703.1			GM	dTDP-glucose 4-6-dehydratase/UDP-glucuronic acid decarboxylase	KOG1429	4		ST	"GME; GDP-D-mannose 3', 5'-epimerase [EC:5.1.3.18 5.1.3.-]"	K10046	osa00053 Ascorbate and aldarate metabolism; osa00520 Amino sugar and nucleotide sugar metabolism; osa01100 Metabolic pathways; osa01110 Biosynthesis of secondary metabolites	Cluster 7	Clustered	4			771.9	chloroplast
HORVU0Hr1G022810.3	"1,4-alpha-glucan-branching enzyme"	4513.MLOC_56800.7	GO:0005975 carbohydrate metabolic process; GO:0005976 polysaccharide metabolic process; GO:0005982 starch metabolic process; GO:0006073 cellular glucan metabolic process; GO:0008152 metabolic process; GO:0009987 cellular process; GO:0043170 macromolecule metabolic process; GO:0044042 glucan metabolic process; GO:0044237 cellular metabolic process; GO:0044238 primary metabolic process; GO:0044260 …	GO:0005622 intracellular; GO:0005623 cell; GO:0005737 cytoplasm; GO:0009501 amyloplast; GO:0009507 chloroplast; GO:0009536 plastid; GO:0043226 organelle; GO:0043227 membrane-bounded organelle; GO:0043229 intracellular organelle; GO:0043231 intracellular membrane-bounded organelle; GO:0044424 intracellular part; GO:0044444 cytoplasmic part; GO:0044464 cell part;	G	"1,4-alpha-glucan branching enzyme/starch branching enzyme II"	KOG0470	5	"Carbohydrate-binding module 48 (Isoamylase N-terminal domain); Alpha amylase, catalytic domain; Alpha amylase, C-terminal all-beta domain"	ST	"GBE1, glgB; 1,4-alpha-glucan branching enzyme [EC:2.4.1.18]"	K00700	osa00500 Starch and sucrose metabolism; osa01100 Metabolic pathways; osa01110 Biosynthesis of secondary metabolites		Unclustered	2.7	"GO:0003824 catalytic activity; GO:0003844 1,4-alpha-glucan branching enzyme activity; GO:0016740 transferase activity; GO:0016757 transferase activity, transferring glycosyl groups; GO:0016758 transferase activity, transferring hexosyl groups;"	PF02922; PF00128; PF02806	1031.2	chloroplast
HORVU7Hr1G097740.1	mitogen-activated protein kinase 1	4513.MLOC_74277.1	GO:0000165 MAPK cascade; GO:0006464 cellular protein modification process; GO:0006468 protein phosphorylation; GO:0006793 phosphorus metabolic process; GO:0006796 phosphate-containing compound metabolic process; GO:0006807 nitrogen compound metabolic process; GO:0007154 cell communication; GO:0007165 signal transduction; GO:0008152 metabolic process; GO:0009719 response to endogenous stimulus; GO…	GO:0005622 intracellular; GO:0005623 cell; GO:0005634 nucleus; GO:0005737 cytoplasm; GO:0043226 organelle; GO:0043227 membrane-bounded organelle; GO:0043229 intracellular organelle; GO:0043231 intracellular membrane-bounded organelle; GO:0044424 intracellular part; GO:0044464 cell part;	T	Mitogen-activated protein kinase	KOG0660	9	Protein kinase domain	ST	MPK1_2; mitogen-activated protein kinase 1/2 [EC:2.7.11.24]	K20535	osa04016 MAPK signaling pathway - plant		Unclustered	2.4	"GO:0003824 catalytic activity; GO:0004672 protein kinase activity; GO:0004674 protein serine/threonine kinase activity; GO:0004707 MAP kinase activity; GO:0016301 kinase activity; GO:0016740 transferase activity; GO:0016772 transferase activity, transferring phosphorus-containing groups; GO:0016773 phosphotransferase activity, alcohol group as acceptor;"	PF00069	687.2	cytoplasm
HORVU4Hr1G080780.1	sterol methyltransferase 2	4513.MLOC_75615.1	GO:0003002 regionalization; GO:0006275 regulation of DNA replication; GO:0006629 lipid metabolic process; GO:0006694 steroid biosynthetic process; GO:0007275 multicellular organism development; GO:0007389 pattern specification process; GO:0008152 metabolic process; GO:0008156 negative regulation of DNA replication; GO:0008202 steroid metabolic process; GO:0008610 lipid biosynthetic process; GO:00…	GO:0005622 intracellular; GO:0005623 cell; GO:0005737 cytoplasm; GO:0005783 endoplasmic reticulum; GO:0005794 Golgi apparatus; GO:0012505 endomembrane system; GO:0043226 organelle; GO:0043227 membrane-bounded organelle; GO:0043229 intracellular organelle; GO:0043231 intracellular membrane-bounded organelle; GO:0044424 intracellular part; GO:0044444 cytoplasmic part; GO:0044464 cell part;	I	SAM-dependent methyltransferases	KOG1269	6	Methyltransferase domain	ST	E2.1.1.143; 24-methylenesterol C-methyltransferase [EC:2.1.1.143]	K08242	osa00100 Steroid biosynthesis; osa01110 Biosynthesis of secondary metabolites		Unclustered	1.06667	"GO:0003824 catalytic activity; GO:0003838 sterol 24-C-methyltransferase activity; GO:0008168 methyltransferase activity; GO:0008169 C-methyltransferase activity; GO:0008757 S-adenosylmethionine-dependent methyltransferase activity; GO:0016740 transferase activity; GO:0016741 transferase activity, transferring one-carbon groups;"	PF08241	654.4	cytoplasm
HORVU6Hr1G058750.3	adenosine kinase 1	4513.MLOC_61064.1			G	Possible pfkB family carbohydrate kinase	KOG2854	12		ST	"E2.7.1.20, ADK; adenosine kinase [EC:2.7.1.20]"	K00856	osa00230 Purine metabolism; osa01100 Metabolic pathways		Unclustered	2.48889			689.1	cytoplasm
HORVU7Hr1G085310.1	3-hydroxyisobutyryl-CoA hydrolase 1	4513.MLOC_61120.1		GO:0005622 intracellular; GO:0005623 cell; GO:0005737 cytoplasm; GO:0005829 cytosol; GO:0016020 membrane; GO:0044424 intracellular part; GO:0044444 cytoplasmic part; GO:0044464 cell part;	I	Enoyl-CoA hydratase	KOG1684	7		ST	HIBCH; 3-hydroxyisobutyryl-CoA hydrolase [EC:3.1.2.4]	K05605	"osa00280 Valine, leucine and isoleucine degradation; osa00410 beta-Alanine metabolism; osa00640 Propanoate metabolism; osa01100 Metabolic pathways; osa01200 Carbon metabolism"		Unclustered	1.71429			345.9	chloroplast
HORVU2Hr1G029870.4	"Phospho-2-dehydro-3-deoxyheptonate aldolase 2, chloroplastic"	4513.MLOC_17364.2		GO:0005622 intracellular; GO:0005623 cell; GO:0005737 cytoplasm; GO:0009507 chloroplast; GO:0009534 chloroplast thylakoid; GO:0009536 plastid; GO:0009579 thylakoid; GO:0031976 plastid thylakoid; GO:0031984 organelle subcompartment; GO:0043226 organelle; GO:0043227 membrane-bounded organelle; GO:0043229 intracellular organelle; GO:0043231 intracellular membrane-bounded organelle; GO:0044422 organe…				3	Class-II DAHP synthetase family	Sc	"E2.5.1.54, aroF, aroG, aroH; 3-deoxy-7-phosphoheptulonate synthase [EC:2.5.1.54]"	K01626	"osa00400 Phenylalanine, tyrosine and tryptophan biosynthesis; osa01100 Metabolic pathways; osa01110 Biosynthesis of secondary metabolites; osa01230 Biosynthesis of amino acids"		Unclustered	2		PF01474	540	chloroplast
HORVU3Hr1G024530.5	phospholipase D P2	4513.MLOC_56293.1	GO:0001101 response to acid chemical; GO:0006082 organic acid metabolic process; GO:0006629 lipid metabolic process; GO:0006631 fatty acid metabolic process; GO:0007154 cell communication; GO:0007165 signal transduction; GO:0007275 multicellular organism development; GO:0008152 metabolic process; GO:0009653 anatomical structure morphogenesis; GO:0009719 response to endogenous stimulus; GO:0009725…	GO:0005622 intracellular; GO:0005623 cell; GO:0005634 nucleus; GO:0005737 cytoplasm; GO:0005739 mitochondrion; GO:0005773 vacuole; GO:0005783 endoplasmic reticulum; GO:0005829 cytosol; GO:0005886 plasma membrane; GO:0005911 cell-cell junction; GO:0009506 plasmodesma; GO:0009507 chloroplast; GO:0009526 plastid envelope; GO:0009536 plastid; GO:0009941 chloroplast envelope; GO:0012505 endomembrane s…	I	Phospholipase D1	KOG1329	12	C2 domain	ST	PLD1_2; phospholipase D1/2 [EC:3.1.4.4]	K01115	osa00564 Glycerophospholipid metabolism; osa00565 Ether lipid metabolism; osa01100 Metabolic pathways; osa01110 Biosynthesis of secondary metabolites; osa04144 Endocytosis		Unclustered	3.77778	"GO:0003824 catalytic activity; GO:0004620 phospholipase activity; GO:0004630 phospholipase D activity; GO:0005096 GTPase activator activity; GO:0005488 binding; GO:0005543 phospholipid binding; GO:0005546 phosphatidylinositol-4,5-bisphosphate binding; GO:0008047 enzyme activator activity; GO:0008081 phosphoric diester hydrolase activity; GO:0008289 lipid binding; GO:0016298 lipase activity; GO:0…	PF00168	1699.1	chloroplast
HORVU2Hr1G116910.1	diacylglycerol kinase 5	4513.MLOC_58803.1			IT	Diacylglycerol kinase	KOG1169	9		ST	"dgkA, DGK; diacylglycerol kinase (ATP) [EC:2.7.1.107]"	K00901	osa00561 Glycerolipid metabolism; osa00564 Glycerophospholipid metabolism; osa01100 Metabolic pathways; osa01110 Biosynthesis of secondary metabolites; osa04070 Phosphatidylinositol signaling system	Cluster 4	Clustered	4.7619			1043.9	nucleus
HORVU5Hr1G050330.2	Ethylene-insensitive protein 2	4513.MLOC_74303.1	"GO:0000160 phosphorelay signal transduction system; GO:0001736 establishment of planar polarity; GO:0001738 morphogenesis of a polarized epithelium; GO:0002009 morphogenesis of an epithelium; GO:0002237 response to molecule of bacterial origin; GO:0002376 immune system process; GO:0006810 transport; GO:0006950 response to stress; GO:0006952 defense response; GO:0006955 immune response; GO:000697…		P	Mn2+ and Fe2+ transporters of the NRAMP family	KOG1291	2		ST	EIN2; ethylene-insensitive protein 2	K14513	osa04016 MAPK signaling pathway - plant; osa04075 Plant hormone signal transduction		Unclustered	0.666667	GO:0003676 nucleic acid binding; GO:0003723 RNA binding; GO:0003729 mRNA binding; GO:0005488 binding; GO:0097159 organic cyclic compound binding; GO:1901363 heterocyclic compound binding;		1810	plasma membrane
HORVU1Hr1G048970.4	phospholipase D P2	4513.MLOC_77526.5	"GO:0000003 reproduction; GO:0002376 immune system process; GO:0003006 developmental process involved in reproduction; GO:0006629 lipid metabolic process; GO:0006643 membrane lipid metabolic process; GO:0006950 response to stress; GO:0006952 defense response; GO:0006955 immune response; GO:0006979 response to oxidative stress; GO:0007275 multicellular organism development; GO:0008152 metabolic pr…	GO:0005622 intracellular; GO:0005623 cell; GO:0005737 cytoplasm; GO:0005829 cytosol; GO:0005840 ribosome; GO:0005886 plasma membrane; GO:0005911 cell-cell junction; GO:0009506 plasmodesma; GO:0009507 chloroplast; GO:0009536 plastid; GO:0016020 membrane; GO:0022626 cytosolic ribosome; GO:0030054 cell junction; GO:0032991 macromolecular complex; GO:0043226 organelle; GO:0043227 membrane-bounded org…	I	Phospholipase D1	KOG1329	11	C2 domain	ST	PLD1_2; phospholipase D1/2 [EC:3.1.4.4]	K01115	osa00564 Glycerophospholipid metabolism; osa00565 Ether lipid metabolism; osa01100 Metabolic pathways; osa01110 Biosynthesis of secondary metabolites; osa04144 Endocytosis	Cluster 4	Clustered	4.02778	"GO:0003824 catalytic activity; GO:0004620 phospholipase activity; GO:0004630 phospholipase D activity; GO:0005488 binding; GO:0005543 phospholipid binding; GO:0005546 phosphatidylinositol-4,5-bisphosphate binding; GO:0008081 phosphoric diester hydrolase activity; GO:0008289 lipid binding; GO:0016298 lipase activity; GO:0016787 hydrolase activity; GO:0016788 hydrolase activity, acting on ester bo…	PF00168	919.8	cytoskeleton
HORVU6Hr1G039910.5	Serine/threonine protein phosphatase 2A 55 kDa regulatory subunit B beta isoform	4513.MLOC_55635.2	GO:0000278 mitotic cell cycle; GO:0006464 cellular protein modification process; GO:0006470 protein dephosphorylation; GO:0006793 phosphorus metabolic process; GO:0006796 phosphate-containing compound metabolic process; GO:0006807 nitrogen compound metabolic process; GO:0007049 cell cycle; GO:0008152 metabolic process; GO:0009987 cellular process; GO:0010921 regulation of phosphatase activity; GO…	GO:0000159 protein phosphatase type 2A complex; GO:0005622 intracellular; GO:0005623 cell; GO:0005737 cytoplasm; GO:0005829 cytosol; GO:0008287 protein serine/threonine phosphatase complex; GO:0032991 macromolecular complex; GO:0044424 intracellular part; GO:0044444 cytoplasmic part; GO:0044464 cell part; GO:1902494 catalytic complex; GO:1903293 phosphatase complex;	T	"Serine/threonine protein phosphatase 2A, regulatory subunit"	KOG1354	9		ST	PPP2R2; serine/threonine-protein phosphatase 2A regulatory subunit B	K04354	osa03015 mRNA surveillance pathway		Unclustered	6	GO:0019208 phosphatase regulator activity; GO:0019888 protein phosphatase regulator activity; GO:0030234 enzyme regulator activity; GO:0098772 molecular function regulator;		1016.1	"chloroplast,mitochondria"
HORVU0Hr1G008280.1	RNA-binding protein 1	4513.MLOC_74552.1	GO:0009987 cellular process; GO:0030154 cell differentiation; GO:0032502 developmental process; GO:0048468 cell development; GO:0048856 anatomical structure development; GO:0048863 stem cell differentiation; GO:0048864 stem cell development; GO:0048869 cellular developmental process;	GO:0005622 intracellular; GO:0005623 cell; GO:0005737 cytoplasm; GO:0005844 polysome; GO:0032991 macromolecular complex; GO:0044424 intracellular part; GO:0044464 cell part; GO:1990904 ribonucleoprotein complex;	A	"RNA-binding protein musashi/mRNA cleavage and polyadenylation factor I complex, subunit HRP1"	KOG4205	10	"RNA recognition motif. (a.k.a. RRM, RBD, or RNP domain)"	ST	MSI; RNA-binding protein Musashi	K14411	osa03015 mRNA surveillance pathway		Unclustered	2.66667	GO:0003676 nucleic acid binding; GO:0003723 RNA binding; GO:0003727 single-stranded RNA binding; GO:0005488 binding; GO:0008187 poly-pyrimidine tract binding; GO:0008266 poly(U) RNA binding; GO:0097159 organic cyclic compound binding; GO:1901363 heterocyclic compound binding;	PF00076	819.3	nucleus
HORVU1Hr1G039790.5	RNA-binding protein 1	4513.MLOC_7799.1	GO:0000003 reproduction; GO:0003006 developmental process involved in reproduction; GO:0006139 nucleobase-containing compound metabolic process; GO:0006378 mRNA polyadenylation; GO:0006379 mRNA cleavage; GO:0006396 RNA processing; GO:0006397 mRNA processing; GO:0006725 cellular aromatic compound metabolic process; GO:0006807 nitrogen compound metabolic process; GO:0007275 multicellular organism d…	GO:0005622 intracellular; GO:0005623 cell; GO:0005634 nucleus; GO:0005654 nucleoplasm; GO:0005737 cytoplasm; GO:0005829 cytosol; GO:0005849 mRNA cleavage factor complex; GO:0031974 membrane-enclosed lumen; GO:0031981 nuclear lumen; GO:0032991 macromolecular complex; GO:0043226 organelle; GO:0043227 membrane-bounded organelle; GO:0043229 intracellular organelle; GO:0043231 intracellular membrane-b…	A	"RNA-binding protein musashi/mRNA cleavage and polyadenylation factor I complex, subunit HRP1"	KOG4205	12	"RNA recognition motif. (a.k.a. RRM, RBD, or RNP domain)"	ST	MSI; RNA-binding protein Musashi	K14411	osa03015 mRNA surveillance pathway		Unclustered	3.22222	GO:0003676 nucleic acid binding; GO:0003723 RNA binding; GO:0003729 mRNA binding; GO:0003730 mRNA 3'-UTR binding; GO:0005488 binding; GO:0097159 organic cyclic compound binding; GO:1901363 heterocyclic compound binding;	PF00076	418.3	nucleus
HORVU7Hr1G074840.1	Serine/threonine protein phosphatase 2A 59 kDa regulatory subunit B' gamma isoform	4513.MLOC_61704.1			T	"Serine/threonine protein phosphatase 2A, regulatory subunit"	KOG2085	6		ST	PPP2R5; serine/threonine-protein phosphatase 2A regulatory subunit B'	K11584	osa03015 mRNA surveillance pathway	Cluster 9	Clustered	3			1027.3	mitochondria
HORVU5Hr1G027810.1	1-acyl-sn-glycerol-3-phosphate acyltransferase 2	4513.MLOC_3216.2			I	Lysophosphatidic acid acyltransferase LPAAT and related acyltransferases	KOG1505	8		ST	AGPAT3_4; lysophosphatidic acid acyltransferase / lysophosphatidylinositol acyltransferase [EC:2.3.1.51 2.3.1.-]	K13523	osa00561 Glycerolipid metabolism; osa00564 Glycerophospholipid metabolism; osa01100 Metabolic pathways; osa01110 Biosynthesis of secondary metabolites	Cluster 4	Clustered	4.46429			734.9	chloroplast
HORVU1Hr1G071890.16	Phosphatidate phosphatase LPIN2	4513.MLOC_36339.4	GO:0006629 lipid metabolic process; GO:0006643 membrane lipid metabolic process; GO:0006644 phospholipid metabolic process; GO:0006664 glycolipid metabolic process; GO:0006793 phosphorus metabolic process; GO:0006796 phosphate-containing compound metabolic process; GO:0006810 transport; GO:0006886 intracellular protein transport; GO:0006950 response to stress; GO:0007154 cell communication; GO:00…	GO:0000139 Golgi membrane; GO:0000322 storage vacuole; GO:0000325 plant-type vacuole; GO:0000326 protein storage vacuole; GO:0005622 intracellular; GO:0005623 cell; GO:0005737 cytoplasm; GO:0005773 vacuole; GO:0005774 vacuolar membrane; GO:0005794 Golgi apparatus; GO:0005829 cytosol; GO:0009705 plant-type vacuole membrane; GO:0012505 endomembrane system; GO:0016020 membrane; GO:0031090 organelle …	IN	Protein involved in plasmid maintenance/nuclear protein involved in lipid metabolism	KOG2116	8	LNS2 (Lipin/Ned1/Smp2)	ST	LPIN; phosphatidate phosphatase LPIN [EC:3.1.3.4]	K15728	osa00561 Glycerolipid metabolism; osa00564 Glycerophospholipid metabolism; osa01100 Metabolic pathways; osa01110 Biosynthesis of secondary metabolites	Cluster 4	Clustered	4.46429		PF08235	1788.9	nucleus
HORVU0Hr1G027290.1	1-acyl-sn-glycerol-3-phosphate acyltransferase 2	4513.MLOC_73341.1			I	Lysophosphatidic acid acyltransferase LPAAT and related acyltransferases	KOG1505	9		ST	"LCLAT1, AGPAT8; lysocardiolipin and lysophospholipid acyltransferase [EC:2.3.1.- 2.3.1.51]"	K13513	osa00561 Glycerolipid metabolism; osa00564 Glycerophospholipid metabolism; osa01100 Metabolic pathways; osa01110 Biosynthesis of secondary metabolites	Cluster 4	Clustered	4.46429			822	plasma membrane
HORVU4Hr1G062880.3	V-type proton ATPase subunit a3	4513.MLOC_53996.2	"GO:0006139 nucleobase-containing compound metabolic process; GO:0006163 purine nucleotide metabolic process; GO:0006164 purine nucleotide biosynthetic process; GO:0006725 cellular aromatic compound metabolic process; GO:0006753 nucleoside phosphate metabolic process; GO:0006754 ATP biosynthetic process; GO:0006793 phosphorus metabolic process; GO:0006796 phosphate-containing compound metabolic p…	GO:0000323 lytic vacuole; GO:0000325 plant-type vacuole; GO:0000331 contractile vacuole; GO:0005622 intracellular; GO:0005623 cell; GO:0005737 cytoplasm; GO:0005739 mitochondrion; GO:0005764 lysosome; GO:0005765 lysosomal membrane; GO:0005768 endosome; GO:0005773 vacuole; GO:0005774 vacuolar membrane; GO:0005794 Golgi apparatus; GO:0005886 plasma membrane; GO:0009507 chloroplast; GO:0009526 plast…	P	"Vacuolar H+-ATPase V0 sector, subunit a"	KOG2189	7		ST	"ATPeV0A, ATP6N; V-type H+-transporting ATPase subunit a"	K02154	osa00190 Oxidative phosphorylation; osa01100 Metabolic pathways; osa04145 Phagosome	Cluster 5	Clustered	4	"GO:0003824 catalytic activity; GO:0005215 transporter activity; GO:0005488 binding; GO:0005515 protein binding; GO:0008324 cation transmembrane transporter activity; GO:0009678 hydrogen-translocating pyrophosphatase activity; GO:0015075 ion transmembrane transporter activity; GO:0015077 monovalent inorganic cation transmembrane transporter activity; GO:0015078 hydrogen ion transmembrane transpor…		1560	chloroplast
HORVU2Hr1G109990.2	V-type proton ATPase subunit a3	4513.MLOC_58358.1	"GO:0006139 nucleobase-containing compound metabolic process; GO:0006163 purine nucleotide metabolic process; GO:0006164 purine nucleotide biosynthetic process; GO:0006725 cellular aromatic compound metabolic process; GO:0006753 nucleoside phosphate metabolic process; GO:0006754 ATP biosynthetic process; GO:0006793 phosphorus metabolic process; GO:0006796 phosphate-containing compound metabolic p…	GO:0000323 lytic vacuole; GO:0000325 plant-type vacuole; GO:0000331 contractile vacuole; GO:0005622 intracellular; GO:0005623 cell; GO:0005737 cytoplasm; GO:0005739 mitochondrion; GO:0005764 lysosome; GO:0005765 lysosomal membrane; GO:0005768 endosome; GO:0005773 vacuole; GO:0005774 vacuolar membrane; GO:0005794 Golgi apparatus; GO:0005886 plasma membrane; GO:0009507 chloroplast; GO:0009526 plast…	P	"Vacuolar H+-ATPase V0 sector, subunit a"	KOG2189	7		ST	"ATPeV0A, ATP6N; V-type H+-transporting ATPase subunit a"	K02154	osa00190 Oxidative phosphorylation; osa01100 Metabolic pathways; osa04145 Phagosome	Cluster 5	Seed	4	"GO:0003824 catalytic activity; GO:0005215 transporter activity; GO:0005488 binding; GO:0005515 protein binding; GO:0008324 cation transmembrane transporter activity; GO:0009678 hydrogen-translocating pyrophosphatase activity; GO:0015075 ion transmembrane transporter activity; GO:0015077 monovalent inorganic cation transmembrane transporter activity; GO:0015078 hydrogen ion transmembrane transpor…		1592.8	chloroplast
HORVU7Hr1G053940.1	uridine kinase-like 2	4513.MLOC_37996.6	GO:0006109 regulation of carbohydrate metabolic process; GO:0006139 nucleobase-containing compound metabolic process; GO:0006206 pyrimidine nucleobase metabolic process; GO:0006207 'de novo' pyrimidine nucleobase biosynthetic process; GO:0006213 pyrimidine nucleoside metabolic process; GO:0006220 pyrimidine nucleotide metabolic process; GO:0006221 pyrimidine nucleotide biosynthetic process; GO:00…	GO:0005622 intracellular; GO:0005623 cell; GO:0005737 cytoplasm; GO:0005829 cytosol; GO:0009507 chloroplast; GO:0009536 plastid; GO:0043226 organelle; GO:0043227 membrane-bounded organelle; GO:0043229 intracellular organelle; GO:0043231 intracellular membrane-bounded organelle; GO:0044424 intracellular part; GO:0044444 cytoplasmic part; GO:0044464 cell part;	F	Armadillo/beta-Catenin/plakoglobin	KOG4203	8	Phosphoribulokinase / Uridine kinase family	ST	"udk, UCK; uridine kinase [EC:2.7.1.48]"	K00876	osa00240 Pyrimidine metabolism; osa01100 Metabolic pathways		Unclustered	2.2	"GO:0003824 catalytic activity; GO:0004845 uracil phosphoribosyltransferase activity; GO:0004849 uridine kinase activity; GO:0016301 kinase activity; GO:0016740 transferase activity; GO:0016757 transferase activity, transferring glycosyl groups; GO:0016763 transferase activity, transferring pentosyl groups; GO:0016772 transferase activity, transferring phosphorus-containing groups; GO:0019205 nuc…	PF00485	859.8	cytoplasm
HORVU5Hr1G061360.1	phospholipid:diacylglycerol acyltransferase	4513.MLOC_4785.1	GO:0006629 lipid metabolic process; GO:0006638 neutral lipid metabolic process; GO:0006639 acylglycerol metabolic process; GO:0006641 triglyceride metabolic process; GO:0008152 metabolic process; GO:0008610 lipid biosynthetic process; GO:0009058 biosynthetic process; GO:0009987 cellular process; GO:0019432 triglyceride biosynthetic process; GO:0044237 cellular metabolic process; GO:0044238 primar…	GO:0005622 intracellular; GO:0005623 cell; GO:0005737 cytoplasm; GO:0005773 vacuole; GO:0005783 endoplasmic reticulum; GO:0012505 endomembrane system; GO:0043226 organelle; GO:0043227 membrane-bounded organelle; GO:0043229 intracellular organelle; GO:0043231 intracellular membrane-bounded organelle; GO:0044424 intracellular part; GO:0044444 cytoplasmic part; GO:0044464 cell part;	I	Lecithin:cholesterol acyltransferase (LCAT)/Acyl-ceramide synthase	KOG2369	5		ST	E2.3.1.158; phospholipid:diacylglycerol acyltransferase [EC:2.3.1.158]	K00679	osa00561 Glycerolipid metabolism; osa01100 Metabolic pathways	Cluster 4	Seed	5	"GO:0003824 catalytic activity; GO:0008080 N-acetyltransferase activity; GO:0016407 acetyltransferase activity; GO:0016410 N-acyltransferase activity; GO:0016740 transferase activity; GO:0016746 transferase activity, transferring acyl groups; GO:0016747 transferase activity, transferring acyl groups other than amino-acyl groups; GO:0046027 phospholipid:diacylglycerol acyltransferase activity;"		749.2	chloroplast
HORVU1Hr1G059350.1	Phospholipid/glycerol acyltransferase family protein	4513.MLOC_65394.1	GO:0000038 very long-chain fatty acid metabolic process; GO:0006082 organic acid metabolic process; GO:0006629 lipid metabolic process; GO:0006631 fatty acid metabolic process; GO:0006644 phospholipid metabolic process; GO:0006793 phosphorus metabolic process; GO:0006796 phosphate-containing compound metabolic process; GO:0008152 metabolic process; GO:0008610 lipid biosynthetic process; GO:000865…	GO:0005622 intracellular; GO:0005623 cell; GO:0005634 nucleus; GO:0005737 cytoplasm; GO:0005783 endoplasmic reticulum; GO:0005794 Golgi apparatus; GO:0012505 endomembrane system; GO:0043226 organelle; GO:0043227 membrane-bounded organelle; GO:0043229 intracellular organelle; GO:0043231 intracellular membrane-bounded organelle; GO:0044424 intracellular part; GO:0044444 cytoplasmic part; GO:0044464…	I	"Predicted phosphate acyltransferase, contains PlsC domain"	KOG4666	4		ST	LPCAT1_2; lysophosphatidylcholine acyltransferase / lyso-PAF acetyltransferase [EC:2.3.1.23 2.3.1.67]	K13510	osa00564 Glycerophospholipid metabolism; osa00565 Ether lipid metabolism; osa01100 Metabolic pathways	Cluster 4	Clustered	4	"GO:0003824 catalytic activity; GO:0008374 O-acyltransferase activity; GO:0016740 transferase activity; GO:0016746 transferase activity, transferring acyl groups; GO:0016747 transferase activity, transferring acyl groups other than amino-acyl groups; GO:0047184 1-acylglycerophosphocholine O-acyltransferase activity; GO:0050200 plasmalogen synthase activity; GO:0071617 lysophospholipid acyltransfe…		337	endoplasmic reticulum
HORVU1Hr1G064860.1	Isopentenyl-diphosphate Delta-isomerase I	4513.MLOC_34489.2	GO:0000003 reproduction; GO:0003006 developmental process involved in reproduction; GO:0006629 lipid metabolic process; GO:0006644 phospholipid metabolic process; GO:0006720 isoprenoid metabolic process; GO:0006793 phosphorus metabolic process; GO:0006796 phosphate-containing compound metabolic process; GO:0007275 multicellular organism development; GO:0008152 metabolic process; GO:0008299 isopre…	GO:0005622 intracellular; GO:0005623 cell; GO:0005737 cytoplasm; GO:0005739 mitochondrion; GO:0005829 cytosol; GO:0009507 chloroplast; GO:0009536 plastid; GO:0043226 organelle; GO:0043227 membrane-bounded organelle; GO:0043229 intracellular organelle; GO:0043231 intracellular membrane-bounded organelle; GO:0044424 intracellular part; GO:0044444 cytoplasmic part; GO:0044464 cell part;	Q	Isopentenyl pyrophosphate:dimethylallyl pyrophosphate isomerase	KOG0142	2	NUDIX domain	ST	"idi, IDI; isopentenyl-diphosphate Delta-isomerase [EC:5.3.3.2]"	K01823	osa00900 Terpenoid backbone biosynthesis; osa01100 Metabolic pathways; osa01110 Biosynthesis of secondary metabolites		Unclustered	0.666667	"GO:0003824 catalytic activity; GO:0004452 isopentenyl-diphosphate delta-isomerase activity; GO:0016853 isomerase activity; GO:0016860 intramolecular oxidoreductase activity; GO:0016863 intramolecular oxidoreductase activity, transposing C=C bonds;"	PF00293	589	chloroplast
HORVU4Hr1G016810.14	alcohol dehydrogenase 1	4513.MLOC_59323.1			Q	"Alcohol dehydrogenase, class III"	KOG0022	7	Alcohol dehydrogenase GroES-like domain	ST	ADH1; alcohol dehydrogenase class-P [EC:1.1.1.1]	K18857	osa00010 Glycolysis / Gluconeogenesis; osa00071 Fatty acid degradation; osa00350 Tyrosine metabolism; osa00592 alpha-Linolenic acid metabolism; osa01100 Metabolic pathways; osa01110 Biosynthesis of secondary metabolites		Unclustered	4		PF08240	694.5	cytoplasm
HORVU6Hr1G060010.19	alcohol dehydrogenase 1	4513.MLOC_68001.1			Q	"Alcohol dehydrogenase, class III"	KOG0022	11	Alcohol dehydrogenase GroES-like domain	ST	"E1.1.1.1, adh; alcohol dehydrogenase [EC:1.1.1.1]"	K00001	osa00010 Glycolysis / Gluconeogenesis; osa00071 Fatty acid degradation; osa00350 Tyrosine metabolism; osa01100 Metabolic pathways; osa01110 Biosynthesis of secondary metabolites		Unclustered	5		PF08240	392.9	cytoplasm
HORVU6Hr1G033380.2	Copper-transporting ATPase 1	4513.MLOC_57716.1	GO:0006810 transport; GO:0006811 ion transport; GO:0006812 cation transport; GO:0006816 calcium ion transport; GO:0030001 metal ion transport; GO:0034220 ion transmembrane transport; GO:0051179 localization; GO:0051234 establishment of localization; GO:0055085 transmembrane transport; GO:0070588 calcium ion transmembrane transport; GO:0070838 divalent metal ion transport; GO:0072511 divalent inor…	GO:0005622 intracellular; GO:0005623 cell; GO:0005886 plasma membrane; GO:0005887 integral component of plasma membrane; GO:0016020 membrane; GO:0016021 integral component of membrane; GO:0031224 intrinsic component of membrane; GO:0031226 intrinsic component of plasma membrane; GO:0043226 organelle; GO:0043227 membrane-bounded organelle; GO:0043229 intracellular organelle; GO:0043231 intracellul…	P	Cation transport ATPase	KOG0207	1	Heavy-metal-associated domain; haloacid dehalogenase-like hydrolase	ST	"copA, ATP7; Cu+-exporting ATPase [EC:3.6.3.54]"	K17686	osa04016 MAPK signaling pathway - plant		Unclustered	0	"GO:0003824 catalytic activity; GO:0005215 transporter activity; GO:0005388 calcium-transporting ATPase activity; GO:0008324 cation transmembrane transporter activity; GO:0015075 ion transmembrane transporter activity; GO:0015085 calcium ion transmembrane transporter activity; GO:0015318 inorganic solute uptake transmembrane transporter activity; GO:0015399 primary active transmembrane transporte…	PF00403; PF00702	1891.7	plasma membrane
HORVU4Hr1G043970.8	uridine kinase-like 3	4513.MLOC_53811.3	GO:0006139 nucleobase-containing compound metabolic process; GO:0006206 pyrimidine nucleobase metabolic process; GO:0006213 pyrimidine nucleoside metabolic process; GO:0006220 pyrimidine nucleotide metabolic process; GO:0006221 pyrimidine nucleotide biosynthetic process; GO:0006222 UMP biosynthetic process; GO:0006725 cellular aromatic compound metabolic process; GO:0006753 nucleoside phosphate m…	GO:0005622 intracellular; GO:0005623 cell; GO:0005737 cytoplasm; GO:0005829 cytosol; GO:0044424 intracellular part; GO:0044444 cytoplasmic part; GO:0044464 cell part;	TZ	Armadillo/beta-Catenin/plakoglobin	KOG4203	5	Phosphoribulokinase / Uridine kinase family	ST	"udk, UCK; uridine kinase [EC:2.7.1.48]"	K00876	osa00240 Pyrimidine metabolism; osa01100 Metabolic pathways		Unclustered	3	"GO:0003824 catalytic activity; GO:0004849 uridine kinase activity; GO:0016301 kinase activity; GO:0016740 transferase activity; GO:0016772 transferase activity, transferring phosphorus-containing groups; GO:0019205 nucleobase-containing compound kinase activity; GO:0019206 nucleoside kinase activity;"	PF00485	972.2	chloroplast
HORVU2Hr1G066620.1	NADH dehydrogenase [ubiquinone] 1 alpha subcomplex subunit 2	4513.MLOC_79958.1	GO:0008152 metabolic process; GO:0055114 oxidation-reduction process;	GO:0005622 intracellular; GO:0005623 cell; GO:0005737 cytoplasm; GO:0005739 mitochondrion; GO:0005740 mitochondrial envelope; GO:0005743 mitochondrial inner membrane; GO:0005746 mitochondrial respiratory chain; GO:0005747 mitochondrial respiratory chain complex I; GO:0016020 membrane; GO:0019866 organelle inner membrane; GO:0030964 NADH dehydrogenase complex; GO:0031090 organelle membrane; GO:003…	C	NADH:ubiquinone oxidoreductase NDUFA2/B8 subunit	KOG3446	2	Mitochondrial ribosomal protein L51 / S25 / CI-B8 domain	ST	NDUFA2; NADH dehydrogenase (ubiquinone) 1 alpha subcomplex subunit 2	K03946	osa00190 Oxidative phosphorylation; osa01100 Metabolic pathways		Unclustered	2	"GO:0003824 catalytic activity; GO:0003954 NADH dehydrogenase activity; GO:0008137 NADH dehydrogenase (ubiquinone) activity; GO:0016491 oxidoreductase activity; GO:0016651 oxidoreductase activity, acting on NAD(P)H; GO:0016655 oxidoreductase activity, acting on NAD(P)H, quinone or similar compound as acceptor; GO:0050136 NADH dehydrogenase (quinone) activity;"	PF05047	198	nucleus
HORVU6Hr1G035420.6	cinnamyl alcohol dehydrogenase 5	4513.MLOC_43485.1	GO:0006725 cellular aromatic compound metabolic process; GO:0008152 metabolic process; GO:0009058 biosynthetic process; GO:0009628 response to abiotic stimulus; GO:0009698 phenylpropanoid metabolic process; GO:0009699 phenylpropanoid biosynthetic process; GO:0009808 lignin metabolic process; GO:0009809 lignin biosynthetic process; GO:0009987 cellular process; GO:0019438 aromatic compound biosynth…	GO:0005622 intracellular; GO:0005623 cell; GO:0005737 cytoplasm; GO:0005829 cytosol; GO:0044424 intracellular part; GO:0044444 cytoplasmic part; GO:0044464 cell part;	Q	"Alcohol dehydrogenase, class V"	KOG0023	13	Alcohol dehydrogenase GroES-like domain	ST	E1.1.1.195; cinnamyl-alcohol dehydrogenase [EC:1.1.1.195]	K00083	osa00940 Phenylpropanoid biosynthesis; osa01100 Metabolic pathways; osa01110 Biosynthesis of secondary metabolites		Unclustered	1.58333	"GO:0003824 catalytic activity; GO:0016491 oxidoreductase activity; GO:0016614 oxidoreductase activity, acting on CH-OH group of donors; GO:0016616 oxidoreductase activity, acting on the CH-OH group of donors, NAD or NADP as acceptor; GO:0045551 cinnamyl-alcohol dehydrogenase activity;"	PF08240	721.5	cytoplasm
HORVU2Hr1G125110.6	Peroxidase superfamily protein	4513.MLOC_4683.1						3	Peroxidase	Sc	E1.11.1.7; peroxidase [EC:1.11.1.7]	K00430	osa00940 Phenylpropanoid biosynthesis; osa01100 Metabolic pathways; osa01110 Biosynthesis of secondary metabolites		Unclustered	1.66667		PF00141	600.1	chloroplast
HORVU3Hr1G097140.5	Alcohol dehydrogenase	4513.MLOC_5412.1			Q	"Alcohol dehydrogenase, class V"	KOG0023	11	Alcohol dehydrogenase GroES-like domain	ST	E1.1.1.195; cinnamyl-alcohol dehydrogenase [EC:1.1.1.195]	K00083	osa00940 Phenylpropanoid biosynthesis; osa01100 Metabolic pathways; osa01110 Biosynthesis of secondary metabolites		Unclustered	3.46667		PF08240	732.3	cytoplasm
HORVU2Hr1G124970.2	Peroxidase superfamily protein	4513.MLOC_54892.1						3	Peroxidase	Sc	E1.11.1.7; peroxidase [EC:1.11.1.7]	K00430	osa00940 Phenylpropanoid biosynthesis; osa01100 Metabolic pathways; osa01110 Biosynthesis of secondary metabolites		Unclustered	1.66667		PF00141	644.8	extracellular
HORVU3Hr1G089520.5	beta glucosidase 42	4513.MLOC_56018.1	"GO:0000160 phosphorelay signal transduction system; GO:0000302 response to reactive oxygen species; GO:0002218 activation of innate immune response; GO:0002252 immune effector process; GO:0002253 activation of immune response; GO:0002376 immune system process; GO:0002682 regulation of immune system process; GO:0002684 positive regulation of immune system process; GO:0006950 response to stress; G…	GO:0005622 intracellular; GO:0005623 cell; GO:0005737 cytoplasm; GO:0005829 cytosol; GO:0044424 intracellular part; GO:0044444 cytoplasmic part; GO:0044464 cell part;	G	"Beta-glucosidase, lactase phlorizinhydrolase, and related proteins"	KOG0626	6	Glycosyl hydrolase family 1	ST	E3.2.1.21; beta-glucosidase [EC:3.2.1.21]	K01188	osa00460 Cyanoamino acid metabolism; osa00500 Starch and sucrose metabolism; osa00940 Phenylpropanoid biosynthesis; osa01100 Metabolic pathways; osa01110 Biosynthesis of secondary metabolites		Unclustered	2.7	"GO:0003824 catalytic activity; GO:0004553 hydrolase activity, hydrolyzing O-glycosyl compounds; GO:0008422 beta-glucosidase activity; GO:0015926 glucosidase activity; GO:0016787 hydrolase activity; GO:0016798 hydrolase activity, acting on glycosyl bonds;"	PF00232	508.1	cytoplasm
HORVU5Hr1G064260.3	HXXXD-type acyl-transferase family protein	4513.MLOC_64667.1						2		ST	"E2.3.1.133, HCT; shikimate O-hydroxycinnamoyltransferase [EC:2.3.1.133]"	K13065	"osa00940 Phenylpropanoid biosynthesis; osa00941 Flavonoid biosynthesis; osa00945 Stilbenoid, diarylheptanoid and gingerol biosynthesis; osa01100 Metabolic pathways; osa01110 Biosynthesis of secondary metabolites"		Unclustered	0.666667			878.2	cytoplasm
HORVU2Hr1G124930.1	Peroxidase superfamily protein	4513.MLOC_65477.1						3	Peroxidase	Sc	E1.11.1.7; peroxidase [EC:1.11.1.7]	K00430	osa00940 Phenylpropanoid biosynthesis; osa01100 Metabolic pathways; osa01110 Biosynthesis of secondary metabolites		Unclustered	1.66667		PF00141	678.3	extracellular
HORVU4Hr1G087630.1	Cytochrome P450 superfamily protein	4513.MLOC_68100.1			Q	Cytochrome P450 CYP2 subfamily	KOG0156	4	Cytochrome P450	ST	CYP73A; trans-cinnamate 4-monooxygenase [EC:1.14.13.11]	K00487	"osa00130 Ubiquinone and other terpenoid-quinone biosynthesis; osa00940 Phenylpropanoid biosynthesis; osa00941 Flavonoid biosynthesis; osa00945 Stilbenoid, diarylheptanoid and gingerol biosynthesis; osa00999 Biosynthesis of secondary metabolites - unclassified; osa01100 Metabolic pathways; osa01110 Biosynthesis of secondary metabolites"		Unclustered	3		PF00067	928.7	plasma membrane
HORVU2Hr1G124960.3	Peroxidase superfamily protein	4513.MLOC_72076.1						3	Peroxidase	Sc	E1.11.1.7; peroxidase [EC:1.11.1.7]	K00430	osa00940 Phenylpropanoid biosynthesis; osa01100 Metabolic pathways; osa01110 Biosynthesis of secondary metabolites		Unclustered	1.66667		PF00141	677.2	chloroplast
HORVU1Hr1G022370.3	serine/threonine protein phosphatase 2A	4513.MLOC_80689.1	GO:0006464 cellular protein modification process; GO:0006470 protein dephosphorylation; GO:0006793 phosphorus metabolic process; GO:0006796 phosphate-containing compound metabolic process; GO:0006807 nitrogen compound metabolic process; GO:0008152 metabolic process; GO:0009987 cellular process; GO:0016311 dephosphorylation; GO:0019538 protein metabolic process; GO:0036211 protein modification pro…		T	"Serine/threonine specific protein phosphatase PP1, catalytic subunit"	KOG0374	7	Calcineurin-like phosphoesterase	ST	PPP1C; serine/threonine-protein phosphatase PP1 catalytic subunit [EC:3.1.3.16]	K06269	osa03015 mRNA surveillance pathway	Cluster 9	Clustered	3	"GO:0003824 catalytic activity; GO:0004721 phosphoprotein phosphatase activity; GO:0004722 protein serine/threonine phosphatase activity; GO:0016787 hydrolase activity; GO:0016788 hydrolase activity, acting on ester bonds; GO:0016791 phosphatase activity; GO:0042578 phosphoric ester hydrolase activity;"	PF00149	672.2	cytoplasm
HORVU6Hr1G069280.5	uridine kinase-like 4	4513.MLOC_55892.4	GO:0006139 nucleobase-containing compound metabolic process; GO:0006206 pyrimidine nucleobase metabolic process; GO:0006213 pyrimidine nucleoside metabolic process; GO:0006220 pyrimidine nucleotide metabolic process; GO:0006221 pyrimidine nucleotide biosynthetic process; GO:0006222 UMP biosynthetic process; GO:0006725 cellular aromatic compound metabolic process; GO:0006753 nucleoside phosphate m…	GO:0005622 intracellular; GO:0005623 cell; GO:0005737 cytoplasm; GO:0005829 cytosol; GO:0044424 intracellular part; GO:0044444 cytoplasmic part; GO:0044464 cell part;	TZ	Armadillo/beta-Catenin/plakoglobin	KOG4203	2	Phosphoribulokinase / Uridine kinase family; CYTH domain	ST	"udk, UCK; uridine kinase [EC:2.7.1.48]"	K00876	osa00240 Pyrimidine metabolism; osa01100 Metabolic pathways		Unclustered	0.666667	"GO:0003824 catalytic activity; GO:0004849 uridine kinase activity; GO:0016301 kinase activity; GO:0016740 transferase activity; GO:0016772 transferase activity, transferring phosphorus-containing groups; GO:0019205 nucleobase-containing compound kinase activity; GO:0019206 nucleoside kinase activity;"	PF00485; PF01928	1282.7	cytoplasm
HORVU1Hr1G040980.1	Serine/threonine protein phosphatase 2A regulatory subunit B''alpha	4513.MLOC_4612.1		GO:0005622 intracellular; GO:0005623 cell; GO:0005634 nucleus; GO:0005737 cytoplasm; GO:0005739 mitochondrion; GO:0005829 cytosol; GO:0043226 organelle; GO:0043227 membrane-bounded organelle; GO:0043229 intracellular organelle; GO:0043231 intracellular membrane-bounded organelle; GO:0044424 intracellular part; GO:0044444 cytoplasmic part; GO:0044464 cell part;	A	Protein phosphatase 2 regulatory subunit	KOG2562	3	EF-hand domain pair; EF-hand domain pair	ST	PPP2R3; serine/threonine-protein phosphatase 2A regulatory subunit B''	K11583	osa03015 mRNA surveillance pathway	Cluster 9	Clustered	3		PF13833; PF13499	672.2	nucleus
HORVU4Hr1G001850.2	Protein kinase superfamily protein	4513.MLOC_4629.1	"GO:0001666 response to hypoxia; GO:0006082 organic acid metabolic process; GO:0006464 cellular protein modification process; GO:0006468 protein phosphorylation; GO:0006629 lipid metabolic process; GO:0006720 isoprenoid metabolic process; GO:0006721 terpenoid metabolic process; GO:0006793 phosphorus metabolic process; GO:0006796 phosphate-containing compound metabolic process; GO:0006807 nitrogen…	GO:0005622 intracellular; GO:0005623 cell; GO:0005737 cytoplasm; GO:0005783 endoplasmic reticulum; GO:0005789 endoplasmic reticulum membrane; GO:0012505 endomembrane system; GO:0016020 membrane; GO:0031984 organelle subcompartment; GO:0042175 nuclear outer membrane-endoplasmic reticulum membrane network; GO:0043226 organelle; GO:0043227 membrane-bounded organelle; GO:0043229 intracellular organel…	T	Tyrosine kinase specific for activated (GTP-bound) p21cdc42Hs	KOG0192	2	Protein tyrosine kinase	ST	CTR1; serine/threonine-protein kinase CTR1 [EC:2.7.11.1]	K14510	osa04016 MAPK signaling pathway - plant; osa04075 Plant hormone signal transduction		Unclustered	0.666667	"GO:0003824 catalytic activity; GO:0004672 protein kinase activity; GO:0004674 protein serine/threonine kinase activity; GO:0004712 protein serine/threonine/tyrosine kinase activity; GO:0016301 kinase activity; GO:0016740 transferase activity; GO:0016772 transferase activity, transferring phosphorus-containing groups; GO:0016773 phosphotransferase activity, alcohol group as acceptor;"	PF07714	726.9	chloroplast
HORVU5Hr1G062030.9	Alcohol dehydrogenase	4513.MLOC_71136.2			Q	"Alcohol dehydrogenase, class V"	KOG0023	11	Alcohol dehydrogenase GroES-like domain	ST	E1.1.1.195; cinnamyl-alcohol dehydrogenase [EC:1.1.1.195]	K00083	osa00940 Phenylpropanoid biosynthesis; osa01100 Metabolic pathways; osa01110 Biosynthesis of secondary metabolites		Unclustered	2.7		PF08240	631.3	chloroplast
HORVU4Hr1G086500.9	respiratory burst oxidase homolog B	4513.MLOC_5021.4	GO:0006950 response to stress; GO:0007275 multicellular organism development; GO:0008152 metabolic process; GO:0009266 response to temperature stimulus; GO:0009408 response to heat; GO:0009628 response to abiotic stimulus; GO:0009791 post-embryonic development; GO:0009845 seed germination; GO:0032501 multicellular organismal process; GO:0032502 developmental process; GO:0048856 anatomical structu…	GO:0005623 cell; GO:0005886 plasma membrane; GO:0016020 membrane; GO:0044464 cell part; GO:0071944 cell periphery;	PQ	"Ferric reductase, NADH/NADPH oxidase and related proteins"	KOG0039	2	FAD-binding domain; Ferric reductase NAD binding domain	ST	RBOH; respiratory burst oxidase [EC:1.6.3.- 1.11.1.-]	K13447	osa04016 MAPK signaling pathway - plant; osa04626 Plant-pathogen interaction		Unclustered	2	"GO:0003824 catalytic activity; GO:0005488 binding; GO:0005509 calcium ion binding; GO:0005515 protein binding; GO:0016174 NAD(P)H oxidase activity; GO:0016491 oxidoreductase activity; GO:0016651 oxidoreductase activity, acting on NAD(P)H; GO:0043167 ion binding; GO:0043169 cation binding; GO:0043621 protein self-association; GO:0046872 metal ion binding; GO:0050664 oxidoreductase activity, actin…	PF08022; PF08030	1701.4	plasma membrane
HORVU3Hr1G059320.2	V-type proton ATPase subunit E	4513.MLOC_57866.1	GO:0000003 reproduction; GO:0003006 developmental process involved in reproduction; GO:0006810 transport; GO:0006811 ion transport; GO:0006812 cation transport; GO:0006950 response to stress; GO:0006952 defense response; GO:0006970 response to osmotic stress; GO:0006996 organelle organization; GO:0007030 Golgi organization; GO:0007275 multicellular organism development; GO:0009266 response to tem…	GO:0000325 plant-type vacuole; GO:0005622 intracellular; GO:0005623 cell; GO:0005737 cytoplasm; GO:0005773 vacuole; GO:0005774 vacuolar membrane; GO:0005794 Golgi apparatus; GO:0005829 cytosol; GO:0005840 ribosome; GO:0005844 polysome; GO:0009705 plant-type vacuole membrane; GO:0012505 endomembrane system; GO:0016020 membrane; GO:0022626 cytosolic ribosome; GO:0031090 organelle membrane; GO:00329…	C	"Vacuolar H+-ATPase V1 sector, subunit E"	KOG1664	5		ST	"ATPeV1E, ATP6E; V-type H+-transporting ATPase subunit E"	K02150	osa00190 Oxidative phosphorylation; osa01100 Metabolic pathways; osa04145 Phagosome	Cluster 5	Clustered	3.73333	"GO:0003735 structural constituent of ribosome; GO:0003824 catalytic activity; GO:0005198 structural molecule activity; GO:0005215 transporter activity; GO:0008324 cation transmembrane transporter activity; GO:0015075 ion transmembrane transporter activity; GO:0015077 monovalent inorganic cation transmembrane transporter activity; GO:0015078 hydrogen ion transmembrane transporter activity; GO:001…		426.4	cytoplasm
HORVU2Hr1G111640.2	Plasma membrane ATPase	4513.MLOC_75846.4			P	Plasma membrane H+-transporting ATPase	KOG0205	4	"Cation transporter/ATPase, N-terminus; haloacid dehalogenase-like hydrolase"	ST	"PMA1, PMA2; H+-transporting ATPase [EC:3.6.3.6]"	K01535	osa00190 Oxidative phosphorylation; osa01100 Metabolic pathways		Unclustered	2.7		PF00690; PF00702	1847	plasma membrane
HORVU1Hr1G075110.4	Inorganic pyrophosphatase	4513.MLOC_77595.1		GO:0005622 intracellular; GO:0005623 cell; GO:0005737 cytoplasm; GO:0044424 intracellular part; GO:0044464 cell part;	C	"Inorganic pyrophosphatase/Nucleosome remodeling factor, subunit NURF38"	KOG1626	7	Inorganic pyrophosphatase	ST	ppa; inorganic pyrophosphatase [EC:3.6.1.1]	K01507	osa00190 Oxidative phosphorylation	Cluster 5	Clustered	3.42857		PF00719	446	cytoplasm
HORVU7Hr1G083550.1	Peroxidase superfamily protein	4513.MLOC_57121.2						2	Peroxidase	Sc	E1.11.1.7; peroxidase [EC:1.11.1.7]	K00430	osa00940 Phenylpropanoid biosynthesis; osa01100 Metabolic pathways; osa01110 Biosynthesis of secondary metabolites		Unclustered	2		PF00141	303.1	cytoplasm
