# Supplementary material for: Global proteome analyses of phosphorylation and succinylation of barley root proteins in response to phosphate starvation and recovery
Source: Front Plant Sci. 2022 Aug 18;13:917652. doi: 10.3389/fpls.2022.917652 (PMC9433975; doi:10.3389/fpls.2022.917652)
Supplement: Supplementary file 1 [file Data_Sheet_1.ZIP › Additional files/Table S17.xlsx]

## Sheet: links
node1	node2	confidence
4513.MLOC_10457.2	4513.MLOC_10614.1	939
4513.MLOC_10457.2	4513.MLOC_10856.3	605
4513.MLOC_10457.2	4513.MLOC_10877.1	605
4513.MLOC_10457.2	4513.MLOC_11890.1	563
4513.MLOC_10457.2	4513.MLOC_11947.2	434
4513.MLOC_10457.2	4513.MLOC_12984.1	542
4513.MLOC_10457.2	4513.MLOC_13742.1	788
4513.MLOC_10457.2	4513.MLOC_1497.2	981
4513.MLOC_10457.2	4513.MLOC_15296.1	998
4513.MLOC_10457.2	4513.MLOC_15467.1	598
4513.MLOC_10457.2	4513.MLOC_17699.2	542
4513.MLOC_10457.2	4513.MLOC_18233.1	998
4513.MLOC_10457.2	4513.MLOC_19217.1	794
4513.MLOC_10457.2	4513.MLOC_20070.1	992
4513.MLOC_10457.2	4513.MLOC_34526.1	605
4513.MLOC_10457.2	4513.MLOC_4114.1	468
4513.MLOC_10457.2	4513.MLOC_4273.2	423
4513.MLOC_10457.2	4513.MLOC_43555.1	478
4513.MLOC_10457.2	4513.MLOC_43889.4	553
4513.MLOC_10457.2	4513.MLOC_43947.1	616
4513.MLOC_10457.2	4513.MLOC_52545.1	724
4513.MLOC_10457.2	4513.MLOC_52687.1	895
4513.MLOC_10457.2	4513.MLOC_53317.2	420
4513.MLOC_10457.2	4513.MLOC_54750.5	955
4513.MLOC_10457.2	4513.MLOC_55468.2	771
4513.MLOC_10457.2	4513.MLOC_5725.1	411
4513.MLOC_10457.2	4513.MLOC_59370.2	535
4513.MLOC_10457.2	4513.MLOC_59546.1	472
4513.MLOC_10457.2	4513.MLOC_60124.3	771
4513.MLOC_10457.2	4513.MLOC_62030.2	965
4513.MLOC_10457.2	4513.MLOC_62667.3	423
4513.MLOC_10457.2	4513.MLOC_62815.3	761
4513.MLOC_10457.2	4513.MLOC_65580.3	526
4513.MLOC_10457.2	4513.MLOC_65749.2	771
4513.MLOC_10457.2	4513.MLOC_66332.1	663
4513.MLOC_10457.2	4513.MLOC_67009.1	999
4513.MLOC_10457.2	4513.MLOC_67220.1	570
4513.MLOC_10457.2	4513.MLOC_69020.1	513
4513.MLOC_10457.2	4513.MLOC_69600.1	513
4513.MLOC_10457.2	4513.MLOC_69804.2	515
4513.MLOC_10457.2	4513.MLOC_72170.2	995
4513.MLOC_10457.2	4513.MLOC_73299.1	910
4513.MLOC_10457.2	4513.MLOC_75045.2	797
4513.MLOC_10457.2	4513.MLOC_76546.1	525
4513.MLOC_10457.2	4513.MLOC_7688.1	402
4513.MLOC_10457.2	4513.MLOC_80158.1	535
4513.MLOC_10457.2	4513.MLOC_80438.1	788
4513.MLOC_10457.2	4513.MLOC_80737.2	691
4513.MLOC_10588.1	4513.MLOC_12106.1	997
4513.MLOC_10588.1	4513.MLOC_1273.1	993
4513.MLOC_10588.1	4513.MLOC_13086.1	999
4513.MLOC_10588.1	4513.MLOC_13819.1	997
4513.MLOC_10588.1	4513.MLOC_14244.1	999
4513.MLOC_10588.1	4513.MLOC_15224.1	999
4513.MLOC_10588.1	4513.MLOC_17150.2	998
4513.MLOC_10588.1	4513.MLOC_20070.1	424
4513.MLOC_10588.1	4513.MLOC_23107.1	993
4513.MLOC_10588.1	4513.MLOC_23693.1	996
4513.MLOC_10588.1	4513.MLOC_27966.1	995
4513.MLOC_10588.1	4513.MLOC_29951.1	999
4513.MLOC_10588.1	4513.MLOC_32920.1	998
4513.MLOC_10588.1	4513.MLOC_34840.2	999
4513.MLOC_10588.1	4513.MLOC_36568.1	997
4513.MLOC_10588.1	4513.MLOC_36623.1	981
4513.MLOC_10588.1	4513.MLOC_3723.1	994
4513.MLOC_10588.1	4513.MLOC_38685.1	992
4513.MLOC_10588.1	4513.MLOC_38730.1	994
4513.MLOC_10588.1	4513.MLOC_43555.1	642
4513.MLOC_10588.1	4513.MLOC_43947.1	996
4513.MLOC_10588.1	4513.MLOC_44900.1	998
4513.MLOC_10588.1	4513.MLOC_52545.1	997
4513.MLOC_10588.1	4513.MLOC_53997.2	484
4513.MLOC_10588.1	4513.MLOC_54323.1	996
4513.MLOC_10588.1	4513.MLOC_54391.1	999
4513.MLOC_10588.1	4513.MLOC_55595.2	997
4513.MLOC_10588.1	4513.MLOC_55662.1	996
4513.MLOC_10588.1	4513.MLOC_56031.1	997
4513.MLOC_10588.1	4513.MLOC_56367.1	997
4513.MLOC_10588.1	4513.MLOC_57634.1	999
4513.MLOC_10588.1	4513.MLOC_58960.1	999
4513.MLOC_10588.1	4513.MLOC_59482.1	997
4513.MLOC_10588.1	4513.MLOC_59942.1	998
4513.MLOC_10588.1	4513.MLOC_62922.1	969
4513.MLOC_10588.1	4513.MLOC_63134.2	998
4513.MLOC_10588.1	4513.MLOC_63161.1	999
4513.MLOC_10588.1	4513.MLOC_63593.1	996
4513.MLOC_10588.1	4513.MLOC_63658.1	999
4513.MLOC_10588.1	4513.MLOC_63774.1	998
4513.MLOC_10588.1	4513.MLOC_64774.1	993
4513.MLOC_10588.1	4513.MLOC_65139.1	997
4513.MLOC_10588.1	4513.MLOC_65215.1	997
4513.MLOC_10588.1	4513.MLOC_65580.3	435
4513.MLOC_10588.1	4513.MLOC_65825.1	999
4513.MLOC_10588.1	4513.MLOC_66332.1	999
4513.MLOC_10588.1	4513.MLOC_67009.1	478
4513.MLOC_10588.1	4513.MLOC_67425.1	996
4513.MLOC_10588.1	4513.MLOC_69019.1	998
4513.MLOC_10588.1	4513.MLOC_71541.1	998
4513.MLOC_10588.1	4513.MLOC_73576.1	996
4513.MLOC_10588.1	4513.MLOC_74010.1	999
4513.MLOC_10588.1	4513.MLOC_75379.2	995
4513.MLOC_10588.1	4513.MLOC_7688.1	997
4513.MLOC_10588.1	4513.MLOC_80708.1	997
4513.MLOC_10588.1	4513.MLOC_81866.1	997
4513.MLOC_10614.1	4513.MLOC_1497.2	826
4513.MLOC_10614.1	4513.MLOC_15296.1	654
4513.MLOC_10614.1	4513.MLOC_18233.1	654
4513.MLOC_10614.1	4513.MLOC_19217.1	531
4513.MLOC_10614.1	4513.MLOC_20070.1	961
4513.MLOC_10614.1	4513.MLOC_34526.1	408
4513.MLOC_10614.1	4513.MLOC_52687.1	963
4513.MLOC_10614.1	4513.MLOC_53317.2	495
4513.MLOC_10614.1	4513.MLOC_54750.5	916
4513.MLOC_10614.1	4513.MLOC_55468.2	531
4513.MLOC_10614.1	4513.MLOC_60124.3	531
4513.MLOC_10614.1	4513.MLOC_62030.2	727
4513.MLOC_10614.1	4513.MLOC_62815.3	461
4513.MLOC_10614.1	4513.MLOC_65749.2	531
4513.MLOC_10614.1	4513.MLOC_67009.1	991
4513.MLOC_10614.1	4513.MLOC_69600.1	431
4513.MLOC_10614.1	4513.MLOC_72170.2	654
4513.MLOC_10614.1	4513.MLOC_73299.1	765
4513.MLOC_10614.1	4513.MLOC_76546.1	472
4513.MLOC_10735.1	4513.MLOC_11890.1	405
4513.MLOC_10735.1	4513.MLOC_11947.2	611
4513.MLOC_10735.1	4513.MLOC_13885.2	487
4513.MLOC_10735.1	4513.MLOC_15467.1	411
4513.MLOC_10735.1	4513.MLOC_37763.1	779
4513.MLOC_10735.1	4513.MLOC_43555.1	572
4513.MLOC_10735.1	4513.MLOC_59370.2	413
4513.MLOC_10735.1	4513.MLOC_61188.3	761
4513.MLOC_10735.1	4513.MLOC_69804.2	430
4513.MLOC_10735.1	4513.MLOC_7062.1	550
4513.MLOC_10735.1	4513.MLOC_73014.1	505
4513.MLOC_10735.1	4513.MLOC_80158.1	413
4513.MLOC_10856.3	4513.MLOC_10877.1	968
4513.MLOC_10856.3	4513.MLOC_11890.1	767
4513.MLOC_10856.3	4513.MLOC_11947.2	478
4513.MLOC_10856.3	4513.MLOC_12984.1	990
4513.MLOC_10856.3	4513.MLOC_13885.2	875
4513.MLOC_10856.3	4513.MLOC_1497.2	561
4513.MLOC_10856.3	4513.MLOC_15296.1	596
4513.MLOC_10856.3	4513.MLOC_20070.1	533
4513.MLOC_10856.3	4513.MLOC_36623.1	426
4513.MLOC_10856.3	4513.MLOC_37763.1	515
4513.MLOC_10856.3	4513.MLOC_4114.1	950
4513.MLOC_10856.3	4513.MLOC_4273.2	889
4513.MLOC_10856.3	4513.MLOC_4487.1	998
4513.MLOC_10856.3	4513.MLOC_52901.1	722
4513.MLOC_10856.3	4513.MLOC_53175.2	433
4513.MLOC_10856.3	4513.MLOC_54750.5	577
4513.MLOC_10856.3	4513.MLOC_59370.2	821
4513.MLOC_10856.3	4513.MLOC_62667.3	502
4513.MLOC_10856.3	4513.MLOC_62815.3	458
4513.MLOC_10856.3	4513.MLOC_67009.1	488
4513.MLOC_10856.3	4513.MLOC_67220.1	992
4513.MLOC_10856.3	4513.MLOC_69020.1	842
4513.MLOC_10856.3	4513.MLOC_69600.1	501
4513.MLOC_10856.3	4513.MLOC_7150.2	573
4513.MLOC_10856.3	4513.MLOC_75045.2	513
4513.MLOC_10856.3	4513.MLOC_75792.2	513
4513.MLOC_10856.3	4513.MLOC_76000.8	433
4513.MLOC_10856.3	4513.MLOC_76546.1	454
4513.MLOC_10856.3	4513.MLOC_80158.1	809
4513.MLOC_10856.3	4513.MLOC_80737.2	416
4513.MLOC_10877.1	4513.MLOC_11890.1	822
4513.MLOC_10877.1	4513.MLOC_11947.2	478
4513.MLOC_10877.1	4513.MLOC_12984.1	996
4513.MLOC_10877.1	4513.MLOC_13885.2	815
4513.MLOC_10877.1	4513.MLOC_1497.2	561
4513.MLOC_10877.1	4513.MLOC_15296.1	479
4513.MLOC_10877.1	4513.MLOC_20070.1	533
4513.MLOC_10877.1	4513.MLOC_36623.1	426
4513.MLOC_10877.1	4513.MLOC_37763.1	515
4513.MLOC_10877.1	4513.MLOC_4114.1	950
4513.MLOC_10877.1	4513.MLOC_4273.2	980
4513.MLOC_10877.1	4513.MLOC_4487.1	999
4513.MLOC_10877.1	4513.MLOC_52901.1	729
4513.MLOC_10877.1	4513.MLOC_53175.2	433
4513.MLOC_10877.1	4513.MLOC_54750.5	577
4513.MLOC_10877.1	4513.MLOC_59370.2	922
4513.MLOC_10877.1	4513.MLOC_62667.3	502
4513.MLOC_10877.1	4513.MLOC_62815.3	458
4513.MLOC_10877.1	4513.MLOC_67009.1	488
4513.MLOC_10877.1	4513.MLOC_67220.1	996
4513.MLOC_10877.1	4513.MLOC_69020.1	884
4513.MLOC_10877.1	4513.MLOC_69600.1	501
4513.MLOC_10877.1	4513.MLOC_7150.2	573
4513.MLOC_10877.1	4513.MLOC_75045.2	513
4513.MLOC_10877.1	4513.MLOC_75792.2	513
4513.MLOC_10877.1	4513.MLOC_76000.8	433
4513.MLOC_10877.1	4513.MLOC_76546.1	454
4513.MLOC_10877.1	4513.MLOC_80158.1	921
4513.MLOC_10877.1	4513.MLOC_80737.2	416
4513.MLOC_11890.1	4513.MLOC_11947.2	865
4513.MLOC_11890.1	4513.MLOC_13742.1	504
4513.MLOC_11890.1	4513.MLOC_1497.2	505
4513.MLOC_11890.1	4513.MLOC_15296.1	514
4513.MLOC_11890.1	4513.MLOC_15467.1	515
4513.MLOC_11890.1	4513.MLOC_17573.1	481
4513.MLOC_11890.1	4513.MLOC_18233.1	514
4513.MLOC_11890.1	4513.MLOC_19217.1	445
4513.MLOC_11890.1	4513.MLOC_20070.1	442
4513.MLOC_11890.1	4513.MLOC_34526.1	976
4513.MLOC_11890.1	4513.MLOC_37219.4	659
4513.MLOC_11890.1	4513.MLOC_37763.1	993
4513.MLOC_11890.1	4513.MLOC_4273.2	990
4513.MLOC_11890.1	4513.MLOC_43555.1	739
4513.MLOC_11890.1	4513.MLOC_43889.4	407
4513.MLOC_11890.1	4513.MLOC_52901.1	759
4513.MLOC_11890.1	4513.MLOC_53997.2	528
4513.MLOC_11890.1	4513.MLOC_54323.1	450
4513.MLOC_11890.1	4513.MLOC_55468.2	445
4513.MLOC_11890.1	4513.MLOC_55595.2	482
4513.MLOC_11890.1	4513.MLOC_56270.2	538
4513.MLOC_11890.1	4513.MLOC_5725.1	991
4513.MLOC_11890.1	4513.MLOC_58262.2	449
4513.MLOC_11890.1	4513.MLOC_59370.2	767
4513.MLOC_11890.1	4513.MLOC_61188.3	430
4513.MLOC_11890.1	4513.MLOC_62030.2	416
4513.MLOC_11890.1	4513.MLOC_62667.3	792
4513.MLOC_11890.1	4513.MLOC_62815.3	403
4513.MLOC_11890.1	4513.MLOC_67009.1	553
4513.MLOC_11890.1	4513.MLOC_67067.2	410
4513.MLOC_11890.1	4513.MLOC_67220.1	993
4513.MLOC_11890.1	4513.MLOC_69020.1	993
4513.MLOC_11890.1	4513.MLOC_69600.1	472
4513.MLOC_11890.1	4513.MLOC_69804.2	439
4513.MLOC_11890.1	4513.MLOC_7062.1	728
4513.MLOC_11890.1	4513.MLOC_7150.2	759
4513.MLOC_11890.1	4513.MLOC_72011.2	976
4513.MLOC_11890.1	4513.MLOC_72170.2	514
4513.MLOC_11890.1	4513.MLOC_73014.1	478
4513.MLOC_11890.1	4513.MLOC_73067.1	519
4513.MLOC_11890.1	4513.MLOC_75792.2	433
4513.MLOC_11890.1	4513.MLOC_76546.1	482
4513.MLOC_11890.1	4513.MLOC_80158.1	719
4513.MLOC_11890.1	4513.MLOC_80438.1	504
4513.MLOC_11890.1	4513.MLOC_80737.2	575
4513.MLOC_11947.2	4513.MLOC_13742.1	990
4513.MLOC_11947.2	4513.MLOC_13885.2	412
4513.MLOC_11947.2	4513.MLOC_1497.2	513
4513.MLOC_11947.2	4513.MLOC_15467.1	995
4513.MLOC_11947.2	4513.MLOC_20070.1	447
4513.MLOC_11947.2	4513.MLOC_34526.1	541
4513.MLOC_11947.2	4513.MLOC_37219.4	963
4513.MLOC_11947.2	4513.MLOC_37763.1	811
4513.MLOC_11947.2	4513.MLOC_4273.2	603
4513.MLOC_11947.2	4513.MLOC_43555.1	803
4513.MLOC_11947.2	4513.MLOC_52687.1	435
4513.MLOC_11947.2	4513.MLOC_52901.1	483
4513.MLOC_11947.2	4513.MLOC_53175.2	514
4513.MLOC_11947.2	4513.MLOC_53997.2	603
4513.MLOC_11947.2	4513.MLOC_56270.2	730
4513.MLOC_11947.2	4513.MLOC_5725.1	999
4513.MLOC_11947.2	4513.MLOC_59370.2	549
4513.MLOC_11947.2	4513.MLOC_62030.2	428
4513.MLOC_11947.2	4513.MLOC_62667.3	603
4513.MLOC_11947.2	4513.MLOC_65580.3	506
4513.MLOC_11947.2	4513.MLOC_67220.1	716
4513.MLOC_11947.2	4513.MLOC_69020.1	427
4513.MLOC_11947.2	4513.MLOC_69804.2	782
4513.MLOC_11947.2	4513.MLOC_7062.1	999
4513.MLOC_11947.2	4513.MLOC_7150.2	483
4513.MLOC_11947.2	4513.MLOC_72011.2	423
4513.MLOC_11947.2	4513.MLOC_73014.1	619
4513.MLOC_11947.2	4513.MLOC_73067.1	464
4513.MLOC_11947.2	4513.MLOC_75045.2	619
4513.MLOC_11947.2	4513.MLOC_76000.8	514
4513.MLOC_11947.2	4513.MLOC_78015.1	673
4513.MLOC_11947.2	4513.MLOC_80158.1	549
4513.MLOC_11947.2	4513.MLOC_80438.1	990
4513.MLOC_11952.1	4513.MLOC_17699.2	720
4513.MLOC_11952.1	4513.MLOC_33876.4	870
4513.MLOC_11952.1	4513.MLOC_61904.6	942
4513.MLOC_11952.1	4513.MLOC_80737.2	846
4513.MLOC_12106.1	4513.MLOC_1273.1	970
4513.MLOC_12106.1	4513.MLOC_13086.1	994
4513.MLOC_12106.1	4513.MLOC_13819.1	989
4513.MLOC_12106.1	4513.MLOC_14244.1	990
4513.MLOC_12106.1	4513.MLOC_15224.1	992
4513.MLOC_12106.1	4513.MLOC_17150.2	992
4513.MLOC_12106.1	4513.MLOC_23107.1	972
4513.MLOC_12106.1	4513.MLOC_23693.1	975
4513.MLOC_12106.1	4513.MLOC_27966.1	979
4513.MLOC_12106.1	4513.MLOC_29951.1	997
4513.MLOC_12106.1	4513.MLOC_32920.1	995
4513.MLOC_12106.1	4513.MLOC_34840.2	992
4513.MLOC_12106.1	4513.MLOC_36568.1	990
4513.MLOC_12106.1	4513.MLOC_36623.1	938
4513.MLOC_12106.1	4513.MLOC_3723.1	982
4513.MLOC_12106.1	4513.MLOC_38685.1	974
4513.MLOC_12106.1	4513.MLOC_38730.1	980
4513.MLOC_12106.1	4513.MLOC_43947.1	993
4513.MLOC_12106.1	4513.MLOC_44900.1	992
4513.MLOC_12106.1	4513.MLOC_52545.1	986
4513.MLOC_12106.1	4513.MLOC_54323.1	992
4513.MLOC_12106.1	4513.MLOC_54391.1	996
4513.MLOC_12106.1	4513.MLOC_55595.2	982
4513.MLOC_12106.1	4513.MLOC_55662.1	978
4513.MLOC_12106.1	4513.MLOC_56031.1	990
4513.MLOC_12106.1	4513.MLOC_56367.1	990
4513.MLOC_12106.1	4513.MLOC_57634.1	996
4513.MLOC_12106.1	4513.MLOC_58960.1	995
4513.MLOC_12106.1	4513.MLOC_59482.1	987
4513.MLOC_12106.1	4513.MLOC_59546.1	584
4513.MLOC_12106.1	4513.MLOC_59942.1	989
4513.MLOC_12106.1	4513.MLOC_63134.2	992
4513.MLOC_12106.1	4513.MLOC_63161.1	994
4513.MLOC_12106.1	4513.MLOC_63593.1	974
4513.MLOC_12106.1	4513.MLOC_63658.1	993
4513.MLOC_12106.1	4513.MLOC_63774.1	989
4513.MLOC_12106.1	4513.MLOC_64774.1	980
4513.MLOC_12106.1	4513.MLOC_65139.1	990
4513.MLOC_12106.1	4513.MLOC_65215.1	988
4513.MLOC_12106.1	4513.MLOC_65825.1	994
4513.MLOC_12106.1	4513.MLOC_66332.1	988
4513.MLOC_12106.1	4513.MLOC_67425.1	986
4513.MLOC_12106.1	4513.MLOC_69019.1	988
4513.MLOC_12106.1	4513.MLOC_71541.1	990
4513.MLOC_12106.1	4513.MLOC_73576.1	982
4513.MLOC_12106.1	4513.MLOC_74010.1	991
4513.MLOC_12106.1	4513.MLOC_75379.2	972
4513.MLOC_12106.1	4513.MLOC_7688.1	980
4513.MLOC_12106.1	4513.MLOC_80708.1	990
4513.MLOC_12106.1	4513.MLOC_81866.1	982
4513.MLOC_1273.1	4513.MLOC_13086.1	990
4513.MLOC_1273.1	4513.MLOC_13819.1	995
4513.MLOC_1273.1	4513.MLOC_14244.1	992
4513.MLOC_1273.1	4513.MLOC_15224.1	995
4513.MLOC_1273.1	4513.MLOC_17150.2	987
4513.MLOC_1273.1	4513.MLOC_23107.1	973
4513.MLOC_1273.1	4513.MLOC_23693.1	976
4513.MLOC_1273.1	4513.MLOC_27966.1	977
4513.MLOC_1273.1	4513.MLOC_29951.1	995
4513.MLOC_1273.1	4513.MLOC_32920.1	992
4513.MLOC_1273.1	4513.MLOC_34840.2	990
4513.MLOC_1273.1	4513.MLOC_36568.1	993
4513.MLOC_1273.1	4513.MLOC_36623.1	925
4513.MLOC_1273.1	4513.MLOC_3723.1	982
4513.MLOC_1273.1	4513.MLOC_38685.1	974
4513.MLOC_1273.1	4513.MLOC_38730.1	981
4513.MLOC_1273.1	4513.MLOC_43947.1	994
4513.MLOC_1273.1	4513.MLOC_44900.1	992
4513.MLOC_1273.1	4513.MLOC_52545.1	986
4513.MLOC_1273.1	4513.MLOC_54323.1	991
4513.MLOC_1273.1	4513.MLOC_54391.1	994
4513.MLOC_1273.1	4513.MLOC_55595.2	984
4513.MLOC_1273.1	4513.MLOC_55662.1	984
4513.MLOC_1273.1	4513.MLOC_56031.1	984
4513.MLOC_1273.1	4513.MLOC_56367.1	985
4513.MLOC_1273.1	4513.MLOC_57634.1	997
4513.MLOC_1273.1	4513.MLOC_58960.1	993
4513.MLOC_1273.1	4513.MLOC_59482.1	987
4513.MLOC_1273.1	4513.MLOC_59942.1	986
4513.MLOC_1273.1	4513.MLOC_63134.2	994
4513.MLOC_1273.1	4513.MLOC_63161.1	996
4513.MLOC_1273.1	4513.MLOC_63593.1	978
4513.MLOC_1273.1	4513.MLOC_63658.1	992
4513.MLOC_1273.1	4513.MLOC_63774.1	996
4513.MLOC_1273.1	4513.MLOC_64774.1	964
4513.MLOC_1273.1	4513.MLOC_65139.1	990
4513.MLOC_1273.1	4513.MLOC_65215.1	988
4513.MLOC_1273.1	4513.MLOC_65825.1	996
4513.MLOC_1273.1	4513.MLOC_66332.1	996
4513.MLOC_1273.1	4513.MLOC_67425.1	987
4513.MLOC_1273.1	4513.MLOC_69019.1	984
4513.MLOC_1273.1	4513.MLOC_71541.1	988
4513.MLOC_1273.1	4513.MLOC_73576.1	983
4513.MLOC_1273.1	4513.MLOC_74010.1	995
4513.MLOC_1273.1	4513.MLOC_75379.2	975
4513.MLOC_1273.1	4513.MLOC_7688.1	983
4513.MLOC_1273.1	4513.MLOC_80708.1	985
4513.MLOC_1273.1	4513.MLOC_81866.1	975
4513.MLOC_12984.1	4513.MLOC_13885.2	937
4513.MLOC_12984.1	4513.MLOC_1497.2	815
4513.MLOC_12984.1	4513.MLOC_15467.1	469
4513.MLOC_12984.1	4513.MLOC_20070.1	954
4513.MLOC_12984.1	4513.MLOC_34526.1	451
4513.MLOC_12984.1	4513.MLOC_4114.1	424
4513.MLOC_12984.1	4513.MLOC_43555.1	416
4513.MLOC_12984.1	4513.MLOC_4487.1	724
4513.MLOC_12984.1	4513.MLOC_53997.2	511
4513.MLOC_12984.1	4513.MLOC_54750.5	478
4513.MLOC_12984.1	4513.MLOC_61553.1	946
4513.MLOC_12984.1	4513.MLOC_62030.2	457
4513.MLOC_12984.1	4513.MLOC_62815.3	848
4513.MLOC_12984.1	4513.MLOC_67009.1	480
4513.MLOC_12984.1	4513.MLOC_67220.1	411
4513.MLOC_12984.1	4513.MLOC_69600.1	444
4513.MLOC_12984.1	4513.MLOC_69804.2	971
4513.MLOC_12984.1	4513.MLOC_73299.1	729
4513.MLOC_12984.1	4513.MLOC_75792.2	423
4513.MLOC_12984.1	4513.MLOC_80737.2	495
4513.MLOC_13086.1	4513.MLOC_13819.1	998
4513.MLOC_13086.1	4513.MLOC_14244.1	998
4513.MLOC_13086.1	4513.MLOC_15224.1	999
4513.MLOC_13086.1	4513.MLOC_17150.2	997
4513.MLOC_13086.1	4513.MLOC_23107.1	996
4513.MLOC_13086.1	4513.MLOC_23693.1	996
4513.MLOC_13086.1	4513.MLOC_27966.1	994
4513.MLOC_13086.1	4513.MLOC_29951.1	999
4513.MLOC_13086.1	4513.MLOC_32920.1	998
4513.MLOC_13086.1	4513.MLOC_34840.2	998
4513.MLOC_13086.1	4513.MLOC_36568.1	997
4513.MLOC_13086.1	4513.MLOC_36623.1	976
4513.MLOC_13086.1	4513.MLOC_3723.1	993
4513.MLOC_13086.1	4513.MLOC_38685.1	992
4513.MLOC_13086.1	4513.MLOC_38730.1	988
4513.MLOC_13086.1	4513.MLOC_43889.4	453
4513.MLOC_13086.1	4513.MLOC_43947.1	997
4513.MLOC_13086.1	4513.MLOC_44900.1	999
4513.MLOC_13086.1	4513.MLOC_52545.1	997
4513.MLOC_13086.1	4513.MLOC_54323.1	997
4513.MLOC_13086.1	4513.MLOC_54391.1	997
4513.MLOC_13086.1	4513.MLOC_55595.2	995
4513.MLOC_13086.1	4513.MLOC_55662.1	997
4513.MLOC_13086.1	4513.MLOC_56031.1	994
4513.MLOC_13086.1	4513.MLOC_56367.1	997
4513.MLOC_13086.1	4513.MLOC_57634.1	999
4513.MLOC_13086.1	4513.MLOC_58960.1	999
4513.MLOC_13086.1	4513.MLOC_59482.1	997
4513.MLOC_13086.1	4513.MLOC_59942.1	997
4513.MLOC_13086.1	4513.MLOC_63134.2	999
4513.MLOC_13086.1	4513.MLOC_63161.1	998
4513.MLOC_13086.1	4513.MLOC_63593.1	994
4513.MLOC_13086.1	4513.MLOC_63658.1	999
4513.MLOC_13086.1	4513.MLOC_63774.1	998
4513.MLOC_13086.1	4513.MLOC_64774.1	992
4513.MLOC_13086.1	4513.MLOC_65139.1	997
4513.MLOC_13086.1	4513.MLOC_65215.1	995
4513.MLOC_13086.1	4513.MLOC_65825.1	999
4513.MLOC_13086.1	4513.MLOC_66332.1	997
4513.MLOC_13086.1	4513.MLOC_67425.1	996
4513.MLOC_13086.1	4513.MLOC_69019.1	995
4513.MLOC_13086.1	4513.MLOC_71541.1	997
4513.MLOC_13086.1	4513.MLOC_73576.1	996
4513.MLOC_13086.1	4513.MLOC_74010.1	998
4513.MLOC_13086.1	4513.MLOC_75379.2	994
4513.MLOC_13086.1	4513.MLOC_7688.1	991
4513.MLOC_13086.1	4513.MLOC_80708.1	997
4513.MLOC_13086.1	4513.MLOC_81866.1	996
4513.MLOC_13742.1	4513.MLOC_1497.2	477
4513.MLOC_13742.1	4513.MLOC_15467.1	989
4513.MLOC_13742.1	4513.MLOC_20070.1	681
4513.MLOC_13742.1	4513.MLOC_37219.4	857
4513.MLOC_13742.1	4513.MLOC_4273.2	984
4513.MLOC_13742.1	4513.MLOC_43555.1	463
4513.MLOC_13742.1	4513.MLOC_52901.1	987
4513.MLOC_13742.1	4513.MLOC_53175.2	509
4513.MLOC_13742.1	4513.MLOC_53997.2	595
4513.MLOC_13742.1	4513.MLOC_54750.5	643
4513.MLOC_13742.1	4513.MLOC_5725.1	632
4513.MLOC_13742.1	4513.MLOC_59370.2	435
4513.MLOC_13742.1	4513.MLOC_62030.2	620
4513.MLOC_13742.1	4513.MLOC_62667.3	473
4513.MLOC_13742.1	4513.MLOC_62815.3	891
4513.MLOC_13742.1	4513.MLOC_64900.1	975
4513.MLOC_13742.1	4513.MLOC_67067.2	864
4513.MLOC_13742.1	4513.MLOC_67220.1	427
4513.MLOC_13742.1	4513.MLOC_69020.1	992
4513.MLOC_13742.1	4513.MLOC_69600.1	993
4513.MLOC_13742.1	4513.MLOC_7062.1	435
4513.MLOC_13742.1	4513.MLOC_7150.2	780
4513.MLOC_13742.1	4513.MLOC_73014.1	973
4513.MLOC_13742.1	4513.MLOC_73067.1	534
4513.MLOC_13742.1	4513.MLOC_75045.2	987
4513.MLOC_13742.1	4513.MLOC_75792.2	482
4513.MLOC_13742.1	4513.MLOC_76000.8	509
4513.MLOC_13742.1	4513.MLOC_76546.1	731
4513.MLOC_13742.1	4513.MLOC_78015.1	520
4513.MLOC_13742.1	4513.MLOC_80158.1	435
4513.MLOC_13742.1	4513.MLOC_80438.1	979
4513.MLOC_13819.1	4513.MLOC_14244.1	998
4513.MLOC_13819.1	4513.MLOC_15224.1	998
4513.MLOC_13819.1	4513.MLOC_17150.2	994
4513.MLOC_13819.1	4513.MLOC_23107.1	992
4513.MLOC_13819.1	4513.MLOC_23693.1	993
4513.MLOC_13819.1	4513.MLOC_27966.1	994
4513.MLOC_13819.1	4513.MLOC_29951.1	999
4513.MLOC_13819.1	4513.MLOC_32920.1	996
4513.MLOC_13819.1	4513.MLOC_34840.2	996
4513.MLOC_13819.1	4513.MLOC_36568.1	997
4513.MLOC_13819.1	4513.MLOC_36623.1	977
4513.MLOC_13819.1	4513.MLOC_3723.1	993
4513.MLOC_13819.1	4513.MLOC_38685.1	996
4513.MLOC_13819.1	4513.MLOC_38730.1	991
4513.MLOC_13819.1	4513.MLOC_43947.1	999
4513.MLOC_13819.1	4513.MLOC_44900.1	998
4513.MLOC_13819.1	4513.MLOC_52545.1	991
4513.MLOC_13819.1	4513.MLOC_54323.1	996
4513.MLOC_13819.1	4513.MLOC_54391.1	998
4513.MLOC_13819.1	4513.MLOC_55595.2	996
4513.MLOC_13819.1	4513.MLOC_55662.1	993
4513.MLOC_13819.1	4513.MLOC_56031.1	993
4513.MLOC_13819.1	4513.MLOC_56367.1	996
4513.MLOC_13819.1	4513.MLOC_57634.1	998
4513.MLOC_13819.1	4513.MLOC_58960.1	997
4513.MLOC_13819.1	4513.MLOC_59482.1	996
4513.MLOC_13819.1	4513.MLOC_59942.1	998
4513.MLOC_13819.1	4513.MLOC_63134.2	999
4513.MLOC_13819.1	4513.MLOC_63161.1	999
4513.MLOC_13819.1	4513.MLOC_63593.1	995
4513.MLOC_13819.1	4513.MLOC_63658.1	998
4513.MLOC_13819.1	4513.MLOC_63774.1	999
4513.MLOC_13819.1	4513.MLOC_64774.1	992
4513.MLOC_13819.1	4513.MLOC_65139.1	994
4513.MLOC_13819.1	4513.MLOC_65215.1	997
4513.MLOC_13819.1	4513.MLOC_65825.1	999
4513.MLOC_13819.1	4513.MLOC_66332.1	999
4513.MLOC_13819.1	4513.MLOC_67256.3	560
4513.MLOC_13819.1	4513.MLOC_67425.1	994
4513.MLOC_13819.1	4513.MLOC_69019.1	992
4513.MLOC_13819.1	4513.MLOC_71541.1	993
4513.MLOC_13819.1	4513.MLOC_73576.1	996
4513.MLOC_13819.1	4513.MLOC_74010.1	998
4513.MLOC_13819.1	4513.MLOC_75379.2	988
4513.MLOC_13819.1	4513.MLOC_7688.1	996
4513.MLOC_13819.1	4513.MLOC_80708.1	996
4513.MLOC_13819.1	4513.MLOC_81866.1	995
4513.MLOC_13885.2	4513.MLOC_15296.1	550
4513.MLOC_13885.2	4513.MLOC_37763.1	724
4513.MLOC_13885.2	4513.MLOC_43555.1	445
4513.MLOC_13885.2	4513.MLOC_61188.3	640
4513.MLOC_13885.2	4513.MLOC_62815.3	756
4513.MLOC_13885.2	4513.MLOC_65580.3	478
4513.MLOC_13885.2	4513.MLOC_69600.1	548
4513.MLOC_13885.2	4513.MLOC_69804.2	998
4513.MLOC_13885.2	4513.MLOC_7062.1	494
4513.MLOC_13885.2	4513.MLOC_75045.2	408
4513.MLOC_14244.1	4513.MLOC_15224.1	999
4513.MLOC_14244.1	4513.MLOC_17150.2	998
4513.MLOC_14244.1	4513.MLOC_23107.1	997
4513.MLOC_14244.1	4513.MLOC_23693.1	995
4513.MLOC_14244.1	4513.MLOC_27966.1	996
4513.MLOC_14244.1	4513.MLOC_29951.1	999
4513.MLOC_14244.1	4513.MLOC_32920.1	998
4513.MLOC_14244.1	4513.MLOC_34840.2	999
4513.MLOC_14244.1	4513.MLOC_36568.1	999
4513.MLOC_14244.1	4513.MLOC_36623.1	948
4513.MLOC_14244.1	4513.MLOC_3723.1	994
4513.MLOC_14244.1	4513.MLOC_38685.1	998
4513.MLOC_14244.1	4513.MLOC_38730.1	994
4513.MLOC_14244.1	4513.MLOC_43947.1	999
4513.MLOC_14244.1	4513.MLOC_44900.1	997
4513.MLOC_14244.1	4513.MLOC_52545.1	997
4513.MLOC_14244.1	4513.MLOC_54323.1	999
4513.MLOC_14244.1	4513.MLOC_54391.1	998
4513.MLOC_14244.1	4513.MLOC_55595.2	993
4513.MLOC_14244.1	4513.MLOC_55662.1	996
4513.MLOC_14244.1	4513.MLOC_5569.3	601
4513.MLOC_14244.1	4513.MLOC_56031.1	998
4513.MLOC_14244.1	4513.MLOC_56367.1	996
4513.MLOC_14244.1	4513.MLOC_57634.1	999
4513.MLOC_14244.1	4513.MLOC_58960.1	999
4513.MLOC_14244.1	4513.MLOC_59482.1	996
4513.MLOC_14244.1	4513.MLOC_59942.1	998
4513.MLOC_14244.1	4513.MLOC_60125.2	436
4513.MLOC_14244.1	4513.MLOC_62922.1	942
4513.MLOC_14244.1	4513.MLOC_63134.2	999
4513.MLOC_14244.1	4513.MLOC_63161.1	999
4513.MLOC_14244.1	4513.MLOC_63593.1	995
4513.MLOC_14244.1	4513.MLOC_63658.1	999
4513.MLOC_14244.1	4513.MLOC_63774.1	999
4513.MLOC_14244.1	4513.MLOC_64774.1	996
4513.MLOC_14244.1	4513.MLOC_65139.1	997
4513.MLOC_14244.1	4513.MLOC_65215.1	995
4513.MLOC_14244.1	4513.MLOC_65825.1	999
4513.MLOC_14244.1	4513.MLOC_66332.1	999
4513.MLOC_14244.1	4513.MLOC_67425.1	997
4513.MLOC_14244.1	4513.MLOC_69019.1	996
4513.MLOC_14244.1	4513.MLOC_71541.1	997
4513.MLOC_14244.1	4513.MLOC_73576.1	997
4513.MLOC_14244.1	4513.MLOC_74010.1	999
4513.MLOC_14244.1	4513.MLOC_75379.2	996
4513.MLOC_14244.1	4513.MLOC_7688.1	998
4513.MLOC_14244.1	4513.MLOC_80708.1	996
4513.MLOC_14244.1	4513.MLOC_81866.1	998
4513.MLOC_1497.2	4513.MLOC_15296.1	917
4513.MLOC_1497.2	4513.MLOC_15467.1	815
4513.MLOC_1497.2	4513.MLOC_17814.3	474
4513.MLOC_1497.2	4513.MLOC_18233.1	914
4513.MLOC_1497.2	4513.MLOC_19217.1	894
4513.MLOC_1497.2	4513.MLOC_20070.1	925
4513.MLOC_1497.2	4513.MLOC_31474.1	474
4513.MLOC_1497.2	4513.MLOC_34526.1	566
4513.MLOC_1497.2	4513.MLOC_37763.1	588
4513.MLOC_1497.2	4513.MLOC_4273.2	447
4513.MLOC_1497.2	4513.MLOC_43889.4	485
4513.MLOC_1497.2	4513.MLOC_4487.1	433
4513.MLOC_1497.2	4513.MLOC_50786.1	517
4513.MLOC_1497.2	4513.MLOC_52687.1	779
4513.MLOC_1497.2	4513.MLOC_53317.2	752
4513.MLOC_1497.2	4513.MLOC_54750.5	945
4513.MLOC_1497.2	4513.MLOC_55468.2	885
4513.MLOC_1497.2	4513.MLOC_60124.3	889
4513.MLOC_1497.2	4513.MLOC_61135.1	656
4513.MLOC_1497.2	4513.MLOC_62030.2	992
4513.MLOC_1497.2	4513.MLOC_62518.2	635
4513.MLOC_1497.2	4513.MLOC_62667.3	447
4513.MLOC_1497.2	4513.MLOC_62815.3	854
4513.MLOC_1497.2	4513.MLOC_65580.3	543
4513.MLOC_1497.2	4513.MLOC_65749.2	924
4513.MLOC_1497.2	4513.MLOC_67009.1	872
4513.MLOC_1497.2	4513.MLOC_69020.1	598
4513.MLOC_1497.2	4513.MLOC_69600.1	655
4513.MLOC_1497.2	4513.MLOC_7062.1	512
4513.MLOC_1497.2	4513.MLOC_72170.2	909
4513.MLOC_1497.2	4513.MLOC_73299.1	865
4513.MLOC_1497.2	4513.MLOC_74277.1	474
4513.MLOC_1497.2	4513.MLOC_75045.2	694
4513.MLOC_1497.2	4513.MLOC_76546.1	549
4513.MLOC_1497.2	4513.MLOC_80438.1	477
4513.MLOC_1497.2	4513.MLOC_80737.2	494
4513.MLOC_15224.1	4513.MLOC_17150.2	997
4513.MLOC_15224.1	4513.MLOC_23107.1	991
4513.MLOC_15224.1	4513.MLOC_23693.1	994
4513.MLOC_15224.1	4513.MLOC_27966.1	990
4513.MLOC_15224.1	4513.MLOC_29951.1	999
4513.MLOC_15224.1	4513.MLOC_32920.1	999
4513.MLOC_15224.1	4513.MLOC_34840.2	998
4513.MLOC_15224.1	4513.MLOC_36568.1	997
4513.MLOC_15224.1	4513.MLOC_36623.1	977
4513.MLOC_15224.1	4513.MLOC_3723.1	996
4513.MLOC_15224.1	4513.MLOC_38685.1	996
4513.MLOC_15224.1	4513.MLOC_38730.1	992
4513.MLOC_15224.1	4513.MLOC_43947.1	997
4513.MLOC_15224.1	4513.MLOC_44900.1	998
4513.MLOC_15224.1	4513.MLOC_52545.1	997
4513.MLOC_15224.1	4513.MLOC_54323.1	998
4513.MLOC_15224.1	4513.MLOC_54391.1	998
4513.MLOC_15224.1	4513.MLOC_55595.2	996
4513.MLOC_15224.1	4513.MLOC_55662.1	997
4513.MLOC_15224.1	4513.MLOC_56031.1	997
4513.MLOC_15224.1	4513.MLOC_56270.2	597
4513.MLOC_15224.1	4513.MLOC_56367.1	997
4513.MLOC_15224.1	4513.MLOC_57634.1	999
4513.MLOC_15224.1	4513.MLOC_58960.1	999
4513.MLOC_15224.1	4513.MLOC_59482.1	996
4513.MLOC_15224.1	4513.MLOC_59942.1	996
4513.MLOC_15224.1	4513.MLOC_60125.2	903
4513.MLOC_15224.1	4513.MLOC_63134.2	999
4513.MLOC_15224.1	4513.MLOC_63161.1	998
4513.MLOC_15224.1	4513.MLOC_63593.1	996
4513.MLOC_15224.1	4513.MLOC_63658.1	999
4513.MLOC_15224.1	4513.MLOC_63774.1	999
4513.MLOC_15224.1	4513.MLOC_64774.1	995
4513.MLOC_15224.1	4513.MLOC_65139.1	997
4513.MLOC_15224.1	4513.MLOC_65215.1	996
4513.MLOC_15224.1	4513.MLOC_65825.1	999
4513.MLOC_15224.1	4513.MLOC_66332.1	999
4513.MLOC_15224.1	4513.MLOC_67425.1	997
4513.MLOC_15224.1	4513.MLOC_69019.1	998
4513.MLOC_15224.1	4513.MLOC_71541.1	995
4513.MLOC_15224.1	4513.MLOC_73576.1	994
4513.MLOC_15224.1	4513.MLOC_74010.1	998
4513.MLOC_15224.1	4513.MLOC_75379.2	996
4513.MLOC_15224.1	4513.MLOC_7688.1	994
4513.MLOC_15224.1	4513.MLOC_80708.1	997
4513.MLOC_15224.1	4513.MLOC_81866.1	995
4513.MLOC_15296.1	4513.MLOC_15467.1	442
4513.MLOC_15296.1	4513.MLOC_18233.1	621
4513.MLOC_15296.1	4513.MLOC_20070.1	980
4513.MLOC_15296.1	4513.MLOC_34526.1	523
4513.MLOC_15296.1	4513.MLOC_37763.1	540
4513.MLOC_15296.1	4513.MLOC_4273.2	404
4513.MLOC_15296.1	4513.MLOC_43947.1	488
4513.MLOC_15296.1	4513.MLOC_52687.1	538
4513.MLOC_15296.1	4513.MLOC_54750.5	854
4513.MLOC_15296.1	4513.MLOC_59482.1	411
4513.MLOC_15296.1	4513.MLOC_59942.1	658
4513.MLOC_15296.1	4513.MLOC_61188.3	410
4513.MLOC_15296.1	4513.MLOC_62030.2	663
4513.MLOC_15296.1	4513.MLOC_62667.3	514
4513.MLOC_15296.1	4513.MLOC_62815.3	520
4513.MLOC_15296.1	4513.MLOC_63161.1	406
4513.MLOC_15296.1	4513.MLOC_63658.1	493
4513.MLOC_15296.1	4513.MLOC_67009.1	998
4513.MLOC_15296.1	4513.MLOC_67220.1	408
4513.MLOC_15296.1	4513.MLOC_69600.1	542
4513.MLOC_15296.1	4513.MLOC_72170.2	598
4513.MLOC_15296.1	4513.MLOC_73299.1	850
4513.MLOC_15296.1	4513.MLOC_75045.2	653
4513.MLOC_15296.1	4513.MLOC_7688.1	458
4513.MLOC_15467.1	4513.MLOC_18233.1	442
4513.MLOC_15467.1	4513.MLOC_23107.1	595
4513.MLOC_15467.1	4513.MLOC_29951.1	549
4513.MLOC_15467.1	4513.MLOC_34526.1	406
4513.MLOC_15467.1	4513.MLOC_34840.2	441
4513.MLOC_15467.1	4513.MLOC_37219.4	799
4513.MLOC_15467.1	4513.MLOC_37763.1	794
4513.MLOC_15467.1	4513.MLOC_4273.2	406
4513.MLOC_15467.1	4513.MLOC_43555.1	648
4513.MLOC_15467.1	4513.MLOC_43889.4	581
4513.MLOC_15467.1	4513.MLOC_50786.1	996
4513.MLOC_15467.1	4513.MLOC_53175.2	480
4513.MLOC_15467.1	4513.MLOC_53997.2	999
4513.MLOC_15467.1	4513.MLOC_55595.2	521
4513.MLOC_15467.1	4513.MLOC_56270.2	783
4513.MLOC_15467.1	4513.MLOC_56367.1	506
4513.MLOC_15467.1	4513.MLOC_5725.1	895
4513.MLOC_15467.1	4513.MLOC_58960.1	590
4513.MLOC_15467.1	4513.MLOC_59370.2	500
4513.MLOC_15467.1	4513.MLOC_61064.1	911
4513.MLOC_15467.1	4513.MLOC_62667.3	406
4513.MLOC_15467.1	4513.MLOC_63161.1	430
4513.MLOC_15467.1	4513.MLOC_63593.1	441
4513.MLOC_15467.1	4513.MLOC_67009.1	486
4513.MLOC_15467.1	4513.MLOC_67220.1	512
4513.MLOC_15467.1	4513.MLOC_69600.1	423
4513.MLOC_15467.1	4513.MLOC_7062.1	745
4513.MLOC_15467.1	4513.MLOC_72011.2	406
4513.MLOC_15467.1	4513.MLOC_72170.2	442
4513.MLOC_15467.1	4513.MLOC_73014.1	572
4513.MLOC_15467.1	4513.MLOC_73067.1	612
4513.MLOC_15467.1	4513.MLOC_76000.8	480
4513.MLOC_15467.1	4513.MLOC_76546.1	440
4513.MLOC_15467.1	4513.MLOC_7688.1	444
4513.MLOC_15467.1	4513.MLOC_78015.1	431
4513.MLOC_15467.1	4513.MLOC_80158.1	500
4513.MLOC_15467.1	4513.MLOC_80438.1	989
4513.MLOC_15467.1	4513.MLOC_80708.1	506
4513.MLOC_17150.2	4513.MLOC_23107.1	991
4513.MLOC_17150.2	4513.MLOC_23693.1	991
4513.MLOC_17150.2	4513.MLOC_27966.1	989
4513.MLOC_17150.2	4513.MLOC_29951.1	997
4513.MLOC_17150.2	4513.MLOC_32920.1	995
4513.MLOC_17150.2	4513.MLOC_34840.2	997
4513.MLOC_17150.2	4513.MLOC_36568.1	993
4513.MLOC_17150.2	4513.MLOC_36623.1	948
4513.MLOC_17150.2	4513.MLOC_3723.1	995
4513.MLOC_17150.2	4513.MLOC_38685.1	981
4513.MLOC_17150.2	4513.MLOC_38730.1	990
4513.MLOC_17150.2	4513.MLOC_43947.1	995
4513.MLOC_17150.2	4513.MLOC_44900.1	993
4513.MLOC_17150.2	4513.MLOC_52545.1	994
4513.MLOC_17150.2	4513.MLOC_54323.1	992
4513.MLOC_17150.2	4513.MLOC_54391.1	996
4513.MLOC_17150.2	4513.MLOC_55595.2	988
4513.MLOC_17150.2	4513.MLOC_55662.1	993
4513.MLOC_17150.2	4513.MLOC_56031.1	996
4513.MLOC_17150.2	4513.MLOC_56367.1	993
4513.MLOC_17150.2	4513.MLOC_57634.1	996
4513.MLOC_17150.2	4513.MLOC_58960.1	998
4513.MLOC_17150.2	4513.MLOC_59482.1	993
4513.MLOC_17150.2	4513.MLOC_59942.1	996
4513.MLOC_17150.2	4513.MLOC_60125.2	454
4513.MLOC_17150.2	4513.MLOC_62922.1	928
4513.MLOC_17150.2	4513.MLOC_63134.2	997
4513.MLOC_17150.2	4513.MLOC_63161.1	997
4513.MLOC_17150.2	4513.MLOC_63593.1	991
4513.MLOC_17150.2	4513.MLOC_63658.1	997
4513.MLOC_17150.2	4513.MLOC_63774.1	996
4513.MLOC_17150.2	4513.MLOC_64774.1	986
4513.MLOC_17150.2	4513.MLOC_65139.1	993
4513.MLOC_17150.2	4513.MLOC_65215.1	992
4513.MLOC_17150.2	4513.MLOC_65825.1	997
4513.MLOC_17150.2	4513.MLOC_66332.1	996
4513.MLOC_17150.2	4513.MLOC_67425.1	994
4513.MLOC_17150.2	4513.MLOC_69019.1	994
4513.MLOC_17150.2	4513.MLOC_71541.1	995
4513.MLOC_17150.2	4513.MLOC_73576.1	991
4513.MLOC_17150.2	4513.MLOC_74010.1	996
4513.MLOC_17150.2	4513.MLOC_75379.2	991
4513.MLOC_17150.2	4513.MLOC_7688.1	994
4513.MLOC_17150.2	4513.MLOC_80708.1	993
4513.MLOC_17150.2	4513.MLOC_81866.1	991
4513.MLOC_17486.1	4513.MLOC_17814.3	495
4513.MLOC_17486.1	4513.MLOC_31474.1	495
4513.MLOC_17486.1	4513.MLOC_44900.1	680
4513.MLOC_17486.1	4513.MLOC_62759.3	515
4513.MLOC_17486.1	4513.MLOC_74277.1	495
4513.MLOC_17486.1	4513.MLOC_74303.1	695
4513.MLOC_17486.1	4513.MLOC_76546.1	413
4513.MLOC_17573.1	4513.MLOC_20070.1	698
4513.MLOC_17573.1	4513.MLOC_34526.1	979
4513.MLOC_17573.1	4513.MLOC_37763.1	486
4513.MLOC_17573.1	4513.MLOC_4273.2	651
4513.MLOC_17573.1	4513.MLOC_52901.1	978
4513.MLOC_17573.1	4513.MLOC_59370.2	977
4513.MLOC_17573.1	4513.MLOC_61553.1	979
4513.MLOC_17573.1	4513.MLOC_62667.3	651
4513.MLOC_17573.1	4513.MLOC_62815.3	716
4513.MLOC_17573.1	4513.MLOC_67220.1	608
4513.MLOC_17573.1	4513.MLOC_69020.1	520
4513.MLOC_17573.1	4513.MLOC_7150.2	723
4513.MLOC_17573.1	4513.MLOC_72011.2	983
4513.MLOC_17573.1	4513.MLOC_72645.2	455
4513.MLOC_17573.1	4513.MLOC_73067.1	992
4513.MLOC_17573.1	4513.MLOC_80158.1	942
4513.MLOC_17699.2	4513.MLOC_37763.1	510
4513.MLOC_17699.2	4513.MLOC_52545.1	462
4513.MLOC_17699.2	4513.MLOC_53175.2	944
4513.MLOC_17699.2	4513.MLOC_53997.2	420
4513.MLOC_17699.2	4513.MLOC_56270.2	500
4513.MLOC_17699.2	4513.MLOC_59370.2	474
4513.MLOC_17699.2	4513.MLOC_61064.1	432
4513.MLOC_17699.2	4513.MLOC_61904.6	699
4513.MLOC_17699.2	4513.MLOC_66412.1	542
4513.MLOC_17699.2	4513.MLOC_67009.1	430
4513.MLOC_17699.2	4513.MLOC_67220.1	568
4513.MLOC_17699.2	4513.MLOC_76000.8	936
4513.MLOC_17699.2	4513.MLOC_80158.1	474
4513.MLOC_17699.2	4513.MLOC_80737.2	899
4513.MLOC_17814.3	4513.MLOC_43889.4	981
4513.MLOC_17814.3	4513.MLOC_58803.1	501
4513.MLOC_17814.3	4513.MLOC_62667.3	408
4513.MLOC_17814.3	4513.MLOC_74277.1	833
4513.MLOC_17814.3	4513.MLOC_74303.1	545
4513.MLOC_17814.3	4513.MLOC_76546.1	680
4513.MLOC_18233.1	4513.MLOC_20070.1	978
4513.MLOC_18233.1	4513.MLOC_34526.1	523
4513.MLOC_18233.1	4513.MLOC_37763.1	540
4513.MLOC_18233.1	4513.MLOC_4273.2	404
4513.MLOC_18233.1	4513.MLOC_43947.1	488
4513.MLOC_18233.1	4513.MLOC_52687.1	538
4513.MLOC_18233.1	4513.MLOC_54750.5	854
4513.MLOC_18233.1	4513.MLOC_59482.1	411
4513.MLOC_18233.1	4513.MLOC_59942.1	658
4513.MLOC_18233.1	4513.MLOC_61188.3	410
4513.MLOC_18233.1	4513.MLOC_62030.2	663
4513.MLOC_18233.1	4513.MLOC_62667.3	514
4513.MLOC_18233.1	4513.MLOC_62815.3	520
4513.MLOC_18233.1	4513.MLOC_63161.1	406
4513.MLOC_18233.1	4513.MLOC_63658.1	493
4513.MLOC_18233.1	4513.MLOC_67009.1	998
4513.MLOC_18233.1	4513.MLOC_72170.2	557
4513.MLOC_18233.1	4513.MLOC_73299.1	838
4513.MLOC_18233.1	4513.MLOC_75045.2	631
4513.MLOC_18233.1	4513.MLOC_76546.1	433
4513.MLOC_18233.1	4513.MLOC_7688.1	458
4513.MLOC_19217.1	4513.MLOC_20070.1	985
4513.MLOC_19217.1	4513.MLOC_37763.1	431
4513.MLOC_19217.1	4513.MLOC_43555.1	439
4513.MLOC_19217.1	4513.MLOC_50786.1	716
4513.MLOC_19217.1	4513.MLOC_53317.2	996
4513.MLOC_19217.1	4513.MLOC_54750.5	549
4513.MLOC_19217.1	4513.MLOC_62030.2	909
4513.MLOC_19217.1	4513.MLOC_67009.1	433
4513.MLOC_19217.1	4513.MLOC_69600.1	710
4513.MLOC_19217.1	4513.MLOC_73299.1	720
4513.MLOC_19217.1	4513.MLOC_75379.2	427
4513.MLOC_19217.1	4513.MLOC_76546.1	624
4513.MLOC_20070.1	4513.MLOC_34526.1	621
4513.MLOC_20070.1	4513.MLOC_37763.1	460
4513.MLOC_20070.1	4513.MLOC_52687.1	979
4513.MLOC_20070.1	4513.MLOC_53317.2	950
4513.MLOC_20070.1	4513.MLOC_54750.5	986
4513.MLOC_20070.1	4513.MLOC_55468.2	782
4513.MLOC_20070.1	4513.MLOC_5725.1	448
4513.MLOC_20070.1	4513.MLOC_59370.2	425
4513.MLOC_20070.1	4513.MLOC_60124.3	818
4513.MLOC_20070.1	4513.MLOC_61064.1	519
4513.MLOC_20070.1	4513.MLOC_61135.1	934
4513.MLOC_20070.1	4513.MLOC_61188.3	445
4513.MLOC_20070.1	4513.MLOC_62030.2	996
4513.MLOC_20070.1	4513.MLOC_62518.2	897
4513.MLOC_20070.1	4513.MLOC_62815.3	802
4513.MLOC_20070.1	4513.MLOC_65749.2	985
4513.MLOC_20070.1	4513.MLOC_67009.1	721
4513.MLOC_20070.1	4513.MLOC_67220.1	581
4513.MLOC_20070.1	4513.MLOC_69600.1	412
4513.MLOC_20070.1	4513.MLOC_7062.1	503
4513.MLOC_20070.1	4513.MLOC_72170.2	921
4513.MLOC_20070.1	4513.MLOC_73299.1	922
4513.MLOC_20070.1	4513.MLOC_75045.2	563
4513.MLOC_20070.1	4513.MLOC_76546.1	754
4513.MLOC_20070.1	4513.MLOC_80158.1	425
4513.MLOC_20070.1	4513.MLOC_80438.1	681
4513.MLOC_23107.1	4513.MLOC_23693.1	980
4513.MLOC_23107.1	4513.MLOC_27966.1	977
4513.MLOC_23107.1	4513.MLOC_29951.1	995
4513.MLOC_23107.1	4513.MLOC_32920.1	996
4513.MLOC_23107.1	4513.MLOC_34840.2	996
4513.MLOC_23107.1	4513.MLOC_36568.1	992
4513.MLOC_23107.1	4513.MLOC_36623.1	898
4513.MLOC_23107.1	4513.MLOC_3723.1	980
4513.MLOC_23107.1	4513.MLOC_38685.1	979
4513.MLOC_23107.1	4513.MLOC_38730.1	965
4513.MLOC_23107.1	4513.MLOC_43947.1	992
4513.MLOC_23107.1	4513.MLOC_44900.1	992
4513.MLOC_23107.1	4513.MLOC_52545.1	994
4513.MLOC_23107.1	4513.MLOC_54323.1	990
4513.MLOC_23107.1	4513.MLOC_54391.1	996
4513.MLOC_23107.1	4513.MLOC_55595.2	986
4513.MLOC_23107.1	4513.MLOC_55662.1	991
4513.MLOC_23107.1	4513.MLOC_56031.1	993
4513.MLOC_23107.1	4513.MLOC_56367.1	989
4513.MLOC_23107.1	4513.MLOC_57634.1	997
4513.MLOC_23107.1	4513.MLOC_58960.1	996
4513.MLOC_23107.1	4513.MLOC_59482.1	988
4513.MLOC_23107.1	4513.MLOC_59942.1	987
4513.MLOC_23107.1	4513.MLOC_62922.1	827
4513.MLOC_23107.1	4513.MLOC_63134.2	996
4513.MLOC_23107.1	4513.MLOC_63161.1	997
4513.MLOC_23107.1	4513.MLOC_63593.1	978
4513.MLOC_23107.1	4513.MLOC_63658.1	994
4513.MLOC_23107.1	4513.MLOC_63774.1	992
4513.MLOC_23107.1	4513.MLOC_64774.1	980
4513.MLOC_23107.1	4513.MLOC_65139.1	988
4513.MLOC_23107.1	4513.MLOC_65215.1	990
4513.MLOC_23107.1	4513.MLOC_65825.1	997
4513.MLOC_23107.1	4513.MLOC_66332.1	991
4513.MLOC_23107.1	4513.MLOC_67425.1	987
4513.MLOC_23107.1	4513.MLOC_69019.1	990
4513.MLOC_23107.1	4513.MLOC_71541.1	993
4513.MLOC_23107.1	4513.MLOC_73576.1	990
4513.MLOC_23107.1	4513.MLOC_74010.1	995
4513.MLOC_23107.1	4513.MLOC_75379.2	983
4513.MLOC_23107.1	4513.MLOC_7688.1	995
4513.MLOC_23107.1	4513.MLOC_80708.1	989
4513.MLOC_23107.1	4513.MLOC_81866.1	985
4513.MLOC_23693.1	4513.MLOC_27966.1	980
4513.MLOC_23693.1	4513.MLOC_29951.1	997
4513.MLOC_23693.1	4513.MLOC_32920.1	991
4513.MLOC_23693.1	4513.MLOC_34840.2	996
4513.MLOC_23693.1	4513.MLOC_36568.1	991
4513.MLOC_23693.1	4513.MLOC_36623.1	898
4513.MLOC_23693.1	4513.MLOC_3723.1	989
4513.MLOC_23693.1	4513.MLOC_37763.1	547
4513.MLOC_23693.1	4513.MLOC_38685.1	990
4513.MLOC_23693.1	4513.MLOC_38730.1	993
4513.MLOC_23693.1	4513.MLOC_43947.1	993
4513.MLOC_23693.1	4513.MLOC_44900.1	988
4513.MLOC_23693.1	4513.MLOC_52545.1	992
4513.MLOC_23693.1	4513.MLOC_54323.1	992
4513.MLOC_23693.1	4513.MLOC_54391.1	994
4513.MLOC_23693.1	4513.MLOC_55595.2	983
4513.MLOC_23693.1	4513.MLOC_55662.1	992
4513.MLOC_23693.1	4513.MLOC_56031.1	992
4513.MLOC_23693.1	4513.MLOC_56367.1	992
4513.MLOC_23693.1	4513.MLOC_57634.1	996
4513.MLOC_23693.1	4513.MLOC_58960.1	994
4513.MLOC_23693.1	4513.MLOC_59482.1	982
4513.MLOC_23693.1	4513.MLOC_59942.1	998
4513.MLOC_23693.1	4513.MLOC_60125.2	408
4513.MLOC_23693.1	4513.MLOC_62922.1	791
4513.MLOC_23693.1	4513.MLOC_63134.2	995
4513.MLOC_23693.1	4513.MLOC_63161.1	997
4513.MLOC_23693.1	4513.MLOC_63593.1	986
4513.MLOC_23693.1	4513.MLOC_63658.1	996
4513.MLOC_23693.1	4513.MLOC_63774.1	998
4513.MLOC_23693.1	4513.MLOC_64774.1	981
4513.MLOC_23693.1	4513.MLOC_65139.1	989
4513.MLOC_23693.1	4513.MLOC_65215.1	986
4513.MLOC_23693.1	4513.MLOC_65825.1	996
4513.MLOC_23693.1	4513.MLOC_66332.1	994
4513.MLOC_23693.1	4513.MLOC_67425.1	987
4513.MLOC_23693.1	4513.MLOC_69019.1	992
4513.MLOC_23693.1	4513.MLOC_71541.1	987
4513.MLOC_23693.1	4513.MLOC_73576.1	985
4513.MLOC_23693.1	4513.MLOC_74010.1	992
4513.MLOC_23693.1	4513.MLOC_75379.2	974
4513.MLOC_23693.1	4513.MLOC_7688.1	986
4513.MLOC_23693.1	4513.MLOC_80708.1	992
4513.MLOC_23693.1	4513.MLOC_81866.1	985
4513.MLOC_27966.1	4513.MLOC_29951.1	995
4513.MLOC_27966.1	4513.MLOC_32920.1	996
4513.MLOC_27966.1	4513.MLOC_34840.2	994
4513.MLOC_27966.1	4513.MLOC_36568.1	995
4513.MLOC_27966.1	4513.MLOC_36623.1	908
4513.MLOC_27966.1	4513.MLOC_3723.1	979
4513.MLOC_27966.1	4513.MLOC_38685.1	977
4513.MLOC_27966.1	4513.MLOC_38730.1	979
4513.MLOC_27966.1	4513.MLOC_43947.1	993
4513.MLOC_27966.1	4513.MLOC_44900.1	988
4513.MLOC_27966.1	4513.MLOC_52545.1	990
4513.MLOC_27966.1	4513.MLOC_54323.1	989
4513.MLOC_27966.1	4513.MLOC_54391.1	996
4513.MLOC_27966.1	4513.MLOC_55595.2	976
4513.MLOC_27966.1	4513.MLOC_55662.1	987
4513.MLOC_27966.1	4513.MLOC_56031.1	990
4513.MLOC_27966.1	4513.MLOC_56367.1	989
4513.MLOC_27966.1	4513.MLOC_57634.1	997
4513.MLOC_27966.1	4513.MLOC_58960.1	995
4513.MLOC_27966.1	4513.MLOC_59482.1	991
4513.MLOC_27966.1	4513.MLOC_59942.1	980
4513.MLOC_27966.1	4513.MLOC_63134.2	988
4513.MLOC_27966.1	4513.MLOC_63161.1	997
4513.MLOC_27966.1	4513.MLOC_63593.1	980
4513.MLOC_27966.1	4513.MLOC_63658.1	995
4513.MLOC_27966.1	4513.MLOC_63774.1	994
4513.MLOC_27966.1	4513.MLOC_64774.1	975
4513.MLOC_27966.1	4513.MLOC_65139.1	992
4513.MLOC_27966.1	4513.MLOC_65215.1	989
4513.MLOC_27966.1	4513.MLOC_65825.1	997
4513.MLOC_27966.1	4513.MLOC_66332.1	994
4513.MLOC_27966.1	4513.MLOC_67425.1	985
4513.MLOC_27966.1	4513.MLOC_69019.1	987
4513.MLOC_27966.1	4513.MLOC_71541.1	990
4513.MLOC_27966.1	4513.MLOC_73576.1	979
4513.MLOC_27966.1	4513.MLOC_74010.1	993
4513.MLOC_27966.1	4513.MLOC_75379.2	973
4513.MLOC_27966.1	4513.MLOC_7688.1	982
4513.MLOC_27966.1	4513.MLOC_80708.1	989
4513.MLOC_27966.1	4513.MLOC_81866.1	980
4513.MLOC_29951.1	4513.MLOC_32920.1	999
4513.MLOC_29951.1	4513.MLOC_34840.2	998
4513.MLOC_29951.1	4513.MLOC_36568.1	999
4513.MLOC_29951.1	4513.MLOC_36623.1	928
4513.MLOC_29951.1	4513.MLOC_3723.1	993
4513.MLOC_29951.1	4513.MLOC_38685.1	999
4513.MLOC_29951.1	4513.MLOC_38730.1	996
4513.MLOC_29951.1	4513.MLOC_43889.4	494
4513.MLOC_29951.1	4513.MLOC_43947.1	999
4513.MLOC_29951.1	4513.MLOC_44900.1	996
4513.MLOC_29951.1	4513.MLOC_52545.1	998
4513.MLOC_29951.1	4513.MLOC_54323.1	999
4513.MLOC_29951.1	4513.MLOC_54391.1	999
4513.MLOC_29951.1	4513.MLOC_55595.2	993
4513.MLOC_29951.1	4513.MLOC_55662.1	998
4513.MLOC_29951.1	4513.MLOC_56031.1	997
4513.MLOC_29951.1	4513.MLOC_56367.1	997
4513.MLOC_29951.1	4513.MLOC_57634.1	999
4513.MLOC_29951.1	4513.MLOC_58960.1	999
4513.MLOC_29951.1	4513.MLOC_59482.1	997
4513.MLOC_29951.1	4513.MLOC_59942.1	997
4513.MLOC_29951.1	4513.MLOC_60125.2	414
4513.MLOC_29951.1	4513.MLOC_62922.1	878
4513.MLOC_29951.1	4513.MLOC_63134.2	999
4513.MLOC_29951.1	4513.MLOC_63161.1	999
4513.MLOC_29951.1	4513.MLOC_63593.1	998
4513.MLOC_29951.1	4513.MLOC_63658.1	999
4513.MLOC_29951.1	4513.MLOC_63774.1	999
4513.MLOC_29951.1	4513.MLOC_64774.1	997
4513.MLOC_29951.1	4513.MLOC_65139.1	998
4513.MLOC_29951.1	4513.MLOC_65215.1	998
4513.MLOC_29951.1	4513.MLOC_65825.1	999
4513.MLOC_29951.1	4513.MLOC_66332.1	997
4513.MLOC_29951.1	4513.MLOC_67425.1	997
4513.MLOC_29951.1	4513.MLOC_69019.1	998
4513.MLOC_29951.1	4513.MLOC_7062.1	529
4513.MLOC_29951.1	4513.MLOC_71541.1	998
4513.MLOC_29951.1	4513.MLOC_73576.1	995
4513.MLOC_29951.1	4513.MLOC_74010.1	999
4513.MLOC_29951.1	4513.MLOC_75379.2	995
4513.MLOC_29951.1	4513.MLOC_7688.1	998
4513.MLOC_29951.1	4513.MLOC_80708.1	997
4513.MLOC_29951.1	4513.MLOC_81866.1	997
4513.MLOC_31474.1	4513.MLOC_43889.4	680
4513.MLOC_31474.1	4513.MLOC_58803.1	516
4513.MLOC_31474.1	4513.MLOC_62667.3	408
4513.MLOC_31474.1	4513.MLOC_76546.1	525
4513.MLOC_32920.1	4513.MLOC_34840.2	999
4513.MLOC_32920.1	4513.MLOC_36568.1	997
4513.MLOC_32920.1	4513.MLOC_36623.1	977
4513.MLOC_32920.1	4513.MLOC_3723.1	993
4513.MLOC_32920.1	4513.MLOC_38685.1	998
4513.MLOC_32920.1	4513.MLOC_38730.1	996
4513.MLOC_32920.1	4513.MLOC_43555.1	710
4513.MLOC_32920.1	4513.MLOC_43947.1	998
4513.MLOC_32920.1	4513.MLOC_44900.1	996
4513.MLOC_32920.1	4513.MLOC_52545.1	997
4513.MLOC_32920.1	4513.MLOC_52901.1	431
4513.MLOC_32920.1	4513.MLOC_54323.1	995
4513.MLOC_32920.1	4513.MLOC_54391.1	999
4513.MLOC_32920.1	4513.MLOC_55595.2	995
4513.MLOC_32920.1	4513.MLOC_55662.1	996
4513.MLOC_32920.1	4513.MLOC_56031.1	997
4513.MLOC_32920.1	4513.MLOC_56367.1	998
4513.MLOC_32920.1	4513.MLOC_57634.1	999
4513.MLOC_32920.1	4513.MLOC_58960.1	999
4513.MLOC_32920.1	4513.MLOC_59482.1	997
4513.MLOC_32920.1	4513.MLOC_59942.1	995
4513.MLOC_32920.1	4513.MLOC_63134.2	998
4513.MLOC_32920.1	4513.MLOC_63161.1	999
4513.MLOC_32920.1	4513.MLOC_63593.1	996
4513.MLOC_32920.1	4513.MLOC_63658.1	999
4513.MLOC_32920.1	4513.MLOC_63774.1	997
4513.MLOC_32920.1	4513.MLOC_64774.1	993
4513.MLOC_32920.1	4513.MLOC_65139.1	997
4513.MLOC_32920.1	4513.MLOC_65215.1	996
4513.MLOC_32920.1	4513.MLOC_65825.1	999
4513.MLOC_32920.1	4513.MLOC_66332.1	998
4513.MLOC_32920.1	4513.MLOC_67425.1	995
4513.MLOC_32920.1	4513.MLOC_69019.1	997
4513.MLOC_32920.1	4513.MLOC_7150.2	431
4513.MLOC_32920.1	4513.MLOC_71541.1	998
4513.MLOC_32920.1	4513.MLOC_73576.1	996
4513.MLOC_32920.1	4513.MLOC_74010.1	998
4513.MLOC_32920.1	4513.MLOC_75379.2	991
4513.MLOC_32920.1	4513.MLOC_7688.1	994
4513.MLOC_32920.1	4513.MLOC_80708.1	998
4513.MLOC_32920.1	4513.MLOC_81866.1	995
4513.MLOC_33876.4	4513.MLOC_36634.2	995
4513.MLOC_33876.4	4513.MLOC_44900.1	441
4513.MLOC_33876.4	4513.MLOC_51067.4	933
4513.MLOC_33876.4	4513.MLOC_5569.3	889
4513.MLOC_33876.4	4513.MLOC_64602.2	992
4513.MLOC_33876.4	4513.MLOC_67256.3	996
4513.MLOC_33876.4	4513.MLOC_78807.1	921
4513.MLOC_34526.1	4513.MLOC_37763.1	875
4513.MLOC_34526.1	4513.MLOC_4273.2	983
4513.MLOC_34526.1	4513.MLOC_43555.1	480
4513.MLOC_34526.1	4513.MLOC_54750.5	516
4513.MLOC_34526.1	4513.MLOC_55662.1	415
4513.MLOC_34526.1	4513.MLOC_58262.2	973
4513.MLOC_34526.1	4513.MLOC_59323.1	753
4513.MLOC_34526.1	4513.MLOC_59370.2	579
4513.MLOC_34526.1	4513.MLOC_61553.1	965
4513.MLOC_34526.1	4513.MLOC_62030.2	698
4513.MLOC_34526.1	4513.MLOC_62667.3	476
4513.MLOC_34526.1	4513.MLOC_62815.3	505
4513.MLOC_34526.1	4513.MLOC_67009.1	507
4513.MLOC_34526.1	4513.MLOC_67220.1	538
4513.MLOC_34526.1	4513.MLOC_68001.1	979
4513.MLOC_34526.1	4513.MLOC_69020.1	981
4513.MLOC_34526.1	4513.MLOC_7062.1	490
4513.MLOC_34526.1	4513.MLOC_72011.2	595
4513.MLOC_34526.1	4513.MLOC_72170.2	523
4513.MLOC_34526.1	4513.MLOC_72645.2	425
4513.MLOC_34526.1	4513.MLOC_73067.1	996
4513.MLOC_34526.1	4513.MLOC_75045.2	553
4513.MLOC_34526.1	4513.MLOC_76546.1	616
4513.MLOC_34526.1	4513.MLOC_80158.1	571
4513.MLOC_34840.2	4513.MLOC_36568.1	997
4513.MLOC_34840.2	4513.MLOC_36623.1	915
4513.MLOC_34840.2	4513.MLOC_3723.1	992
4513.MLOC_34840.2	4513.MLOC_38685.1	990
4513.MLOC_34840.2	4513.MLOC_38730.1	993
4513.MLOC_34840.2	4513.MLOC_43947.1	997
4513.MLOC_34840.2	4513.MLOC_44900.1	997
4513.MLOC_34840.2	4513.MLOC_52545.1	997
4513.MLOC_34840.2	4513.MLOC_54323.1	995
4513.MLOC_34840.2	4513.MLOC_54391.1	998
4513.MLOC_34840.2	4513.MLOC_55595.2	993
4513.MLOC_34840.2	4513.MLOC_55662.1	996
4513.MLOC_34840.2	4513.MLOC_56031.1	997
4513.MLOC_34840.2	4513.MLOC_56270.2	651
4513.MLOC_34840.2	4513.MLOC_56367.1	997
4513.MLOC_34840.2	4513.MLOC_57634.1	999
4513.MLOC_34840.2	4513.MLOC_58960.1	999
4513.MLOC_34840.2	4513.MLOC_59482.1	997
4513.MLOC_34840.2	4513.MLOC_59942.1	997
4513.MLOC_34840.2	4513.MLOC_62922.1	896
4513.MLOC_34840.2	4513.MLOC_63134.2	999
4513.MLOC_34840.2	4513.MLOC_63161.1	999
4513.MLOC_34840.2	4513.MLOC_63593.1	995
4513.MLOC_34840.2	4513.MLOC_63658.1	998
4513.MLOC_34840.2	4513.MLOC_63774.1	997
4513.MLOC_34840.2	4513.MLOC_64774.1	992
4513.MLOC_34840.2	4513.MLOC_65139.1	997
4513.MLOC_34840.2	4513.MLOC_65215.1	997
4513.MLOC_34840.2	4513.MLOC_65825.1	998
4513.MLOC_34840.2	4513.MLOC_66332.1	999
4513.MLOC_34840.2	4513.MLOC_67425.1	997
4513.MLOC_34840.2	4513.MLOC_69019.1	997
4513.MLOC_34840.2	4513.MLOC_71541.1	995
4513.MLOC_34840.2	4513.MLOC_73576.1	996
4513.MLOC_34840.2	4513.MLOC_74010.1	999
4513.MLOC_34840.2	4513.MLOC_75379.2	994
4513.MLOC_34840.2	4513.MLOC_75792.2	782
4513.MLOC_34840.2	4513.MLOC_7688.1	995
4513.MLOC_34840.2	4513.MLOC_80708.1	997
4513.MLOC_34840.2	4513.MLOC_80737.2	575
4513.MLOC_34840.2	4513.MLOC_81866.1	995
4513.MLOC_36568.1	4513.MLOC_36623.1	913
4513.MLOC_36568.1	4513.MLOC_3723.1	988
4513.MLOC_36568.1	4513.MLOC_38685.1	988
4513.MLOC_36568.1	4513.MLOC_38730.1	993
4513.MLOC_36568.1	4513.MLOC_43947.1	997
4513.MLOC_36568.1	4513.MLOC_44900.1	996
4513.MLOC_36568.1	4513.MLOC_52545.1	989
4513.MLOC_36568.1	4513.MLOC_54323.1	998
4513.MLOC_36568.1	4513.MLOC_54391.1	997
4513.MLOC_36568.1	4513.MLOC_55595.2	990
4513.MLOC_36568.1	4513.MLOC_55662.1	988
4513.MLOC_36568.1	4513.MLOC_56031.1	990
4513.MLOC_36568.1	4513.MLOC_56367.1	996
4513.MLOC_36568.1	4513.MLOC_57634.1	999
4513.MLOC_36568.1	4513.MLOC_58960.1	997
4513.MLOC_36568.1	4513.MLOC_59482.1	994
4513.MLOC_36568.1	4513.MLOC_59942.1	993
4513.MLOC_36568.1	4513.MLOC_60125.2	490
4513.MLOC_36568.1	4513.MLOC_63134.2	993
4513.MLOC_36568.1	4513.MLOC_63161.1	998
4513.MLOC_36568.1	4513.MLOC_63593.1	988
4513.MLOC_36568.1	4513.MLOC_63658.1	997
4513.MLOC_36568.1	4513.MLOC_63774.1	995
4513.MLOC_36568.1	4513.MLOC_64774.1	991
4513.MLOC_36568.1	4513.MLOC_65139.1	878
4513.MLOC_36568.1	4513.MLOC_65215.1	993
4513.MLOC_36568.1	4513.MLOC_65825.1	999
4513.MLOC_36568.1	4513.MLOC_66332.1	997
4513.MLOC_36568.1	4513.MLOC_67425.1	995
4513.MLOC_36568.1	4513.MLOC_69019.1	990
4513.MLOC_36568.1	4513.MLOC_69020.1	453
4513.MLOC_36568.1	4513.MLOC_71541.1	997
4513.MLOC_36568.1	4513.MLOC_73576.1	993
4513.MLOC_36568.1	4513.MLOC_74010.1	998
4513.MLOC_36568.1	4513.MLOC_75379.2	991
4513.MLOC_36568.1	4513.MLOC_7688.1	993
4513.MLOC_36568.1	4513.MLOC_80708.1	996
4513.MLOC_36568.1	4513.MLOC_81866.1	993
4513.MLOC_36623.1	4513.MLOC_3723.1	759
4513.MLOC_36623.1	4513.MLOC_38685.1	928
4513.MLOC_36623.1	4513.MLOC_38730.1	930
4513.MLOC_36623.1	4513.MLOC_43889.4	583
4513.MLOC_36623.1	4513.MLOC_43947.1	882
4513.MLOC_36623.1	4513.MLOC_4487.1	599
4513.MLOC_36623.1	4513.MLOC_44900.1	560
4513.MLOC_36623.1	4513.MLOC_52545.1	895
4513.MLOC_36623.1	4513.MLOC_54323.1	948
4513.MLOC_36623.1	4513.MLOC_54391.1	967
4513.MLOC_36623.1	4513.MLOC_55595.2	913
4513.MLOC_36623.1	4513.MLOC_55662.1	926
4513.MLOC_36623.1	4513.MLOC_56031.1	928
4513.MLOC_36623.1	4513.MLOC_56367.1	937
4513.MLOC_36623.1	4513.MLOC_57634.1	977
4513.MLOC_36623.1	4513.MLOC_58960.1	981
4513.MLOC_36623.1	4513.MLOC_59482.1	917
4513.MLOC_36623.1	4513.MLOC_59942.1	928
4513.MLOC_36623.1	4513.MLOC_62922.1	911
4513.MLOC_36623.1	4513.MLOC_63134.2	938
4513.MLOC_36623.1	4513.MLOC_63161.1	928
4513.MLOC_36623.1	4513.MLOC_63593.1	928
4513.MLOC_36623.1	4513.MLOC_63658.1	937
4513.MLOC_36623.1	4513.MLOC_63774.1	894
4513.MLOC_36623.1	4513.MLOC_64774.1	898
4513.MLOC_36623.1	4513.MLOC_65139.1	913
4513.MLOC_36623.1	4513.MLOC_65215.1	911
4513.MLOC_36623.1	4513.MLOC_65825.1	976
4513.MLOC_36623.1	4513.MLOC_66332.1	930
4513.MLOC_36623.1	4513.MLOC_67425.1	932
4513.MLOC_36623.1	4513.MLOC_69019.1	948
4513.MLOC_36623.1	4513.MLOC_71541.1	928
4513.MLOC_36623.1	4513.MLOC_73576.1	928
4513.MLOC_36623.1	4513.MLOC_74010.1	916
4513.MLOC_36623.1	4513.MLOC_75379.2	922
4513.MLOC_36623.1	4513.MLOC_7688.1	911
4513.MLOC_36623.1	4513.MLOC_80708.1	937
4513.MLOC_36623.1	4513.MLOC_80737.2	680
4513.MLOC_36623.1	4513.MLOC_81866.1	986
4513.MLOC_36634.2	4513.MLOC_44900.1	583
4513.MLOC_36634.2	4513.MLOC_51067.4	907
4513.MLOC_36634.2	4513.MLOC_61904.6	840
4513.MLOC_36634.2	4513.MLOC_64602.2	973
4513.MLOC_36634.2	4513.MLOC_67256.3	999
4513.MLOC_36634.2	4513.MLOC_78807.1	790
4513.MLOC_37219.4	4513.MLOC_37763.1	543
4513.MLOC_37219.4	4513.MLOC_5725.1	621
4513.MLOC_37219.4	4513.MLOC_80438.1	857
4513.MLOC_3723.1	4513.MLOC_38685.1	972
4513.MLOC_3723.1	4513.MLOC_38730.1	982
4513.MLOC_3723.1	4513.MLOC_43947.1	987
4513.MLOC_3723.1	4513.MLOC_44900.1	992
4513.MLOC_3723.1	4513.MLOC_52545.1	989
4513.MLOC_3723.1	4513.MLOC_53997.2	411
4513.MLOC_3723.1	4513.MLOC_54323.1	990
4513.MLOC_3723.1	4513.MLOC_54391.1	993
4513.MLOC_3723.1	4513.MLOC_55595.2	990
4513.MLOC_3723.1	4513.MLOC_55662.1	996
4513.MLOC_3723.1	4513.MLOC_56031.1	989
4513.MLOC_3723.1	4513.MLOC_56367.1	991
4513.MLOC_3723.1	4513.MLOC_57634.1	993
4513.MLOC_3723.1	4513.MLOC_58960.1	994
4513.MLOC_3723.1	4513.MLOC_59482.1	987
4513.MLOC_3723.1	4513.MLOC_59942.1	989
4513.MLOC_3723.1	4513.MLOC_60125.2	772
4513.MLOC_3723.1	4513.MLOC_63134.2	992
4513.MLOC_3723.1	4513.MLOC_63161.1	995
4513.MLOC_3723.1	4513.MLOC_63593.1	982
4513.MLOC_3723.1	4513.MLOC_63658.1	993
4513.MLOC_3723.1	4513.MLOC_63774.1	995
4513.MLOC_3723.1	4513.MLOC_64774.1	981
4513.MLOC_3723.1	4513.MLOC_65139.1	988
4513.MLOC_3723.1	4513.MLOC_65215.1	989
4513.MLOC_3723.1	4513.MLOC_65825.1	994
4513.MLOC_3723.1	4513.MLOC_66332.1	995
4513.MLOC_3723.1	4513.MLOC_67425.1	986
4513.MLOC_3723.1	4513.MLOC_69019.1	988
4513.MLOC_3723.1	4513.MLOC_71541.1	991
4513.MLOC_3723.1	4513.MLOC_73576.1	990
4513.MLOC_3723.1	4513.MLOC_74010.1	996
4513.MLOC_3723.1	4513.MLOC_75379.2	987
4513.MLOC_3723.1	4513.MLOC_7688.1	989
4513.MLOC_3723.1	4513.MLOC_80708.1	991
4513.MLOC_3723.1	4513.MLOC_81866.1	989
4513.MLOC_37763.1	4513.MLOC_4273.2	997
4513.MLOC_37763.1	4513.MLOC_43555.1	995
4513.MLOC_37763.1	4513.MLOC_43889.4	443
4513.MLOC_37763.1	4513.MLOC_53175.2	681
4513.MLOC_37763.1	4513.MLOC_53997.2	814
4513.MLOC_37763.1	4513.MLOC_55468.2	427
4513.MLOC_37763.1	4513.MLOC_55662.1	418
4513.MLOC_37763.1	4513.MLOC_56270.2	679
4513.MLOC_37763.1	4513.MLOC_5725.1	794
4513.MLOC_37763.1	4513.MLOC_57716.1	403
4513.MLOC_37763.1	4513.MLOC_58262.2	486
4513.MLOC_37763.1	4513.MLOC_58960.1	464
4513.MLOC_37763.1	4513.MLOC_59370.2	750
4513.MLOC_37763.1	4513.MLOC_61188.3	754
4513.MLOC_37763.1	4513.MLOC_61553.1	534
4513.MLOC_37763.1	4513.MLOC_62030.2	541
4513.MLOC_37763.1	4513.MLOC_62667.3	984
4513.MLOC_37763.1	4513.MLOC_62815.3	449
4513.MLOC_37763.1	4513.MLOC_62922.1	632
4513.MLOC_37763.1	4513.MLOC_63161.1	478
4513.MLOC_37763.1	4513.MLOC_65580.3	517
4513.MLOC_37763.1	4513.MLOC_67220.1	610
4513.MLOC_37763.1	4513.MLOC_69019.1	587
4513.MLOC_37763.1	4513.MLOC_69020.1	991
4513.MLOC_37763.1	4513.MLOC_69600.1	449
4513.MLOC_37763.1	4513.MLOC_69804.2	631
4513.MLOC_37763.1	4513.MLOC_7062.1	868
4513.MLOC_37763.1	4513.MLOC_72011.2	926
4513.MLOC_37763.1	4513.MLOC_72170.2	540
4513.MLOC_37763.1	4513.MLOC_73014.1	459
4513.MLOC_37763.1	4513.MLOC_75045.2	449
4513.MLOC_37763.1	4513.MLOC_76000.8	681
4513.MLOC_37763.1	4513.MLOC_76546.1	560
4513.MLOC_37763.1	4513.MLOC_7688.1	556
4513.MLOC_37763.1	4513.MLOC_80158.1	750
4513.MLOC_37996.6	4513.MLOC_43889.4	626
4513.MLOC_37996.6	4513.MLOC_44900.1	467
4513.MLOC_37996.6	4513.MLOC_53811.3	524
4513.MLOC_37996.6	4513.MLOC_53997.2	417
4513.MLOC_37996.6	4513.MLOC_5725.1	701
4513.MLOC_37996.6	4513.MLOC_62030.2	453
4513.MLOC_38685.1	4513.MLOC_38730.1	962
4513.MLOC_38685.1	4513.MLOC_43947.1	997
4513.MLOC_38685.1	4513.MLOC_44900.1	991
4513.MLOC_38685.1	4513.MLOC_52545.1	992
4513.MLOC_38685.1	4513.MLOC_54323.1	997
4513.MLOC_38685.1	4513.MLOC_54391.1	986
4513.MLOC_38685.1	4513.MLOC_55595.2	979
4513.MLOC_38685.1	4513.MLOC_55662.1	982
4513.MLOC_38685.1	4513.MLOC_56031.1	988
4513.MLOC_38685.1	4513.MLOC_56367.1	985
4513.MLOC_38685.1	4513.MLOC_57634.1	998
4513.MLOC_38685.1	4513.MLOC_58960.1	993
4513.MLOC_38685.1	4513.MLOC_59482.1	983
4513.MLOC_38685.1	4513.MLOC_59942.1	975
4513.MLOC_38685.1	4513.MLOC_62922.1	845
4513.MLOC_38685.1	4513.MLOC_63134.2	994
4513.MLOC_38685.1	4513.MLOC_63161.1	998
4513.MLOC_38685.1	4513.MLOC_63593.1	987
4513.MLOC_38685.1	4513.MLOC_63658.1	991
4513.MLOC_38685.1	4513.MLOC_63774.1	991
4513.MLOC_38685.1	4513.MLOC_64774.1	984
4513.MLOC_38685.1	4513.MLOC_65139.1	988
4513.MLOC_38685.1	4513.MLOC_65215.1	988
4513.MLOC_38685.1	4513.MLOC_65825.1	998
4513.MLOC_38685.1	4513.MLOC_66332.1	992
4513.MLOC_38685.1	4513.MLOC_67425.1	984
4513.MLOC_38685.1	4513.MLOC_69019.1	988
4513.MLOC_38685.1	4513.MLOC_71541.1	989
4513.MLOC_38685.1	4513.MLOC_73576.1	984
4513.MLOC_38685.1	4513.MLOC_74010.1	998
4513.MLOC_38685.1	4513.MLOC_75379.2	963
4513.MLOC_38685.1	4513.MLOC_7688.1	985
4513.MLOC_38685.1	4513.MLOC_80708.1	985
4513.MLOC_38685.1	4513.MLOC_81866.1	986
4513.MLOC_38730.1	4513.MLOC_43889.4	652
4513.MLOC_38730.1	4513.MLOC_43947.1	993
4513.MLOC_38730.1	4513.MLOC_44900.1	988
4513.MLOC_38730.1	4513.MLOC_52545.1	992
4513.MLOC_38730.1	4513.MLOC_54323.1	988
4513.MLOC_38730.1	4513.MLOC_54391.1	997
4513.MLOC_38730.1	4513.MLOC_55595.2	979
4513.MLOC_38730.1	4513.MLOC_55662.1	985
4513.MLOC_38730.1	4513.MLOC_56031.1	984
4513.MLOC_38730.1	4513.MLOC_56270.2	591
4513.MLOC_38730.1	4513.MLOC_56367.1	987
4513.MLOC_38730.1	4513.MLOC_57634.1	997
4513.MLOC_38730.1	4513.MLOC_58960.1	992
4513.MLOC_38730.1	4513.MLOC_59482.1	982
4513.MLOC_38730.1	4513.MLOC_59942.1	997
4513.MLOC_38730.1	4513.MLOC_60125.2	582
4513.MLOC_38730.1	4513.MLOC_62030.2	440
4513.MLOC_38730.1	4513.MLOC_63134.2	989
4513.MLOC_38730.1	4513.MLOC_63161.1	994
4513.MLOC_38730.1	4513.MLOC_63593.1	979
4513.MLOC_38730.1	4513.MLOC_63658.1	994
4513.MLOC_38730.1	4513.MLOC_63774.1	997
4513.MLOC_38730.1	4513.MLOC_64774.1	967
4513.MLOC_38730.1	4513.MLOC_65139.1	991
4513.MLOC_38730.1	4513.MLOC_65215.1	990
4513.MLOC_38730.1	4513.MLOC_65825.1	997
4513.MLOC_38730.1	4513.MLOC_66332.1	988
4513.MLOC_38730.1	4513.MLOC_67425.1	983
4513.MLOC_38730.1	4513.MLOC_69019.1	987
4513.MLOC_38730.1	4513.MLOC_71541.1	992
4513.MLOC_38730.1	4513.MLOC_73576.1	983
4513.MLOC_38730.1	4513.MLOC_74010.1	993
4513.MLOC_38730.1	4513.MLOC_75379.2	968
4513.MLOC_38730.1	4513.MLOC_7688.1	982
4513.MLOC_38730.1	4513.MLOC_80708.1	987
4513.MLOC_38730.1	4513.MLOC_81866.1	989
4513.MLOC_4114.1	4513.MLOC_4487.1	717
4513.MLOC_4114.1	4513.MLOC_59370.2	531
4513.MLOC_4114.1	4513.MLOC_62922.1	493
4513.MLOC_4114.1	4513.MLOC_65580.3	641
4513.MLOC_4114.1	4513.MLOC_72011.2	739
4513.MLOC_4114.1	4513.MLOC_75792.2	853
4513.MLOC_4114.1	4513.MLOC_79958.1	983
4513.MLOC_4273.2	4513.MLOC_43555.1	994
4513.MLOC_4273.2	4513.MLOC_58262.2	651
4513.MLOC_4273.2	4513.MLOC_59323.1	403
4513.MLOC_4273.2	4513.MLOC_59370.2	465
4513.MLOC_4273.2	4513.MLOC_61553.1	401
4513.MLOC_4273.2	4513.MLOC_62030.2	449
4513.MLOC_4273.2	4513.MLOC_62667.3	422
4513.MLOC_4273.2	4513.MLOC_67220.1	986
4513.MLOC_4273.2	4513.MLOC_68001.1	403
4513.MLOC_4273.2	4513.MLOC_69020.1	991
4513.MLOC_4273.2	4513.MLOC_69600.1	646
4513.MLOC_4273.2	4513.MLOC_7062.1	537
4513.MLOC_4273.2	4513.MLOC_72011.2	983
4513.MLOC_4273.2	4513.MLOC_72170.2	404
4513.MLOC_4273.2	4513.MLOC_75045.2	662
4513.MLOC_4273.2	4513.MLOC_76546.1	631
4513.MLOC_4273.2	4513.MLOC_80438.1	984
4513.MLOC_43485.1	4513.MLOC_4683.1	617
4513.MLOC_43485.1	4513.MLOC_5412.1	473
4513.MLOC_43485.1	4513.MLOC_54892.1	574
4513.MLOC_43485.1	4513.MLOC_56018.1	667
4513.MLOC_43485.1	4513.MLOC_59323.1	425
4513.MLOC_43485.1	4513.MLOC_64667.1	412
4513.MLOC_43485.1	4513.MLOC_64900.1	797
4513.MLOC_43485.1	4513.MLOC_65477.1	574
4513.MLOC_43485.1	4513.MLOC_67067.2	797
4513.MLOC_43485.1	4513.MLOC_68001.1	476
4513.MLOC_43485.1	4513.MLOC_68100.1	513
4513.MLOC_43485.1	4513.MLOC_72011.2	428
4513.MLOC_43485.1	4513.MLOC_72076.1	574
4513.MLOC_43555.1	4513.MLOC_52545.1	419
4513.MLOC_43555.1	4513.MLOC_53175.2	493
4513.MLOC_43555.1	4513.MLOC_53997.2	691
4513.MLOC_43555.1	4513.MLOC_56270.2	465
4513.MLOC_43555.1	4513.MLOC_5725.1	505
4513.MLOC_43555.1	4513.MLOC_59370.2	550
4513.MLOC_43555.1	4513.MLOC_62030.2	406
4513.MLOC_43555.1	4513.MLOC_62667.3	810
4513.MLOC_43555.1	4513.MLOC_67220.1	493
4513.MLOC_43555.1	4513.MLOC_69020.1	670
4513.MLOC_43555.1	4513.MLOC_7062.1	779
4513.MLOC_43555.1	4513.MLOC_72011.2	411
4513.MLOC_43555.1	4513.MLOC_76000.8	493
4513.MLOC_43555.1	4513.MLOC_76546.1	420
4513.MLOC_43555.1	4513.MLOC_80158.1	550
4513.MLOC_43555.1	4513.MLOC_80438.1	463
4513.MLOC_43889.4	4513.MLOC_50786.1	712
4513.MLOC_43889.4	4513.MLOC_52901.1	707
4513.MLOC_43889.4	4513.MLOC_53811.3	626
4513.MLOC_43889.4	4513.MLOC_59370.2	714
4513.MLOC_43889.4	4513.MLOC_61064.1	448
4513.MLOC_43889.4	4513.MLOC_62030.2	522
4513.MLOC_43889.4	4513.MLOC_63161.1	565
4513.MLOC_43889.4	4513.MLOC_64602.2	972
4513.MLOC_43889.4	4513.MLOC_69019.1	465
4513.MLOC_43889.4	4513.MLOC_7150.2	707
4513.MLOC_43889.4	4513.MLOC_71541.1	651
4513.MLOC_43889.4	4513.MLOC_73299.1	466
4513.MLOC_43889.4	4513.MLOC_74277.1	607
4513.MLOC_43889.4	4513.MLOC_76546.1	727
4513.MLOC_43889.4	4513.MLOC_80158.1	573
4513.MLOC_43889.4	4513.MLOC_80737.2	406
4513.MLOC_43947.1	4513.MLOC_44900.1	995
4513.MLOC_43947.1	4513.MLOC_52545.1	996
4513.MLOC_43947.1	4513.MLOC_54323.1	998
4513.MLOC_43947.1	4513.MLOC_54391.1	994
4513.MLOC_43947.1	4513.MLOC_55595.2	988
4513.MLOC_43947.1	4513.MLOC_55662.1	996
4513.MLOC_43947.1	4513.MLOC_56031.1	995
4513.MLOC_43947.1	4513.MLOC_56367.1	997
4513.MLOC_43947.1	4513.MLOC_57634.1	999
4513.MLOC_43947.1	4513.MLOC_58960.1	997
4513.MLOC_43947.1	4513.MLOC_59482.1	994
4513.MLOC_43947.1	4513.MLOC_59942.1	993
4513.MLOC_43947.1	4513.MLOC_62922.1	911
4513.MLOC_43947.1	4513.MLOC_63134.2	998
4513.MLOC_43947.1	4513.MLOC_63161.1	999
4513.MLOC_43947.1	4513.MLOC_63593.1	996
4513.MLOC_43947.1	4513.MLOC_63658.1	997
4513.MLOC_43947.1	4513.MLOC_63774.1	997
4513.MLOC_43947.1	4513.MLOC_64774.1	994
4513.MLOC_43947.1	4513.MLOC_65139.1	993
4513.MLOC_43947.1	4513.MLOC_65215.1	995
4513.MLOC_43947.1	4513.MLOC_65825.1	999
4513.MLOC_43947.1	4513.MLOC_66332.1	997
4513.MLOC_43947.1	4513.MLOC_67425.1	996
4513.MLOC_43947.1	4513.MLOC_69019.1	996
4513.MLOC_43947.1	4513.MLOC_71541.1	995
4513.MLOC_43947.1	4513.MLOC_72170.2	488
4513.MLOC_43947.1	4513.MLOC_73576.1	991
4513.MLOC_43947.1	4513.MLOC_74010.1	998
4513.MLOC_43947.1	4513.MLOC_75379.2	988
4513.MLOC_43947.1	4513.MLOC_75792.2	688
4513.MLOC_43947.1	4513.MLOC_7688.1	998
4513.MLOC_43947.1	4513.MLOC_80708.1	997
4513.MLOC_43947.1	4513.MLOC_81866.1	995
4513.MLOC_4487.1	4513.MLOC_53997.2	445
4513.MLOC_4487.1	4513.MLOC_59370.2	456
4513.MLOC_4487.1	4513.MLOC_67220.1	647
4513.MLOC_4487.1	4513.MLOC_69020.1	526
4513.MLOC_4487.1	4513.MLOC_69600.1	856
4513.MLOC_4487.1	4513.MLOC_72645.2	538
4513.MLOC_4487.1	4513.MLOC_75792.2	735
4513.MLOC_4487.1	4513.MLOC_80158.1	456
4513.MLOC_44900.1	4513.MLOC_51067.4	583
4513.MLOC_44900.1	4513.MLOC_52545.1	994
4513.MLOC_44900.1	4513.MLOC_53811.3	467
4513.MLOC_44900.1	4513.MLOC_53996.2	819
4513.MLOC_44900.1	4513.MLOC_54323.1	992
4513.MLOC_44900.1	4513.MLOC_54391.1	997
4513.MLOC_44900.1	4513.MLOC_55595.2	991
4513.MLOC_44900.1	4513.MLOC_55662.1	992
4513.MLOC_44900.1	4513.MLOC_5569.3	526
4513.MLOC_44900.1	4513.MLOC_56031.1	996
4513.MLOC_44900.1	4513.MLOC_56367.1	993
4513.MLOC_44900.1	4513.MLOC_57634.1	998
4513.MLOC_44900.1	4513.MLOC_58358.1	819
4513.MLOC_44900.1	4513.MLOC_58960.1	998
4513.MLOC_44900.1	4513.MLOC_59482.1	991
4513.MLOC_44900.1	4513.MLOC_59942.1	991
4513.MLOC_44900.1	4513.MLOC_61904.6	815
4513.MLOC_44900.1	4513.MLOC_63134.2	997
4513.MLOC_44900.1	4513.MLOC_63161.1	998
4513.MLOC_44900.1	4513.MLOC_63593.1	988
4513.MLOC_44900.1	4513.MLOC_63658.1	997
4513.MLOC_44900.1	4513.MLOC_63774.1	996
4513.MLOC_44900.1	4513.MLOC_64602.2	646
4513.MLOC_44900.1	4513.MLOC_64774.1	987
4513.MLOC_44900.1	4513.MLOC_65139.1	996
4513.MLOC_44900.1	4513.MLOC_65215.1	991
4513.MLOC_44900.1	4513.MLOC_65580.3	559
4513.MLOC_44900.1	4513.MLOC_65825.1	999
4513.MLOC_44900.1	4513.MLOC_66332.1	997
4513.MLOC_44900.1	4513.MLOC_67256.3	623
4513.MLOC_44900.1	4513.MLOC_67425.1	991
4513.MLOC_44900.1	4513.MLOC_69019.1	991
4513.MLOC_44900.1	4513.MLOC_69600.1	560
4513.MLOC_44900.1	4513.MLOC_71541.1	996
4513.MLOC_44900.1	4513.MLOC_73576.1	993
4513.MLOC_44900.1	4513.MLOC_74010.1	997
4513.MLOC_44900.1	4513.MLOC_75379.2	994
4513.MLOC_44900.1	4513.MLOC_76546.1	602
4513.MLOC_44900.1	4513.MLOC_7688.1	993
4513.MLOC_44900.1	4513.MLOC_78807.1	521
4513.MLOC_44900.1	4513.MLOC_80708.1	993
4513.MLOC_44900.1	4513.MLOC_81866.1	991
4513.MLOC_4629.1	4513.MLOC_74303.1	942
4513.MLOC_4683.1	4513.MLOC_5412.1	537
4513.MLOC_4683.1	4513.MLOC_71136.2	617
4513.MLOC_50786.1	4513.MLOC_53317.2	707
4513.MLOC_50786.1	4513.MLOC_53997.2	995
4513.MLOC_50786.1	4513.MLOC_55468.2	500
4513.MLOC_50786.1	4513.MLOC_60124.3	500
4513.MLOC_50786.1	4513.MLOC_61064.1	991
4513.MLOC_50786.1	4513.MLOC_62030.2	668
4513.MLOC_50786.1	4513.MLOC_65749.2	500
4513.MLOC_50786.1	4513.MLOC_69600.1	620
4513.MLOC_50786.1	4513.MLOC_73299.1	459
4513.MLOC_50786.1	4513.MLOC_76546.1	696
4513.MLOC_51067.4	4513.MLOC_5569.3	910
4513.MLOC_51067.4	4513.MLOC_64602.2	991
4513.MLOC_51067.4	4513.MLOC_67256.3	966
4513.MLOC_51067.4	4513.MLOC_78807.1	969
4513.MLOC_52545.1	4513.MLOC_54323.1	997
4513.MLOC_52545.1	4513.MLOC_54391.1	991
4513.MLOC_52545.1	4513.MLOC_55595.2	989
4513.MLOC_52545.1	4513.MLOC_55662.1	995
4513.MLOC_52545.1	4513.MLOC_56031.1	993
4513.MLOC_52545.1	4513.MLOC_56367.1	993
4513.MLOC_52545.1	4513.MLOC_57634.1	998
4513.MLOC_52545.1	4513.MLOC_58960.1	997
4513.MLOC_52545.1	4513.MLOC_59482.1	995
4513.MLOC_52545.1	4513.MLOC_59942.1	992
4513.MLOC_52545.1	4513.MLOC_62922.1	824
4513.MLOC_52545.1	4513.MLOC_63134.2	997
4513.MLOC_52545.1	4513.MLOC_63161.1	998
4513.MLOC_52545.1	4513.MLOC_63593.1	994
4513.MLOC_52545.1	4513.MLOC_63658.1	997
4513.MLOC_52545.1	4513.MLOC_63774.1	996
4513.MLOC_52545.1	4513.MLOC_64774.1	989
4513.MLOC_52545.1	4513.MLOC_65139.1	989
4513.MLOC_52545.1	4513.MLOC_65215.1	997
4513.MLOC_52545.1	4513.MLOC_65825.1	998
4513.MLOC_52545.1	4513.MLOC_66332.1	997
4513.MLOC_52545.1	4513.MLOC_67009.1	481
4513.MLOC_52545.1	4513.MLOC_67425.1	995
4513.MLOC_52545.1	4513.MLOC_69019.1	995
4513.MLOC_52545.1	4513.MLOC_71541.1	993
4513.MLOC_52545.1	4513.MLOC_73576.1	992
4513.MLOC_52545.1	4513.MLOC_74010.1	997
4513.MLOC_52545.1	4513.MLOC_75379.2	988
4513.MLOC_52545.1	4513.MLOC_7688.1	992
4513.MLOC_52545.1	4513.MLOC_80708.1	993
4513.MLOC_52545.1	4513.MLOC_80737.2	708
4513.MLOC_52545.1	4513.MLOC_81866.1	992
4513.MLOC_52687.1	4513.MLOC_54750.5	932
4513.MLOC_52687.1	4513.MLOC_59546.1	555
4513.MLOC_52687.1	4513.MLOC_62030.2	436
4513.MLOC_52687.1	4513.MLOC_67009.1	990
4513.MLOC_52687.1	4513.MLOC_72170.2	538
4513.MLOC_52687.1	4513.MLOC_73299.1	688
4513.MLOC_52901.1	4513.MLOC_58262.2	417
4513.MLOC_52901.1	4513.MLOC_59370.2	518
4513.MLOC_52901.1	4513.MLOC_59546.1	588
4513.MLOC_52901.1	4513.MLOC_62815.3	413
4513.MLOC_52901.1	4513.MLOC_67220.1	647
4513.MLOC_52901.1	4513.MLOC_69020.1	986
4513.MLOC_52901.1	4513.MLOC_69600.1	941
4513.MLOC_52901.1	4513.MLOC_7062.1	452
4513.MLOC_52901.1	4513.MLOC_76546.1	408
4513.MLOC_52901.1	4513.MLOC_80158.1	518
4513.MLOC_52901.1	4513.MLOC_80438.1	986
4513.MLOC_53175.2	4513.MLOC_53997.2	487
4513.MLOC_53175.2	4513.MLOC_59370.2	888
4513.MLOC_53175.2	4513.MLOC_61188.3	525
4513.MLOC_53175.2	4513.MLOC_67220.1	750
4513.MLOC_53175.2	4513.MLOC_7062.1	497
4513.MLOC_53175.2	4513.MLOC_73014.1	790
4513.MLOC_53175.2	4513.MLOC_76000.8	614
4513.MLOC_53175.2	4513.MLOC_80158.1	857
4513.MLOC_53175.2	4513.MLOC_80438.1	509
4513.MLOC_53175.2	4513.MLOC_80737.2	987
4513.MLOC_53317.2	4513.MLOC_55468.2	681
4513.MLOC_53317.2	4513.MLOC_60124.3	775
4513.MLOC_53317.2	4513.MLOC_61135.1	860
4513.MLOC_53317.2	4513.MLOC_62030.2	989
4513.MLOC_53317.2	4513.MLOC_62518.2	805
4513.MLOC_53317.2	4513.MLOC_65749.2	955
4513.MLOC_53317.2	4513.MLOC_69600.1	707
4513.MLOC_53317.2	4513.MLOC_73299.1	650
4513.MLOC_53317.2	4513.MLOC_76546.1	697
4513.MLOC_53811.3	4513.MLOC_5725.1	705
4513.MLOC_53811.3	4513.MLOC_62030.2	453
4513.MLOC_53996.2	4513.MLOC_57866.1	927
4513.MLOC_53996.2	4513.MLOC_59546.1	982
4513.MLOC_53996.2	4513.MLOC_75792.2	534
4513.MLOC_53996.2	4513.MLOC_75846.4	428
4513.MLOC_53996.2	4513.MLOC_77595.1	752
4513.MLOC_53997.2	4513.MLOC_54750.5	484
4513.MLOC_53997.2	4513.MLOC_56270.2	530
4513.MLOC_53997.2	4513.MLOC_5725.1	699
4513.MLOC_53997.2	4513.MLOC_59370.2	789
4513.MLOC_53997.2	4513.MLOC_61064.1	997
4513.MLOC_53997.2	4513.MLOC_62815.3	543
4513.MLOC_53997.2	4513.MLOC_63658.1	523
4513.MLOC_53997.2	4513.MLOC_65580.3	424
4513.MLOC_53997.2	4513.MLOC_69020.1	409
4513.MLOC_53997.2	4513.MLOC_69600.1	984
4513.MLOC_53997.2	4513.MLOC_7062.1	995
4513.MLOC_53997.2	4513.MLOC_75045.2	978
4513.MLOC_53997.2	4513.MLOC_76000.8	487
4513.MLOC_53997.2	4513.MLOC_80158.1	789
4513.MLOC_53997.2	4513.MLOC_80438.1	595
4513.MLOC_53997.2	4513.MLOC_80737.2	538
4513.MLOC_5412.1	4513.MLOC_54892.1	470
4513.MLOC_5412.1	4513.MLOC_57121.2	702
4513.MLOC_5412.1	4513.MLOC_59323.1	425
4513.MLOC_5412.1	4513.MLOC_65477.1	470
4513.MLOC_5412.1	4513.MLOC_68001.1	423
4513.MLOC_5412.1	4513.MLOC_68100.1	701
4513.MLOC_5412.1	4513.MLOC_71136.2	427
4513.MLOC_5412.1	4513.MLOC_72011.2	482
4513.MLOC_5412.1	4513.MLOC_72076.1	470
4513.MLOC_54323.1	4513.MLOC_54391.1	994
4513.MLOC_54323.1	4513.MLOC_54750.5	401
4513.MLOC_54323.1	4513.MLOC_55595.2	989
4513.MLOC_54323.1	4513.MLOC_55662.1	996
4513.MLOC_54323.1	4513.MLOC_56031.1	995
4513.MLOC_54323.1	4513.MLOC_56270.2	581
4513.MLOC_54323.1	4513.MLOC_56367.1	994
4513.MLOC_54323.1	4513.MLOC_57634.1	999
4513.MLOC_54323.1	4513.MLOC_58960.1	998
4513.MLOC_54323.1	4513.MLOC_59482.1	993
4513.MLOC_54323.1	4513.MLOC_59942.1	996
4513.MLOC_54323.1	4513.MLOC_60125.2	403
4513.MLOC_54323.1	4513.MLOC_62922.1	937
4513.MLOC_54323.1	4513.MLOC_63134.2	997
4513.MLOC_54323.1	4513.MLOC_63161.1	997
4513.MLOC_54323.1	4513.MLOC_63593.1	991
4513.MLOC_54323.1	4513.MLOC_63658.1	995
4513.MLOC_54323.1	4513.MLOC_63774.1	998
4513.MLOC_54323.1	4513.MLOC_64774.1	994
4513.MLOC_54323.1	4513.MLOC_65139.1	997
4513.MLOC_54323.1	4513.MLOC_65215.1	994
4513.MLOC_54323.1	4513.MLOC_65825.1	999
4513.MLOC_54323.1	4513.MLOC_66332.1	995
4513.MLOC_54323.1	4513.MLOC_67425.1	996
4513.MLOC_54323.1	4513.MLOC_69019.1	995
4513.MLOC_54323.1	4513.MLOC_71541.1	995
4513.MLOC_54323.1	4513.MLOC_73576.1	991
4513.MLOC_54323.1	4513.MLOC_74010.1	997
4513.MLOC_54323.1	4513.MLOC_75379.2	989
4513.MLOC_54323.1	4513.MLOC_7688.1	993
4513.MLOC_54323.1	4513.MLOC_80708.1	994
4513.MLOC_54323.1	4513.MLOC_81866.1	993
4513.MLOC_5438.1	4513.MLOC_78807.1	551
4513.MLOC_54391.1	4513.MLOC_55595.2	992
4513.MLOC_54391.1	4513.MLOC_55662.1	996
4513.MLOC_54391.1	4513.MLOC_56031.1	995
4513.MLOC_54391.1	4513.MLOC_56367.1	996
4513.MLOC_54391.1	4513.MLOC_57634.1	999
4513.MLOC_54391.1	4513.MLOC_58960.1	999
4513.MLOC_54391.1	4513.MLOC_59482.1	994
4513.MLOC_54391.1	4513.MLOC_59942.1	999
4513.MLOC_54391.1	4513.MLOC_63134.2	997
4513.MLOC_54391.1	4513.MLOC_63161.1	999
4513.MLOC_54391.1	4513.MLOC_63593.1	996
4513.MLOC_54391.1	4513.MLOC_63658.1	999
4513.MLOC_54391.1	4513.MLOC_63774.1	999
4513.MLOC_54391.1	4513.MLOC_64774.1	992
4513.MLOC_54391.1	4513.MLOC_65139.1	997
4513.MLOC_54391.1	4513.MLOC_65215.1	993
4513.MLOC_54391.1	4513.MLOC_65825.1	999
4513.MLOC_54391.1	4513.MLOC_66332.1	997
4513.MLOC_54391.1	4513.MLOC_67425.1	997
4513.MLOC_54391.1	4513.MLOC_69019.1	991
4513.MLOC_54391.1	4513.MLOC_71541.1	997
4513.MLOC_54391.1	4513.MLOC_73576.1	994
4513.MLOC_54391.1	4513.MLOC_74010.1	998
4513.MLOC_54391.1	4513.MLOC_75379.2	991
4513.MLOC_54391.1	4513.MLOC_7688.1	994
4513.MLOC_54391.1	4513.MLOC_80708.1	996
4513.MLOC_54391.1	4513.MLOC_81866.1	994
4513.MLOC_54750.5	4513.MLOC_55468.2	585
4513.MLOC_54750.5	4513.MLOC_55662.1	677
4513.MLOC_54750.5	4513.MLOC_58960.1	438
4513.MLOC_54750.5	4513.MLOC_60124.3	588
4513.MLOC_54750.5	4513.MLOC_61188.3	463
4513.MLOC_54750.5	4513.MLOC_62030.2	915
4513.MLOC_54750.5	4513.MLOC_62815.3	581
4513.MLOC_54750.5	4513.MLOC_65749.2	651
4513.MLOC_54750.5	4513.MLOC_67009.1	917
4513.MLOC_54750.5	4513.MLOC_69020.1	424
4513.MLOC_54750.5	4513.MLOC_7062.1	402
4513.MLOC_54750.5	4513.MLOC_72170.2	854
4513.MLOC_54750.5	4513.MLOC_73299.1	834
4513.MLOC_54750.5	4513.MLOC_75045.2	789
4513.MLOC_54750.5	4513.MLOC_80438.1	643
4513.MLOC_54750.5	4513.MLOC_80737.2	407
4513.MLOC_54892.1	4513.MLOC_71136.2	567
4513.MLOC_55468.2	4513.MLOC_62030.2	851
4513.MLOC_55468.2	4513.MLOC_67009.1	433
4513.MLOC_55468.2	4513.MLOC_69600.1	488
4513.MLOC_55468.2	4513.MLOC_73299.1	672
4513.MLOC_55595.2	4513.MLOC_55662.1	986
4513.MLOC_55595.2	4513.MLOC_56031.1	988
4513.MLOC_55595.2	4513.MLOC_56367.1	991
4513.MLOC_55595.2	4513.MLOC_57634.1	996
4513.MLOC_55595.2	4513.MLOC_58960.1	995
4513.MLOC_55595.2	4513.MLOC_59482.1	990
4513.MLOC_55595.2	4513.MLOC_59942.1	987
4513.MLOC_55595.2	4513.MLOC_63134.2	997
4513.MLOC_55595.2	4513.MLOC_63161.1	997
4513.MLOC_55595.2	4513.MLOC_63593.1	990
4513.MLOC_55595.2	4513.MLOC_63658.1	997
4513.MLOC_55595.2	4513.MLOC_63774.1	992
4513.MLOC_55595.2	4513.MLOC_64774.1	978
4513.MLOC_55595.2	4513.MLOC_65139.1	990
4513.MLOC_55595.2	4513.MLOC_65215.1	990
4513.MLOC_55595.2	4513.MLOC_65825.1	996
4513.MLOC_55595.2	4513.MLOC_66332.1	993
4513.MLOC_55595.2	4513.MLOC_67425.1	985
4513.MLOC_55595.2	4513.MLOC_69019.1	988
4513.MLOC_55595.2	4513.MLOC_71541.1	988
4513.MLOC_55595.2	4513.MLOC_73576.1	987
4513.MLOC_55595.2	4513.MLOC_74010.1	994
4513.MLOC_55595.2	4513.MLOC_75379.2	982
4513.MLOC_55595.2	4513.MLOC_7688.1	991
4513.MLOC_55595.2	4513.MLOC_80708.1	991
4513.MLOC_55595.2	4513.MLOC_81866.1	984
4513.MLOC_55662.1	4513.MLOC_56031.1	995
4513.MLOC_55662.1	4513.MLOC_56367.1	992
4513.MLOC_55662.1	4513.MLOC_57634.1	997
4513.MLOC_55662.1	4513.MLOC_58960.1	997
4513.MLOC_55662.1	4513.MLOC_59482.1	996
4513.MLOC_55662.1	4513.MLOC_59942.1	995
4513.MLOC_55662.1	4513.MLOC_60125.2	837
4513.MLOC_55662.1	4513.MLOC_62922.1	916
4513.MLOC_55662.1	4513.MLOC_63134.2	995
4513.MLOC_55662.1	4513.MLOC_63161.1	998
4513.MLOC_55662.1	4513.MLOC_63593.1	989
4513.MLOC_55662.1	4513.MLOC_63658.1	996
4513.MLOC_55662.1	4513.MLOC_63774.1	996
4513.MLOC_55662.1	4513.MLOC_64774.1	988
4513.MLOC_55662.1	4513.MLOC_65139.1	988
4513.MLOC_55662.1	4513.MLOC_65215.1	994
4513.MLOC_55662.1	4513.MLOC_65825.1	997
4513.MLOC_55662.1	4513.MLOC_66332.1	994
4513.MLOC_55662.1	4513.MLOC_67425.1	994
4513.MLOC_55662.1	4513.MLOC_69019.1	993
4513.MLOC_55662.1	4513.MLOC_71541.1	991
4513.MLOC_55662.1	4513.MLOC_72645.2	454
4513.MLOC_55662.1	4513.MLOC_73067.1	549
4513.MLOC_55662.1	4513.MLOC_73576.1	992
4513.MLOC_55662.1	4513.MLOC_74010.1	992
4513.MLOC_55662.1	4513.MLOC_75379.2	989
4513.MLOC_55662.1	4513.MLOC_75792.2	685
4513.MLOC_55662.1	4513.MLOC_7688.1	994
4513.MLOC_55662.1	4513.MLOC_80708.1	992
4513.MLOC_55662.1	4513.MLOC_81866.1	993
4513.MLOC_5569.3	4513.MLOC_64602.2	913
4513.MLOC_5569.3	4513.MLOC_78807.1	759
4513.MLOC_56018.1	4513.MLOC_61188.3	505
4513.MLOC_56018.1	4513.MLOC_64900.1	504
4513.MLOC_56018.1	4513.MLOC_67067.2	503
4513.MLOC_56018.1	4513.MLOC_76546.1	411
4513.MLOC_56031.1	4513.MLOC_56367.1	995
4513.MLOC_56031.1	4513.MLOC_57634.1	997
4513.MLOC_56031.1	4513.MLOC_58960.1	998
4513.MLOC_56031.1	4513.MLOC_59482.1	991
4513.MLOC_56031.1	4513.MLOC_59942.1	996
4513.MLOC_56031.1	4513.MLOC_62922.1	900
4513.MLOC_56031.1	4513.MLOC_63134.2	997
4513.MLOC_56031.1	4513.MLOC_63161.1	998
4513.MLOC_56031.1	4513.MLOC_63593.1	992
4513.MLOC_56031.1	4513.MLOC_63658.1	997
4513.MLOC_56031.1	4513.MLOC_63774.1	997
4513.MLOC_56031.1	4513.MLOC_64774.1	991
4513.MLOC_56031.1	4513.MLOC_65139.1	990
4513.MLOC_56031.1	4513.MLOC_65215.1	995
4513.MLOC_56031.1	4513.MLOC_65825.1	997
4513.MLOC_56031.1	4513.MLOC_66332.1	997
4513.MLOC_56031.1	4513.MLOC_67009.1	611
4513.MLOC_56031.1	4513.MLOC_67425.1	993
4513.MLOC_56031.1	4513.MLOC_69019.1	995
4513.MLOC_56031.1	4513.MLOC_71541.1	996
4513.MLOC_56031.1	4513.MLOC_73576.1	994
4513.MLOC_56031.1	4513.MLOC_74010.1	996
4513.MLOC_56031.1	4513.MLOC_75379.2	994
4513.MLOC_56031.1	4513.MLOC_75792.2	535
4513.MLOC_56031.1	4513.MLOC_7688.1	995
4513.MLOC_56031.1	4513.MLOC_80708.1	995
4513.MLOC_56031.1	4513.MLOC_81866.1	992
4513.MLOC_56270.2	4513.MLOC_57634.1	694
4513.MLOC_56270.2	4513.MLOC_65215.1	623
4513.MLOC_56270.2	4513.MLOC_66412.1	917
4513.MLOC_56270.2	4513.MLOC_67220.1	503
4513.MLOC_56270.2	4513.MLOC_7062.1	637
4513.MLOC_56270.2	4513.MLOC_72011.2	577
4513.MLOC_56270.2	4513.MLOC_73067.1	415
4513.MLOC_56270.2	4513.MLOC_73576.1	522
4513.MLOC_56270.2	4513.MLOC_80737.2	585
4513.MLOC_56367.1	4513.MLOC_57634.1	998
4513.MLOC_56367.1	4513.MLOC_58960.1	997
4513.MLOC_56367.1	4513.MLOC_59482.1	994
4513.MLOC_56367.1	4513.MLOC_59942.1	992
4513.MLOC_56367.1	4513.MLOC_63134.2	997
4513.MLOC_56367.1	4513.MLOC_63161.1	995
4513.MLOC_56367.1	4513.MLOC_63593.1	993
4513.MLOC_56367.1	4513.MLOC_63658.1	997
4513.MLOC_56367.1	4513.MLOC_63774.1	996
4513.MLOC_56367.1	4513.MLOC_64774.1	991
4513.MLOC_56367.1	4513.MLOC_65139.1	995
4513.MLOC_56367.1	4513.MLOC_65215.1	993
4513.MLOC_56367.1	4513.MLOC_65825.1	998
4513.MLOC_56367.1	4513.MLOC_66332.1	996
4513.MLOC_56367.1	4513.MLOC_67425.1	995
4513.MLOC_56367.1	4513.MLOC_69019.1	994
4513.MLOC_56367.1	4513.MLOC_71541.1	996
4513.MLOC_56367.1	4513.MLOC_73576.1	992
4513.MLOC_56367.1	4513.MLOC_74010.1	997
4513.MLOC_56367.1	4513.MLOC_75379.2	985
4513.MLOC_56367.1	4513.MLOC_7688.1	995
4513.MLOC_56367.1	4513.MLOC_81866.1	990
4513.MLOC_57121.2	4513.MLOC_71136.2	846
4513.MLOC_5725.1	4513.MLOC_59370.2	430
4513.MLOC_5725.1	4513.MLOC_67220.1	582
4513.MLOC_5725.1	4513.MLOC_69019.1	418
4513.MLOC_5725.1	4513.MLOC_69020.1	564
4513.MLOC_5725.1	4513.MLOC_69804.2	561
4513.MLOC_5725.1	4513.MLOC_7062.1	905
4513.MLOC_5725.1	4513.MLOC_73067.1	488
4513.MLOC_5725.1	4513.MLOC_80158.1	430
4513.MLOC_5725.1	4513.MLOC_80438.1	632
4513.MLOC_57634.1	4513.MLOC_58960.1	999
4513.MLOC_57634.1	4513.MLOC_59482.1	995
4513.MLOC_57634.1	4513.MLOC_59942.1	995
4513.MLOC_57634.1	4513.MLOC_63134.2	999
4513.MLOC_57634.1	4513.MLOC_63161.1	999
4513.MLOC_57634.1	4513.MLOC_63593.1	996
4513.MLOC_57634.1	4513.MLOC_63658.1	999
4513.MLOC_57634.1	4513.MLOC_63774.1	998
4513.MLOC_57634.1	4513.MLOC_64774.1	997
4513.MLOC_57634.1	4513.MLOC_65139.1	998
4513.MLOC_57634.1	4513.MLOC_65215.1	997
4513.MLOC_57634.1	4513.MLOC_65825.1	999
4513.MLOC_57634.1	4513.MLOC_66332.1	997
4513.MLOC_57634.1	4513.MLOC_67425.1	998
4513.MLOC_57634.1	4513.MLOC_69019.1	998
4513.MLOC_57634.1	4513.MLOC_71541.1	998
4513.MLOC_57634.1	4513.MLOC_73576.1	994
4513.MLOC_57634.1	4513.MLOC_74010.1	999
4513.MLOC_57634.1	4513.MLOC_75379.2	992
4513.MLOC_57634.1	4513.MLOC_7688.1	998
4513.MLOC_57634.1	4513.MLOC_80708.1	997
4513.MLOC_57634.1	4513.MLOC_81866.1	995
4513.MLOC_57866.1	4513.MLOC_58358.1	927
4513.MLOC_57866.1	4513.MLOC_59546.1	987
4513.MLOC_57866.1	4513.MLOC_75792.2	508
4513.MLOC_57866.1	4513.MLOC_77595.1	792
4513.MLOC_58262.2	4513.MLOC_59370.2	456
4513.MLOC_58262.2	4513.MLOC_62667.3	994
4513.MLOC_58262.2	4513.MLOC_62815.3	468
4513.MLOC_58262.2	4513.MLOC_67220.1	608
4513.MLOC_58262.2	4513.MLOC_69020.1	523
4513.MLOC_58262.2	4513.MLOC_7150.2	417
4513.MLOC_58262.2	4513.MLOC_72011.2	976
4513.MLOC_58262.2	4513.MLOC_72645.2	463
4513.MLOC_58262.2	4513.MLOC_73067.1	834
4513.MLOC_58262.2	4513.MLOC_80158.1	456
4513.MLOC_58358.1	4513.MLOC_59546.1	982
4513.MLOC_58358.1	4513.MLOC_75792.2	534
4513.MLOC_58358.1	4513.MLOC_75846.4	428
4513.MLOC_58358.1	4513.MLOC_77595.1	599
4513.MLOC_58803.1	4513.MLOC_74277.1	415
4513.MLOC_58960.1	4513.MLOC_59482.1	997
4513.MLOC_58960.1	4513.MLOC_59942.1	997
4513.MLOC_58960.1	4513.MLOC_62922.1	974
4513.MLOC_58960.1	4513.MLOC_63134.2	999
4513.MLOC_58960.1	4513.MLOC_63161.1	999
4513.MLOC_58960.1	4513.MLOC_63593.1	997
4513.MLOC_58960.1	4513.MLOC_63658.1	999
4513.MLOC_58960.1	4513.MLOC_63774.1	997
4513.MLOC_58960.1	4513.MLOC_64774.1	992
4513.MLOC_58960.1	4513.MLOC_65139.1	997
4513.MLOC_58960.1	4513.MLOC_65215.1	997
4513.MLOC_58960.1	4513.MLOC_65825.1	999
4513.MLOC_58960.1	4513.MLOC_66332.1	999
4513.MLOC_58960.1	4513.MLOC_67425.1	997
4513.MLOC_58960.1	4513.MLOC_69019.1	998
4513.MLOC_58960.1	4513.MLOC_71541.1	997
4513.MLOC_58960.1	4513.MLOC_73576.1	995
4513.MLOC_58960.1	4513.MLOC_74010.1	999
4513.MLOC_58960.1	4513.MLOC_75379.2	996
4513.MLOC_58960.1	4513.MLOC_75792.2	778
4513.MLOC_58960.1	4513.MLOC_7688.1	997
4513.MLOC_58960.1	4513.MLOC_80708.1	997
4513.MLOC_58960.1	4513.MLOC_81866.1	997
4513.MLOC_59323.1	4513.MLOC_62667.3	403
4513.MLOC_59323.1	4513.MLOC_71136.2	423
4513.MLOC_59323.1	4513.MLOC_72011.2	724
4513.MLOC_59370.2	4513.MLOC_61188.3	979
4513.MLOC_59370.2	4513.MLOC_63161.1	454
4513.MLOC_59370.2	4513.MLOC_67009.1	473
4513.MLOC_59370.2	4513.MLOC_67220.1	999
4513.MLOC_59370.2	4513.MLOC_7062.1	603
4513.MLOC_59370.2	4513.MLOC_7150.2	518
4513.MLOC_59370.2	4513.MLOC_72011.2	571
4513.MLOC_59370.2	4513.MLOC_73014.1	539
4513.MLOC_59370.2	4513.MLOC_75792.2	724
4513.MLOC_59370.2	4513.MLOC_76000.8	869
4513.MLOC_59370.2	4513.MLOC_79958.1	559
4513.MLOC_59370.2	4513.MLOC_80158.1	881
4513.MLOC_59370.2	4513.MLOC_80438.1	435
4513.MLOC_59370.2	4513.MLOC_80737.2	758
4513.MLOC_59482.1	4513.MLOC_59942.1	992
4513.MLOC_59482.1	4513.MLOC_63134.2	997
4513.MLOC_59482.1	4513.MLOC_63161.1	997
4513.MLOC_59482.1	4513.MLOC_63593.1	990
4513.MLOC_59482.1	4513.MLOC_63658.1	997
4513.MLOC_59482.1	4513.MLOC_63774.1	997
4513.MLOC_59482.1	4513.MLOC_64774.1	982
4513.MLOC_59482.1	4513.MLOC_65139.1	993
4513.MLOC_59482.1	4513.MLOC_65215.1	994
4513.MLOC_59482.1	4513.MLOC_65825.1	997
4513.MLOC_59482.1	4513.MLOC_66332.1	992
4513.MLOC_59482.1	4513.MLOC_67425.1	991
4513.MLOC_59482.1	4513.MLOC_69019.1	990
4513.MLOC_59482.1	4513.MLOC_71541.1	993
4513.MLOC_59482.1	4513.MLOC_72170.2	411
4513.MLOC_59482.1	4513.MLOC_73576.1	986
4513.MLOC_59482.1	4513.MLOC_74010.1	995
4513.MLOC_59482.1	4513.MLOC_75379.2	987
4513.MLOC_59482.1	4513.MLOC_75792.2	729
4513.MLOC_59482.1	4513.MLOC_7688.1	990
4513.MLOC_59482.1	4513.MLOC_80708.1	994
4513.MLOC_59482.1	4513.MLOC_81866.1	993
4513.MLOC_59546.1	4513.MLOC_61188.3	409
4513.MLOC_59546.1	4513.MLOC_67009.1	421
4513.MLOC_59546.1	4513.MLOC_7150.2	588
4513.MLOC_59546.1	4513.MLOC_75792.2	624
4513.MLOC_59546.1	4513.MLOC_75846.4	618
4513.MLOC_59546.1	4513.MLOC_77595.1	696
4513.MLOC_59942.1	4513.MLOC_60125.2	683
4513.MLOC_59942.1	4513.MLOC_62922.1	925
4513.MLOC_59942.1	4513.MLOC_63134.2	997
4513.MLOC_59942.1	4513.MLOC_63161.1	999
4513.MLOC_59942.1	4513.MLOC_63593.1	993
4513.MLOC_59942.1	4513.MLOC_63658.1	994
4513.MLOC_59942.1	4513.MLOC_63774.1	999
4513.MLOC_59942.1	4513.MLOC_64774.1	991
4513.MLOC_59942.1	4513.MLOC_65139.1	993
4513.MLOC_59942.1	4513.MLOC_65215.1	993
4513.MLOC_59942.1	4513.MLOC_65825.1	997
4513.MLOC_59942.1	4513.MLOC_66332.1	996
4513.MLOC_59942.1	4513.MLOC_67425.1	991
4513.MLOC_59942.1	4513.MLOC_69019.1	997
4513.MLOC_59942.1	4513.MLOC_69600.1	766
4513.MLOC_59942.1	4513.MLOC_71541.1	994
4513.MLOC_59942.1	4513.MLOC_72170.2	658
4513.MLOC_59942.1	4513.MLOC_73576.1	990
4513.MLOC_59942.1	4513.MLOC_74010.1	994
4513.MLOC_59942.1	4513.MLOC_75379.2	990
[truncated: 381 more rows]

## Sheet: nodes
protein	Protein description	name	Biological Process	Cellular Component	COG/KOG category	COG/KOG description	COG/KOG NO	Degree	Domain description	group	KEGG Gene	KEGG KO No	KEGG pathway	MCODE_Cluster	MCODE_Node_Status	MCODE_Score	Molecular Function	Pfam ID	Subcellular localization
HORVU7Hr1G063020.3	Lipid A export ATP-binding/permease protein MsbA	4513.MLOC_5438.1	GO:0000003 reproduction; GO:0003006 developmental process involved in reproduction; GO:0006810 transport; GO:0007275 multicellular organism development; GO:0008361 regulation of cell size; GO:0009314 response to radiation; GO:0009411 response to UV; GO:0009416 response to light stimulus; GO:0009605 response to external stimulus; GO:0009606 tropism; GO:0009607 response to biotic stimulus; GO:00096…	GO:0005623 cell; GO:0005886 plasma membrane; GO:0005911 cell-cell junction; GO:0009506 plasmodesma; GO:0016020 membrane; GO:0030054 cell junction; GO:0044464 cell part; GO:0055044 symplast; GO:0071944 cell periphery;	Q	"Multidrug/pheromone exporter, ABC superfamily"	KOG0055	1	ABC transporter	ST	"ABCB1, CD243; ATP-binding cassette, subfamily B (MDR/TAP), member 1 [EC:3.6.3.44]"	K05658	osa02010 ABC transporters		Unclustered	0	"GO:0003824 catalytic activity; GO:0005215 transporter activity; GO:0010328 auxin influx transmembrane transporter activity; GO:0010329 auxin efflux transmembrane transporter activity; GO:0015399 primary active transmembrane transporter activity; GO:0015405 P-P-bond-hydrolysis-driven transmembrane transporter activity; GO:0015562 efflux transmembrane transporter activity; GO:0016462 pyrophosphata…	PF00005	mitochondria
HORVU7Hr1G083550.1	Peroxidase superfamily protein	4513.MLOC_57121.2						2	Peroxidase	Sc	E1.11.1.7; peroxidase [EC:1.11.1.7]	K00430	osa00940 Phenylpropanoid biosynthesis; osa01100 Metabolic pathways; osa01110 Biosynthesis of secondary metabolites		Unclustered	2		PF00141	cytoplasm
HORVU1Hr1G075110.4	Inorganic pyrophosphatase	4513.MLOC_77595.1		GO:0005622 intracellular; GO:0005623 cell; GO:0005737 cytoplasm; GO:0044424 intracellular part; GO:0044464 cell part;	C	"Inorganic pyrophosphatase/Nucleosome remodeling factor, subunit NURF38"	KOG1626	7	Inorganic pyrophosphatase	ST	ppa; inorganic pyrophosphatase [EC:3.6.1.1]	K01507	osa00190 Oxidative phosphorylation	Cluster 5	Clustered	3.42857		PF00719	cytoplasm
HORVU2Hr1G111640.2	Plasma membrane ATPase	4513.MLOC_75846.4			P	Plasma membrane H+-transporting ATPase	KOG0205	4	"Cation transporter/ATPase, N-terminus; haloacid dehalogenase-like hydrolase"	ST	"PMA1, PMA2; H+-transporting ATPase [EC:3.6.3.6]"	K01535	osa00190 Oxidative phosphorylation; osa01100 Metabolic pathways		Unclustered	2.7		PF00690; PF00702	plasma membrane
HORVU3Hr1G059320.2	V-type proton ATPase subunit E	4513.MLOC_57866.1	GO:0000003 reproduction; GO:0003006 developmental process involved in reproduction; GO:0006810 transport; GO:0006811 ion transport; GO:0006812 cation transport; GO:0006950 response to stress; GO:0006952 defense response; GO:0006970 response to osmotic stress; GO:0006996 organelle organization; GO:0007030 Golgi organization; GO:0007275 multicellular organism development; GO:0009266 response to tem…	GO:0000325 plant-type vacuole; GO:0005622 intracellular; GO:0005623 cell; GO:0005737 cytoplasm; GO:0005773 vacuole; GO:0005774 vacuolar membrane; GO:0005794 Golgi apparatus; GO:0005829 cytosol; GO:0005840 ribosome; GO:0005844 polysome; GO:0009705 plant-type vacuole membrane; GO:0012505 endomembrane system; GO:0016020 membrane; GO:0022626 cytosolic ribosome; GO:0031090 organelle membrane; GO:00329…	C	"Vacuolar H+-ATPase V1 sector, subunit E"	KOG1664	5		ST	"ATPeV1E, ATP6E; V-type H+-transporting ATPase subunit E"	K02150	osa00190 Oxidative phosphorylation; osa01100 Metabolic pathways; osa04145 Phagosome	Cluster 5	Clustered	3.73333	"GO:0003735 structural constituent of ribosome; GO:0003824 catalytic activity; GO:0005198 structural molecule activity; GO:0005215 transporter activity; GO:0008324 cation transmembrane transporter activity; GO:0015075 ion transmembrane transporter activity; GO:0015077 monovalent inorganic cation transmembrane transporter activity; GO:0015078 hydrogen ion transmembrane transporter activity; GO:001…		cytoplasm
HORVU5Hr1G062030.9	Alcohol dehydrogenase	4513.MLOC_71136.2			Q	"Alcohol dehydrogenase, class V"	KOG0023	11	Alcohol dehydrogenase GroES-like domain	ST	E1.1.1.195; cinnamyl-alcohol dehydrogenase [EC:1.1.1.195]	K00083	osa00940 Phenylpropanoid biosynthesis; osa01100 Metabolic pathways; osa01110 Biosynthesis of secondary metabolites		Unclustered	2.7		PF08240	chloroplast
HORVU4Hr1G001850.2	Protein kinase superfamily protein	4513.MLOC_4629.1	"GO:0001666 response to hypoxia; GO:0006082 organic acid metabolic process; GO:0006464 cellular protein modification process; GO:0006468 protein phosphorylation; GO:0006629 lipid metabolic process; GO:0006720 isoprenoid metabolic process; GO:0006721 terpenoid metabolic process; GO:0006793 phosphorus metabolic process; GO:0006796 phosphate-containing compound metabolic process; GO:0006807 nitrogen…	GO:0005622 intracellular; GO:0005623 cell; GO:0005737 cytoplasm; GO:0005783 endoplasmic reticulum; GO:0005789 endoplasmic reticulum membrane; GO:0012505 endomembrane system; GO:0016020 membrane; GO:0031984 organelle subcompartment; GO:0042175 nuclear outer membrane-endoplasmic reticulum membrane network; GO:0043226 organelle; GO:0043227 membrane-bounded organelle; GO:0043229 intracellular organel…	T	Tyrosine kinase specific for activated (GTP-bound) p21cdc42Hs	KOG0192	1	Protein tyrosine kinase	ST	CTR1; serine/threonine-protein kinase CTR1 [EC:2.7.11.1]	K14510	osa04016 MAPK signaling pathway - plant; osa04075 Plant hormone signal transduction		Unclustered	0	"GO:0003824 catalytic activity; GO:0004672 protein kinase activity; GO:0004674 protein serine/threonine kinase activity; GO:0004712 protein serine/threonine/tyrosine kinase activity; GO:0016301 kinase activity; GO:0016740 transferase activity; GO:0016772 transferase activity, transferring phosphorus-containing groups; GO:0016773 phosphotransferase activity, alcohol group as acceptor;"	PF07714	chloroplast
HORVU2Hr1G109990.2	V-type proton ATPase subunit a3	4513.MLOC_58358.1	"GO:0006139 nucleobase-containing compound metabolic process; GO:0006163 purine nucleotide metabolic process; GO:0006164 purine nucleotide biosynthetic process; GO:0006725 cellular aromatic compound metabolic process; GO:0006753 nucleoside phosphate metabolic process; GO:0006754 ATP biosynthetic process; GO:0006793 phosphorus metabolic process; GO:0006796 phosphate-containing compound metabolic p…	GO:0000323 lytic vacuole; GO:0000325 plant-type vacuole; GO:0000331 contractile vacuole; GO:0005622 intracellular; GO:0005623 cell; GO:0005737 cytoplasm; GO:0005739 mitochondrion; GO:0005764 lysosome; GO:0005765 lysosomal membrane; GO:0005768 endosome; GO:0005773 vacuole; GO:0005774 vacuolar membrane; GO:0005794 Golgi apparatus; GO:0005886 plasma membrane; GO:0009507 chloroplast; GO:0009526 plast…	P	"Vacuolar H+-ATPase V0 sector, subunit a"	KOG2189	6		ST	"ATPeV0A, ATP6N; V-type H+-transporting ATPase subunit a"	K02154	osa00190 Oxidative phosphorylation; osa01100 Metabolic pathways; osa04145 Phagosome	Cluster 5	Clustered	4	"GO:0003824 catalytic activity; GO:0005215 transporter activity; GO:0005488 binding; GO:0005515 protein binding; GO:0008324 cation transmembrane transporter activity; GO:0009678 hydrogen-translocating pyrophosphatase activity; GO:0015075 ion transmembrane transporter activity; GO:0015077 monovalent inorganic cation transmembrane transporter activity; GO:0015078 hydrogen ion transmembrane transpor…		chloroplast
HORVU4Hr1G062880.3	V-type proton ATPase subunit a3	4513.MLOC_53996.2	"GO:0006139 nucleobase-containing compound metabolic process; GO:0006163 purine nucleotide metabolic process; GO:0006164 purine nucleotide biosynthetic process; GO:0006725 cellular aromatic compound metabolic process; GO:0006753 nucleoside phosphate metabolic process; GO:0006754 ATP biosynthetic process; GO:0006793 phosphorus metabolic process; GO:0006796 phosphate-containing compound metabolic p…	GO:0000323 lytic vacuole; GO:0000325 plant-type vacuole; GO:0000331 contractile vacuole; GO:0005622 intracellular; GO:0005623 cell; GO:0005737 cytoplasm; GO:0005739 mitochondrion; GO:0005764 lysosome; GO:0005765 lysosomal membrane; GO:0005768 endosome; GO:0005773 vacuole; GO:0005774 vacuolar membrane; GO:0005794 Golgi apparatus; GO:0005886 plasma membrane; GO:0009507 chloroplast; GO:0009526 plast…	P	"Vacuolar H+-ATPase V0 sector, subunit a"	KOG2189	6		ST	"ATPeV0A, ATP6N; V-type H+-transporting ATPase subunit a"	K02154	osa00190 Oxidative phosphorylation; osa01100 Metabolic pathways; osa04145 Phagosome	Cluster 5	Seed	4	"GO:0003824 catalytic activity; GO:0005215 transporter activity; GO:0005488 binding; GO:0005515 protein binding; GO:0008324 cation transmembrane transporter activity; GO:0009678 hydrogen-translocating pyrophosphatase activity; GO:0015075 ion transmembrane transporter activity; GO:0015077 monovalent inorganic cation transmembrane transporter activity; GO:0015078 hydrogen ion transmembrane transpor…		chloroplast
HORVU2Hr1G124960.3	Peroxidase superfamily protein	4513.MLOC_72076.1						3	Peroxidase	Sc	E1.11.1.7; peroxidase [EC:1.11.1.7]	K00430	osa00940 Phenylpropanoid biosynthesis; osa01100 Metabolic pathways; osa01110 Biosynthesis of secondary metabolites		Unclustered	1.66667		PF00141	chloroplast
HORVU4Hr1G087630.1	Cytochrome P450 superfamily protein	4513.MLOC_68100.1			Q	Cytochrome P450 CYP2 subfamily	KOG0156	4	Cytochrome P450	ST	CYP73A; trans-cinnamate 4-monooxygenase [EC:1.14.13.11]	K00487	"osa00130 Ubiquinone and other terpenoid-quinone biosynthesis; osa00940 Phenylpropanoid biosynthesis; osa00941 Flavonoid biosynthesis; osa00945 Stilbenoid, diarylheptanoid and gingerol biosynthesis; osa00999 Biosynthesis of secondary metabolites - unclassified; osa01100 Metabolic pathways; osa01110 Biosynthesis of secondary metabolites"		Unclustered	3		PF00067	plasma membrane
HORVU2Hr1G124930.1	Peroxidase superfamily protein	4513.MLOC_65477.1						3	Peroxidase	Sc	E1.11.1.7; peroxidase [EC:1.11.1.7]	K00430	osa00940 Phenylpropanoid biosynthesis; osa01100 Metabolic pathways; osa01110 Biosynthesis of secondary metabolites		Unclustered	1.66667		PF00141	extracellular
HORVU5Hr1G064260.3	HXXXD-type acyl-transferase family protein	4513.MLOC_64667.1						2		ST	"E2.3.1.133, HCT; shikimate O-hydroxycinnamoyltransferase [EC:2.3.1.133]"	K13065	"osa00940 Phenylpropanoid biosynthesis; osa00941 Flavonoid biosynthesis; osa00945 Stilbenoid, diarylheptanoid and gingerol biosynthesis; osa01100 Metabolic pathways; osa01110 Biosynthesis of secondary metabolites"		Unclustered	0.666667			cytoplasm
HORVU3Hr1G089520.5	beta glucosidase 42	4513.MLOC_56018.1	"GO:0000160 phosphorelay signal transduction system; GO:0000302 response to reactive oxygen species; GO:0002218 activation of innate immune response; GO:0002252 immune effector process; GO:0002253 activation of immune response; GO:0002376 immune system process; GO:0002682 regulation of immune system process; GO:0002684 positive regulation of immune system process; GO:0006950 response to stress; G…	GO:0005622 intracellular; GO:0005623 cell; GO:0005737 cytoplasm; GO:0005829 cytosol; GO:0044424 intracellular part; GO:0044444 cytoplasmic part; GO:0044464 cell part;	G	"Beta-glucosidase, lactase phlorizinhydrolase, and related proteins"	KOG0626	5	Glycosyl hydrolase family 1	ST	E3.2.1.21; beta-glucosidase [EC:3.2.1.21]	K01188	osa00460 Cyanoamino acid metabolism; osa00500 Starch and sucrose metabolism; osa00940 Phenylpropanoid biosynthesis; osa01100 Metabolic pathways; osa01110 Biosynthesis of secondary metabolites		Unclustered	2.7	"GO:0003824 catalytic activity; GO:0004553 hydrolase activity, hydrolyzing O-glycosyl compounds; GO:0008422 beta-glucosidase activity; GO:0015926 glucosidase activity; GO:0016787 hydrolase activity; GO:0016798 hydrolase activity, acting on glycosyl bonds;"	PF00232	cytoplasm
HORVU2Hr1G124970.2	Peroxidase superfamily protein	4513.MLOC_54892.1						3	Peroxidase	Sc	E1.11.1.7; peroxidase [EC:1.11.1.7]	K00430	osa00940 Phenylpropanoid biosynthesis; osa01100 Metabolic pathways; osa01110 Biosynthesis of secondary metabolites		Unclustered	1.66667		PF00141	extracellular
HORVU3Hr1G097140.5	Alcohol dehydrogenase	4513.MLOC_5412.1			Q	"Alcohol dehydrogenase, class V"	KOG0023	11	Alcohol dehydrogenase GroES-like domain	ST	E1.1.1.195; cinnamyl-alcohol dehydrogenase [EC:1.1.1.195]	K00083	osa00940 Phenylpropanoid biosynthesis; osa01100 Metabolic pathways; osa01110 Biosynthesis of secondary metabolites		Unclustered	3.46667		PF08240	cytoplasm
HORVU2Hr1G125110.6	Peroxidase superfamily protein	4513.MLOC_4683.1						3	Peroxidase	Sc	E1.11.1.7; peroxidase [EC:1.11.1.7]	K00430	osa00940 Phenylpropanoid biosynthesis; osa01100 Metabolic pathways; osa01110 Biosynthesis of secondary metabolites		Unclustered	1.66667		PF00141	chloroplast
HORVU6Hr1G035420.6	cinnamyl alcohol dehydrogenase 5	4513.MLOC_43485.1	GO:0006725 cellular aromatic compound metabolic process; GO:0008152 metabolic process; GO:0009058 biosynthetic process; GO:0009628 response to abiotic stimulus; GO:0009698 phenylpropanoid metabolic process; GO:0009699 phenylpropanoid biosynthetic process; GO:0009808 lignin metabolic process; GO:0009809 lignin biosynthetic process; GO:0009987 cellular process; GO:0019438 aromatic compound biosynth…	GO:0005622 intracellular; GO:0005623 cell; GO:0005737 cytoplasm; GO:0005829 cytosol; GO:0044424 intracellular part; GO:0044444 cytoplasmic part; GO:0044464 cell part;	Q	"Alcohol dehydrogenase, class V"	KOG0023	13	Alcohol dehydrogenase GroES-like domain	ST	E1.1.1.195; cinnamyl-alcohol dehydrogenase [EC:1.1.1.195]	K00083	osa00940 Phenylpropanoid biosynthesis; osa01100 Metabolic pathways; osa01110 Biosynthesis of secondary metabolites		Unclustered	1.58333	"GO:0003824 catalytic activity; GO:0016491 oxidoreductase activity; GO:0016614 oxidoreductase activity, acting on CH-OH group of donors; GO:0016616 oxidoreductase activity, acting on the CH-OH group of donors, NAD or NADP as acceptor; GO:0045551 cinnamyl-alcohol dehydrogenase activity;"	PF08240	cytoplasm
HORVU2Hr1G066620.1	NADH dehydrogenase [ubiquinone] 1 alpha subcomplex subunit 2	4513.MLOC_79958.1	GO:0008152 metabolic process; GO:0055114 oxidation-reduction process;	GO:0005622 intracellular; GO:0005623 cell; GO:0005737 cytoplasm; GO:0005739 mitochondrion; GO:0005740 mitochondrial envelope; GO:0005743 mitochondrial inner membrane; GO:0005746 mitochondrial respiratory chain; GO:0005747 mitochondrial respiratory chain complex I; GO:0016020 membrane; GO:0019866 organelle inner membrane; GO:0030964 NADH dehydrogenase complex; GO:0031090 organelle membrane; GO:003…	C	NADH:ubiquinone oxidoreductase NDUFA2/B8 subunit	KOG3446	3	Mitochondrial ribosomal protein L51 / S25 / CI-B8 domain	ST	NDUFA2; NADH dehydrogenase (ubiquinone) 1 alpha subcomplex subunit 2	K03946	osa00190 Oxidative phosphorylation; osa01100 Metabolic pathways		Unclustered	3	"GO:0003824 catalytic activity; GO:0003954 NADH dehydrogenase activity; GO:0008137 NADH dehydrogenase (ubiquinone) activity; GO:0016491 oxidoreductase activity; GO:0016651 oxidoreductase activity, acting on NAD(P)H; GO:0016655 oxidoreductase activity, acting on NAD(P)H, quinone or similar compound as acceptor; GO:0050136 NADH dehydrogenase (quinone) activity;"	PF05047	nucleus
HORVU4Hr1G043970.8	uridine kinase-like 3	4513.MLOC_53811.3	GO:0006139 nucleobase-containing compound metabolic process; GO:0006206 pyrimidine nucleobase metabolic process; GO:0006213 pyrimidine nucleoside metabolic process; GO:0006220 pyrimidine nucleotide metabolic process; GO:0006221 pyrimidine nucleotide biosynthetic process; GO:0006222 UMP biosynthetic process; GO:0006725 cellular aromatic compound metabolic process; GO:0006753 nucleoside phosphate m…	GO:0005622 intracellular; GO:0005623 cell; GO:0005737 cytoplasm; GO:0005829 cytosol; GO:0044424 intracellular part; GO:0044444 cytoplasmic part; GO:0044464 cell part;	TZ	Armadillo/beta-Catenin/plakoglobin	KOG4203	5	Phosphoribulokinase / Uridine kinase family	ST	"udk, UCK; uridine kinase [EC:2.7.1.48]"	K00876	osa00240 Pyrimidine metabolism; osa01100 Metabolic pathways	Cluster 7	Clustered	3	"GO:0003824 catalytic activity; GO:0004849 uridine kinase activity; GO:0016301 kinase activity; GO:0016740 transferase activity; GO:0016772 transferase activity, transferring phosphorus-containing groups; GO:0019205 nucleobase-containing compound kinase activity; GO:0019206 nucleoside kinase activity;"	PF00485	chloroplast
HORVU7Hr1G053940.1	uridine kinase-like 2	4513.MLOC_37996.6	GO:0006109 regulation of carbohydrate metabolic process; GO:0006139 nucleobase-containing compound metabolic process; GO:0006206 pyrimidine nucleobase metabolic process; GO:0006207 'de novo' pyrimidine nucleobase biosynthetic process; GO:0006213 pyrimidine nucleoside metabolic process; GO:0006220 pyrimidine nucleotide metabolic process; GO:0006221 pyrimidine nucleotide biosynthetic process; GO:00…	GO:0005622 intracellular; GO:0005623 cell; GO:0005737 cytoplasm; GO:0005829 cytosol; GO:0009507 chloroplast; GO:0009536 plastid; GO:0043226 organelle; GO:0043227 membrane-bounded organelle; GO:0043229 intracellular organelle; GO:0043231 intracellular membrane-bounded organelle; GO:0044424 intracellular part; GO:0044444 cytoplasmic part; GO:0044464 cell part;	F	Armadillo/beta-Catenin/plakoglobin	KOG4203	6	Phosphoribulokinase / Uridine kinase family	ST	"udk, UCK; uridine kinase [EC:2.7.1.48]"	K00876	osa00240 Pyrimidine metabolism; osa01100 Metabolic pathways	Cluster 7	Clustered	3	"GO:0003824 catalytic activity; GO:0004845 uracil phosphoribosyltransferase activity; GO:0004849 uridine kinase activity; GO:0016301 kinase activity; GO:0016740 transferase activity; GO:0016757 transferase activity, transferring glycosyl groups; GO:0016763 transferase activity, transferring pentosyl groups; GO:0016772 transferase activity, transferring phosphorus-containing groups; GO:0019205 nuc…	PF00485	cytoplasm
HORVU6Hr1G033380.2	Copper-transporting ATPase 1	4513.MLOC_57716.1	GO:0006810 transport; GO:0006811 ion transport; GO:0006812 cation transport; GO:0006816 calcium ion transport; GO:0030001 metal ion transport; GO:0034220 ion transmembrane transport; GO:0051179 localization; GO:0051234 establishment of localization; GO:0055085 transmembrane transport; GO:0070588 calcium ion transmembrane transport; GO:0070838 divalent metal ion transport; GO:0072511 divalent inor…	GO:0005622 intracellular; GO:0005623 cell; GO:0005886 plasma membrane; GO:0005887 integral component of plasma membrane; GO:0016020 membrane; GO:0016021 integral component of membrane; GO:0031224 intrinsic component of membrane; GO:0031226 intrinsic component of plasma membrane; GO:0043226 organelle; GO:0043227 membrane-bounded organelle; GO:0043229 intracellular organelle; GO:0043231 intracellul…	P	Cation transport ATPase	KOG0207	1	Heavy-metal-associated domain; haloacid dehalogenase-like hydrolase	ST	"copA, ATP7; Cu+-exporting ATPase [EC:3.6.3.54]"	K17686	osa04016 MAPK signaling pathway - plant		Unclustered	0	"GO:0003824 catalytic activity; GO:0005215 transporter activity; GO:0005388 calcium-transporting ATPase activity; GO:0008324 cation transmembrane transporter activity; GO:0015075 ion transmembrane transporter activity; GO:0015085 calcium ion transmembrane transporter activity; GO:0015318 inorganic solute uptake transmembrane transporter activity; GO:0015399 primary active transmembrane transporte…	PF00403; PF00702	plasma membrane
HORVU6Hr1G060010.19	alcohol dehydrogenase 1	4513.MLOC_68001.1			Q	"Alcohol dehydrogenase, class III"	KOG0022	10	Alcohol dehydrogenase GroES-like domain	ST	"E1.1.1.1, adh; alcohol dehydrogenase [EC:1.1.1.1]"	K00001	osa00010 Glycolysis / Gluconeogenesis; osa00071 Fatty acid degradation; osa00350 Tyrosine metabolism; osa01100 Metabolic pathways; osa01110 Biosynthesis of secondary metabolites		Unclustered	5		PF08240	cytoplasm
HORVU4Hr1G016810.14	alcohol dehydrogenase 1	4513.MLOC_59323.1			Q	"Alcohol dehydrogenase, class III"	KOG0022	7	Alcohol dehydrogenase GroES-like domain	ST	ADH1; alcohol dehydrogenase class-P [EC:1.1.1.1]	K18857	osa00010 Glycolysis / Gluconeogenesis; osa00071 Fatty acid degradation; osa00350 Tyrosine metabolism; osa00592 alpha-Linolenic acid metabolism; osa01100 Metabolic pathways; osa01110 Biosynthesis of secondary metabolites		Unclustered	4		PF08240	cytoplasm
HORVU1Hr1G044350.16	DNA ligase 1	4513.MLOC_78807.1	GO:0000012 single strand break repair; GO:0006139 nucleobase-containing compound metabolic process; GO:0006259 DNA metabolic process; GO:0006260 DNA replication; GO:0006261 DNA-dependent DNA replication; GO:0006266 DNA ligation; GO:0006271 DNA strand elongation involved in DNA replication; GO:0006273 lagging strand elongation; GO:0006281 DNA repair; GO:0006302 double-strand break repair; GO:00063…	GO:0005622 intracellular; GO:0005623 cell; GO:0005634 nucleus; GO:0005730 nucleolus; GO:0005737 cytoplasm; GO:0005739 mitochondrion; GO:0031974 membrane-enclosed lumen; GO:0031981 nuclear lumen; GO:0043226 organelle; GO:0043227 membrane-bounded organelle; GO:0043228 non-membrane-bounded organelle; GO:0043229 intracellular organelle; GO:0043231 intracellular membrane-bounded organelle; GO:0043232 …	L	ATP-dependent DNA ligase I	KOG0967	9	ATP dependent DNA ligase domain	ST	LIG1; DNA ligase 1 [EC:6.5.1.1 6.5.1.6 6.5.1.7]	K10747	osa03030 DNA replication; osa03410 Base excision repair; osa03420 Nucleotide excision repair; osa03430 Mismatch repair	Cluster 4	Clustered	6	"GO:0003824 catalytic activity; GO:0003909 DNA ligase activity; GO:0003910 DNA ligase (ATP) activity; GO:0016874 ligase activity; GO:0016886 ligase activity, forming phosphoric ester bonds;"	PF01068	cytoplasm
HORVU4Hr1G017480.3	DNA polymerase	4513.MLOC_64602.2	"GO:0006139 nucleobase-containing compound metabolic process; GO:0006259 DNA metabolic process; GO:0006260 DNA replication; GO:0006261 DNA-dependent DNA replication; GO:0006281 DNA repair; GO:0006284 base-excision repair; GO:0006287 base-excision repair, gap-filling; GO:0006289 nucleotide-excision repair; GO:0006297 nucleotide-excision repair, DNA gap filling; GO:0006725 cellular aromatic compoun…	"GO:0000228 nuclear chromosome; GO:0005622 intracellular; GO:0005623 cell; GO:0005634 nucleus; GO:0005657 replication fork; GO:0005694 chromosome; GO:0030894 replisome; GO:0031974 membrane-enclosed lumen; GO:0031981 nuclear lumen; GO:0032991 macromolecular complex; GO:0032993 protein-DNA complex; GO:0042575 DNA polymerase complex; GO:0043226 organelle; GO:0043227 membrane-bounded organelle; GO:00…	L	"DNA polymerase delta, catalytic subunit"	KOG0969	9	C4-type zinc-finger of DNA polymerase delta	ST	POLD1; DNA polymerase delta subunit 1 [EC:2.7.7.7]	K02327	osa03030 DNA replication; osa03410 Base excision repair; osa03420 Nucleotide excision repair; osa03430 Mismatch repair; osa03440 Homologous recombination	Cluster 4	Clustered	6	"GO:0003824 catalytic activity; GO:0004518 nuclease activity; GO:0004527 exonuclease activity; GO:0004529 exodeoxyribonuclease activity; GO:0004536 deoxyribonuclease activity; GO:0008296 3'-5'-exodeoxyribonuclease activity; GO:0008408 3'-5' exonuclease activity; GO:0016787 hydrolase activity; GO:0016788 hydrolase activity, acting on ester bonds; GO:0016796 exonuclease activity, active with either…	PF14260	chloroplast
HORVU7Hr1G091790.1	Replication factor C subunit 1	4513.MLOC_51067.4	"GO:0000003 reproduction; GO:0000280 nuclear division; GO:0000712 resolution of meiotic recombination intermediates; GO:0000723 telomere maintenance; GO:0000731 DNA synthesis involved in DNA repair; GO:0001101 response to acid chemical; GO:0006139 nucleobase-containing compound metabolic process; GO:0006259 DNA metabolic process; GO:0006260 DNA replication; GO:0006261 DNA-dependent DNA replicatio…	GO:0005622 intracellular; GO:0005623 cell; GO:0005634 nucleus; GO:0005654 nucleoplasm; GO:0005657 replication fork; GO:0005663 DNA replication factor C complex; GO:0005694 chromosome; GO:0031974 membrane-enclosed lumen; GO:0031981 nuclear lumen; GO:0032991 macromolecular complex; GO:0043226 organelle; GO:0043227 membrane-bounded organelle; GO:0043228 non-membrane-bounded organelle; GO:0043229 int…	L	"Replication factor C, subunit RFC1 (large subunit)"	KOG1968	7	ATPase family associated with various cellular activities (AAA); Replication factor RFC1 C terminal domain	ST	RFC1; replication factor C subunit 1	K10754	osa03030 DNA replication; osa03420 Nucleotide excision repair; osa03430 Mismatch repair	Cluster 4	Clustered	6	GO:0000166 nucleotide binding; GO:0003676 nucleic acid binding; GO:0003677 DNA binding; GO:0005488 binding; GO:0005524 ATP binding; GO:0008047 enzyme activator activity; GO:0008144 drug binding; GO:0017076 purine nucleotide binding; GO:0030234 enzyme regulator activity; GO:0030554 adenyl nucleotide binding; GO:0032553 ribonucleotide binding; GO:0032555 purine ribonucleotide binding; GO:0032559 ad…	PF00004; PF08519	chloroplast
HORVU1Hr1G063700.2	DNA helicase MCM8	4513.MLOC_36634.2	GO:0006139 nucleobase-containing compound metabolic process; GO:0006259 DNA metabolic process; GO:0006260 DNA replication; GO:0006261 DNA-dependent DNA replication; GO:0006268 DNA unwinding involved in DNA replication; GO:0006725 cellular aromatic compound metabolic process; GO:0006807 nitrogen compound metabolic process; GO:0006996 organelle organization; GO:0008152 metabolic process; GO:0009058…		L	"DNA replication licensing factor, MCM2 component"	KOG0477	7	MCM2/3/5 family	ST	MCM2; DNA replication licensing factor MCM2 [EC:3.6.4.12]	K02540	osa03030 DNA replication	Cluster 4	Clustered	6		PF00493	chloroplast
HORVU2Hr1G116910.1	diacylglycerol kinase 5	4513.MLOC_58803.1			IT	Diacylglycerol kinase	KOG1169	3		ST	"dgkA, DGK; diacylglycerol kinase (ATP) [EC:2.7.1.107]"	K00901	osa00561 Glycerolipid metabolism; osa00564 Glycerophospholipid metabolism; osa01100 Metabolic pathways; osa01110 Biosynthesis of secondary metabolites; osa04070 Phosphatidylinositol signaling system		Unclustered	2			nucleus
HORVU5Hr1G026730.1	Methylthioribulose-1-phosphate dehydratase	4513.MLOC_66412.1			E	Class II aldolase/adducin N-terminal domain protein	KOG2631	3	Class II Aldolase and Adducin N-terminal domain	ST	DEP1; methylthioribulose 1-phosphate dehydratase / enolase-phosphatase E1 [EC:4.2.1.109 3.1.3.77]	K16054	osa00270 Cysteine and methionine metabolism; osa01100 Metabolic pathways		Unclustered	1.66667		PF00596	cytoskeleton
HORVU4Hr1G053180.1	enoyl-CoA hydratase/isomerase A	4513.MLOC_72645.2		GO:0005622 intracellular; GO:0005623 cell; GO:0005737 cytoplasm; GO:0005777 peroxisome; GO:0042579 microbody; GO:0043226 organelle; GO:0043227 membrane-bounded organelle; GO:0043229 intracellular organelle; GO:0043231 intracellular membrane-bounded organelle; GO:0044424 intracellular part; GO:0044444 cytoplasmic part; GO:0044464 cell part;	I	Enoyl-CoA hydratase	KOG1680	7	Enoyl-CoA hydratase/isomerase family	Sc	"paaF, echA; enoyl-CoA hydratase [EC:4.2.1.17]"	K01692	"osa00071 Fatty acid degradation; osa00280 Valine, leucine and isoleucine degradation; osa00310 Lysine degradation; osa00360 Phenylalanine metabolism; osa00380 Tryptophan metabolism; osa00410 beta-Alanine metabolism; osa00640 Propanoate metabolism; osa00650 Butanoate metabolism; osa00903 Limonene and pinene degradation; osa01100 Metabolic pathways; osa01110 Biosynthesis of secondary metabolites; …		Unclustered	2.4		PF00378	chloroplast
HORVU5Hr1G050330.2	Ethylene-insensitive protein 2	4513.MLOC_74303.1	"GO:0000160 phosphorelay signal transduction system; GO:0001736 establishment of planar polarity; GO:0001738 morphogenesis of a polarized epithelium; GO:0002009 morphogenesis of an epithelium; GO:0002237 response to molecule of bacterial origin; GO:0002376 immune system process; GO:0006810 transport; GO:0006950 response to stress; GO:0006952 defense response; GO:0006955 immune response; GO:000697…		P	Mn2+ and Fe2+ transporters of the NRAMP family	KOG1291	3		ST	EIN2; ethylene-insensitive protein 2	K14513	osa04016 MAPK signaling pathway - plant; osa04075 Plant hormone signal transduction		Unclustered	2	GO:0003676 nucleic acid binding; GO:0003723 RNA binding; GO:0003729 mRNA binding; GO:0005488 binding; GO:0097159 organic cyclic compound binding; GO:1901363 heterocyclic compound binding;		plasma membrane
HORVU2Hr1G075470.2	Protein kinase superfamily protein	4513.MLOC_62759.3	GO:0006464 cellular protein modification process; GO:0006468 protein phosphorylation; GO:0006793 phosphorus metabolic process; GO:0006796 phosphate-containing compound metabolic process; GO:0006807 nitrogen compound metabolic process; GO:0006950 response to stress; GO:0006952 defense response; GO:0007154 cell communication; GO:0007165 signal transduction; GO:0008152 metabolic process; GO:0009605 …	GO:0005622 intracellular; GO:0005623 cell; GO:0005634 nucleus; GO:0005737 cytoplasm; GO:0043226 organelle; GO:0043227 membrane-bounded organelle; GO:0043229 intracellular organelle; GO:0043231 intracellular membrane-bounded organelle; GO:0044424 intracellular part; GO:0044464 cell part;	T	Serine/threonine protein kinase	KOG0583	1	Protein kinase domain	ST	SNRK2; serine/threonine-protein kinase SRK2 [EC:2.7.11.1]	K14498	osa04016 MAPK signaling pathway - plant; osa04075 Plant hormone signal transduction		Unclustered	0	"GO:0003824 catalytic activity; GO:0004672 protein kinase activity; GO:0004674 protein serine/threonine kinase activity; GO:0016301 kinase activity; GO:0016740 transferase activity; GO:0016772 transferase activity, transferring phosphorus-containing groups; GO:0016773 phosphotransferase activity, alcohol group as acceptor;"	PF00069	cytoplasm
HORVU5Hr1G031300.2	"Phosphatidylinositol 3,4,5-trisphosphate 3-phosphatase and dual-specificity protein phosphatase PTEN"	4513.MLOC_17486.1	"GO:0000278 mitotic cell cycle; GO:0000281 mitotic cytokinesis; GO:0000910 cytokinesis; GO:0001932 regulation of protein phosphorylation; GO:0001933 negative regulation of protein phosphorylation; GO:0006464 cellular protein modification process; GO:0006469 negative regulation of protein kinase activity; GO:0006470 protein dephosphorylation; GO:0006629 lipid metabolic process; GO:0006644 phosphol…	GO:0001931 uropod; GO:0005622 intracellular; GO:0005623 cell; GO:0005737 cytoplasm; GO:0005829 cytosol; GO:0005886 plasma membrane; GO:0005938 cell cortex; GO:0016020 membrane; GO:0031254 cell trailing edge; GO:0031257 cell trailing edge membrane; GO:0032153 cell division site; GO:0032155 cell division site part; GO:0042995 cell projection; GO:0044424 intracellular part; GO:0044425 membrane part;…	T	Clathrin coat dissociation kinase GAK/PTEN/Auxilin and related tyrosine phosphatases	KOG2283	7		ST	"PTEN; phosphatidylinositol-3,4,5-trisphosphate 3-phosphatase and dual-specificity protein phosphatase PTEN [EC:3.1.3.16 3.1.3.48 3.1.3.67]"	K01110	osa00562 Inositol phosphate metabolism; osa01100 Metabolic pathways; osa04070 Phosphatidylinositol signaling system	Cluster 7	Clustered	3	"GO:0003824 catalytic activity; GO:0004721 phosphoprotein phosphatase activity; GO:0004725 protein tyrosine phosphatase activity; GO:0016787 hydrolase activity; GO:0016788 hydrolase activity, acting on ester bonds; GO:0016791 phosphatase activity; GO:0034485 phosphatidylinositol-3,4,5-trisphosphate 5-phosphatase activity; GO:0034593 phosphatidylinositol bisphosphate phosphatase activity; GO:00345…		nucleus
HORVU6Hr1G058750.3	adenosine kinase 1	4513.MLOC_61064.1			G	Possible pfkB family carbohydrate kinase	KOG2854	13		ST	"E2.7.1.20, ADK; adenosine kinase [EC:2.7.1.20]"	K00856	osa00230 Purine metabolism; osa01100 Metabolic pathways		Unclustered	2.44444			cytoplasm
HORVU7Hr1G097740.1	mitogen-activated protein kinase 1	4513.MLOC_74277.1	GO:0000165 MAPK cascade; GO:0006464 cellular protein modification process; GO:0006468 protein phosphorylation; GO:0006793 phosphorus metabolic process; GO:0006796 phosphate-containing compound metabolic process; GO:0006807 nitrogen compound metabolic process; GO:0007154 cell communication; GO:0007165 signal transduction; GO:0008152 metabolic process; GO:0009719 response to endogenous stimulus; GO…	GO:0005622 intracellular; GO:0005623 cell; GO:0005634 nucleus; GO:0005737 cytoplasm; GO:0043226 organelle; GO:0043227 membrane-bounded organelle; GO:0043229 intracellular organelle; GO:0043231 intracellular membrane-bounded organelle; GO:0044424 intracellular part; GO:0044464 cell part;	T	Mitogen-activated protein kinase	KOG0660	7	Protein kinase domain	ST	MPK1_2; mitogen-activated protein kinase 1/2 [EC:2.7.11.24]	K20535	osa04016 MAPK signaling pathway - plant	Cluster 7	Clustered	3.73333	"GO:0003824 catalytic activity; GO:0004672 protein kinase activity; GO:0004674 protein serine/threonine kinase activity; GO:0004707 MAP kinase activity; GO:0016301 kinase activity; GO:0016740 transferase activity; GO:0016772 transferase activity, transferring phosphorus-containing groups; GO:0016773 phosphotransferase activity, alcohol group as acceptor;"	PF00069	cytoplasm
HORVU2Hr1G101360.7	Galactose mutarotase-like superfamily protein	4513.MLOC_62518.2			G	Uncharacterized enzymes related to aldose 1-epimerase	KOG1594	7		ST	E5.1.3.15; glucose-6-phosphate 1-epimerase [EC:5.1.3.15]	K01792	osa00010 Glycolysis / Gluconeogenesis; osa01100 Metabolic pathways; osa01110 Biosynthesis of secondary metabolites		Unclustered	6			chloroplast
HORVU2Hr1G111520.2	Galactose mutarotase-like superfamily protein	4513.MLOC_61135.1			G	Uncharacterized enzymes related to aldose 1-epimerase	KOG1594	8		ST	E5.1.3.15; glucose-6-phosphate 1-epimerase [EC:5.1.3.15]	K01792	osa00010 Glycolysis / Gluconeogenesis; osa01100 Metabolic pathways; osa01110 Biosynthesis of secondary metabolites		Unclustered	6			chloroplast
HORVU2Hr1G014130.4	AMP deaminase	4513.MLOC_50786.1	GO:0000003 reproduction; GO:0001101 response to acid chemical; GO:0003006 developmental process involved in reproduction; GO:0007275 multicellular organism development; GO:0009719 response to endogenous stimulus; GO:0009725 response to hormone; GO:0009737 response to abscisic acid; GO:0009790 embryo development; GO:0009791 post-embryonic development; GO:0009793 embryo development ending in seed d…	GO:0005622 intracellular; GO:0005623 cell; GO:0005634 nucleus; GO:0005737 cytoplasm; GO:0005739 mitochondrion; GO:0005740 mitochondrial envelope; GO:0005741 mitochondrial outer membrane; GO:0005829 cytosol; GO:0016020 membrane; GO:0016021 integral component of membrane; GO:0019867 outer membrane; GO:0031090 organelle membrane; GO:0031224 intrinsic component of membrane; GO:0031300 intrinsic compo…	F	Adenosine monophosphate deaminase	KOG1096	14	Adenosine/AMP deaminase	ST	AMPD; AMP deaminase [EC:3.5.4.6]	K01490	osa00230 Purine metabolism; osa01100 Metabolic pathways; osa01110 Biosynthesis of secondary metabolites		Unclustered	6.37778	GO:0005488 binding; GO:0005515 protein binding; GO:0019899 enzyme binding; GO:0019900 kinase binding; GO:0019901 protein kinase binding; GO:0043424 protein histidine kinase binding;	PF00962	chloroplast
HORVU7Hr1G095810.7	mitogen-activated protein kinase 16	4513.MLOC_31474.1	GO:0000165 MAPK cascade; GO:0006464 cellular protein modification process; GO:0006468 protein phosphorylation; GO:0006793 phosphorus metabolic process; GO:0006796 phosphate-containing compound metabolic process; GO:0006807 nitrogen compound metabolic process; GO:0007154 cell communication; GO:0007165 signal transduction; GO:0008152 metabolic process; GO:0009987 cellular process; GO:0010468 regula…	GO:0005622 intracellular; GO:0005623 cell; GO:0005634 nucleus; GO:0005737 cytoplasm; GO:0043226 organelle; GO:0043227 membrane-bounded organelle; GO:0043229 intracellular organelle; GO:0043231 intracellular membrane-bounded organelle; GO:0044424 intracellular part; GO:0044464 cell part;	T	Mitogen-activated protein kinase	KOG0660	6	Protein kinase domain	ST	MPK8; mitogen-activated protein kinase 8 [EC:2.7.11.24]	K20538	osa04016 MAPK signaling pathway - plant		Unclustered	2.7	"GO:0003824 catalytic activity; GO:0004672 protein kinase activity; GO:0004674 protein serine/threonine kinase activity; GO:0004707 MAP kinase activity; GO:0016301 kinase activity; GO:0016740 transferase activity; GO:0016772 transferase activity, transferring phosphorus-containing groups; GO:0016773 phosphotransferase activity, alcohol group as acceptor;"	PF00069	cytoplasm
HORVU7Hr1G023760.3	mitogen-activated protein kinase 3	4513.MLOC_17814.3	"GO:0000003 reproduction; GO:0000165 MAPK cascade; GO:0000302 response to reactive oxygen species; GO:0001101 response to acid chemical; GO:0002218 activation of innate immune response; GO:0002252 immune effector process; GO:0002253 activation of immune response; GO:0002376 immune system process; GO:0002682 regulation of immune system process; GO:0002684 positive regulation of immune system proce…	GO:0005622 intracellular; GO:0005623 cell; GO:0005634 nucleus; GO:0005737 cytoplasm; GO:0005794 Golgi apparatus; GO:0005802 trans-Golgi network; GO:0005856 cytoskeleton; GO:0009524 phragmoplast; GO:0009574 preprophase band; GO:0012505 endomembrane system; GO:0015630 microtubule cytoskeleton; GO:0031984 organelle subcompartment; GO:0043226 organelle; GO:0043227 membrane-bounded organelle; GO:00432…	T	Mitogen-activated protein kinase	KOG0660	8	Protein kinase domain	ST	MPK6; mitogen-activated protein kinase 6 [EC:2.7.11.24]	K14512	osa04016 MAPK signaling pathway - plant; osa04075 Plant hormone signal transduction	Cluster 7	Seed	3.73333	"GO:0003824 catalytic activity; GO:0004672 protein kinase activity; GO:0004674 protein serine/threonine kinase activity; GO:0004707 MAP kinase activity; GO:0016301 kinase activity; GO:0016740 transferase activity; GO:0016772 transferase activity, transferring phosphorus-containing groups; GO:0016773 phosphotransferase activity, alcohol group as acceptor;"	PF00069	cytoplasm
HORVU7Hr1G096990.2	60S acidic ribosomal protein family	4513.MLOC_60125.2		GO:0005622 intracellular; GO:0005623 cell; GO:0005634 nucleus; GO:0005737 cytoplasm; GO:0005829 cytosol; GO:0005840 ribosome; GO:0005844 polysome; GO:0005886 plasma membrane; GO:0016020 membrane; GO:0022626 cytosolic ribosome; GO:0032991 macromolecular complex; GO:0042788 polysomal ribosome; GO:0043226 organelle; GO:0043227 membrane-bounded organelle; GO:0043228 non-membrane-bounded organelle; GO…				16		Sc	"RP-LP1, RPLP1; large subunit ribosomal protein LP1"	K02942	osa03010 Ribosome		Unclustered	16	GO:0003735 structural constituent of ribosome; GO:0005198 structural molecule activity;		mitochondria
HORVU1Hr1G005980.18	Poly [ADP-ribose] polymerase 1	4513.MLOC_5569.3	GO:0001101 response to acid chemical; GO:0006139 nucleobase-containing compound metabolic process; GO:0006259 DNA metabolic process; GO:0006260 DNA replication; GO:0006261 DNA-dependent DNA replication; GO:0006266 DNA ligation; GO:0006271 DNA strand elongation involved in DNA replication; GO:0006273 lagging strand elongation; GO:0006281 DNA repair; GO:0006464 cellular protein modification process…	GO:0005622 intracellular; GO:0005623 cell; GO:0005737 cytoplasm; GO:0044424 intracellular part; GO:0044464 cell part;	KLO	"NAD+ ADP-ribosyltransferase Parp, required for poly-ADP ribosylation of nuclear proteins"	KOG1037	6	"Poly(ADP-ribose) polymerase and DNA-Ligase Zn-finger region; PADR1 (NUC008) domain; WGR domain; Poly(ADP-ribose) polymerase, regulatory domain"	ST	PARP; poly [ADP-ribose] polymerase [EC:2.4.2.30]	K10798	osa03410 Base excision repair	Cluster 4	Clustered	5	"GO:0003824 catalytic activity; GO:0003909 DNA ligase activity; GO:0003910 DNA ligase (ATP) activity; GO:0003950 NAD+ ADP-ribosyltransferase activity; GO:0016740 transferase activity; GO:0016757 transferase activity, transferring glycosyl groups; GO:0016763 transferase activity, transferring pentosyl groups; GO:0016874 ligase activity; GO:0016886 ligase activity, forming phosphoric ester bonds;"	PF00645; PF08063; PF05406; PF02877	nucleus
HORVU3Hr1G047230.5	DNA replication licensing factor MCM4	4513.MLOC_67256.3	GO:0006139 nucleobase-containing compound metabolic process; GO:0006259 DNA metabolic process; GO:0006260 DNA replication; GO:0006261 DNA-dependent DNA replication; GO:0006268 DNA unwinding involved in DNA replication; GO:0006275 regulation of DNA replication; GO:0006725 cellular aromatic compound metabolic process; GO:0006807 nitrogen compound metabolic process; GO:0006996 organelle organization…	GO:0000347 THO complex; GO:0000785 chromatin; GO:0005622 intracellular; GO:0005623 cell; GO:0005634 nucleus; GO:0005694 chromosome; GO:0005737 cytoplasm; GO:0005829 cytosol; GO:0032991 macromolecular complex; GO:0042555 MCM complex; GO:0043226 organelle; GO:0043227 membrane-bounded organelle; GO:0043228 non-membrane-bounded organelle; GO:0043229 intracellular organelle; GO:0043231 intracellular m…	L	"DNA replication licensing factor, MCM4 component"	KOG0478	8	MCM2/3/5 family	ST	"MCM4, CDC54; DNA replication licensing factor MCM4 [EC:3.6.4.12]"	K02212	osa03030 DNA replication	Cluster 4	Clustered	6	GO:0003682 chromatin binding; GO:0005488 binding;	PF00493	mitochondria
HORVU6Hr1G058820.1	phenylalanine ammonia-lyase 2	4513.MLOC_64900.1	GO:0001101 response to acid chemical; GO:0006082 organic acid metabolic process; GO:0006464 cellular protein modification process; GO:0006508 proteolysis; GO:0006511 ubiquitin-dependent protein catabolic process; GO:0006725 cellular aromatic compound metabolic process; GO:0006807 nitrogen compound metabolic process; GO:0006950 response to stress; GO:0006979 response to oxidative stress; GO:000727…	GO:0005622 intracellular; GO:0005623 cell; GO:0005737 cytoplasm; GO:0005829 cytosol; GO:0032991 macromolecular complex; GO:0044424 intracellular part; GO:0044444 cytoplasmic part; GO:0044464 cell part;	Q	Phenylalanine and histidine ammonia-lyase	KOG0222	7		all	PTAL; phenylalanine/tyrosine ammonia-lyase [EC:4.3.1.25]	K13064	osa00360 Phenylalanine metabolism; osa00940 Phenylpropanoid biosynthesis; osa01100 Metabolic pathways; osa01110 Biosynthesis of secondary metabolites		Unclustered	4	GO:0003824 catalytic activity; GO:0016829 lyase activity; GO:0016840 carbon-nitrogen lyase activity; GO:0016841 ammonia-lyase activity; GO:0045548 phenylalanine ammonia-lyase activity;		chloroplast
HORVU6Hr1G090960.3	Acetyl-coenzyme A synthetase	4513.MLOC_61553.1	GO:0006082 organic acid metabolic process; GO:0006083 acetate metabolic process; GO:0008152 metabolic process; GO:0009987 cellular process; GO:0016999 antibiotic metabolic process; GO:0017144 drug metabolic process; GO:0019752 carboxylic acid metabolic process; GO:0032787 monocarboxylic acid metabolic process; GO:0043436 oxoacid metabolic process; GO:0044237 cellular metabolic process; GO:0044281…	GO:0005622 intracellular; GO:0005623 cell; GO:0005737 cytoplasm; GO:0005777 peroxisome; GO:0005829 cytosol; GO:0009507 chloroplast; GO:0009514 glyoxysome; GO:0009532 plastid stroma; GO:0009536 plastid; GO:0009570 chloroplast stroma; GO:0042579 microbody; GO:0043226 organelle; GO:0043227 membrane-bounded organelle; GO:0043229 intracellular organelle; GO:0043231 intracellular membrane-bounded organ…	I	Acyl-CoA synthetase	KOG1175	12	Domain of unknown function (DUF4009)	ST	"ACSS, acs; acetyl-CoA synthetase [EC:6.2.1.1]"	K01895	osa00010 Glycolysis / Gluconeogenesis; osa00620 Pyruvate metabolism; osa00630 Glyoxylate and dicarboxylate metabolism; osa00640 Propanoate metabolism; osa01100 Metabolic pathways; osa01110 Biosynthesis of secondary metabolites; osa01200 Carbon metabolism		Unclustered	6.10909	"GO:0003824 catalytic activity; GO:0003987 acetate-CoA ligase activity; GO:0016405 CoA-ligase activity; GO:0016874 ligase activity; GO:0016877 ligase activity, forming carbon-sulfur bonds; GO:0016878 acid-thiol ligase activity;"	PF13193	cytoplasm
HORVU2Hr1G058800.2	Cytosine-specific methyltransferase	4513.MLOC_61904.6	GO:0006139 nucleobase-containing compound metabolic process; GO:0006259 DNA metabolic process; GO:0006304 DNA modification; GO:0006305 DNA alkylation; GO:0006306 DNA methylation; GO:0006725 cellular aromatic compound metabolic process; GO:0006807 nitrogen compound metabolic process; GO:0008152 metabolic process; GO:0009987 cellular process; GO:0010216 maintenance of DNA methylation; GO:0010424 DN…					8	Cytosine specific DNA methyltransferase replication foci domain	ST	"DNMT1, dcm; DNA (cytosine-5)-methyltransferase 1 [EC:2.1.1.37]"	K00558	osa00270 Cysteine and methionine metabolism; osa01100 Metabolic pathways		Unclustered	4		PF12047	chloroplast
HORVU4Hr1G067940.10	Replication protein A 70 kDa DNA-binding subunit B	4513.MLOC_33876.4	GO:0000003 reproduction; GO:0000278 mitotic cell cycle; GO:0000723 telomere maintenance; GO:0000724 double-strand break repair via homologous recombination; GO:0000725 recombinational repair; GO:0006139 nucleobase-containing compound metabolic process; GO:0006259 DNA metabolic process; GO:0006260 DNA replication; GO:0006261 DNA-dependent DNA replication; GO:0006268 DNA unwinding involved in DNA r…	"GO:0000228 nuclear chromosome; GO:0000781 chromosome, telomeric region; GO:0000784 nuclear chromosome, telomeric region; GO:0000785 chromatin; GO:0000790 nuclear chromatin; GO:0005622 intracellular; GO:0005623 cell; GO:0005634 nucleus; GO:0005657 replication fork; GO:0005662 DNA replication factor A complex; GO:0005694 chromosome; GO:0030894 replisome; GO:0031974 membrane-enclosed lumen; GO:0031…	L	"Single-stranded DNA-binding replication protein A (RPA), large (70 kD) subunit and related ssDNA-binding proteins"	KOG0851	8	"Replication factor-A protein 1, N-terminal domain; OB-fold nucleic acid binding domain"	ST	"RFA1, RPA1, rpa; replication factor A1"	K07466	osa03030 DNA replication; osa03420 Nucleotide excision repair; osa03430 Mismatch repair; osa03440 Homologous recombination	Cluster 4	Seed	6	GO:0003676 nucleic acid binding; GO:0003677 DNA binding; GO:0003697 single-stranded DNA binding; GO:0003723 RNA binding; GO:0005488 binding; GO:0042162 telomeric DNA binding; GO:0043047 single-stranded telomeric DNA binding; GO:0043565 sequence-specific DNA binding; GO:0070034 telomerase RNA binding; GO:0097159 organic cyclic compound binding; GO:0098847 sequence-specific single stranded DNA bind…	PF04057; PF01336	chloroplast
HORVU6Hr1G089250.20	DNA (cytosine-5)-methyltransferase 3	4513.MLOC_11952.1	GO:0006139 nucleobase-containing compound metabolic process; GO:0006259 DNA metabolic process; GO:0006304 DNA modification; GO:0006305 DNA alkylation; GO:0006306 DNA methylation; GO:0006725 cellular aromatic compound metabolic process; GO:0006807 nitrogen compound metabolic process; GO:0008152 metabolic process; GO:0009987 cellular process; GO:0010216 maintenance of DNA methylation; GO:0032259 me…					4	BAH domain; Chromo (CHRromatin Organisation MOdifier) domain; C-5 cytosine-specific DNA methylase	ST	"DNMT1, dcm; DNA (cytosine-5)-methyltransferase 1 [EC:2.1.1.37]"	K00558	osa00270 Cysteine and methionine metabolism; osa01100 Metabolic pathways		Unclustered	3		PF01426; PF00385; PF00145	chloroplast
HORVU4Hr1G054920.1	LL-diaminopimelate aminotransferase	4513.MLOC_78015.1	"GO:0001101 response to acid chemical; GO:0002376 immune system process; GO:0006950 response to stress; GO:0006952 defense response; GO:0006955 immune response; GO:0007154 cell communication; GO:0007165 signal transduction; GO:0009605 response to external stimulus; GO:0009607 response to biotic stimulus; GO:0009627 systemic acquired resistance; GO:0009719 response to endogenous stimulus; GO:00097…	GO:0005622 intracellular; GO:0005623 cell; GO:0005737 cytoplasm; GO:0009507 chloroplast; GO:0009532 plastid stroma; GO:0009536 plastid; GO:0009570 chloroplast stroma; GO:0043226 organelle; GO:0043227 membrane-bounded organelle; GO:0043229 intracellular organelle; GO:0043231 intracellular membrane-bounded organelle; GO:0044422 organelle part; GO:0044424 intracellular part; GO:0044434 chloroplast p…	E	"Kynurenine aminotransferase, glutamine transaminase K"	KOG0257	7	Aminotransferase class I and II	ST	E2.6.1.83; LL-diaminopimelate aminotransferase [EC:2.6.1.83]	K10206	osa00300 Lysine biosynthesis; osa01100 Metabolic pathways; osa01110 Biosynthesis of secondary metabolites; osa01230 Biosynthesis of amino acids		Unclustered	5.57143	"GO:0003824 catalytic activity; GO:0005488 binding; GO:0005507 copper ion binding; GO:0008483 transaminase activity; GO:0010285 L,L-diaminopimelate aminotransferase activity; GO:0016740 transferase activity; GO:0016769 transferase activity, transferring nitrogenous groups; GO:0043167 ion binding; GO:0043169 cation binding; GO:0046872 metal ion binding; GO:0046914 transition metal ion binding;"	PF00155	chloroplast
HORVU5Hr1G076080.1	beta-ureidopropionase	4513.MLOC_73067.1	GO:0006139 nucleobase-containing compound metabolic process; GO:0006206 pyrimidine nucleobase metabolic process; GO:0006208 pyrimidine nucleobase catabolic process; GO:0006212 uracil catabolic process; GO:0006725 cellular aromatic compound metabolic process; GO:0006807 nitrogen compound metabolic process; GO:0007154 cell communication; GO:0008152 metabolic process; GO:0009056 catabolic process; G…	GO:0005622 intracellular; GO:0005623 cell; GO:0005737 cytoplasm; GO:0005829 cytosol; GO:0044424 intracellular part; GO:0044444 cytoplasmic part; GO:0044464 cell part;	E	Carbon-nitrogen hydrolase	KOG0808	11		ST	"UPB1, pydC; beta-ureidopropionase [EC:3.5.1.6]"	K01431	osa00240 Pyrimidine metabolism; osa00410 beta-Alanine metabolism; osa00770 Pantothenate and CoA biosynthesis; osa01100 Metabolic pathways		Unclustered	4.02778	"GO:0003824 catalytic activity; GO:0003837 beta-ureidopropionase activity; GO:0016787 hydrolase activity; GO:0016810 hydrolase activity, acting on carbon-nitrogen (but not peptide) bonds; GO:0016811 hydrolase activity, acting on carbon-nitrogen (but not peptide) bonds, in linear amides;"		chloroplast
HORVU5Hr1G062090.1	Aldehyde dehydrogenase family 7 member A1	4513.MLOC_72011.2	GO:0001101 response to acid chemical; GO:0006081 cellular aldehyde metabolic process; GO:0006950 response to stress; GO:0006970 response to osmotic stress; GO:0008152 metabolic process; GO:0009269 response to desiccation; GO:0009414 response to water deprivation; GO:0009415 response to water; GO:0009628 response to abiotic stimulus; GO:0009651 response to salt stress; GO:0009719 response to endog…	GO:0005622 intracellular; GO:0005623 cell; GO:0005737 cytoplasm; GO:0005829 cytosol; GO:0044424 intracellular part; GO:0044444 cytoplasmic part; GO:0044464 cell part;	C	Aldehyde dehydrogenase	KOG2453	27		Sc	ALDH7A1; aldehyde dehydrogenase family 7 member A1 [EC:1.2.1.31 1.2.1.8 1.2.1.3]	K14085	"osa00010 Glycolysis / Gluconeogenesis; osa00053 Ascorbate and aldarate metabolism; osa00071 Fatty acid degradation; osa00260 Glycine, serine and threonine metabolism; osa00280 Valine, leucine and isoleucine degradation; osa00310 Lysine degradation; osa00330 Arginine and proline metabolism; osa00340 Histidine metabolism; osa00380 Tryptophan metabolism; osa00410 beta-Alanine metabolism; osa00561 G…	Cluster 3	Clustered	8.7619	"GO:0003824 catalytic activity; GO:0004029 aldehyde dehydrogenase (NAD) activity; GO:0016491 oxidoreductase activity; GO:0016620 oxidoreductase activity, acting on the aldehyde or oxo group of donors, NAD or NADP as acceptor; GO:0016903 oxidoreductase activity, acting on the aldehyde or oxo group of donors;"		chloroplast
HORVU0Hr1G016330.1	phenylalanine ammonia-lyase 2	4513.MLOC_67067.2			Q	Phenylalanine and histidine ammonia-lyase	KOG0222	9		ST	PAL; phenylalanine ammonia-lyase [EC:4.3.1.24]	K10775	osa00360 Phenylalanine metabolism; osa00940 Phenylpropanoid biosynthesis; osa01100 Metabolic pathways; osa01110 Biosynthesis of secondary metabolites		Unclustered	5			chloroplast
HORVU2Hr1G098880.1	Succinylornithine transaminase/acetylornithine aminotransferase	4513.MLOC_58262.2			E	Alanine-glyoxylate aminotransferase AGT2	KOG1404	15	Aminotransferase class-III	Sc	POP2; 4-aminobutyrate---pyruvate transaminase [EC:2.6.1.96]	K16871	"osa00250 Alanine, aspartate and glutamate metabolism; osa00650 Butanoate metabolism; osa01100 Metabolic pathways"	Cluster 3	Clustered	8		PF00202	chloroplast
HORVU5Hr1G052890.2	Polyamine aminopropyltransferase 2	4513.MLOC_56270.2			H	Spermidine synthase	KOG1562	20	Spermine/spermidine synthase	ST	"speE, SRM; spermidine synthase [EC:2.5.1.16]"	K00797	osa00270 Cysteine and methionine metabolism; osa00330 Arginine and proline metabolism; osa00480 Glutathione metabolism; osa01100 Metabolic pathways		Unclustered	3.65441		PF01564	cytoskeleton
HORVU1Hr1G084370.2	Asparagine synthetase [glutamine-hydrolyzing] 2	4513.MLOC_37219.4	GO:0006082 organic acid metabolic process; GO:0006520 cellular amino acid metabolic process; GO:0006528 asparagine metabolic process; GO:0006529 asparagine biosynthetic process; GO:0006807 nitrogen compound metabolic process; GO:0006950 response to stress; GO:0006970 response to osmotic stress; GO:0006972 hyperosmotic response; GO:0008152 metabolic process; GO:0008652 cellular amino acid biosynth…	GO:0005622 intracellular; GO:0005623 cell; GO:0005737 cytoplasm; GO:0005829 cytosol; GO:0005911 cell-cell junction; GO:0009506 plasmodesma; GO:0030054 cell junction; GO:0044424 intracellular part; GO:0044444 cytoplasmic part; GO:0044464 cell part; GO:0055044 symplast;	E	Asparagine synthase (glutamine-hydrolyzing)	KOG0571	7	Glutamine amidotransferase domain; Asparagine synthase	ST	"asnB, ASNS; asparagine synthase (glutamine-hydrolysing) [EC:6.3.5.4]"	K01953	"osa00250 Alanine, aspartate and glutamate metabolism; osa01100 Metabolic pathways; osa01110 Biosynthesis of secondary metabolites; osa01230 Biosynthesis of amino acids"		Unclustered	6	"GO:0003824 catalytic activity; GO:0004066 asparagine synthase (glutamine-hydrolyzing) activity; GO:0005488 binding; GO:0005515 protein binding; GO:0016874 ligase activity; GO:0016879 ligase activity, forming carbon-nitrogen bonds; GO:0016884 carbon-nitrogen ligase activity, with glutamine as amido-N-donor; GO:0042802 identical protein binding; GO:0042803 protein homodimerization activity; GO:004…	PF13537; PF00733	chloroplast
HORVU4Hr1G075360.5	alanine:glyoxylate aminotransferase 2	4513.MLOC_17573.1	GO:0010035 response to inorganic substance; GO:0010038 response to metal ion; GO:0042221 response to chemical; GO:0046686 response to cadmium ion; GO:0050896 response to stimulus;	GO:0005622 intracellular; GO:0005623 cell; GO:0005737 cytoplasm; GO:0005739 mitochondrion; GO:0005773 vacuole; GO:0005774 vacuolar membrane; GO:0016020 membrane; GO:0031090 organelle membrane; GO:0043226 organelle; GO:0043227 membrane-bounded organelle; GO:0043229 intracellular organelle; GO:0043231 intracellular membrane-bounded organelle; GO:0044422 organelle part; GO:0044424 intracellular part…	E	Alanine-glyoxylate aminotransferase AGT2	KOG1404	17	Aminotransferase class-III	Sc	AGXT2; alanine-glyoxylate transaminase / (R)-3-amino-2-methylpropionate-pyruvate transaminase [EC:2.6.1.44 2.6.1.40]	K00827	"osa00250 Alanine, aspartate and glutamate metabolism; osa00260 Glycine, serine and threonine metabolism; osa00270 Cysteine and methionine metabolism; osa00280 Valine, leucine and isoleucine degradation; osa01100 Metabolic pathways; osa01110 Biosynthesis of secondary metabolites"	Cluster 3	Clustered	8	GO:0005488 binding; GO:0005515 protein binding; GO:0008144 drug binding; GO:0008270 zinc ion binding; GO:0019842 vitamin binding; GO:0030170 pyridoxal phosphate binding; GO:0036094 small molecule binding; GO:0042802 identical protein binding; GO:0043167 ion binding; GO:0043168 anion binding; GO:0043169 cation binding; GO:0046872 metal ion binding; GO:0046914 transition metal ion binding; GO:00480…	PF00202	chloroplast
HORVU5Hr1G006780.7	5-methyltetrahydropteroyltriglutamate--homocysteine methyltransferase 1	4513.MLOC_76000.8	GO:0000096 sulfur amino acid metabolic process; GO:0000097 sulfur amino acid biosynthetic process; GO:0006082 organic acid metabolic process; GO:0006520 cellular amino acid metabolic process; GO:0006555 methionine metabolic process; GO:0006790 sulfur compound metabolic process; GO:0006807 nitrogen compound metabolic process; GO:0008152 metabolic process; GO:0008652 cellular amino acid biosyntheti…	GO:0005576 extracellular region; GO:0005622 intracellular; GO:0005623 cell; GO:0005737 cytoplasm; GO:0005829 cytosol; GO:0044424 intracellular part; GO:0044444 cytoplasmic part; GO:0044464 cell part;	E	Methionine synthase II (cobalamin-independent)	KOG2263	18	"Cobalamin-independent synthase, Catalytic domain"	ST	metE; 5-methyltetrahydropteroyltriglutamate--homocysteine methyltransferase [EC:2.1.1.14]	K00549	osa00270 Cysteine and methionine metabolism; osa00450 Selenocompound metabolism; osa01100 Metabolic pathways; osa01110 Biosynthesis of secondary metabolites; osa01230 Biosynthesis of amino acids	Cluster 3	Clustered	9.23077	"GO:0003824 catalytic activity; GO:0003871 5-methyltetrahydropteroyltriglutamate-homocysteine S-methyltransferase activity; GO:0008168 methyltransferase activity; GO:0008172 S-methyltransferase activity; GO:0008705 methionine synthase activity; GO:0016740 transferase activity; GO:0016741 transferase activity, transferring one-carbon groups; GO:0042084 5-methyltetrahydrofolate-dependent methyltran…	PF01717	cytoskeleton
HORVU1Hr1G083840.2	ATP synthase subunit beta	4513.MLOC_75792.2	"GO:0006139 nucleobase-containing compound metabolic process; GO:0006163 purine nucleotide metabolic process; GO:0006164 purine nucleotide biosynthetic process; GO:0006725 cellular aromatic compound metabolic process; GO:0006753 nucleoside phosphate metabolic process; GO:0006754 ATP biosynthetic process; GO:0006793 phosphorus metabolic process; GO:0006796 phosphate-containing compound metabolic p…	GO:0005622 intracellular; GO:0005623 cell; GO:0005737 cytoplasm; GO:0005739 mitochondrion; GO:0005740 mitochondrial envelope; GO:0005743 mitochondrial inner membrane; GO:0016020 membrane; GO:0019866 organelle inner membrane; GO:0031090 organelle membrane; GO:0031966 mitochondrial membrane; GO:0031967 organelle envelope; GO:0031975 envelope; GO:0043226 organelle; GO:0043227 membrane-bounded organe…	C	"F0F1-type ATP synthase, beta subunit"	KOG1350	26	"ATP synthase alpha/beta family, beta-barrel domain; ATP synthase alpha/beta family, nucleotide-binding domain"	ST	"ATPeF1B, ATP5B, ATP2; F-type H+-transporting ATPase subunit beta [EC:3.6.3.14]"	K02133	osa00190 Oxidative phosphorylation; osa01100 Metabolic pathways	Cluster 3	Clustered	9	GO:0000166 nucleotide binding; GO:0005488 binding; GO:0005524 ATP binding; GO:0008144 drug binding; GO:0017076 purine nucleotide binding; GO:0030554 adenyl nucleotide binding; GO:0032553 ribonucleotide binding; GO:0032555 purine ribonucleotide binding; GO:0032559 adenyl ribonucleotide binding; GO:0035639 purine ribonucleoside triphosphate binding; GO:0036094 small molecule binding; GO:0043167 ion…	PF02874; PF00006	mitochondria
HORVU1Hr1G018540.17	alanine aminotransferase 2	4513.MLOC_7150.2			E	Alanine aminotransferase	KOG0258	20	Aminotransferase class I and II	Sc	"GPT, ALT; alanine transaminase [EC:2.6.1.2]"	K00814	"osa00220 Arginine biosynthesis; osa00250 Alanine, aspartate and glutamate metabolism; osa00710 Carbon fixation in photosynthetic organisms; osa01100 Metabolic pathways; osa01200 Carbon metabolism; osa01210 2-Oxocarboxylic acid metabolism; osa01230 Biosynthesis of amino acids"	Cluster 6	Clustered	7.31868		PF00155	nucleus
HORVU4Hr1G002270.3	5-methyltetrahydropteroyltriglutamate--homocysteine methyltransferase 2	4513.MLOC_53175.2			E	Methionine synthase II (cobalamin-independent)	KOG2263	18	"Cobalamin-independent synthase, N-terminal domain; Cobalamin-independent synthase, Catalytic domain"	ST	metE; 5-methyltetrahydropteroyltriglutamate--homocysteine methyltransferase [EC:2.1.1.14]	K00549	osa00270 Cysteine and methionine metabolism; osa00450 Selenocompound metabolism; osa01100 Metabolic pathways; osa01110 Biosynthesis of secondary metabolites; osa01230 Biosynthesis of amino acids	Cluster 3	Clustered	9.23077		PF08267; PF01717	cytoplasm
HORVU2Hr1G030820.1	alanine aminotransferase 2	4513.MLOC_52901.1			E	Alanine aminotransferase	KOG0258	19	Aminotransferase class I and II	all	"GPT, ALT; alanine transaminase [EC:2.6.1.2]"	K00814	"osa00220 Arginine biosynthesis; osa00250 Alanine, aspartate and glutamate metabolism; osa00710 Carbon fixation in photosynthetic organisms; osa01100 Metabolic pathways; osa01200 Carbon metabolism; osa01210 2-Oxocarboxylic acid metabolism; osa01230 Biosynthesis of amino acids"	Cluster 6	Clustered	7.31868		PF00155	mitochondria
HORVU2Hr1G006250.1	Dihydrolipoyllysine-residue succinyltransferase component of 2-oxoglutarate dehydrogenase complex	4513.MLOC_4487.1			C	"Dihydrolipoamide succinyltransferase (2-oxoglutarate dehydrogenase, E2 subunit)"	KOG0559	14	Biotin-requiring enzyme; 2-oxoacid dehydrogenases acyltransferase (catalytic domain)	Sc	"DLST, sucB; 2-oxoglutarate dehydrogenase E2 component (dihydrolipoamide succinyltransferase) [EC:2.3.1.61]"	K00658	osa00020 Citrate cycle (TCA cycle); osa00310 Lysine degradation; osa00380 Tryptophan metabolism; osa01100 Metabolic pathways; osa01110 Biosynthesis of secondary metabolites; osa01200 Carbon metabolism		Unclustered	3.92308		PF00364; PF00198	cytoplasm
HORVU5Hr1G005980.2	cysteine synthase D1	4513.MLOC_73014.1	GO:0000003 reproduction; GO:0000096 sulfur amino acid metabolic process; GO:0000097 sulfur amino acid biosynthetic process; GO:0000902 cell morphogenesis; GO:0000904 cell morphogenesis involved in differentiation; GO:0003006 developmental process involved in reproduction; GO:0006082 organic acid metabolic process; GO:0006520 cellular amino acid metabolic process; GO:0006534 cysteine metabolic pro…	GO:0005576 extracellular region; GO:0005622 intracellular; GO:0005623 cell; GO:0005634 nucleus; GO:0005737 cytoplasm; GO:0005773 vacuole; GO:0005774 vacuolar membrane; GO:0005777 peroxisome; GO:0005829 cytosol; GO:0005886 plasma membrane; GO:0009507 chloroplast; GO:0009532 plastid stroma; GO:0009536 plastid; GO:0009570 chloroplast stroma; GO:0016020 membrane; GO:0031090 organelle membrane; GO:004…	E	Cystathionine beta-synthase and related enzymes	KOG1252	14		ST	cysK; cysteine synthase A [EC:2.5.1.47]	K01738	osa00270 Cysteine and methionine metabolism; osa00920 Sulfur metabolism; osa01100 Metabolic pathways; osa01110 Biosynthesis of secondary metabolites; osa01200 Carbon metabolism; osa01230 Biosynthesis of amino acids	Cluster 3	Clustered	8.45455	"GO:0003824 catalytic activity; GO:0004124 cysteine synthase activity; GO:0005488 binding; GO:0008144 drug binding; GO:0016740 transferase activity; GO:0016765 transferase activity, transferring alkyl or aryl (other than methyl) groups; GO:0019842 vitamin binding; GO:0030170 pyridoxal phosphate binding; GO:0036094 small molecule binding; GO:0043167 ion binding; GO:0043168 anion binding; GO:004803…		mitochondria
HORVU4Hr1G054060.4	Argininosuccinate lyase	4513.MLOC_7062.1	GO:0006082 organic acid metabolic process; GO:0006520 cellular amino acid metabolic process; GO:0006525 arginine metabolic process; GO:0006526 arginine biosynthetic process; GO:0006591 ornithine metabolic process; GO:0006807 nitrogen compound metabolic process; GO:0008152 metabolic process; GO:0008652 cellular amino acid biosynthetic process; GO:0009058 biosynthetic process; GO:0009064 glutamine …	GO:0005622 intracellular; GO:0005623 cell; GO:0005737 cytoplasm; GO:0009507 chloroplast; GO:0009532 plastid stroma; GO:0009536 plastid; GO:0009570 chloroplast stroma; GO:0043226 organelle; GO:0043227 membrane-bounded organelle; GO:0043229 intracellular organelle; GO:0043231 intracellular membrane-bounded organelle; GO:0044422 organelle part; GO:0044424 intracellular part; GO:0044434 chloroplast p…	E	Argininosuccinate lyase	KOG1316	33	Lyase	Sc	"argH, ASL; argininosuccinate lyase [EC:4.3.2.1]"	K01755	"osa00220 Arginine biosynthesis; osa00250 Alanine, aspartate and glutamate metabolism; osa01100 Metabolic pathways; osa01110 Biosynthesis of secondary metabolites; osa01230 Biosynthesis of amino acids"	Cluster 2	Clustered	10.3316	GO:0003824 catalytic activity; GO:0004056 argininosuccinate lyase activity; GO:0016829 lyase activity; GO:0016840 carbon-nitrogen lyase activity; GO:0016842 amidine-lyase activity;	PF00206	chloroplast
HORVU7Hr1G073460.3	Tryptophan synthase beta chain 1	4513.MLOC_61188.3	GO:0000162 tryptophan biosynthetic process; GO:0006082 organic acid metabolic process; GO:0006520 cellular amino acid metabolic process; GO:0006568 tryptophan metabolic process; GO:0006576 cellular biogenic amine metabolic process; GO:0006586 indolalkylamine metabolic process; GO:0006725 cellular aromatic compound metabolic process; GO:0006807 nitrogen compound metabolic process; GO:0006950 respo…	GO:0005622 intracellular; GO:0005623 cell; GO:0005737 cytoplasm; GO:0005886 plasma membrane; GO:0009507 chloroplast; GO:0009526 plastid envelope; GO:0009532 plastid stroma; GO:0009536 plastid; GO:0009570 chloroplast stroma; GO:0009941 chloroplast envelope; GO:0016020 membrane; GO:0031967 organelle envelope; GO:0031975 envelope; GO:0043226 organelle; GO:0043227 membrane-bounded organelle; GO:00432…	E	Tryptophan synthase beta chain	KOG1395	18		ST	trpB; tryptophan synthase beta chain [EC:4.2.1.20]	K01696	"osa00260 Glycine, serine and threonine metabolism; osa00400 Phenylalanine, tyrosine and tryptophan biosynthesis; osa01100 Metabolic pathways; osa01110 Biosynthesis of secondary metabolites; osa01230 Biosynthesis of amino acids"		Unclustered	4.53333	GO:0003824 catalytic activity; GO:0004834 tryptophan synthase activity; GO:0005488 binding; GO:0005515 protein binding; GO:0016829 lyase activity; GO:0016835 carbon-oxygen lyase activity; GO:0016836 hydro-lyase activity; GO:0019904 protein domain specific binding;		chloroplast
HORVU1Hr1G072780.1	Gamma-glutamyl phosphate reductase	4513.MLOC_37763.1	GO:0006082 organic acid metabolic process; GO:0006520 cellular amino acid metabolic process; GO:0006560 proline metabolic process; GO:0006561 proline biosynthetic process; GO:0006807 nitrogen compound metabolic process; GO:0008152 metabolic process; GO:0008652 cellular amino acid biosynthetic process; GO:0009058 biosynthetic process; GO:0009064 glutamine family amino acid metabolic process; GO:00…		E	Gamma-glutamyl phosphate reductase	KOG4165	52		ST	"ALDH18A1, P5CS; delta-1-pyrroline-5-carboxylate synthetase [EC:2.7.2.11 1.2.1.41]"	K12657	osa00330 Arginine and proline metabolism; osa01100 Metabolic pathways; osa01110 Biosynthesis of secondary metabolites; osa01230 Biosynthesis of amino acids	Cluster 3	Clustered	9.2	"GO:0003824 catalytic activity; GO:0004350 glutamate-5-semialdehyde dehydrogenase activity; GO:0016491 oxidoreductase activity; GO:0016620 oxidoreductase activity, acting on the aldehyde or oxo group of donors, NAD or NADP as acceptor; GO:0016903 oxidoreductase activity, acting on the aldehyde or oxo group of donors;"		chloroplast
HORVU6Hr1G013950.5	3-isopropylmalate dehydratase large subunit	4513.MLOC_13885.2	GO:0006082 organic acid metabolic process; GO:0006790 sulfur compound metabolic process; GO:0006807 nitrogen compound metabolic process; GO:0008152 metabolic process; GO:0009058 biosynthetic process; GO:0009987 cellular process; GO:0010035 response to inorganic substance; GO:0010038 response to metal ion; GO:0016143 S-glycoside metabolic process; GO:0016144 S-glycoside biosynthetic process; GO:00…	GO:0005622 intracellular; GO:0005623 cell; GO:0005737 cytoplasm; GO:0009507 chloroplast; GO:0009532 plastid stroma; GO:0009536 plastid; GO:0009570 chloroplast stroma; GO:0043226 organelle; GO:0043227 membrane-bounded organelle; GO:0043229 intracellular organelle; GO:0043231 intracellular membrane-bounded organelle; GO:0044422 organelle part; GO:0044424 intracellular part; GO:0044434 chloroplast p…	E	3-isopropylmalate dehydratase (aconitase superfamily)	KOG0454	15		ST	"leuC, IPMI-L; 3-isopropylmalate/(R)-2-methylmalate dehydratase large subunit [EC:4.2.1.33 4.2.1.35]"	K01703	"osa00290 Valine, leucine and isoleucine biosynthesis; osa00660 C5-Branched dibasic acid metabolism; osa00966 Glucosinolate biosynthesis; osa01100 Metabolic pathways; osa01110 Biosynthesis of secondary metabolites; osa01210 2-Oxocarboxylic acid metabolism; osa01230 Biosynthesis of amino acids"	Cluster 8	Clustered	5.62121	"GO:0003824 catalytic activity; GO:0016853 isomerase activity; GO:0016866 intramolecular transferase activity; GO:0050486 intramolecular transferase activity, transferring hydroxy groups;"		chloroplast
HORVU1Hr1G082660.1	Threonine synthase	4513.MLOC_10735.1						12		ST	thrC; threonine synthase [EC:4.2.3.1]	K01733	"osa00260 Glycine, serine and threonine metabolism; osa00750 Vitamin B6 metabolism; osa01100 Metabolic pathways; osa01110 Biosynthesis of secondary metabolites; osa01230 Biosynthesis of amino acids"	Cluster 3	Clustered	8			mitochondria
HORVU3Hr1G015190.2	30S ribosomal protein S7	4513.MLOC_81866.1			J	Ribosomal protein S7	KOG3291	53	Ribosomal protein S7p/S5e	Sc	"RP-S5e, RPS5; small subunit ribosomal protein S5e"	K02989	osa03010 Ribosome	Cluster 1	Clustered	48.9616		PF00177	cytoplasm
HORVU2Hr1G029890.1	40S ribosomal protein S6	4513.MLOC_80708.1			J	40S ribosomal protein S6	KOG1646	50		Sc	"RP-S6e, RPS6; small subunit ribosomal protein S6e"	K02991	osa03010 Ribosome	Cluster 1	Clustered	49			nucleus
HORVU3Hr1G084310.1	60S ribosomal protein L1-A	4513.MLOC_75379.2			J	60S ribosomal protein L10A	KOG1570	52	Ribosomal protein L1p/L10e family	Sc	"RP-L10Ae, RPL10A; large subunit ribosomal protein L10Ae"	K02865	osa03010 Ribosome	Cluster 1	Clustered	48.9616		PF00687	chloroplast
HORVU3Hr1G080130.4	60S ribosomal protein L24	4513.MLOC_74010.1		GO:0005622 intracellular; GO:0005623 cell; GO:0005737 cytoplasm; GO:0044424 intracellular part; GO:0044464 cell part;	J	60s ribosomal protein L24	KOG1722	50	Ribosomal protein L24e	Sc	"RP-L24e, RPL24; large subunit ribosomal protein L24e"	K02896	osa03010 Ribosome	Cluster 1	Clustered	48.9616		PF01246	cytoplasm
HORVU5Hr1G052280.1	60S ribosomal protein L17-1	4513.MLOC_73576.1	GO:0042592 homeostatic process; GO:0048872 homeostasis of number of cells; GO:0061484 hematopoietic stem cell homeostasis; GO:0065007 biological regulation; GO:0065008 regulation of biological quality;		J	60S ribosomal protein L22	KOG3353	52	Ribosomal protein L22p/L17e	Sc	"RP-L17e, RPL17; large subunit ribosomal protein L17e"	K02880	osa03010 Ribosome	Cluster 1	Clustered	48.9616		PF00237	cytoplasm
HORVU6Hr1G067870.1	60S ribosomal protein L12-1	4513.MLOC_71541.1			J	40S ribosomal protein S2	KOG0886	52	"Ribosomal protein L11, N-terminal domain; Ribosomal protein L11, RNA binding domain"	Sc	"RP-L12e, RPL12; large subunit ribosomal protein L12e"	K02870	osa03010 Ribosome	Cluster 1	Clustered	48.9616		PF03946; PF00298	cytoplasm
HORVU5Hr1G104720.1	30S ribosomal protein S13	4513.MLOC_69019.1	GO:0006412 translation; GO:0006413 translational initiation; GO:0006518 peptide metabolic process; GO:0006807 nitrogen compound metabolic process; GO:0008152 metabolic process; GO:0009058 biosynthetic process; GO:0009059 macromolecule biosynthetic process; GO:0009987 cellular process; GO:0010467 gene expression; GO:0019538 protein metabolic process; GO:0022613 ribonucleoprotein complex biogenesis…	GO:0005618 cell wall; GO:0005622 intracellular; GO:0005623 cell; GO:0005634 nucleus; GO:0005730 nucleolus; GO:0005737 cytoplasm; GO:0005773 vacuole; GO:0005774 vacuolar membrane; GO:0005829 cytosol; GO:0005840 ribosome; GO:0005886 plasma membrane; GO:0005911 cell-cell junction; GO:0009506 plasmodesma; GO:0015935 small ribosomal subunit; GO:0016020 membrane; GO:0022626 cytosolic ribosome; GO:00226…	J	Ribosomal protein S18	KOG3311	55		Sc	"RP-S18e, RPS18; small subunit ribosomal protein S18e"	K02964	osa03010 Ribosome	Cluster 1	Clustered	48.9616	GO:0003676 nucleic acid binding; GO:0003723 RNA binding; GO:0003729 mRNA binding; GO:0003735 structural constituent of ribosome; GO:0005198 structural molecule activity; GO:0005488 binding; GO:0097159 organic cyclic compound binding; GO:1901363 heterocyclic compound binding;		peroxisome
HORVU7Hr1G080630.1	60S ribosomal protein L22-2	4513.MLOC_67425.1			J	60S ribosomal protein L22	KOG3434	51		Sc	"RP-L22e, RPL22; large subunit ribosomal protein L22e"	K02891	osa03010 Ribosome	Cluster 1	Clustered	48.9616			cytoplasm
HORVU7Hr1G088580.1	40S ribosomal protein S24-2	4513.MLOC_65825.1			J	40S ribosomal protein S24	KOG3424	51		Sc	"RP-S24e, RPS24; small subunit ribosomal protein S24e"	K02974	osa03010 Ribosome	Cluster 1	Clustered	48.9616			chloroplast
HORVU2Hr1G099230.8	40S ribosomal protein S11	4513.MLOC_65215.1	GO:0006412 translation; GO:0006518 peptide metabolic process; GO:0006807 nitrogen compound metabolic process; GO:0008152 metabolic process; GO:0009058 biosynthetic process; GO:0009059 macromolecule biosynthetic process; GO:0009987 cellular process; GO:0010467 gene expression; GO:0019538 protein metabolic process; GO:0034641 cellular nitrogen compound metabolic process; GO:0034645 cellular macromo…	GO:0005622 intracellular; GO:0005623 cell; GO:0005737 cytoplasm; GO:0005829 cytosol; GO:0005840 ribosome; GO:0015935 small ribosomal subunit; GO:0022626 cytosolic ribosome; GO:0022627 cytosolic small ribosomal subunit; GO:0032991 macromolecular complex; GO:0043226 organelle; GO:0043228 non-membrane-bounded organelle; GO:0043229 intracellular organelle; GO:0043232 intracellular non-membrane-bounde…	J	40S ribosomal protein S11	KOG1728	52	Ribosomal protein S17	Sc	"RP-S11e, RPS11; small subunit ribosomal protein S11e"	K02949	osa03010 Ribosome	Cluster 1	Clustered	48.9616	GO:0003735 structural constituent of ribosome; GO:0005198 structural molecule activity;	PF00366	cytoplasm
HORVU7Hr1G050170.1	60S ribosomal protein L31	4513.MLOC_65139.1			J	60S ribosomal protein L31	KOG0893	52		Sc	"RP-L31e, RPL31; large subunit ribosomal protein L31e"	K02910	osa03010 Ribosome	Cluster 1	Clustered	48.9616			cytoplasm
HORVU4Hr1G023530.1	30S ribosomal protein S9	4513.MLOC_64774.1			J	40S ribosomal protein S16	KOG1753	52		Sc	"RP-S16e, RPS16; small subunit ribosomal protein S16e"	K02960	osa03010 Ribosome	Cluster 1	Clustered	48.9616			chloroplast
HORVU7Hr1G075360.2	60S acidic ribosomal protein family	4513.MLOC_63774.1	GO:0001932 regulation of protein phosphorylation; GO:0001934 positive regulation of protein phosphorylation; GO:0002181 cytoplasmic translation; GO:0006412 translation; GO:0006518 peptide metabolic process; GO:0006807 nitrogen compound metabolic process; GO:0008152 metabolic process; GO:0009058 biosynthetic process; GO:0009059 macromolecule biosynthetic process; GO:0009893 positive regulation of …	GO:0005622 intracellular; GO:0005623 cell; GO:0005634 nucleus; GO:0005737 cytoplasm; GO:0005829 cytosol; GO:0005840 ribosome; GO:0005844 polysome; GO:0005886 plasma membrane; GO:0015934 large ribosomal subunit; GO:0016020 membrane; GO:0022625 cytosolic large ribosomal subunit; GO:0022626 cytosolic ribosome; GO:0032991 macromolecular complex; GO:0042788 polysomal ribosome; GO:0043226 organelle; GO…	J	60s acidic ribosomal protein P1	KOG1762	51		Sc	"RP-LP1, RPLP1; large subunit ribosomal protein LP1"	K02942	osa03010 Ribosome	Cluster 1	Clustered	48.9616	GO:0003735 structural constituent of ribosome; GO:0005198 structural molecule activity; GO:0008047 enzyme activator activity; GO:0019207 kinase regulator activity; GO:0019209 kinase activator activity; GO:0019887 protein kinase regulator activity; GO:0030234 enzyme regulator activity; GO:0030295 protein kinase activator activity; GO:0098772 molecular function regulator;		cytoplasm
HORVU2Hr1G067370.5	40S ribosomal protein S8	4513.MLOC_63658.1	"GO:0000462 maturation of SSU-rRNA from tricistronic rRNA transcript (SSU-rRNA, 5.8S rRNA, LSU-rRNA); GO:0006139 nucleobase-containing compound metabolic process; GO:0006364 rRNA processing; GO:0006396 RNA processing; GO:0006725 cellular aromatic compound metabolic process; GO:0006807 nitrogen compound metabolic process; GO:0006996 organelle organization; GO:0008152 metabolic process; GO:0009987 …	GO:0000313 organellar ribosome; GO:0005618 cell wall; GO:0005622 intracellular; GO:0005623 cell; GO:0005634 nucleus; GO:0005730 nucleolus; GO:0005737 cytoplasm; GO:0005829 cytosol; GO:0005840 ribosome; GO:0005844 polysome; GO:0005886 plasma membrane; GO:0005911 cell-cell junction; GO:0009506 plasmodesma; GO:0009507 chloroplast; GO:0009532 plastid stroma; GO:0009536 plastid; GO:0009547 plastid rib…	J	40S ribosomal protein S8	KOG3283	56		Sc	"RP-S8e, RPS8; small subunit ribosomal protein S8e"	K02995	osa03010 Ribosome	Cluster 1	Clustered	48.9616	GO:0003676 nucleic acid binding; GO:0003723 RNA binding; GO:0003729 mRNA binding; GO:0003735 structural constituent of ribosome; GO:0005198 structural molecule activity; GO:0005488 binding; GO:0097159 organic cyclic compound binding; GO:1901363 heterocyclic compound binding;		chloroplast
HORVU5Hr1G038920.1	Ribosomal protein S4	4513.MLOC_63593.1			J	Ribosomal protein S4	KOG3301	52	S4 domain	Sc	"RP-S9e, RPS9; small subunit ribosomal protein S9e"	K02997	osa03010 Ribosome	Cluster 1	Clustered	48.9616		PF01479	mitochondria
HORVU5Hr1G021730.2	50S ribosomal protein L2	4513.MLOC_63161.1			J	60s ribosomal protein L2/L8	KOG2309	61	"Ribosomal Proteins L2, RNA binding domain; Ribosomal Proteins L2, C-terminal domain"	Sc	"RP-L8e, RPL8; large subunit ribosomal protein L8e"	K02938	osa03010 Ribosome	Cluster 1	Clustered	48.9616		PF00181; PF03947	cytoplasm
HORVU6Hr1G052600.3	60S ribosomal protein L6	4513.MLOC_63134.2	GO:0000027 ribosomal large subunit assembly; GO:0002181 cytoplasmic translation; GO:0006412 translation; GO:0006518 peptide metabolic process; GO:0006807 nitrogen compound metabolic process; GO:0006996 organelle organization; GO:0008152 metabolic process; GO:0009058 biosynthetic process; GO:0009059 macromolecule biosynthetic process; GO:0009719 response to endogenous stimulus; GO:0009725 response…	GO:0005622 intracellular; GO:0005623 cell; GO:0005634 nucleus; GO:0005730 nucleolus; GO:0005737 cytoplasm; GO:0005783 endoplasmic reticulum; GO:0005829 cytosol; GO:0005840 ribosome; GO:0005886 plasma membrane; GO:0005911 cell-cell junction; GO:0009506 plasmodesma; GO:0009507 chloroplast; GO:0009536 plastid; GO:0012505 endomembrane system; GO:0015934 large ribosomal subunit; GO:0016020 membrane; G…	J	60s ribosomal protein L6	KOG1694	50		Sc	"RP-L6e, RPL6; large subunit ribosomal protein L6e"	K02934	osa03010 Ribosome	Cluster 1	Clustered	48.9616	GO:0003676 nucleic acid binding; GO:0003723 RNA binding; GO:0003729 mRNA binding; GO:0003735 structural constituent of ribosome; GO:0005198 structural molecule activity; GO:0005488 binding; GO:0097159 organic cyclic compound binding; GO:1901363 heterocyclic compound binding;		chloroplast
HORVU3Hr1G051530.1	50S ribosomal protein L25	4513.MLOC_62922.1						29	Ribosomal L25p family	Sc	"RP-L25, rplY; large subunit ribosomal protein L25"	K02897	osa03010 Ribosome		Unclustered	27		PF01386	chloroplast
HORVU5Hr1G096060.1	60S ribosomal protein L13a-4	4513.MLOC_59942.1	GO:0006412 translation; GO:0006518 peptide metabolic process; GO:0006807 nitrogen compound metabolic process; GO:0008152 metabolic process; GO:0009058 biosynthetic process; GO:0009059 macromolecule biosynthetic process; GO:0009987 cellular process; GO:0010467 gene expression; GO:0019538 protein metabolic process; GO:0034641 cellular nitrogen compound metabolic process; GO:0034645 cellular macromo…	GO:0005622 intracellular; GO:0005623 cell; GO:0005737 cytoplasm; GO:0005829 cytosol; GO:0005840 ribosome; GO:0005844 polysome; GO:0005911 cell-cell junction; GO:0009506 plasmodesma; GO:0015934 large ribosomal subunit; GO:0016020 membrane; GO:0022625 cytosolic large ribosomal subunit; GO:0022626 cytosolic ribosome; GO:0030054 cell junction; GO:0032991 macromolecular complex; GO:0042788 polysomal r…	J	60S ribosomal protein L13a	KOG3204	56		Sc	"RP-L13Ae, RPL13A; large subunit ribosomal protein L13Ae"	K02872	osa03010 Ribosome	Cluster 1	Clustered	48.9616	GO:0003676 nucleic acid binding; GO:0003723 RNA binding; GO:0003729 mRNA binding; GO:0003735 structural constituent of ribosome; GO:0005198 structural molecule activity; GO:0005488 binding; GO:0097159 organic cyclic compound binding; GO:1901363 heterocyclic compound binding;		cytoplasm
HORVU4Hr1G070370.1	40S ribosomal protein S3a	4513.MLOC_59482.1	GO:0002181 cytoplasmic translation; GO:0006412 translation; GO:0006518 peptide metabolic process; GO:0006807 nitrogen compound metabolic process; GO:0008152 metabolic process; GO:0009058 biosynthetic process; GO:0009059 macromolecule biosynthetic process; GO:0009987 cellular process; GO:0010467 gene expression; GO:0019538 protein metabolic process; GO:0034641 cellular nitrogen compound metabolic …	GO:0005618 cell wall; GO:0005622 intracellular; GO:0005623 cell; GO:0005634 nucleus; GO:0005730 nucleolus; GO:0005737 cytoplasm; GO:0005829 cytosol; GO:0005840 ribosome; GO:0005844 polysome; GO:0005886 plasma membrane; GO:0005911 cell-cell junction; GO:0009506 plasmodesma; GO:0009507 chloroplast; GO:0009536 plastid; GO:0015935 small ribosomal subunit; GO:0016020 membrane; GO:0022626 cytosolic rib…	J	40S ribosomal protein S3A	KOG1628	54		Sc	"RP-S3Ae, RPS3A; small subunit ribosomal protein S3Ae"	K02984	osa03010 Ribosome	Cluster 1	Clustered	48.9616	GO:0003676 nucleic acid binding; GO:0003723 RNA binding; GO:0003729 mRNA binding; GO:0003735 structural constituent of ribosome; GO:0005198 structural molecule activity; GO:0005488 binding; GO:0097159 organic cyclic compound binding; GO:1901363 heterocyclic compound binding;		chloroplast
HORVU5Hr1G092630.1	60S ribosomal protein L5-1	4513.MLOC_58960.1	GO:0000027 ribosomal large subunit assembly; GO:0006412 translation; GO:0006518 peptide metabolic process; GO:0006807 nitrogen compound metabolic process; GO:0006996 organelle organization; GO:0008152 metabolic process; GO:0009058 biosynthetic process; GO:0009059 macromolecule biosynthetic process; GO:0009987 cellular process; GO:0010467 gene expression; GO:0016043 cellular component organization…	GO:0005622 intracellular; GO:0005623 cell; GO:0005737 cytoplasm; GO:0005829 cytosol; GO:0005840 ribosome; GO:0015934 large ribosomal subunit; GO:0022625 cytosolic large ribosomal subunit; GO:0022626 cytosolic ribosome; GO:0032991 macromolecular complex; GO:0043226 organelle; GO:0043228 non-membrane-bounded organelle; GO:0043229 intracellular organelle; GO:0043232 intracellular non-membrane-bounde…	J	60S ribosomal protein L5	KOG0875	55	Ribosomal L18 C-terminal region	Sc	"RP-L5e, RPL5; large subunit ribosomal protein L5e"	K02932	osa03010 Ribosome	Cluster 1	Clustered	48.9616	GO:0003676 nucleic acid binding; GO:0003723 RNA binding; GO:0003735 structural constituent of ribosome; GO:0005198 structural molecule activity; GO:0005488 binding; GO:0008097 5S rRNA binding; GO:0019843 rRNA binding; GO:0097159 organic cyclic compound binding; GO:1901363 heterocyclic compound binding;	PF14204	chloroplast
HORVU1Hr1G042220.1	40S ribosomal protein S17-4	4513.MLOC_57634.1	GO:0000028 ribosomal small subunit assembly; GO:0006996 organelle organization; GO:0009987 cellular process; GO:0016043 cellular component organization; GO:0022607 cellular component assembly; GO:0022613 ribonucleoprotein complex biogenesis; GO:0022618 ribonucleoprotein complex assembly; GO:0034622 cellular macromolecular complex assembly; GO:0042254 ribosome biogenesis; GO:0042255 ribosome assem…	GO:0005622 intracellular; GO:0005623 cell; GO:0005737 cytoplasm; GO:0005829 cytosol; GO:0005840 ribosome; GO:0015935 small ribosomal subunit; GO:0022626 cytosolic ribosome; GO:0022627 cytosolic small ribosomal subunit; GO:0032991 macromolecular complex; GO:0043226 organelle; GO:0043228 non-membrane-bounded organelle; GO:0043229 intracellular organelle; GO:0043232 intracellular non-membrane-bounde…	J	40S ribosomal protein S17	KOG0187	51		Sc	"RP-S17e, RPS17; small subunit ribosomal protein S17e"	K02962	osa03010 Ribosome	Cluster 1	Clustered	48.9616	GO:0003676 nucleic acid binding; GO:0003723 RNA binding; GO:0003729 mRNA binding; GO:0005488 binding; GO:0097159 organic cyclic compound binding; GO:1901363 heterocyclic compound binding;		nucleus
HORVU2Hr1G010870.8	40S ribosomal protein S6	4513.MLOC_56367.1			J	40S ribosomal protein S6	KOG1646	50		Sc	SNRK2; serine/threonine-protein kinase SRK2 [EC:2.7.11.1]	K14498	osa04016 MAPK signaling pathway - plant; osa04075 Plant hormone signal transduction	Cluster 1	Seed	49			nucleus
HORVU4Hr1G019980.1	ribosomal protein 1	4513.MLOC_56031.1	GO:0000027 ribosomal large subunit assembly; GO:0006412 translation; GO:0006518 peptide metabolic process; GO:0006807 nitrogen compound metabolic process; GO:0006996 organelle organization; GO:0008152 metabolic process; GO:0009058 biosynthetic process; GO:0009059 macromolecule biosynthetic process; GO:0009987 cellular process; GO:0010467 gene expression; GO:0016043 cellular component organization…	GO:0005618 cell wall; GO:0005622 intracellular; GO:0005623 cell; GO:0005634 nucleus; GO:0005730 nucleolus; GO:0005737 cytoplasm; GO:0005773 vacuole; GO:0005774 vacuolar membrane; GO:0005829 cytosol; GO:0005840 ribosome; GO:0005844 polysome; GO:0005886 plasma membrane; GO:0005911 cell-cell junction; GO:0009506 plasmodesma; GO:0015934 large ribosomal subunit; GO:0016020 membrane; GO:0022625 cytosol…	J	SNARE protein TLG1/Syntaxin 6	KOG3202	53		Sc	"RP-L3e, RPL3; large subunit ribosomal protein L3e"	K02925	osa03010 Ribosome	Cluster 1	Clustered	48.9616	GO:0003676 nucleic acid binding; GO:0003723 RNA binding; GO:0003729 mRNA binding; GO:0003735 structural constituent of ribosome; GO:0005198 structural molecule activity; GO:0005488 binding; GO:0097159 organic cyclic compound binding; GO:1901363 heterocyclic compound binding;		chloroplast
HORVU2Hr1G030880.1	40s ribosomal protein SA	4513.MLOC_55662.1	"GO:0000028 ribosomal small subunit assembly; GO:0000447 endonucleolytic cleavage in ITS1 to separate SSU-rRNA from 5.8S rRNA and LSU-rRNA from tricistronic rRNA transcript (SSU-rRNA, 5.8S rRNA, LSU-rRNA); GO:0000460 maturation of 5.8S rRNA; GO:0000461 endonucleolytic cleavage to generate mature 3'-end of SSU-rRNA from (SSU-rRNA, 5.8S rRNA, LSU-rRNA); GO:0000462 maturation of SSU-rRNA from tricis…	GO:0005622 intracellular; GO:0005623 cell; GO:0005634 nucleus; GO:0005737 cytoplasm; GO:0005829 cytosol; GO:0005840 ribosome; GO:0005844 polysome; GO:0005886 plasma membrane; GO:0005911 cell-cell junction; GO:0009506 plasmodesma; GO:0009507 chloroplast; GO:0009536 plastid; GO:0015935 small ribosomal subunit; GO:0016020 membrane; GO:0022626 cytosolic ribosome; GO:0022627 cytosolic small ribosomal …	J	40S ribosomal protein SA (P40)/Laminin receptor 1	KOG0830	58		Sc	"RP-SAe, RPSA; small subunit ribosomal protein SAe"	K02998	osa03010 Ribosome	Cluster 1	Clustered	48.9616	GO:0003676 nucleic acid binding; GO:0003723 RNA binding; GO:0003729 mRNA binding; GO:0003735 structural constituent of ribosome; GO:0005198 structural molecule activity; GO:0005488 binding; GO:0097159 organic cyclic compound binding; GO:1901363 heterocyclic compound binding;		cytoplasm
HORVU4Hr1G055230.1	40S ribosomal protein S7	4513.MLOC_55595.2			J	40S ribosomal protein S7	KOG3320	52		Sc	"RP-S7e, RPS7; small subunit ribosomal protein S7e"	K02993	osa03010 Ribosome	Cluster 1	Clustered	48.9616			chloroplast
HORVU4Hr1G084420.2	60S ribosomal protein L21-2	4513.MLOC_54391.1	GO:0006412 translation; GO:0006518 peptide metabolic process; GO:0006807 nitrogen compound metabolic process; GO:0008152 metabolic process; GO:0009058 biosynthetic process; GO:0009059 macromolecule biosynthetic process; GO:0009987 cellular process; GO:0010467 gene expression; GO:0019538 protein metabolic process; GO:0034641 cellular nitrogen compound metabolic process; GO:0034645 cellular macromo…	GO:0005622 intracellular; GO:0005623 cell; GO:0005737 cytoplasm; GO:0005829 cytosol; GO:0005840 ribosome; GO:0015934 large ribosomal subunit; GO:0022625 cytosolic large ribosomal subunit; GO:0022626 cytosolic ribosome; GO:0032991 macromolecular complex; GO:0043226 organelle; GO:0043228 non-membrane-bounded organelle; GO:0043229 intracellular organelle; GO:0043232 intracellular non-membrane-bounde…	J	60S ribosomal protein L21	KOG1732	50		Sc	"RP-L21e, RPL21; large subunit ribosomal protein L21e"	K02889	osa03010 Ribosome	Cluster 1	Clustered	48.9616	GO:0003735 structural constituent of ribosome; GO:0005198 structural molecule activity;		cytoplasm
HORVU7Hr1G028050.5	30S ribosomal protein S10	4513.MLOC_54323.1	GO:0002181 cytoplasmic translation; GO:0006412 translation; GO:0006518 peptide metabolic process; GO:0006807 nitrogen compound metabolic process; GO:0008152 metabolic process; GO:0009058 biosynthetic process; GO:0009059 macromolecule biosynthetic process; GO:0009987 cellular process; GO:0010467 gene expression; GO:0019538 protein metabolic process; GO:0034641 cellular nitrogen compound metabolic …	GO:0005622 intracellular; GO:0005623 cell; GO:0005737 cytoplasm; GO:0005829 cytosol; GO:0005840 ribosome; GO:0015935 small ribosomal subunit; GO:0022626 cytosolic ribosome; GO:0022627 cytosolic small ribosomal subunit; GO:0032991 macromolecular complex; GO:0043226 organelle; GO:0043228 non-membrane-bounded organelle; GO:0043229 intracellular organelle; GO:0043232 intracellular non-membrane-bounde…	J	40S ribosomal protein S20	KOG0900	55		Sc	"RP-S20e, RPS20; small subunit ribosomal protein S20e"	K02969	osa03010 Ribosome	Cluster 1	Clustered	48.9616	GO:0003735 structural constituent of ribosome; GO:0005198 structural molecule activity;		chloroplast
HORVU4Hr1G052810.1	Adenylosuccinate lyase	4513.MLOC_53997.2			F	Adenylosuccinate lyase	KOG2700	30	Lyase	ST	"purB, ADSL; adenylosuccinate lyase [EC:4.3.2.2]"	K01756	"osa00230 Purine metabolism; osa00250 Alanine, aspartate and glutamate metabolism; osa01100 Metabolic pathways; osa01110 Biosynthesis of secondary metabolites"	Cluster 2	Clustered	10.2747		PF00206	chloroplast
HORVU1Hr1G023660.1	ubiquitin 5	4513.MLOC_44900.1	GO:0006508 proteolysis; GO:0006511 ubiquitin-dependent protein catabolic process; GO:0006807 nitrogen compound metabolic process; GO:0008152 metabolic process; GO:0009056 catabolic process; GO:0009057 macromolecule catabolic process; GO:0009987 cellular process; GO:0019538 protein metabolic process; GO:0019941 modification-dependent protein catabolic process; GO:0030163 protein catabolic process;…	GO:0005622 intracellular; GO:0005623 cell; GO:0005737 cytoplasm; GO:0005794 Golgi apparatus; GO:0005829 cytosol; GO:0005840 ribosome; GO:0005886 plasma membrane; GO:0005911 cell-cell junction; GO:0009506 plasmodesma; GO:0012505 endomembrane system; GO:0015935 small ribosomal subunit; GO:0016020 membrane; GO:0022626 cytosolic ribosome; GO:0022627 cytosolic small ribosomal subunit; GO:0030054 cell …	J	Ubiquitin/40S ribosomal protein S27a fusion	KOG0004	66	Ubiquitin family; Ribosomal protein S27a	Sc	"RP-S27Ae, RPS27A; small subunit ribosomal protein S27Ae"	K02977	osa03010 Ribosome	Cluster 1	Clustered	48.9616	GO:0003676 nucleic acid binding; GO:0003723 RNA binding; GO:0003729 mRNA binding; GO:0003735 structural constituent of ribosome; GO:0005198 structural molecule activity; GO:0005488 binding; GO:0097159 organic cyclic compound binding; GO:1901363 heterocyclic compound binding;	PF00240; PF01599	mitochondria
HORVU1Hr1G085170.5	60S ribosomal protein L37a	4513.MLOC_38730.1			J	60S ribosomal protein L37	KOG0402	54		Sc	"RP-L37Ae, RPL37A; large subunit ribosomal protein L37Ae"	K02921	osa03010 Ribosome	Cluster 1	Clustered	48.9616			chloroplast
HORVU1Hr1G072060.1	30S ribosomal protein S8	4513.MLOC_38685.1			J	40S ribosomal protein S15/S22	KOG1754	51	Ribosomal protein S8	Sc	"RP-S15Ae, RPS15A; small subunit ribosomal protein S15Ae"	K02957	osa03010 Ribosome	Cluster 1	Clustered	48.9616		PF00410	cytoplasm
HORVU5Hr1G103330.3	40S ribosomal protein S12	4513.MLOC_3723.1			J	40S ribosomal protein S12	KOG3406	52	Ribosomal protein L7Ae/L30e/S12e/Gadd45 family	Sc	"RP-S12e, RPS12; small subunit ribosomal protein S12e"	K02951	osa03010 Ribosome	Cluster 1	Clustered	48.9616		PF01248	cytoplasm
HORVU7Hr1G115780.1	30S ribosomal protein S5	4513.MLOC_36623.1			J	Ribosomal protein S5	KOG2646	56	"Ribosomal protein S5, N-terminal domain; Ribosomal protein S5, C-terminal domain"	Sc	"RP-S5, MRPS5, rpsE; small subunit ribosomal protein S5"	K02988	osa03010 Ribosome	Cluster 1	Clustered	48.9616		PF00333; PF03719	cytoplasm
HORVU6Hr1G070670.1	60S ribosomal protein L31	4513.MLOC_36568.1			J	60S ribosomal protein L31	KOG0893	52		Sc	"RP-L31e, RPL31; large subunit ribosomal protein L31e"	K02910	osa03010 Ribosome	Cluster 1	Clustered	48.9616			nucleus
HORVU4Hr1G075710.1	60S ribosomal protein L4-1	4513.MLOC_34840.2	GO:0002181 cytoplasmic translation; GO:0006412 translation; GO:0006518 peptide metabolic process; GO:0006807 nitrogen compound metabolic process; GO:0008152 metabolic process; GO:0009058 biosynthetic process; GO:0009059 macromolecule biosynthetic process; GO:0009719 response to endogenous stimulus; GO:0009725 response to hormone; GO:0009735 response to cytokinin; GO:0009987 cellular process; GO:0…	GO:0005618 cell wall; GO:0005622 intracellular; GO:0005623 cell; GO:0005634 nucleus; GO:0005730 nucleolus; GO:0005737 cytoplasm; GO:0005773 vacuole; GO:0005774 vacuolar membrane; GO:0005829 cytosol; GO:0005840 ribosome; GO:0005844 polysome; GO:0005886 plasma membrane; GO:0005911 cell-cell junction; GO:0009506 plasmodesma; GO:0009507 chloroplast; GO:0009536 plastid; GO:0015934 large ribosomal subu…	J	Ribosomal protein RPL1/RPL2/RL4L4	KOG1475	55	60S ribosomal protein L4 C-terminal domain	Sc	"RP-L4e, RPL4; large subunit ribosomal protein L4e"	K02930	osa03010 Ribosome	Cluster 1	Clustered	48.9616	GO:0003676 nucleic acid binding; GO:0003723 RNA binding; GO:0003729 mRNA binding; GO:0003735 structural constituent of ribosome; GO:0005198 structural molecule activity; GO:0005488 binding; GO:0097159 organic cyclic compound binding; GO:1901363 heterocyclic compound binding;	PF14374	chloroplast
HORVU1Hr1G021720.1	40S ribosomal protein S4	4513.MLOC_32920.1	GO:0006412 translation; GO:0006518 peptide metabolic process; GO:0006807 nitrogen compound metabolic process; GO:0008152 metabolic process; GO:0009058 biosynthetic process; GO:0009059 macromolecule biosynthetic process; GO:0009987 cellular process; GO:0010467 gene expression; GO:0019538 protein metabolic process; GO:0034641 cellular nitrogen compound metabolic process; GO:0034645 cellular macromo…	GO:0005622 intracellular; GO:0005623 cell; GO:0005737 cytoplasm; GO:0005829 cytosol; GO:0005840 ribosome; GO:0015935 small ribosomal subunit; GO:0022626 cytosolic ribosome; GO:0022627 cytosolic small ribosomal subunit; GO:0032991 macromolecular complex; GO:0043226 organelle; GO:0043228 non-membrane-bounded organelle; GO:0043229 intracellular organelle; GO:0043232 intracellular non-membrane-bounde…	J	40S ribosomal protein S4	KOG0378	53	RS4NT (NUC023) domain; S4 domain	Sc	"RP-S4e, RPS4; small subunit ribosomal protein S4e"	K02987	osa03010 Ribosome	Cluster 1	Clustered	48.9616	GO:0003676 nucleic acid binding; GO:0003723 RNA binding; GO:0003735 structural constituent of ribosome; GO:0005198 structural molecule activity; GO:0005488 binding; GO:0097159 organic cyclic compound binding; GO:1901363 heterocyclic compound binding;	PF08071; PF01479	mitochondria
HORVU7Hr1G104220.3	30S ribosomal protein S11	4513.MLOC_29951.1			J	40S ribosomal protein S14	KOG0407	55		Sc	"RP-S14e, RPS14; small subunit ribosomal protein S14e"	K02955	osa03010 Ribosome	Cluster 1	Clustered	48.9616			cytoplasm
HORVU3Hr1G066430.3	60S ribosomal protein L28-1	4513.MLOC_27966.1	GO:0006412 translation; GO:0006518 peptide metabolic process; GO:0006807 nitrogen compound metabolic process; GO:0008152 metabolic process; GO:0009058 biosynthetic process; GO:0009059 macromolecule biosynthetic process; GO:0009719 response to endogenous stimulus; GO:0009725 response to hormone; GO:0009735 response to cytokinin; GO:0009987 cellular process; GO:0010033 response to organic substance…	GO:0005618 cell wall; GO:0005622 intracellular; GO:0005623 cell; GO:0005737 cytoplasm; GO:0005829 cytosol; GO:0005840 ribosome; GO:0005886 plasma membrane; GO:0005911 cell-cell junction; GO:0009506 plasmodesma; GO:0009507 chloroplast; GO:0009536 plastid; GO:0015934 large ribosomal subunit; GO:0016020 membrane; GO:0022625 cytosolic large ribosomal subunit; GO:0022626 cytosolic ribosome; GO:0030054…	J	60S ribosomal protein L28	KOG3412	50		Sc	"RP-L28e, RPL28; large subunit ribosomal protein L28e"	K02903	osa03010 Ribosome	Cluster 1	Clustered	48.9616	GO:0003735 structural constituent of ribosome; GO:0005198 structural molecule activity;		cytoplasm
HORVU5Hr1G112390.1	30S ribosomal protein S12	4513.MLOC_23693.1			J	40S ribosomal protein S23	KOG1749	53		Sc	"RP-S23e, RPS23; small subunit ribosomal protein S23e"	K02973	osa03010 Ribosome	Cluster 1	Clustered	48.9616			cytoplasm
HORVU7Hr1G002060.1	Ribosomal protein L6 family	4513.MLOC_23107.1			J	60S ribosomal protein L9	KOG3255	52	Ribosomal protein L6	Sc	"RP-L9e, RPL9; large subunit ribosomal protein L9e"	K02940	osa03010 Ribosome	Cluster 1	Clustered	48.9616		PF00347	cytoplasm
HORVU5Hr1G108990.2	60S ribosomal protein L7-4	4513.MLOC_17150.2	"GO:0000463 maturation of LSU-rRNA from tricistronic rRNA transcript (SSU-rRNA, 5.8S rRNA, LSU-rRNA); GO:0000470 maturation of LSU-rRNA; GO:0002181 cytoplasmic translation; GO:0006139 nucleobase-containing compound metabolic process; GO:0006364 rRNA processing; GO:0006396 RNA processing; GO:0006412 translation; GO:0006518 peptide metabolic process; GO:0006725 cellular aromatic compound metabolic …	GO:0005618 cell wall; GO:0005622 intracellular; GO:0005623 cell; GO:0005737 cytoplasm; GO:0005773 vacuole; GO:0005774 vacuolar membrane; GO:0005829 cytosol; GO:0005840 ribosome; GO:0005844 polysome; GO:0005886 plasma membrane; GO:0009507 chloroplast; GO:0009536 plastid; GO:0015934 large ribosomal subunit; GO:0016020 membrane; GO:0022625 cytosolic large ribosomal subunit; GO:0022626 cytosolic ribo…	J	60S ribosomal protein L7	KOG3184	52	Ribosomal L30 N-terminal domain; Ribosomal protein L30p/L7e	Sc	"RP-L7e, RPL7; large subunit ribosomal protein L7e"	K02937	osa03010 Ribosome	Cluster 1	Clustered	48.9616	GO:0003676 nucleic acid binding; GO:0003723 RNA binding; GO:0003729 mRNA binding; GO:0003735 structural constituent of ribosome; GO:0005198 structural molecule activity; GO:0005488 binding; GO:0097159 organic cyclic compound binding; GO:1901363 heterocyclic compound binding;	PF08079; PF00327	cytoplasm
HORVU5Hr1G052240.6	40S ribosomal protein S19	4513.MLOC_15224.1	GO:0000028 ribosomal small subunit assembly; GO:0006996 organelle organization; GO:0009987 cellular process; GO:0016043 cellular component organization; GO:0022607 cellular component assembly; GO:0022613 ribonucleoprotein complex biogenesis; GO:0022618 ribonucleoprotein complex assembly; GO:0034622 cellular macromolecular complex assembly; GO:0042254 ribosome biogenesis; GO:0042255 ribosome assem…	GO:0005622 intracellular; GO:0005623 cell; GO:0005737 cytoplasm; GO:0005829 cytosol; GO:0005840 ribosome; GO:0015935 small ribosomal subunit; GO:0022626 cytosolic ribosome; GO:0022627 cytosolic small ribosomal subunit; GO:0032991 macromolecular complex; GO:0043226 organelle; GO:0043228 non-membrane-bounded organelle; GO:0043229 intracellular organelle; GO:0043232 intracellular non-membrane-bounde…	J	40S ribosomal protein S19	KOG3411	52		Sc	"RP-S19e, RPS19; small subunit ribosomal protein S19e"	K02966	osa03010 Ribosome	Cluster 1	Clustered	48.9616	GO:0003735 structural constituent of ribosome; GO:0005198 structural molecule activity;		cytoplasm
HORVU2Hr1G086390.1	60S ribosomal protein L23A	4513.MLOC_14244.1			J	60s ribosomal protein L23	KOG1751	53		Sc	"RP-L23Ae, RPL23A; large subunit ribosomal protein L23Ae"	K02893	osa03010 Ribosome	Cluster 1	Clustered	48.9616			chloroplast
HORVU6Hr1G009400.2	60S ribosomal protein L13-1	4513.MLOC_13819.1			J	60S Ribosomal protein L13	KOG3295	51		Sc	"RP-L13e, RPL13; large subunit ribosomal protein L13e"	K02873	osa03010 Ribosome	Cluster 1	Clustered	48.9616			chloroplast
HORVU4Hr1G001220.3	40S ribosomal protein S25-4	4513.MLOC_13086.1			J	40S ribosomal protein S25	KOG1767	51		Sc	"RP-S25e, RPS25; small subunit ribosomal protein S25e"	K02975	osa03010 Ribosome	Cluster 1	Clustered	48.9616			nucleus
HORVU5Hr1G081590.1	60S ribosomal protein L44	4513.MLOC_1273.1		GO:0005622 intracellular; GO:0005623 cell; GO:0005737 cytoplasm; GO:0005829 cytosol; GO:0005840 ribosome; GO:0015934 large ribosomal subunit; GO:0022625 cytosolic large ribosomal subunit; GO:0022626 cytosolic ribosome; GO:0032991 macromolecular complex; GO:0043226 organelle; GO:0043228 non-membrane-bounded organelle; GO:0043229 intracellular organelle; GO:0043232 intracellular non-membrane-bounde…	J	60S ribosomal protein L44	KOG3464	50		Sc	"RP-L44e, RPL44; large subunit ribosomal protein L44e"	K02929	osa03010 Ribosome	Cluster 1	Clustered	48.9616	GO:0003735 structural constituent of ribosome; GO:0005198 structural molecule activity;		chloroplast
HORVU5Hr1G075500.3	60S ribosomal protein L32-1	4513.MLOC_12106.1			J	60S ribosomal protein L32	KOG0878	51		Sc	"RP-L32e, RPL32; large subunit ribosomal protein L32e"	K02912	osa03010 Ribosome	Cluster 1	Clustered	48.9616			chloroplast
HORVU3Hr1G026060.1	50S ribosomal protein L5	4513.MLOC_10588.1			J	60S ribosomal protein L11	KOG0397	56	Ribosomal protein L5; ribosomal L5P family C-terminus	Sc	"RP-L11e, RPL11; large subunit ribosomal protein L11e"	K02868	osa03010 Ribosome	Cluster 1	Clustered	48.9616		PF00281; PF00673	cytoplasm
HORVU2Hr1G110120.3	Adenosylhomocysteinase	4513.MLOC_80737.2			H	S-adenosylhomocysteine hydrolase	KOG1370	28	"S-adenosyl-L-homocysteine hydrolase; S-adenosyl-L-homocysteine hydrolase, NAD binding domain"	ST	"E3.3.1.1, ahcY; adenosylhomocysteinase [EC:3.3.1.1]"	K01251	osa00270 Cysteine and methionine metabolism; osa01100 Metabolic pathways		Unclustered	5.66667		PF05221; PF00670	chloroplast
HORVU6Hr1G003470.2	aspartate aminotransferase 1	4513.MLOC_80438.1	GO:0006082 organic acid metabolic process; GO:0006103 2-oxoglutarate metabolic process; GO:0006520 cellular amino acid metabolic process; GO:0006531 aspartate metabolic process; GO:0006536 glutamate metabolic process; GO:0006807 nitrogen compound metabolic process; GO:0008152 metabolic process; GO:0009064 glutamine family amino acid metabolic process; GO:0009066 aspartate family amino acid metabo…	GO:0005622 intracellular; GO:0005623 cell; GO:0005737 cytoplasm; GO:0005739 mitochondrion; GO:0043226 organelle; GO:0043227 membrane-bounded organelle; GO:0043229 intracellular organelle; GO:0043231 intracellular membrane-bounded organelle; GO:0044424 intracellular part; GO:0044444 cytoplasmic part; GO:0044464 cell part;	E	Aspartate aminotransferase/Glutamic oxaloacetic transaminase AAT1/GOT2	KOG1411	33	Aminotransferase class I and II	Sc	"GOT2; aspartate aminotransferase, mitochondrial [EC:2.6.1.1]"	K14455	"osa00220 Arginine biosynthesis; osa00250 Alanine, aspartate and glutamate metabolism; osa00270 Cysteine and methionine metabolism; osa00330 Arginine and proline metabolism; osa00350 Tyrosine metabolism; osa00360 Phenylalanine metabolism; osa00400 Phenylalanine, tyrosine and tryptophan biosynthesis; osa00710 Carbon fixation in photosynthetic organisms; osa00950 Isoquinoline alkaloid biosynthesis;…	Cluster 3	Clustered	9.76285	"GO:0003824 catalytic activity; GO:0004069 L-aspartate:2-oxoglutarate aminotransferase activity; GO:0005488 binding; GO:0005507 copper ion binding; GO:0008483 transaminase activity; GO:0016740 transferase activity; GO:0016769 transferase activity, transferring nitrogenous groups; GO:0043167 ion binding; GO:0043169 cation binding; GO:0046872 metal ion binding; GO:0046914 transition metal ion bindi…	PF00155	chloroplast
HORVU2Hr1G110110.1	serine hydroxymethyltransferase 4	4513.MLOC_80158.1			H	Glycine/serine hydroxymethyltransferase	KOG2467	33	Serine hydroxymethyltransferase	ST	"glyA, SHMT; glycine hydroxymethyltransferase [EC:2.1.2.1]"	K00600	"osa00260 Glycine, serine and threonine metabolism; osa00460 Cyanoamino acid metabolism; osa00630 Glyoxylate and dicarboxylate metabolism; osa00670 One carbon pool by folate; osa01100 Metabolic pathways; osa01110 Biosynthesis of secondary metabolites; osa01200 Carbon metabolism; osa01230 Biosynthesis of amino acids"	Cluster 2	Clustered	11.0857		PF00464	cytoplasm
HORVU7Hr1G073720.5	60S acidic ribosomal protein P0	4513.MLOC_7688.1	GO:0006950 response to stress; GO:0009628 response to abiotic stimulus; GO:0034059 response to anoxia; GO:0036293 response to decreased oxygen levels; GO:0050896 response to stimulus; GO:0070482 response to oxygen levels;	GO:0005622 intracellular; GO:0005623 cell; GO:0005737 cytoplasm; GO:0005829 cytosol; GO:0005840 ribosome; GO:0015934 large ribosomal subunit; GO:0022625 cytosolic large ribosomal subunit; GO:0022626 cytosolic ribosome; GO:0032991 macromolecular complex; GO:0043226 organelle; GO:0043228 non-membrane-bounded organelle; GO:0043229 intracellular organelle; GO:0043232 intracellular non-membrane-bounde…	J	60S acidic ribosomal protein P0	KOG0815	62		Sc	"RP-LP0, RPLP0; large subunit ribosomal protein LP0"	K02941	osa03010 Ribosome	Cluster 1	Clustered	48.9616	GO:0003735 structural constituent of ribosome; GO:0005198 structural molecule activity; GO:0005488 binding; GO:0044877 macromolecular complex binding;		chloroplast
HORVU7Hr1G121700.1	catalase 2	4513.MLOC_76546.1	GO:0000302 response to reactive oxygen species; GO:0001101 response to acid chemical; GO:0006950 response to stress; GO:0006979 response to oxidative stress; GO:0008152 metabolic process; GO:0009056 catabolic process; GO:0009266 response to temperature stimulus; GO:0009409 response to cold; GO:0009410 response to xenobiotic stimulus; GO:0009628 response to abiotic stimulus; GO:0009631 cold acclim…	GO:0005622 intracellular; GO:0005623 cell; GO:0005737 cytoplasm; GO:0005739 mitochondrion; GO:0005777 peroxisome; GO:0042579 microbody; GO:0043226 organelle; GO:0043227 membrane-bounded organelle; GO:0043229 intracellular organelle; GO:0043231 intracellular membrane-bounded organelle; GO:0044424 intracellular part; GO:0044444 cytoplasmic part; GO:0044464 cell part;	P	Catalase	KOG0047	37	Catalase	Sc	"katE, CAT, catB, srpA; catalase [EC:1.11.1.6]"	K03781	osa00380 Tryptophan metabolism; osa00630 Glyoxylate and dicarboxylate metabolism; osa01100 Metabolic pathways; osa01110 Biosynthesis of secondary metabolites; osa01200 Carbon metabolism; osa04016 MAPK signaling pathway - plant; osa04146 Peroxisome	Cluster 2	Clustered	9.89474	"GO:0003824 catalytic activity; GO:0004096 catalase activity; GO:0004601 peroxidase activity; GO:0005488 binding; GO:0016209 antioxidant activity; GO:0016491 oxidoreductase activity; GO:0016684 oxidoreductase activity, acting on peroxide as acceptor; GO:0020037 heme binding; GO:0046906 tetrapyrrole binding; GO:0048037 cofactor binding; GO:0097159 organic cyclic compound binding; GO:1901363 hetero…	PF00199	nucleus
HORVU1Hr1G041250.5	Malate dehydrogenase	4513.MLOC_75045.2	GO:0006082 organic acid metabolic process; GO:0006091 generation of precursor metabolites and energy; GO:0006099 tricarboxylic acid cycle; GO:0006101 citrate metabolic process; GO:0006107 oxaloacetate metabolic process; GO:0006108 malate metabolic process; GO:0006139 nucleobase-containing compound metabolic process; GO:0006725 cellular aromatic compound metabolic process; GO:0006732 coenzyme meta…	GO:0005576 extracellular region; GO:0005622 intracellular; GO:0005623 cell; GO:0005634 nucleus; GO:0005737 cytoplasm; GO:0005773 vacuole; GO:0005774 vacuolar membrane; GO:0005829 cytosol; GO:0005886 plasma membrane; GO:0005911 cell-cell junction; GO:0009506 plasmodesma; GO:0009507 chloroplast; GO:0009532 plastid stroma; GO:0009536 plastid; GO:0009570 chloroplast stroma; GO:0016020 membrane; GO:00…	C	Malate dehydrogenase	KOG1496	31	"lactate/malate dehydrogenase, alpha/beta C-terminal domain"	ST	MDH1; malate dehydrogenase [EC:1.1.1.37]	K00025	osa00020 Citrate cycle (TCA cycle); osa00270 Cysteine and methionine metabolism; osa00620 Pyruvate metabolism; osa00630 Glyoxylate and dicarboxylate metabolism; osa00710 Carbon fixation in photosynthetic organisms; osa01100 Metabolic pathways; osa01110 Biosynthesis of secondary metabolites; osa01200 Carbon metabolism	Cluster 2	Clustered	10.7029	"GO:0003824 catalytic activity; GO:0016491 oxidoreductase activity; GO:0016614 oxidoreductase activity, acting on CH-OH group of donors; GO:0016615 malate dehydrogenase activity; GO:0016616 oxidoreductase activity, acting on the CH-OH group of donors, NAD or NADP as acceptor; GO:0030060 L-malate dehydrogenase activity;"	PF02866	cytoplasm
HORVU3Hr1G088540.1	fructose-bisphosphate aldolase 2	4513.MLOC_73299.1	GO:0005975 carbohydrate metabolic process; GO:0005984 disaccharide metabolic process; GO:0005985 sucrose metabolic process; GO:0005986 sucrose biosynthetic process; GO:0005996 monosaccharide metabolic process; GO:0006006 glucose metabolic process; GO:0006082 organic acid metabolic process; GO:0006090 pyruvate metabolic process; GO:0006091 generation of precursor metabolites and energy; GO:0006094…	GO:0005622 intracellular; GO:0005623 cell; GO:0005737 cytoplasm; GO:0005829 cytosol; GO:0044424 intracellular part; GO:0044444 cytoplasmic part; GO:0044464 cell part;	G	Fructose-biphosphate aldolase	KOG1557	27	Fructose-bisphosphate aldolase class-I	ST	"ALDO; fructose-bisphosphate aldolase, class I [EC:4.1.2.13]"	K01623	osa00010 Glycolysis / Gluconeogenesis; osa00030 Pentose phosphate pathway; osa00051 Fructose and mannose metabolism; osa00710 Carbon fixation in photosynthetic organisms; osa01100 Metabolic pathways; osa01110 Biosynthesis of secondary metabolites; osa01200 Carbon metabolism; osa01230 Biosynthesis of amino acids	Cluster 3	Clustered	8.56842	GO:0003824 catalytic activity; GO:0004332 fructose-bisphosphate aldolase activity; GO:0016829 lyase activity; GO:0016830 carbon-carbon lyase activity; GO:0016832 aldehyde-lyase activity;	PF00274	chloroplast
HORVU6Hr1G054520.3	glyceraldehyde-3-phosphate dehydrogenase C2	4513.MLOC_72170.2	GO:0006950 response to stress; GO:0008152 metabolic process; GO:0009266 response to temperature stimulus; GO:0009408 response to heat; GO:0009628 response to abiotic stimulus; GO:0034059 response to anoxia; GO:0036293 response to decreased oxygen levels; GO:0050896 response to stimulus; GO:0055114 oxidation-reduction process; GO:0070482 response to oxygen levels;	GO:0032991 macromolecular complex;	G	Glyceraldehyde 3-phosphate dehydrogenase	KOG0657	26	"Glyceraldehyde 3-phosphate dehydrogenase, NAD binding domain; Glyceraldehyde 3-phosphate dehydrogenase, C-terminal domain"	ST	"GAPDH, gapA; glyceraldehyde 3-phosphate dehydrogenase [EC:1.2.1.12]"	K00134	osa00010 Glycolysis / Gluconeogenesis; osa00710 Carbon fixation in photosynthetic organisms; osa01100 Metabolic pathways; osa01110 Biosynthesis of secondary metabolites; osa01200 Carbon metabolism; osa01230 Biosynthesis of amino acids	Cluster 2	Clustered	11.7363	"GO:0000166 nucleotide binding; GO:0003824 catalytic activity; GO:0004365 glyceraldehyde-3-phosphate dehydrogenase (NAD+) (phosphorylating) activity; GO:0005488 binding; GO:0016491 oxidoreductase activity; GO:0016620 oxidoreductase activity, acting on the aldehyde or oxo group of donors, NAD or NADP as acceptor; GO:0016903 oxidoreductase activity, acting on the aldehyde or oxo group of donors; GO…	PF00044; PF02800	cytoplasm
HORVU5Hr1G043190.2	2-isopropylmalate synthase 1	4513.MLOC_69804.2	GO:0001101 response to acid chemical; GO:0006082 organic acid metabolic process; GO:0006520 cellular amino acid metabolic process; GO:0006551 leucine metabolic process; GO:0006790 sulfur compound metabolic process; GO:0006807 nitrogen compound metabolic process; GO:0006950 response to stress; GO:0008152 metabolic process; GO:0008652 cellular amino acid biosynthetic process; GO:0009058 biosyntheti…	GO:0005622 intracellular; GO:0005623 cell; GO:0005737 cytoplasm; GO:0009507 chloroplast; GO:0009526 plastid envelope; GO:0009532 plastid stroma; GO:0009536 plastid; GO:0009570 chloroplast stroma; GO:0009941 chloroplast envelope; GO:0031967 organelle envelope; GO:0031975 envelope; GO:0043226 organelle; GO:0043227 membrane-bounded organelle; GO:0043229 intracellular organelle; GO:0043231 intracellu…	E	Alpha-isopropylmalate synthase/homocitrate synthase	KOG2367	15	HMGL-like; LeuA allosteric (dimerisation) domain	ST	"leuA, IMS; 2-isopropylmalate synthase [EC:2.3.3.13]"	K01649	"osa00290 Valine, leucine and isoleucine biosynthesis; osa00620 Pyruvate metabolism; osa01100 Metabolic pathways; osa01110 Biosynthesis of secondary metabolites; osa01210 2-Oxocarboxylic acid metabolism; osa01230 Biosynthesis of amino acids"	Cluster 8	Seed	6.98182	"GO:0003824 catalytic activity; GO:0003852 2-isopropylmalate synthase activity; GO:0010177 2-(2'-methylthio)ethylmalate synthase activity; GO:0016740 transferase activity; GO:0016746 transferase activity, transferring acyl groups; GO:0046912 transferase activity, transferring acyl groups, acyl groups converted into alkyl on transfer;"	PF00682; PF08502	chloroplast
HORVU3Hr1G059060.2	Isocitrate dehydrogenase [NADP]	4513.MLOC_69600.1			C	NADP-dependent isocitrate dehydrogenase	KOG1526	39	Isocitrate/isopropylmalate dehydrogenase	ST	"IDH1, IDH2, icd; isocitrate dehydrogenase [EC:1.1.1.42]"	K00031	osa00020 Citrate cycle (TCA cycle); osa00480 Glutathione metabolism; osa01100 Metabolic pathways; osa01110 Biosynthesis of secondary metabolites; osa01200 Carbon metabolism; osa01210 2-Oxocarboxylic acid metabolism; osa01230 Biosynthesis of amino acids; osa04146 Peroxisome	Cluster 2	Clustered	10.5238		PF00180	chloroplast
HORVU5Hr1G104700.3	glutamate dehydrogenase 1	4513.MLOC_69020.1	GO:0006807 nitrogen compound metabolic process; GO:0006950 response to stress; GO:0006970 response to osmotic stress; GO:0006995 cellular response to nitrogen starvation; GO:0007154 cell communication; GO:0008152 metabolic process; GO:0009267 cellular response to starvation; GO:0009314 response to radiation; GO:0009416 response to light stimulus; GO:0009605 response to external stimulus; GO:00096…	GO:0005622 intracellular; GO:0005623 cell; GO:0005737 cytoplasm; GO:0005739 mitochondrion; GO:0043226 organelle; GO:0043227 membrane-bounded organelle; GO:0043229 intracellular organelle; GO:0043231 intracellular membrane-bounded organelle; GO:0044424 intracellular part; GO:0044444 cytoplasmic part; GO:0044464 cell part;	E	Glutamate/leucine/phenylalanine/valine dehydrogenases	KOG2250	34	"Glu/Leu/Phe/Val dehydrogenase, dimerisation domain; Glutamate/Leucine/Phenylalanine/Valine dehydrogenase"	Sc	"GLUD1_2, gdhA; glutamate dehydrogenase (NAD(P)+) [EC:1.4.1.3]"	K00261	"osa00220 Arginine biosynthesis; osa00250 Alanine, aspartate and glutamate metabolism; osa00910 Nitrogen metabolism; osa01100 Metabolic pathways; osa01200 Carbon metabolism"	Cluster 2	Clustered	10.6053	"GO:0000166 nucleotide binding; GO:0003824 catalytic activity; GO:0004353 glutamate dehydrogenase [NAD(P)+] activity; GO:0005488 binding; GO:0005507 copper ion binding; GO:0005524 ATP binding; GO:0008144 drug binding; GO:0008270 zinc ion binding; GO:0016491 oxidoreductase activity; GO:0016638 oxidoreductase activity, acting on the CH-NH2 group of donors; GO:0016639 oxidoreductase activity, acting…	PF02812; PF00208	mitochondria
HORVU2Hr1G103130.3	Aminomethyltransferase	4513.MLOC_67220.1			E	Aminomethyl transferase	KOG2770	35	Aminomethyltransferase folate-binding domain; Glycine cleavage T-protein C-terminal barrel domain	Sc	"gcvT, AMT; aminomethyltransferase [EC:2.1.2.10]"	K00605	"osa00260 Glycine, serine and threonine metabolism; osa00630 Glyoxylate and dicarboxylate metabolism; osa00670 One carbon pool by folate; osa01100 Metabolic pathways; osa01110 Biosynthesis of secondary metabolites; osa01200 Carbon metabolism"	Cluster 3	Clustered	8.12308		PF01571; PF08669	cytoplasm
HORVU6Hr1G031830.4	phosphoglycerate kinase	4513.MLOC_67009.1		GO:0005622 intracellular; GO:0005623 cell; GO:0005737 cytoplasm; GO:0044424 intracellular part; GO:0044464 cell part;	G	3-phosphoglycerate kinase	KOG1367	38	Phosphoglycerate kinase	ST	"PGK, pgk; phosphoglycerate kinase [EC:2.7.2.3]"	K00927	osa00010 Glycolysis / Gluconeogenesis; osa00710 Carbon fixation in photosynthetic organisms; osa01100 Metabolic pathways; osa01110 Biosynthesis of secondary metabolites; osa01200 Carbon metabolism; osa01230 Biosynthesis of amino acids	Cluster 3	Seed	9.78947		PF00162	chloroplast
HORVU1Hr1G024710.2	60S ribosomal protein L10-2	4513.MLOC_66332.1	GO:0000027 ribosomal large subunit assembly; GO:0002252 immune effector process; GO:0002376 immune system process; GO:0006412 translation; GO:0006518 peptide metabolic process; GO:0006807 nitrogen compound metabolic process; GO:0006950 response to stress; GO:0006952 defense response; GO:0006996 organelle organization; GO:0008152 metabolic process; GO:0009058 biosynthetic process; GO:0009059 macro…	GO:0005622 intracellular; GO:0005623 cell; GO:0005634 nucleus; GO:0005730 nucleolus; GO:0005737 cytoplasm; GO:0005773 vacuole; GO:0005774 vacuolar membrane; GO:0005829 cytosol; GO:0005840 ribosome; GO:0005844 polysome; GO:0009507 chloroplast; GO:0009526 plastid envelope; GO:0009536 plastid; GO:0009941 chloroplast envelope; GO:0015934 large ribosomal subunit; GO:0016020 membrane; GO:0022625 cytoso…	J	60s ribosomal protein L10	KOG0857	54		Sc	"RP-L10e, RPL10; large subunit ribosomal protein L10e"	K02866	osa03010 Ribosome	Cluster 1	Clustered	48.9616	GO:0003676 nucleic acid binding; GO:0003723 RNA binding; GO:0003729 mRNA binding; GO:0003735 structural constituent of ribosome; GO:0005198 structural molecule activity; GO:0005488 binding; GO:0097159 organic cyclic compound binding; GO:1901363 heterocyclic compound binding;		chloroplast
HORVU7Hr1G040550.1	Pyrophosphate--fructose 6-phosphate 1-phosphotransferase	4513.MLOC_65749.2	GO:0000003 reproduction; GO:0003006 developmental process involved in reproduction; GO:0005975 carbohydrate metabolic process; GO:0006793 phosphorus metabolic process; GO:0006796 phosphate-containing compound metabolic process; GO:0007275 multicellular organism development; GO:0008152 metabolic process; GO:0009719 response to endogenous stimulus; GO:0009725 response to hormone; GO:0009735 respons…	GO:0005618 cell wall; GO:0005622 intracellular; GO:0005623 cell; GO:0005737 cytoplasm; GO:0005829 cytosol; GO:0016020 membrane; GO:0030312 external encapsulating structure; GO:0044424 intracellular part; GO:0044444 cytoplasmic part; GO:0044464 cell part; GO:0071944 cell periphery;	G	Pyrophosphate-dependent phosphofructo-1-kinase	KOG2440	13	Phosphofructokinase	ST	"pfp, PFP; diphosphate-dependent phosphofructokinase [EC:2.7.1.90]"	K00895	osa00010 Glycolysis / Gluconeogenesis; osa00030 Pentose phosphate pathway; osa00051 Fructose and mannose metabolism; osa01100 Metabolic pathways; osa01110 Biosynthesis of secondary metabolites	Cluster 3	Clustered	8.59091	"GO:0003824 catalytic activity; GO:0008443 phosphofructokinase activity; GO:0016301 kinase activity; GO:0016740 transferase activity; GO:0016772 transferase activity, transferring phosphorus-containing groups; GO:0016773 phosphotransferase activity, alcohol group as acceptor; GO:0019200 carbohydrate kinase activity; GO:0047334 diphosphate-fructose-6-phosphate 1-phosphotransferase activity;"	PF00365	mitochondria
HORVU6Hr1G091950.9	Aconitate hydratase 1	4513.MLOC_65580.3			AJ	RNA-binding translational regulator IRP (aconitase superfamily)	KOG0452	16	Aconitase C-terminal domain	ST	"ACO, acnA; aconitate hydratase [EC:4.2.1.3]"	K01681	osa00020 Citrate cycle (TCA cycle); osa00630 Glyoxylate and dicarboxylate metabolism; osa01100 Metabolic pathways; osa01110 Biosynthesis of secondary metabolites; osa01200 Carbon metabolism; osa01210 2-Oxocarboxylic acid metabolism; osa01230 Biosynthesis of amino acids	Cluster 8	Clustered	6.78788		PF00694	cytoplasm
HORVU6Hr1G015500.1	L-lactate dehydrogenase A	4513.MLOC_62815.3			C	Lactate dehydrogenase	KOG1495	34	"lactate/malate dehydrogenase, alpha/beta C-terminal domain"	ST	"LDH, ldh; L-lactate dehydrogenase [EC:1.1.1.27]"	K00016	osa00010 Glycolysis / Gluconeogenesis; osa00270 Cysteine and methionine metabolism; osa00620 Pyruvate metabolism; osa00640 Propanoate metabolism; osa01100 Metabolic pathways; osa01110 Biosynthesis of secondary metabolites	Cluster 2	Clustered	10.6476		PF02866	cytoplasm
HORVU6Hr1G031480.15	Aldehyde dehydrogenase family 2 member C4	4513.MLOC_62667.3	GO:0001505 regulation of neurotransmitter levels; GO:0006082 organic acid metabolic process; GO:0006105 succinate metabolic process; GO:0006520 cellular amino acid metabolic process; GO:0006536 glutamate metabolic process; GO:0006538 glutamate catabolic process; GO:0006540 glutamate decarboxylation to succinate; GO:0006807 nitrogen compound metabolic process; GO:0008152 metabolic process; GO:0009…	GO:0005622 intracellular; GO:0005623 cell; GO:0005737 cytoplasm; GO:0005739 mitochondrion; GO:0005759 mitochondrial matrix; GO:0031974 membrane-enclosed lumen; GO:0043226 organelle; GO:0043227 membrane-bounded organelle; GO:0043229 intracellular organelle; GO:0043231 intracellular membrane-bounded organelle; GO:0043233 organelle lumen; GO:0044422 organelle part; GO:0044424 intracellular part; GO:…	C	Aldehyde dehydrogenase	KOG2451	35		Sc	"SSADH; succinate-semialdehyde dehydrogenase, mitochondrial [EC:1.2.1.24]"	K17761	"osa00250 Alanine, aspartate and glutamate metabolism; osa00650 Butanoate metabolism; osa01100 Metabolic pathways"	Cluster 2	Clustered	11.2121	"GO:0000166 nucleotide binding; GO:0003824 catalytic activity; GO:0004777 succinate-semialdehyde dehydrogenase (NAD+) activity; GO:0005488 binding; GO:0016491 oxidoreductase activity; GO:0016620 oxidoreductase activity, acting on the aldehyde or oxo group of donors, NAD or NADP as acceptor; GO:0016903 oxidoreductase activity, acting on the aldehyde or oxo group of donors; GO:0036094 small molecul…		chloroplast
HORVU4Hr1G007620.2	phosphoglucomutase	4513.MLOC_62030.2	GO:0000271 polysaccharide biosynthetic process; GO:0005975 carbohydrate metabolic process; GO:0005976 polysaccharide metabolic process; GO:0005977 glycogen metabolic process; GO:0005978 glycogen biosynthetic process; GO:0005982 starch metabolic process; GO:0005996 monosaccharide metabolic process; GO:0006006 glucose metabolic process; GO:0006012 galactose metabolic process; GO:0006073 cellular gl…	GO:0005622 intracellular; GO:0005623 cell; GO:0005634 nucleus; GO:0005737 cytoplasm; GO:0005829 cytosol; GO:0005886 plasma membrane; GO:0009507 chloroplast; GO:0009526 plastid envelope; GO:0009532 plastid stroma; GO:0009536 plastid; GO:0009570 chloroplast stroma; GO:0010319 stromule; GO:0016020 membrane; GO:0031967 organelle envelope; GO:0031975 envelope; GO:0043226 organelle; GO:0043227 membrane…	G	Phosphoglucomutase	KOG0625	43	"Phosphoglucomutase/phosphomannomutase, alpha/beta/alpha domain I; Phosphoglucomutase/phosphomannomutase, alpha/beta/alpha domain II; Phosphoglucomutase/phosphomannomutase, alpha/beta/alpha domain III"	ST	pgm; phosphoglucomutase [EC:5.4.2.2]	K01835	osa00010 Glycolysis / Gluconeogenesis; osa00030 Pentose phosphate pathway; osa00052 Galactose metabolism; osa00230 Purine metabolism; osa00500 Starch and sucrose metabolism; osa00520 Amino sugar and nucleotide sugar metabolism; osa01100 Metabolic pathways; osa01110 Biosynthesis of secondary metabolites	Cluster 2	Clustered	11.0119	"GO:0003824 catalytic activity; GO:0004614 phosphoglucomutase activity; GO:0016853 isomerase activity; GO:0016866 intramolecular transferase activity; GO:0016868 intramolecular transferase activity, phosphotransferases;"	PF02878; PF02879; PF02880	chloroplast
HORVU6Hr1G070270.5	ATP-dependent 6-phosphofructokinase 7	4513.MLOC_60124.3			G	Pyrophosphate-dependent phosphofructo-1-kinase	KOG2440	12	Phosphofructokinase	ST	"pfp, PFP; diphosphate-dependent phosphofructokinase [EC:2.7.1.90]"	K00895	osa00010 Glycolysis / Gluconeogenesis; osa00030 Pentose phosphate pathway; osa00051 Fructose and mannose metabolism; osa01100 Metabolic pathways; osa01110 Biosynthesis of secondary metabolites	Cluster 3	Clustered	8.59091		PF00365	chloroplast
HORVU7Hr1G109770.1	V-type ATP synthase alpha chain	4513.MLOC_59546.1	GO:0006810 transport; GO:0006811 ion transport; GO:0006812 cation transport; GO:0006950 response to stress; GO:0006970 response to osmotic stress; GO:0006996 organelle organization; GO:0007030 Golgi organization; GO:0007275 multicellular organism development; GO:0009555 pollen development; GO:0009628 response to abiotic stimulus; GO:0009651 response to salt stress; GO:0009987 cellular process; GO…	GO:0000325 plant-type vacuole; GO:0005576 extracellular region; GO:0005618 cell wall; GO:0005622 intracellular; GO:0005623 cell; GO:0005737 cytoplasm; GO:0005773 vacuole; GO:0005774 vacuolar membrane; GO:0005794 Golgi apparatus; GO:0005886 plasma membrane; GO:0005911 cell-cell junction; GO:0009506 plasmodesma; GO:0009507 chloroplast; GO:0009526 plastid envelope; GO:0009536 plastid; GO:0009941 chl…	C	"Vacuolar H+-ATPase V1 sector, subunit A"	KOG1352	13	"ATP synthase alpha/beta family, beta-barrel domain; ATP synthase alpha/beta family, nucleotide-binding domain"	ST	"ATPeV1A, ATP6A; V-type H+-transporting ATPase subunit A [EC:3.6.3.14]"	K02145	osa00190 Oxidative phosphorylation; osa01100 Metabolic pathways; osa04145 Phagosome	Cluster 5	Clustered	3.42857	"GO:0002020 protease binding; GO:0003824 catalytic activity; GO:0005215 transporter activity; GO:0005488 binding; GO:0005515 protein binding; GO:0008324 cation transmembrane transporter activity; GO:0015075 ion transmembrane transporter activity; GO:0015077 monovalent inorganic cation transmembrane transporter activity; GO:0015078 hydrogen ion transmembrane transporter activity; GO:0015318 inorga…	PF02874; PF00006	nucleus
HORVU4Hr1G011500.1	serine hydroxymethyltransferase 2	4513.MLOC_59370.2	GO:0001505 regulation of neurotransmitter levels; GO:0002376 immune system process; GO:0006082 organic acid metabolic process; GO:0006520 cellular amino acid metabolic process; GO:0006544 glycine metabolic process; GO:0006563 L-serine metabolic process; GO:0006807 nitrogen compound metabolic process; GO:0006950 response to stress; GO:0006952 defense response; GO:0006955 immune response; GO:000762…	GO:0005576 extracellular region; GO:0005622 intracellular; GO:0005623 cell; GO:0005634 nucleus; GO:0005737 cytoplasm; GO:0005739 mitochondrion; GO:0005759 mitochondrial matrix; GO:0005829 cytosol; GO:0005840 ribosome; GO:0005886 plasma membrane; GO:0009507 chloroplast; GO:0009526 plastid envelope; GO:0009532 plastid stroma; GO:0009534 chloroplast thylakoid; GO:0009536 plastid; GO:0009570 chloropl…	H	Glycine/serine hydroxymethyltransferase	KOG2467	37	Serine hydroxymethyltransferase	Sc	"glyA, SHMT; glycine hydroxymethyltransferase [EC:2.1.2.1]"	K00600	"osa00260 Glycine, serine and threonine metabolism; osa00460 Cyanoamino acid metabolism; osa00630 Glyoxylate and dicarboxylate metabolism; osa00670 One carbon pool by folate; osa01100 Metabolic pathways; osa01110 Biosynthesis of secondary metabolites; osa01200 Carbon metabolism; osa01230 Biosynthesis of amino acids"	Cluster 3	Clustered	9.37143	"GO:0003676 nucleic acid binding; GO:0003723 RNA binding; GO:0003727 single-stranded RNA binding; GO:0003824 catalytic activity; GO:0004372 glycine hydroxymethyltransferase activity; GO:0005488 binding; GO:0008187 poly-pyrimidine tract binding; GO:0008266 poly(U) RNA binding; GO:0016740 transferase activity; GO:0016741 transferase activity, transferring one-carbon groups; GO:0016742 hydroxymethyl…	PF00464	mitochondria
HORVU3Hr1G049610.1	Carbamoyl-phosphate synthase large chain	4513.MLOC_5725.1	GO:0000050 urea cycle; GO:0006082 organic acid metabolic process; GO:0006520 cellular amino acid metabolic process; GO:0006525 arginine metabolic process; GO:0006526 arginine biosynthetic process; GO:0006807 nitrogen compound metabolic process; GO:0006950 response to stress; GO:0007154 cell communication; GO:0008152 metabolic process; GO:0008652 cellular amino acid biosynthetic process; GO:000905…	GO:0005622 intracellular; GO:0005623 cell; GO:0005737 cytoplasm; GO:0005951 carbamoyl-phosphate synthase complex; GO:0009507 chloroplast; GO:0009532 plastid stroma; GO:0009536 plastid; GO:0009570 chloroplast stroma; GO:0016020 membrane; GO:0032991 macromolecular complex; GO:0043226 organelle; GO:0043227 membrane-bounded organelle; GO:0043229 intracellular organelle; GO:0043231 intracellular membr…	F	"Multifunctional pyrimidine synthesis protein CAD (includes carbamoyl-phophate synthetase, aspartate transcarbamylase, and glutamine amidotransferase)"	KOG0370	21	"Carbamoyl-phosphate synthase L chain, ATP binding domain; Carbamoyl-phosphate synthetase large chain, oligomerisation domain; MGS-like domain"	ST	"carB, CPA2; carbamoyl-phosphate synthase large subunit [EC:6.3.5.5]"	K01955	"osa00240 Pyrimidine metabolism; osa00250 Alanine, aspartate and glutamate metabolism; osa01100 Metabolic pathways"	Cluster 3	Clustered	9.71667	"GO:0003824 catalytic activity; GO:0004087 carbamoyl-phosphate synthase (ammonia) activity; GO:0004088 carbamoyl-phosphate synthase (glutamine-hydrolyzing) activity; GO:0016874 ligase activity; GO:0016879 ligase activity, forming carbon-nitrogen bonds; GO:0016884 carbon-nitrogen ligase activity, with glutamine as amido-N-donor;"	PF02786; PF02787; PF02142	chloroplast
HORVU3Hr1G070300.2	ATP-dependent 6-phosphofructokinase 3	4513.MLOC_55468.2			G	Pyrophosphate-dependent phosphofructo-1-kinase	KOG2440	13	Phosphofructokinase	ST	"pfkA, PFK; 6-phosphofructokinase 1 [EC:2.7.1.11]"	K00850	osa00010 Glycolysis / Gluconeogenesis; osa00030 Pentose phosphate pathway; osa00051 Fructose and mannose metabolism; osa00052 Galactose metabolism; osa01100 Metabolic pathways; osa01110 Biosynthesis of secondary metabolites; osa01200 Carbon metabolism; osa01230 Biosynthesis of amino acids; osa03018 RNA degradation		Unclustered	7.56364		PF00365	chloroplast
HORVU5Hr1G058950.3	enolase 1	4513.MLOC_54750.5	GO:0000902 cell morphogenesis; GO:0000904 cell morphogenesis involved in differentiation; GO:0009653 anatomical structure morphogenesis; GO:0009719 response to endogenous stimulus; GO:0009725 response to hormone; GO:0009735 response to cytokinin; GO:0009888 tissue development; GO:0009987 cellular process; GO:0010026 trichome differentiation; GO:0010033 response to organic substance; GO:0010090 tr…	GO:0005622 intracellular; GO:0005623 cell; GO:0005737 cytoplasm; GO:0009507 chloroplast; GO:0009532 plastid stroma; GO:0009536 plastid; GO:0009570 chloroplast stroma; GO:0043226 organelle; GO:0043227 membrane-bounded organelle; GO:0043229 intracellular organelle; GO:0043231 intracellular membrane-bounded organelle; GO:0044422 organelle part; GO:0044424 intracellular part; GO:0044434 chloroplast p…	G	Enolase	KOG2670	31	"Enolase, N-terminal domain; Enolase, C-terminal TIM barrel domain"	ST	"ENO, eno; enolase [EC:4.2.1.11]"	K01689	osa00010 Glycolysis / Gluconeogenesis; osa01100 Metabolic pathways; osa01110 Biosynthesis of secondary metabolites; osa01200 Carbon metabolism; osa01230 Biosynthesis of amino acids; osa03018 RNA degradation	Cluster 2	Clustered	11.7363	GO:0003824 catalytic activity; GO:0004634 phosphopyruvate hydratase activity; GO:0016829 lyase activity; GO:0016835 carbon-oxygen lyase activity; GO:0016836 hydro-lyase activity;	PF03952; PF00113	chloroplast
HORVU1Hr1G075680.2	hexokinase 1	4513.MLOC_53317.2	GO:0001678 cellular glucose homeostasis; GO:0005975 carbohydrate metabolic process; GO:0006082 organic acid metabolic process; GO:0006090 pyruvate metabolic process; GO:0006091 generation of precursor metabolites and energy; GO:0006096 glycolytic process; GO:0006139 nucleobase-containing compound metabolic process; GO:0006163 purine nucleotide metabolic process; GO:0006164 purine nucleotide biosy…	GO:0005622 intracellular; GO:0005623 cell; GO:0005737 cytoplasm; GO:0005739 mitochondrion; GO:0005829 cytosol; GO:0043226 organelle; GO:0043227 membrane-bounded organelle; GO:0043229 intracellular organelle; GO:0043231 intracellular membrane-bounded organelle; GO:0044424 intracellular part; GO:0044444 cytoplasmic part; GO:0044464 cell part;	G	Hexokinase	KOG1369	15	Hexokinase; Hexokinase	ST	HK; hexokinase [EC:2.7.1.1]	K00844	osa00010 Glycolysis / Gluconeogenesis; osa00051 Fructose and mannose metabolism; osa00052 Galactose metabolism; osa00500 Starch and sucrose metabolism; osa00520 Amino sugar and nucleotide sugar metabolism; osa01100 Metabolic pathways; osa01110 Biosynthesis of secondary metabolites; osa01200 Carbon metabolism	Cluster 3	Clustered	7.91209	"GO:0003824 catalytic activity; GO:0004340 glucokinase activity; GO:0004396 hexokinase activity; GO:0008865 fructokinase activity; GO:0016301 kinase activity; GO:0016740 transferase activity; GO:0016772 transferase activity, transferring phosphorus-containing groups; GO:0016773 phosphotransferase activity, alcohol group as acceptor; GO:0019158 mannokinase activity; GO:0019200 carbohydrate kinase …	PF00349; PF03727	chloroplast
HORVU3Hr1G080530.5	"Phosphoglycerate mutase, 2,3-bisphosphoglycerate-independent"	4513.MLOC_52687.1		GO:0005622 intracellular; GO:0005623 cell; GO:0005737 cytoplasm; GO:0044424 intracellular part; GO:0044464 cell part;	G	Phosphoglycerate mutase	KOG4513	13	BPG-independent PGAM N-terminus (iPGM_N)	ST	"gpmI; 2,3-bisphosphoglycerate-independent phosphoglycerate mutase [EC:5.4.2.12]"	K15633	"osa00010 Glycolysis / Gluconeogenesis; osa00260 Glycine, serine and threonine metabolism; osa01100 Metabolic pathways; osa01110 Biosynthesis of secondary metabolites; osa01200 Carbon metabolism; osa01230 Biosynthesis of amino acids"	Cluster 2	Clustered	11		PF06415	mitochondria
HORVU7Hr1G075250.1	40S ribosomal protein S13-1	4513.MLOC_52545.1	GO:0000278 mitotic cell cycle; GO:0000281 mitotic cytokinesis; GO:0000902 cell morphogenesis; GO:0000904 cell morphogenesis involved in differentiation; GO:0000910 cytokinesis; GO:0000911 cytokinesis by cell plate formation; GO:0006412 translation; GO:0006518 peptide metabolic process; GO:0006807 nitrogen compound metabolic process; GO:0007049 cell cycle; GO:0007275 multicellular organism develop…	GO:0005618 cell wall; GO:0005622 intracellular; GO:0005623 cell; GO:0005634 nucleus; GO:0005730 nucleolus; GO:0005737 cytoplasm; GO:0005783 endoplasmic reticulum; GO:0005829 cytosol; GO:0005840 ribosome; GO:0009507 chloroplast; GO:0009536 plastid; GO:0012505 endomembrane system; GO:0015935 small ribosomal subunit; GO:0016020 membrane; GO:0022626 cytosolic ribosome; GO:0022627 cytosolic small ribo…	J	40S ribosomal protein S13	KOG0400	56	Ribosomal S13/S15 N-terminal domain; Ribosomal protein S15	Sc	"RP-S13e, RPS13; small subunit ribosomal protein S13e"	K02953	osa03010 Ribosome	Cluster 1	Clustered	48.9616	GO:0003676 nucleic acid binding; GO:0003723 RNA binding; GO:0003735 structural constituent of ribosome; GO:0005198 structural molecule activity; GO:0005488 binding; GO:0019843 rRNA binding; GO:0070181 small ribosomal subunit rRNA binding; GO:0097159 organic cyclic compound binding; GO:1901363 heterocyclic compound binding;	PF08069; PF00312	mitochondria
HORVU5Hr1G109910.2	30S ribosomal protein S5	4513.MLOC_43947.1			J	40S ribosomal protein S2/30S ribosomal protein S5	KOG0877	56	"Ribosomal protein S5, N-terminal domain; Ribosomal protein S5, C-terminal domain"	Sc	"RP-S2e, RPS2; small subunit ribosomal protein S2e"	K02981	osa03010 Ribosome	Cluster 1	Clustered	48.9616		PF00333; PF03719	chloroplast
HORVU1Hr1G055440.1	Nucleoside diphosphate kinase family protein	4513.MLOC_43889.4	GO:0000302 response to reactive oxygen species; GO:0006139 nucleobase-containing compound metabolic process; GO:0006165 nucleoside diphosphate phosphorylation; GO:0006725 cellular aromatic compound metabolic process; GO:0006753 nucleoside phosphate metabolic process; GO:0006793 phosphorus metabolic process; GO:0006796 phosphate-containing compound metabolic process; GO:0006807 nitrogen compound m…	GO:0005622 intracellular; GO:0005623 cell; GO:0044464 cell part;	F	Nucleoside diphosphate kinase	KOG0888	28	Nucleoside diphosphate kinase	all	"ndk, NME; nucleoside-diphosphate kinase [EC:2.7.4.6]"	K00940	osa00230 Purine metabolism; osa00240 Pyrimidine metabolism; osa01100 Metabolic pathways; osa01110 Biosynthesis of secondary metabolites; osa04016 MAPK signaling pathway - plant	Cluster 7	Clustered	3.61438	"GO:0003824 catalytic activity; GO:0004550 nucleoside diphosphate kinase activity; GO:0016301 kinase activity; GO:0016740 transferase activity; GO:0016772 transferase activity, transferring phosphorus-containing groups; GO:0016776 phosphotransferase activity, phosphate group as acceptor; GO:0019205 nucleobase-containing compound kinase activity;"	PF00334	cytoplasm
HORVU3Hr1G106720.2	Pyrroline-5-carboxylate reductase	4513.MLOC_43555.1	GO:0006950 response to stress; GO:0006970 response to osmotic stress; GO:0008152 metabolic process; GO:0009266 response to temperature stimulus; GO:0009408 response to heat; GO:0009628 response to abiotic stimulus; GO:0009651 response to salt stress; GO:0050896 response to stimulus; GO:0055114 oxidation-reduction process;	GO:0005618 cell wall; GO:0005622 intracellular; GO:0005623 cell; GO:0005737 cytoplasm; GO:0030312 external encapsulating structure; GO:0044424 intracellular part; GO:0044464 cell part; GO:0071944 cell periphery;	E	Pyrroline-5-carboxylate reductase	KOG3124	30		ST	proC; pyrroline-5-carboxylate reductase [EC:1.5.1.2]	K00286	osa00330 Arginine and proline metabolism; osa01100 Metabolic pathways; osa01110 Biosynthesis of secondary metabolites; osa01230 Biosynthesis of amino acids	Cluster 2	Clustered	11.4706	"GO:0003824 catalytic activity; GO:0004735 pyrroline-5-carboxylate reductase activity; GO:0016491 oxidoreductase activity; GO:0016645 oxidoreductase activity, acting on the CH-NH group of donors; GO:0016646 oxidoreductase activity, acting on the CH-NH group of donors, NAD or NADP as acceptor;"		chloroplast
HORVU1Hr1G080320.2	aldehyde dehydrogenase 12A1	4513.MLOC_4273.2	GO:0006082 organic acid metabolic process; GO:0006520 cellular amino acid metabolic process; GO:0006536 glutamate metabolic process; GO:0006560 proline metabolic process; GO:0006562 proline catabolic process; GO:0006807 nitrogen compound metabolic process; GO:0006950 response to stress; GO:0006970 response to osmotic stress; GO:0008152 metabolic process; GO:0009056 catabolic process; GO:0009063 c…	GO:0005622 intracellular; GO:0005623 cell; GO:0005737 cytoplasm; GO:0005739 mitochondrion; GO:0009507 chloroplast; GO:0009536 plastid; GO:0043226 organelle; GO:0043227 membrane-bounded organelle; GO:0043229 intracellular organelle; GO:0043231 intracellular membrane-bounded organelle; GO:0044424 intracellular part; GO:0044444 cytoplasmic part; GO:0044464 cell part;	C	Aldehyde dehydrogenase	KOG2451	30		Sc	E1.2.1.88; 1-pyrroline-5-carboxylate dehydrogenase [EC:1.2.1.88]	K00294	"osa00250 Alanine, aspartate and glutamate metabolism; osa00330 Arginine and proline metabolism; osa01100 Metabolic pathways"	Cluster 2	Clustered	10.8043	"GO:0003824 catalytic activity; GO:0003842 1-pyrroline-5-carboxylate dehydrogenase activity; GO:0005488 binding; GO:0008270 zinc ion binding; GO:0016491 oxidoreductase activity; GO:0016645 oxidoreductase activity, acting on the CH-NH group of donors; GO:0016646 oxidoreductase activity, acting on the CH-NH group of donors, NAD or NADP as acceptor; GO:0043167 ion binding; GO:0043169 cation binding;…		mitochondria
HORVU4Hr1G007850.2	"NADH-ubiquinone oxidoreductase 75 kDa subunit, mitochondrial"	4513.MLOC_4114.1	GO:0006091 generation of precursor metabolites and energy; GO:0006950 response to stress; GO:0006979 response to oxidative stress; GO:0008152 metabolic process; GO:0009853 photorespiration; GO:0009987 cellular process; GO:0015980 energy derivation by oxidation of organic compounds; GO:0043094 cellular metabolic compound salvage; GO:0044237 cellular metabolic process; GO:0045333 cellular respirati…	GO:0005622 intracellular; GO:0005623 cell; GO:0005737 cytoplasm; GO:0005739 mitochondrion; GO:0005740 mitochondrial envelope; GO:0005743 mitochondrial inner membrane; GO:0005746 mitochondrial respiratory chain; GO:0005747 mitochondrial respiratory chain complex I; GO:0009507 chloroplast; GO:0009536 plastid; GO:0016020 membrane; GO:0019866 organelle inner membrane; GO:0030964 NADH dehydrogenase co…	C	"NADH-ubiquinone oxidoreductase, NDUFS1/75 kDa subunit"	KOG2282	11	2Fe-2S iron-sulfur cluster binding domain; NADH-ubiquinone oxidoreductase-G iron-sulfur binding region	ST	NDUFS1; NADH dehydrogenase (ubiquinone) Fe-S protein 1 [EC:1.6.5.3 1.6.99.3]	K03934	osa00190 Oxidative phosphorylation; osa01100 Metabolic pathways		Unclustered	4.46429	"GO:0003824 catalytic activity; GO:0003954 NADH dehydrogenase activity; GO:0005488 binding; GO:0008137 NADH dehydrogenase (ubiquinone) activity; GO:0016491 oxidoreductase activity; GO:0016651 oxidoreductase activity, acting on NAD(P)H; GO:0016655 oxidoreductase activity, acting on NAD(P)H, quinone or similar compound as acceptor; GO:0048037 cofactor binding; GO:0050136 NADH dehydrogenase (quinone…	PF13510; PF10588	chloroplast
HORVU7Hr1G042880.2	Aldehyde dehydrogenase family 2 member C4	4513.MLOC_34526.1			C	Aldehyde dehydrogenase	KOG2450	35		Sc	ALDH; aldehyde dehydrogenase (NAD+) [EC:1.2.1.3]	K00128	"osa00010 Glycolysis / Gluconeogenesis; osa00053 Ascorbate and aldarate metabolism; osa00071 Fatty acid degradation; osa00280 Valine, leucine and isoleucine degradation; osa00310 Lysine degradation; osa00330 Arginine and proline metabolism; osa00340 Histidine metabolism; osa00380 Tryptophan metabolism; osa00410 beta-Alanine metabolism; osa00561 Glycerolipid metabolism; osa00620 Pyruvate metabolis…	Cluster 3	Clustered	9.24			mitochondria
HORVU3Hr1G096050.1	Transaldolase 1	4513.MLOC_20070.1			G	Transaldolase	KOG2772	40	Transaldolase	ST	"E2.2.1.2, talA, talB; transaldolase [EC:2.2.1.2]"	K00616	osa00030 Pentose phosphate pathway; osa01100 Metabolic pathways; osa01110 Biosynthesis of secondary metabolites; osa01200 Carbon metabolism; osa01230 Biosynthesis of amino acids	Cluster 3	Clustered	9.69231		PF00923	chloroplast
HORVU1Hr1G075550.1	ATP-dependent 6-phosphofructokinase 3	4513.MLOC_19217.1			G	Pyrophosphate-dependent phosphofructo-1-kinase	KOG2440	16	Phosphofructokinase	ST	"pfkA, PFK; 6-phosphofructokinase 1 [EC:2.7.1.11]"	K00850	osa00010 Glycolysis / Gluconeogenesis; osa00030 Pentose phosphate pathway; osa00051 Fructose and mannose metabolism; osa00052 Galactose metabolism; osa01100 Metabolic pathways; osa01110 Biosynthesis of secondary metabolites; osa01200 Carbon metabolism; osa01230 Biosynthesis of amino acids; osa03018 RNA degradation	Cluster 3	Clustered	9		PF00365	chloroplast
HORVU7Hr1G074690.1	glyceraldehyde-3-phosphate dehydrogenase C2	4513.MLOC_18233.1	GO:0008152 metabolic process; GO:0009314 response to radiation; GO:0009416 response to light stimulus; GO:0009628 response to abiotic stimulus; GO:0050896 response to stimulus; GO:0055114 oxidation-reduction process;	GO:0032991 macromolecular complex;	G	Glyceraldehyde 3-phosphate dehydrogenase	KOG0657	27	"Glyceraldehyde 3-phosphate dehydrogenase, NAD binding domain; Glyceraldehyde 3-phosphate dehydrogenase, C-terminal domain"	ST	"GAPDH, gapA; glyceraldehyde 3-phosphate dehydrogenase [EC:1.2.1.12]"	K00134	osa00010 Glycolysis / Gluconeogenesis; osa00710 Carbon fixation in photosynthetic organisms; osa01100 Metabolic pathways; osa01110 Biosynthesis of secondary metabolites; osa01200 Carbon metabolism; osa01230 Biosynthesis of amino acids	Cluster 2	Clustered	9.85263	"GO:0000166 nucleotide binding; GO:0003824 catalytic activity; GO:0004365 glyceraldehyde-3-phosphate dehydrogenase (NAD+) (phosphorylating) activity; GO:0005488 binding; GO:0016491 oxidoreductase activity; GO:0016620 oxidoreductase activity, acting on the aldehyde or oxo group of donors, NAD or NADP as acceptor; GO:0016903 oxidoreductase activity, acting on the aldehyde or oxo group of donors; GO…	PF00044; PF02800	cytoplasm
HORVU6Hr1G063570.1	S-adenosylmethionine synthase 2	4513.MLOC_17699.2		GO:0005622 intracellular; GO:0005623 cell; GO:0005737 cytoplasm; GO:0005829 cytosol; GO:0044424 intracellular part; GO:0044444 cytoplasmic part; GO:0044464 cell part;	H	S-adenosylmethionine synthetase	KOG1506	16	"S-adenosylmethionine synthetase, N-terminal domain; S-adenosylmethionine synthetase, central domain; S-adenosylmethionine synthetase, C-terminal domain"	ST	metK; S-adenosylmethionine synthetase [EC:2.5.1.6]	K00789	osa00270 Cysteine and methionine metabolism; osa01100 Metabolic pathways; osa01110 Biosynthesis of secondary metabolites; osa01230 Biosynthesis of amino acids		Unclustered	6.61111	"GO:0003824 catalytic activity; GO:0004478 methionine adenosyltransferase activity; GO:0016740 transferase activity; GO:0016765 transferase activity, transferring alkyl or aryl (other than methyl) groups;"	PF00438; PF02772; PF02773	cytoskeleton
HORVU4Hr1G075800.1	Adenylosuccinate synthetase	4513.MLOC_15467.1	GO:0006139 nucleobase-containing compound metabolic process; GO:0006163 purine nucleotide metabolic process; GO:0006164 purine nucleotide biosynthetic process; GO:0006167 AMP biosynthetic process; GO:0006725 cellular aromatic compound metabolic process; GO:0006753 nucleoside phosphate metabolic process; GO:0006793 phosphorus metabolic process; GO:0006796 phosphate-containing compound metabolic pr…	GO:0005576 extracellular region; GO:0005622 intracellular; GO:0005623 cell; GO:0005737 cytoplasm; GO:0009507 chloroplast; GO:0009532 plastid stroma; GO:0009536 plastid; GO:0009570 chloroplast stroma; GO:0043226 organelle; GO:0043227 membrane-bounded organelle; GO:0043229 intracellular organelle; GO:0043231 intracellular membrane-bounded organelle; GO:0044422 organelle part; GO:0044424 intracellul…	F	Adenylosuccinate synthase	KOG1355	46	Adenylosuccinate synthetase	all	"purA, ADSS; adenylosuccinate synthase [EC:6.3.4.4]"	K01939	"osa00230 Purine metabolism; osa00250 Alanine, aspartate and glutamate metabolism; osa01100 Metabolic pathways"	Cluster 3	Clustered	8.86957	"GO:0003824 catalytic activity; GO:0004019 adenylosuccinate synthase activity; GO:0016874 ligase activity; GO:0016879 ligase activity, forming carbon-nitrogen bonds;"	PF00709	chloroplast
HORVU6Hr1G032070.2	glyceraldehyde-3-phosphate dehydrogenase C2	4513.MLOC_15296.1	GO:0000003 reproduction; GO:0003006 developmental process involved in reproduction; GO:0005975 carbohydrate metabolic process; GO:0007275 multicellular organism development; GO:0008152 metabolic process; GO:0009555 pollen development; GO:0009719 response to endogenous stimulus; GO:0009725 response to hormone; GO:0009735 response to cytokinin; GO:0009791 post-embryonic development; GO:0009908 flow…	GO:0005622 intracellular; GO:0005623 cell; GO:0005737 cytoplasm; GO:0009536 plastid; GO:0016020 membrane; GO:0043226 organelle; GO:0043227 membrane-bounded organelle; GO:0043229 intracellular organelle; GO:0043231 intracellular membrane-bounded organelle; GO:0044424 intracellular part; GO:0044444 cytoplasmic part; GO:0044464 cell part;	G	Glyceraldehyde 3-phosphate dehydrogenase	KOG0657	31	"Glyceraldehyde 3-phosphate dehydrogenase, NAD binding domain; Glyceraldehyde 3-phosphate dehydrogenase, C-terminal domain"	ST	"GAPDH, gapA; glyceraldehyde 3-phosphate dehydrogenase [EC:1.2.1.12]"	K00134	osa00010 Glycolysis / Gluconeogenesis; osa00710 Carbon fixation in photosynthetic organisms; osa01100 Metabolic pathways; osa01110 Biosynthesis of secondary metabolites; osa01200 Carbon metabolism; osa01230 Biosynthesis of amino acids	Cluster 2	Clustered	10.5857	"GO:0003824 catalytic activity; GO:0004365 glyceraldehyde-3-phosphate dehydrogenase (NAD+) (phosphorylating) activity; GO:0005488 binding; GO:0005507 copper ion binding; GO:0008270 zinc ion binding; GO:0016491 oxidoreductase activity; GO:0016620 oxidoreductase activity, acting on the aldehyde or oxo group of donors, NAD or NADP as acceptor; GO:0016903 oxidoreductase activity, acting on the aldehy…	PF00044; PF02800	chloroplast
HORVU5Hr1G069850.14	Glucose-6-phosphate isomerase	4513.MLOC_1497.2	GO:0005975 carbohydrate metabolic process; GO:0005976 polysaccharide metabolic process; GO:0005982 starch metabolic process; GO:0006073 cellular glucan metabolic process; GO:0008152 metabolic process; GO:0009909 regulation of flower development; GO:0009911 positive regulation of flower development; GO:0009987 cellular process; GO:0043170 macromolecule metabolic process; GO:0044042 glucan metaboli…	GO:0005622 intracellular; GO:0005623 cell; GO:0005737 cytoplasm; GO:0005829 cytosol; GO:0009507 chloroplast; GO:0009526 plastid envelope; GO:0009532 plastid stroma; GO:0009536 plastid; GO:0009570 chloroplast stroma; GO:0009941 chloroplast envelope; GO:0031967 organelle envelope; GO:0031975 envelope; GO:0043226 organelle; GO:0043227 membrane-bounded organelle; GO:0043229 intracellular organelle; G…	G	Glucose-6-phosphate isomerase	KOG2446	44	Phosphoglucose isomerase	ST	"GPI, pgi; glucose-6-phosphate isomerase [EC:5.3.1.9]"	K01810	osa00010 Glycolysis / Gluconeogenesis; osa00030 Pentose phosphate pathway; osa00500 Starch and sucrose metabolism; osa00520 Amino sugar and nucleotide sugar metabolism; osa01100 Metabolic pathways; osa01110 Biosynthesis of secondary metabolites; osa01200 Carbon metabolism	Cluster 2	Seed	12.3077	"GO:0003824 catalytic activity; GO:0004347 glucose-6-phosphate isomerase activity; GO:0016853 isomerase activity; GO:0016860 intramolecular oxidoreductase activity; GO:0016861 intramolecular oxidoreductase activity, interconverting aldoses and ketoses;"	PF00342	mitochondria
HORVU3Hr1G073220.3	aspartate aminotransferase 3	4513.MLOC_13742.1	GO:0006082 organic acid metabolic process; GO:0006091 generation of precursor metabolites and energy; GO:0006099 tricarboxylic acid cycle; GO:0006101 citrate metabolic process; GO:0006103 2-oxoglutarate metabolic process; GO:0006520 cellular amino acid metabolic process; GO:0006522 alanine metabolic process; GO:0006531 aspartate metabolic process; GO:0006536 glutamate metabolic process; GO:000680…	GO:0005618 cell wall; GO:0005622 intracellular; GO:0005623 cell; GO:0005737 cytoplasm; GO:0005773 vacuole; GO:0005774 vacuolar membrane; GO:0005777 peroxisome; GO:0005829 cytosol; GO:0005886 plasma membrane; GO:0005911 cell-cell junction; GO:0009506 plasmodesma; GO:0009536 plastid; GO:0016020 membrane; GO:0030054 cell junction; GO:0030312 external encapsulating structure; GO:0031090 organelle mem…	E	Aspartate aminotransferase/Glutamic oxaloacetic transaminase AAT1/GOT2	KOG1411	34	Aminotransferase class I and II	Sc	"GOT1; aspartate aminotransferase, cytoplasmic [EC:2.6.1.1]"	K14454	"osa00220 Arginine biosynthesis; osa00250 Alanine, aspartate and glutamate metabolism; osa00270 Cysteine and methionine metabolism; osa00330 Arginine and proline metabolism; osa00350 Tyrosine metabolism; osa00360 Phenylalanine metabolism; osa00400 Phenylalanine, tyrosine and tryptophan biosynthesis; osa00710 Carbon fixation in photosynthetic organisms; osa00950 Isoquinoline alkaloid biosynthesis;…	Cluster 3	Clustered	9.76285	"GO:0003824 catalytic activity; GO:0004069 L-aspartate:2-oxoglutarate aminotransferase activity; GO:0005488 binding; GO:0005507 copper ion binding; GO:0008483 transaminase activity; GO:0016740 transferase activity; GO:0016769 transferase activity, transferring nitrogenous groups; GO:0043167 ion binding; GO:0043169 cation binding; GO:0046872 metal ion binding; GO:0046914 transition metal ion bindi…	PF00155	chloroplast
HORVU6Hr1G076810.1	Pyruvate dehydrogenase E1 component subunit alpha	4513.MLOC_12984.1	GO:0010035 response to inorganic substance; GO:0010038 response to metal ion; GO:0042221 response to chemical; GO:0046686 response to cadmium ion; GO:0050896 response to stimulus;	GO:0005622 intracellular; GO:0005623 cell; GO:0005634 nucleus; GO:0005737 cytoplasm; GO:0005739 mitochondrion; GO:0005759 mitochondrial matrix; GO:0005829 cytosol; GO:0031974 membrane-enclosed lumen; GO:0043226 organelle; GO:0043227 membrane-bounded organelle; GO:0043229 intracellular organelle; GO:0043231 intracellular membrane-bounded organelle; GO:0043233 organelle lumen; GO:0044422 organelle …	C	"Pyruvate dehydrogenase E1, alpha subunit"	KOG0225	23		ST	"PDHA, pdhA; pyruvate dehydrogenase E1 component alpha subunit [EC:1.2.4.1]"	K00161	osa00010 Glycolysis / Gluconeogenesis; osa00020 Citrate cycle (TCA cycle); osa00620 Pyruvate metabolism; osa01100 Metabolic pathways; osa01110 Biosynthesis of secondary metabolites; osa01200 Carbon metabolism	Cluster 3	Clustered	8.31818			chloroplast
HORVU1Hr1G062900.2	Argininosuccinate synthase	4513.MLOC_11947.2	GO:0000050 urea cycle; GO:0000053 argininosuccinate metabolic process; GO:0006082 organic acid metabolic process; GO:0006520 cellular amino acid metabolic process; GO:0006525 arginine metabolic process; GO:0006526 arginine biosynthetic process; GO:0006575 cellular modified amino acid metabolic process; GO:0006807 nitrogen compound metabolic process; GO:0008152 metabolic process; GO:0008652 cellul…	GO:0005622 intracellular; GO:0005623 cell; GO:0005737 cytoplasm; GO:0009507 chloroplast; GO:0009532 plastid stroma; GO:0009536 plastid; GO:0009570 chloroplast stroma; GO:0043226 organelle; GO:0043227 membrane-bounded organelle; GO:0043229 intracellular organelle; GO:0043231 intracellular membrane-bounded organelle; GO:0044422 organelle part; GO:0044424 intracellular part; GO:0044434 chloroplast p…	E	Argininosuccinate synthase	KOG1706	38		Sc	"argG, ASS1; argininosuccinate synthase [EC:6.3.4.5]"	K01940	"osa00220 Arginine biosynthesis; osa00250 Alanine, aspartate and glutamate metabolism; osa01100 Metabolic pathways; osa01110 Biosynthesis of secondary metabolites; osa01230 Biosynthesis of amino acids"	Cluster 2	Clustered	10.0513	"GO:0003824 catalytic activity; GO:0004055 argininosuccinate synthase activity; GO:0016874 ligase activity; GO:0016879 ligase activity, forming carbon-nitrogen bonds;"		chloroplast
HORVU4Hr1G066860.5	glutamine synthetase 1;4	4513.MLOC_11890.1		GO:0005622 intracellular; GO:0005623 cell; GO:0005737 cytoplasm; GO:0044424 intracellular part; GO:0044464 cell part;	E	Glutamine synthetase	KOG0683	49	"Glutamine synthetase, beta-Grasp domain; Glutamine synthetase, catalytic domain"	all	"glnA, GLUL; glutamine synthetase [EC:6.3.1.2]"	K01915	"osa00220 Arginine biosynthesis; osa00250 Alanine, aspartate and glutamate metabolism; osa00630 Glyoxylate and dicarboxylate metabolism; osa00910 Nitrogen metabolism; osa01100 Metabolic pathways; osa01230 Biosynthesis of amino acids"	Cluster 2	Clustered	11.3077		PF03951; PF00120	chloroplast
HORVU1Hr1G013740.1	Dihydrolipoyl dehydrogenase	4513.MLOC_10877.1	GO:0008152 metabolic process; GO:0010035 response to inorganic substance; GO:0010038 response to metal ion; GO:0042221 response to chemical; GO:0046686 response to cadmium ion; GO:0050896 response to stimulus; GO:0055114 oxidation-reduction process;	GO:0005576 extracellular region; GO:0005622 intracellular; GO:0005623 cell; GO:0005737 cytoplasm; GO:0005739 mitochondrion; GO:0005740 mitochondrial envelope; GO:0005743 mitochondrial inner membrane; GO:0005746 mitochondrial respiratory chain; GO:0005747 mitochondrial respiratory chain complex I; GO:0005759 mitochondrial matrix; GO:0009507 chloroplast; GO:0009536 plastid; GO:0016020 membrane; GO:…	C	Dihydrolipoamide dehydrogenase	KOG1335	31	"Pyridine nucleotide-disulphide oxidoreductase; Pyridine nucleotide-disulphide oxidoreductase, dimerisation domain"	Sc	"DLD, lpd, pdhD; dihydrolipoamide dehydrogenase [EC:1.8.1.4]"	K00382	"osa00010 Glycolysis / Gluconeogenesis; osa00020 Citrate cycle (TCA cycle); osa00260 Glycine, serine and threonine metabolism; osa00280 Valine, leucine and isoleucine degradation; osa00310 Lysine degradation; osa00380 Tryptophan metabolism; osa00620 Pyruvate metabolism; osa00630 Glyoxylate and dicarboxylate metabolism; osa00640 Propanoate metabolism; osa01100 Metabolic pathways; osa01110 Biosynth…	Cluster 6	Clustered	7.37	"GO:0000166 nucleotide binding; GO:0003824 catalytic activity; GO:0004148 dihydrolipoyl dehydrogenase activity; GO:0005488 binding; GO:0005507 copper ion binding; GO:0005524 ATP binding; GO:0008144 drug binding; GO:0008270 zinc ion binding; GO:0016491 oxidoreductase activity; GO:0016651 oxidoreductase activity, acting on NAD(P)H; GO:0016667 oxidoreductase activity, acting on a sulfur group of don…	PF07992; PF02852	cytoplasm
HORVU1Hr1G023630.1	Dihydrolipoyl dehydrogenase	4513.MLOC_10856.3	GO:0008152 metabolic process; GO:0010035 response to inorganic substance; GO:0010038 response to metal ion; GO:0042221 response to chemical; GO:0046686 response to cadmium ion; GO:0050896 response to stimulus; GO:0055114 oxidation-reduction process;	GO:0005576 extracellular region; GO:0005622 intracellular; GO:0005623 cell; GO:0005737 cytoplasm; GO:0005739 mitochondrion; GO:0005740 mitochondrial envelope; GO:0005743 mitochondrial inner membrane; GO:0005746 mitochondrial respiratory chain; GO:0005747 mitochondrial respiratory chain complex I; GO:0005759 mitochondrial matrix; GO:0009507 chloroplast; GO:0009536 plastid; GO:0016020 membrane; GO:…	C	Dihydrolipoamide dehydrogenase	KOG1335	31	"Pyridine nucleotide-disulphide oxidoreductase; Pyridine nucleotide-disulphide oxidoreductase, dimerisation domain"	Sc	"DLD, lpd, pdhD; dihydrolipoamide dehydrogenase [EC:1.8.1.4]"	K00382	"osa00010 Glycolysis / Gluconeogenesis; osa00020 Citrate cycle (TCA cycle); osa00260 Glycine, serine and threonine metabolism; osa00280 Valine, leucine and isoleucine degradation; osa00310 Lysine degradation; osa00380 Tryptophan metabolism; osa00620 Pyruvate metabolism; osa00630 Glyoxylate and dicarboxylate metabolism; osa00640 Propanoate metabolism; osa01100 Metabolic pathways; osa01110 Biosynth…	Cluster 6	Seed	7.37	"GO:0000166 nucleotide binding; GO:0003824 catalytic activity; GO:0004148 dihydrolipoyl dehydrogenase activity; GO:0005488 binding; GO:0005507 copper ion binding; GO:0005524 ATP binding; GO:0008144 drug binding; GO:0008270 zinc ion binding; GO:0016491 oxidoreductase activity; GO:0016651 oxidoreductase activity, acting on NAD(P)H; GO:0016667 oxidoreductase activity, acting on a sulfur group of don…	PF07992; PF02852	chloroplast
HORVU5Hr1G044350.8	"2,3-bisphosphoglycerate-dependent phosphoglycerate mutase"	4513.MLOC_10614.1	GO:0006793 phosphorus metabolic process; GO:0006796 phosphate-containing compound metabolic process; GO:0008152 metabolic process; GO:0009987 cellular process; GO:0016311 dephosphorylation; GO:0044237 cellular metabolic process;	GO:0005622 intracellular; GO:0005623 cell; GO:0005737 cytoplasm; GO:0005829 cytosol; GO:0044424 intracellular part; GO:0044444 cytoplasmic part; GO:0044464 cell part;	G	Phosphoglycerate mutase	KOG0235	20	Histidine phosphatase superfamily (branch 1)	ST	gpmB; probable phosphoglycerate mutase [EC:5.4.2.12]	K15634	"osa00010 Glycolysis / Gluconeogenesis; osa00260 Glycine, serine and threonine metabolism; osa01100 Metabolic pathways; osa01110 Biosynthesis of secondary metabolites; osa01200 Carbon metabolism; osa01230 Biosynthesis of amino acids"	Cluster 3	Clustered	8.51053	"GO:0003824 catalytic activity; GO:0016787 hydrolase activity; GO:0016788 hydrolase activity, acting on ester bonds; GO:0016791 phosphatase activity; GO:0042578 phosphoric ester hydrolase activity;"	PF00300	chloroplast
HORVU3Hr1G013350.1	triosephosphate isomerase	4513.MLOC_10457.2	GO:0005975 carbohydrate metabolic process; GO:0005996 monosaccharide metabolic process; GO:0006006 glucose metabolic process; GO:0006066 alcohol metabolic process; GO:0006071 glycerol metabolic process; GO:0006081 cellular aldehyde metabolic process; GO:0006082 organic acid metabolic process; GO:0006090 pyruvate metabolic process; GO:0006091 generation of precursor metabolites and energy; GO:0006…	GO:0005622 intracellular; GO:0005623 cell; GO:0005737 cytoplasm; GO:0005829 cytosol; GO:0044424 intracellular part; GO:0044444 cytoplasmic part; GO:0044464 cell part;	G	Triosephosphate isomerase	KOG1643	48	Triosephosphate isomerase	ST	"TPI, tpiA; triosephosphate isomerase (TIM) [EC:5.3.1.1]"	K01803	osa00010 Glycolysis / Gluconeogenesis; osa00051 Fructose and mannose metabolism; osa00562 Inositol phosphate metabolism; osa00710 Carbon fixation in photosynthetic organisms; osa01100 Metabolic pathways; osa01110 Biosynthesis of secondary metabolites; osa01200 Carbon metabolism; osa01230 Biosynthesis of amino acids	Cluster 2	Clustered	11.6848	"GO:0003824 catalytic activity; GO:0004807 triose-phosphate isomerase activity; GO:0016853 isomerase activity; GO:0016860 intramolecular oxidoreductase activity; GO:0016861 intramolecular oxidoreductase activity, interconverting aldoses and ketoses;"	PF00121	chloroplast
