# Supplementary material for: Global proteome analyses of phosphorylation and succinylation of barley root proteins in response to phosphate starvation and recovery
Source: Front Plant Sci. 2022 Aug 18;13:917652. doi: 10.3389/fpls.2022.917652 (PMC9433975; doi:10.3389/fpls.2022.917652)
Supplement: Supplementary file 1 [file Data_Sheet_1.ZIP › Additional files/Table S2.xlsx]

## Sheet: ident
KEGG pathway	Mapping	Background	All Mapping	All Background	Fold Enrichment	Fisher's exact test p value	-log10(p value)	Related proteins
osa03013 RNA transport	62	200	840	7523	2.78	1.25888e-14	13.9	HORVU2Hr1G017210.2 HORVU4Hr1G037030.4 HORVU5Hr1G092900.2 HORVU2Hr1G041760.1 HORVU2Hr1G076830.3 HORVU5Hr1G106440.1 HORVU3Hr1G093430.2 HORVU4Hr1G066730.1 HORVU6Hr1G020420.1 HORVU6Hr1G019540.3 HORVU5Hr1G050560.1 HORVU5Hr1G021240.1 HORVU4Hr1G060270.6 HORVU6Hr1G083650.3 HORVU1Hr1G094740.1 HORVU2Hr1G086240.1 HORVU6Hr1G020910.1 HORVU6Hr1G014360.2 HORVU7Hr1G082240.2 HORVU4Hr1G024430.8 HORVU7Hr1G063970.1 …
osa03040 Spliceosome	63	251	840	7523	2.25	2.70046e-10	9.57	HORVU4Hr1G037030.4 HORVU5Hr1G021300.3 HORVU6Hr1G020850.3 HORVU1Hr1G039050.13 HORVU3Hr1G093430.2 HORVU6Hr1G072870.1 HORVU7Hr1G032080.3 HORVU2Hr1G025180.1 HORVU7Hr1G122590.2 HORVU6Hr1G077540.1 HORVU1Hr1G049320.22 HORVU4Hr1G046940.6 HORVU5Hr1G080010.4 HORVU5Hr1G021180.4 HORVU6Hr1G081460.2 HORVU4Hr1G088790.5 HORVU6Hr1G040220.1 HORVU4Hr1G083570.14 HORVU3Hr1G018170.3 HORVU4Hr1G059090.11 HORVU4Hr1G04551…
osa04144 Endocytosis	50	191	840	7523	2.34	3.9805e-09	8.4	HORVU7Hr1G100500.1 HORVU5Hr1G120210.4 HORVU5Hr1G021300.3 HORVU6Hr1G088570.2 HORVU5Hr1G088140.2 HORVU1Hr1G050520.1 HORVU3Hr1G010300.1 HORVU3Hr1G066420.1 HORVU6Hr1G093060.3 HORVU4Hr1G006200.5 HORVU5Hr1G077570.3 HORVU3Hr1G098720.3 HORVU5Hr1G123590.1 HORVU1Hr1G033390.3 HORVU4Hr1G063180.2 HORVU6Hr1G071850.3 HORVU5Hr1G053370.3 HORVU1Hr1G031310.10 HORVU4Hr1G059060.2 HORVU7Hr1G055220.4 HORVU3Hr1G067530.4…
osa03018 RNA degradation	35	156	840	7523	2.01	4.70312e-05	4.33	HORVU6Hr1G071910.3 HORVU5Hr1G002040.4 HORVU5Hr1G048960.1 HORVU5Hr1G083360.5 HORVU5Hr1G050560.1 HORVU5Hr1G118160.5 HORVU1Hr1G077510.5 HORVU7Hr1G045250.3 HORVU1Hr1G069060.9 HORVU6Hr1G088300.1 HORVU7Hr1G063970.1 HORVU1Hr1G054300.19 HORVU1Hr1G046020.1 HORVU7Hr1G045240.4 HORVU3Hr1G012280.7 HORVU3Hr1G074770.1 HORVU1Hr1G079910.6 HORVU4Hr1G002100.2 HORVU7Hr1G022500.2 HORVU3Hr1G061750.6 HORVU4Hr1G088210.3…
osa00562 Inositol phosphate metabolism	20	74	840	7523	2.42	0.000119185	3.92	HORVU7Hr1G041920.2 HORVU5Hr1G031300.2 HORVU7Hr1G069660.4 HORVU6Hr1G093060.3 HORVU4Hr1G006200.5 HORVU3Hr1G109160.2 HORVU4Hr1G017010.5 HORVU1Hr1G077420.1 HORVU7Hr1G077710.10 HORVU3Hr1G013350.1 HORVU2Hr1G036380.5 HORVU3Hr1G036430.4 HORVU4Hr1G065840.13 HORVU0Hr1G012510.2 HORVU0Hr1G030870.1 HORVU2Hr1G107760.9 HORVU2Hr1G107520.1 HORVU5Hr1G060810.2 HORVU2Hr1G013730.2 HORVU7Hr1G122550.2
osa04070 Phosphatidylinositol signaling system	22	89	840	7523	2.21	0.000255356	3.59	HORVU1Hr1G001760.3 HORVU7Hr1G041920.2 HORVU5Hr1G031300.2 HORVU7Hr1G069660.4 HORVU6Hr1G093060.3 HORVU4Hr1G006200.5 HORVU4Hr1G017010.5 HORVU1Hr1G077420.1 HORVU7Hr1G077710.10 HORVU2Hr1G036380.5 HORVU3Hr1G076320.33 HORVU3Hr1G036430.4 HORVU2Hr1G116910.1 HORVU4Hr1G065840.13 HORVU0Hr1G012510.2 HORVU2Hr1G107760.9 HORVU4Hr1G004590.4 HORVU3Hr1G073040.5 HORVU4Hr1G052210.3 HORVU5Hr1G060810.2 HORVU2Hr1G013730…
osa00030 Pentose phosphate pathway	16	57	840	7523	2.51	0.000351602	3.45	HORVU4Hr1G007620.2 HORVU3Hr1G088540.1 HORVU3Hr1G060480.2 HORVU3Hr1G096050.1 HORVU7Hr1G022500.2 HORVU2Hr1G083940.2 HORVU7Hr1G006160.4 HORVU7Hr1G040550.1 HORVU3Hr1G070300.2 HORVU7Hr1G056980.1 HORVU5Hr1G101020.12 HORVU1Hr1G080480.2 HORVU6Hr1G070270.5 HORVU1Hr1G075550.1 HORVU2Hr1G032970.4 HORVU5Hr1G069850.14
osa03015 mRNA surveillance pathway	34	166	840	7523	1.83	0.000401411	3.4	HORVU4Hr1G037030.4 HORVU7Hr1G074840.1 HORVU2Hr1G076830.3 HORVU2Hr1G013790.2 HORVU3Hr1G014590.9 HORVU5Hr1G050560.1 HORVU4Hr1G060270.6 HORVU7Hr1G088370.13 HORVU1Hr1G039790.5 HORVU2Hr1G035400.1 HORVU0Hr1G008280.1 HORVU7Hr1G063970.1 HORVU6Hr1G076290.1 HORVU1Hr1G040980.1 HORVU4Hr1G059090.11 HORVU2Hr1G011580.27 HORVU2Hr1G102800.6 HORVU1Hr1G095100.1 HORVU5Hr1G049430.2 HORVU3Hr1G110470.8 HORVU7Hr1G106340…
osa03008 Ribosome biogenesis in eukaryotes	25	111	840	7523	2.02	0.000624314	3.2	HORVU7Hr1G002860.1 HORVU2Hr1G092930.1 HORVU2Hr1G027370.1 HORVU4Hr1G041810.13 HORVU5Hr1G092800.9 HORVU2Hr1G020690.6 HORVU2Hr1G022140.3 HORVU1Hr1G083960.3 HORVU7Hr1G115460.4 HORVU4Hr1G054880.13 HORVU2Hr1G016650.1 HORVU5Hr1G092260.1 HORVU7Hr1G080560.5 HORVU3Hr1G090460.1 HORVU2Hr1G064130.1 HORVU4Hr1G024320.1 HORVU1Hr1G086380.1 HORVU2Hr1G106110.11 HORVU4Hr1G050710.6 HORVU4Hr1G071270.5 HORVU5Hr1G105970…
osa04130 SNARE interactions in vesicular transport	14	50	840	7523	2.51	0.00083496	3.08	HORVU3Hr1G112450.1 HORVU1Hr1G084160.1 HORVU5Hr1G103620.1 HORVU6Hr1G095330.1 HORVU7Hr1G054730.9 HORVU6Hr1G091720.6 HORVU5Hr1G016680.2 HORVU7Hr1G085550.2 HORVU6Hr1G011180.1 HORVU5Hr1G026120.1 HORVU2Hr1G057350.3 HORVU7Hr1G078500.1 HORVU5Hr1G065530.1 HORVU5Hr1G103590.3
osa02010 ABC transporters	11	37	840	7523	2.66	0.00174315	2.76	HORVU3Hr1G065390.1 HORVU2Hr1G115180.1 HORVU7Hr1G063020.3 HORVU4Hr1G058580.2 HORVU3Hr1G117180.29 HORVU2Hr1G080200.1 HORVU3Hr1G065240.1 HORVU1Hr1G017460.1 HORVU3Hr1G068650.8 HORVU2Hr1G083130.1 HORVU6Hr1G035040.3
osa00250 Alanine, aspartate and glutamate metabolism	17	71	840	7523	2.14	0.00189568	2.72	HORVU3Hr1G049610.1 HORVU4Hr1G052810.1 HORVU4Hr1G075800.1 HORVU3Hr1G003050.1 HORVU1Hr1G018540.17 HORVU4Hr1G076100.13 HORVU1Hr1G074460.2 HORVU2Hr1G030820.1 HORVU4Hr1G066860.5 HORVU4Hr1G008700.1 HORVU1Hr1G092110.4 HORVU2Hr1G063740.4 HORVU4Hr1G064790.6 HORVU2Hr1G093030.1 HORVU2Hr1G078580.8 HORVU1Hr1G084370.2 HORVU3Hr1G073220.3
osa04626 Plant-pathogen interaction	47	273	840	7523	1.54	0.00226622	2.64	HORVU3Hr1G055910.5 HORVU2Hr1G046660.6 HORVU5Hr1G049240.3 HORVU4Hr1G081670.1 HORVU6Hr1G014700.1 HORVU3Hr1G106950.3 HORVU2Hr1G070690.2 HORVU5Hr1G024550.3 HORVU4Hr1G086500.9 HORVU2Hr1G104030.4 HORVU1Hr1G072140.1 HORVU7Hr1G055370.6 HORVU3Hr1G096920.6 HORVU6Hr1G066470.4 HORVU2Hr1G058530.2 HORVU3Hr1G074300.1 HORVU4Hr1G050990.2 HORVU6Hr1G079810.1 HORVU3Hr1G055730.3 HORVU4Hr1G079950.13 HORVU4Hr1G019530.3…
osa00051 Fructose and mannose metabolism	19	85	840	7523	2	0.00266491	2.57	HORVU1Hr1G075680.2 HORVU1Hr1G024400.2 HORVU3Hr1G088540.1 HORVU1Hr1G083470.1 HORVU3Hr1G013350.1 HORVU3Hr1G003940.1 HORVU7Hr1G022500.2 HORVU6Hr1G036770.1 HORVU4Hr1G008470.1 HORVU2Hr1G122950.1 HORVU7Hr1G040550.1 HORVU3Hr1G070300.2 HORVU4Hr1G069230.4 HORVU7Hr1G112930.2 HORVU4Hr1G086640.4 HORVU6Hr1G070270.5 HORVU1Hr1G075550.1 HORVU4Hr1G029660.7 HORVU7Hr1G076150.1
osa04016 MAPK signaling pathway - plant	40	236	840	7523	1.52	0.00615176	2.21	HORVU3Hr1G055910.5 HORVU4Hr1G001850.2 HORVU4Hr1G081670.1 HORVU3Hr1G031380.1 HORVU4Hr1G055220.1 HORVU3Hr1G085930.3 HORVU5Hr1G024550.3 HORVU4Hr1G006260.5 HORVU1Hr1G050560.1 HORVU4Hr1G086500.9 HORVU2Hr1G104030.4 HORVU1Hr1G072140.1 HORVU5Hr1G050330.2 HORVU0Hr1G011570.1 HORVU2Hr1G096350.1 HORVU2Hr1G075470.2 HORVU2Hr1G110230.24 HORVU7Hr1G085250.2 HORVU7Hr1G095810.7 HORVU6Hr1G079810.1 HORVU4Hr1G057200.4…
osa04136 Autophagy - other	13	54	840	7523	2.16	0.00705381	2.15	HORVU1Hr1G059220.10 HORVU6Hr1G061020.1 HORVU5Hr1G047080.1 HORVU4Hr1G020190.1 HORVU5Hr1G043520.1 HORVU7Hr1G042410.6 HORVU2Hr1G049500.2 HORVU6Hr1G085720.1 HORVU2Hr1G085830.2 HORVU2Hr1G092230.2 HORVU2Hr1G114610.8 HORVU6Hr1G029550.2 HORVU0Hr1G008860.2
osa00670 One carbon pool by folate	6	18	840	7523	2.99	0.0108393	1.96	HORVU3Hr1G082070.3 HORVU3Hr1G098870.2 HORVU2Hr1G036840.1 HORVU2Hr1G110110.1 HORVU5Hr1G066960.2 HORVU5Hr1G111620.1

## Sheet: ident Pathway2Protein
KEGG pathway	Fisher's exact test p value	Fold Enrichment	Protein accession	Position	Amino acid	Protein description	Localization probability	PEP	Score	Modified sequence	KEGG KO No.	Charge	Mass error [ppm]	MS/MS Count
osa00010 Glycolysis / Gluconeogenesis	0.157446	1.29	HORVU6Hr1G060010.19	7	S	alcohol dehydrogenase 1	0.766626	0.000738303	59.997	AAAAS(0.076)S(0.767)S(0.047)S(0.11)PPAAITCR	K00001	2	3.4235	1
osa00010 Glycolysis / Gluconeogenesis	0.157446	1.29	HORVU6Hr1G060010.19	8	S	alcohol dehydrogenase 1	0.880497	3.02427e-05	110.9	AAAASS(0.081)S(0.88)S(0.038)PPAAITCR	K00001	2	5.3346	3
osa00010 Glycolysis / Gluconeogenesis	0.157446	1.29	HORVU6Hr1G060010.19	9	S	alcohol dehydrogenase 1	0.956858	2.53143e-05	104.15	AAAASS(0.001)S(0.041)S(0.957)PPAAITCR	K00001	2	4.3321	8
osa00010 Glycolysis / Gluconeogenesis	0.157446	1.29	HORVU6Hr1G054520.3	221	S	glyceraldehyde-3-phosphate dehydrogenase C2	0.773822	8.58561e-05	163.93	TVDGPS(0.774)S(0.226)KDWR	K00134	2	5.2334	4
osa00010 Glycolysis / Gluconeogenesis	0.157446	1.29	HORVU6Hr1G054520.3	182	T	glyceraldehyde-3-phosphate dehydrogenase C2	0.864252	1.11892e-40	125.14	SDIDIVSNAS(0.019)CT(0.864)T(0.116)NCLAPLAK	K00134	2	5.0111	7
osa00010 Glycolysis / Gluconeogenesis	0.157446	1.29	HORVU6Hr1G054520.3	180	S	glyceraldehyde-3-phosphate dehydrogenase C2	0.98196	3.92519e-52	168.69	SDIDIVSNAS(0.982)CT(0.016)T(0.002)NCLAPLAK	K00134	2	4.1311	14
osa00010 Glycolysis / Gluconeogenesis	0.157446	1.29	HORVU6Hr1G054520.3	222	S	glyceraldehyde-3-phosphate dehydrogenase C2	0.998376	4.60951e-05	172.09	TVDGPS(0.002)S(0.998)KDWR	K00134	2	6.0998	11
osa00010 Glycolysis / Gluconeogenesis	0.157446	1.29	HORVU6Hr1G054520.3	171	S	glyceraldehyde-3-phosphate dehydrogenase C2	0.999871	6.9033e-121	234.37	EYKS(1)DIDIVSNASCTTNCLAPLAK	K00134	3	2.143	16
osa00010 Glycolysis / Gluconeogenesis	0.157446	1.29	HORVU6Hr1G054520.3	232	S	glyceraldehyde-3-phosphate dehydrogenase C2	1	1.28145e-16	199.96	AAS(1)FNIIPSSTGAAK	K00134	2	4.0475	15
osa00010 Glycolysis / Gluconeogenesis	0.157446	1.29	HORVU5Hr1G002040.4	76	S	Enolase	0.798727	0.00408113	72.627	AAVPS(0.004)GAS(0.799)T(0.197)GVYEALELR	K01689	2	3.7398	2
osa00010 Glycolysis / Gluconeogenesis	0.157446	1.29	HORVU5Hr1G002040.4	77	T	Enolase	0.814022	0.00017756	66.553	AAVPS(0.001)GAS(0.146)T(0.814)GVY(0.039)EALELR	K01689	2	4.7292	1
osa00010 Glycolysis / Gluconeogenesis	0.157446	1.29	HORVU5Hr1G002040.4	329	S	Enolase	0.999183	5.47347e-08	142.74	EENNDGSQKIS(0.999)GDS(0.001)LK	K01689	2	2.5869	13
osa00010 Glycolysis / Gluconeogenesis	0.157446	1.29	HORVU5Hr1G002040.4	325	S	Enolase	1	3.45671e-53	186.21	TYDLNFKEENNDGS(1)QK	K01689	2	2.951	16
osa00010 Glycolysis / Gluconeogenesis	0.157446	1.29	HORVU1Hr1G075680.2	350	T	hexokinase 1	0.806829	0.00118953	94.63	SGNMVINT(0.807)EWGS(0.193)FK	K00844	2	5.4875	1
osa00010 Glycolysis / Gluconeogenesis	0.157446	1.29	HORVU1Hr1G075680.2	354	S	hexokinase 1	0.999972	1.03832e-05	133.93	SGNMVINTEWGS(1)FK	K00844	2	4.3315	13
osa00010 Glycolysis / Gluconeogenesis	0.157446	1.29	HORVU4Hr1G007620.2	572	S	phosphoglucomutase	0.85796	1.0669e-35	141.64	EIQPAVADVVS(0.003)ADEFEY(0.006)KDPVDGS(0.858)VS(0.133)K	K01835	3	2.3506	6
osa00010 Glycolysis / Gluconeogenesis	0.157446	1.29	HORVU4Hr1G007620.2	218	S	phosphoglucomutase	0.935151	0.00134436	68.789	YNMENGGPAPES(0.935)VT(0.065)DK	K01835	2	4.995	3
osa00010 Glycolysis / Gluconeogenesis	0.157446	1.29	HORVU4Hr1G007620.2	91	S	phosphoglucomutase	0.964379	2.73721e-08	130.7	DTTPYEGQKPGT(0.036)S(0.964)GLR	K01835	2	3.1126	13
osa00010 Glycolysis / Gluconeogenesis	0.157446	1.29	HORVU4Hr1G007620.2	81	T	phosphoglucomutase	0.99695	8.42301e-05	144.72	DT(0.003)T(0.997)PYEGQKPGTSGLR	K01835	2	2.0259	13
osa00010 Glycolysis / Gluconeogenesis	0.157446	1.29	HORVU4Hr1G007620.2	626	S	phosphoglucomutase	0.998384	0.0202171	58.794	ES(0.001)S(0.001)DALS(0.998)PLVDVALK	K01835	2	0.47304	1
osa00010 Glycolysis / Gluconeogenesis	0.157446	1.29	HORVU4Hr1G007620.2	559	S	phosphoglucomutase	0.999035	4.01165e-35	133.64	EIQPAVADVVS(0.999)ADEFEYKDPVDGSVSK	K01835	3	4.757	15
osa00010 Glycolysis / Gluconeogenesis	0.157446	1.29	HORVU4Hr1G007620.2	193	S	phosphoglucomutase	0.999997	0	370.62	ATGAFILTAS(1)HNPGGPTEDFGIK	K01835	3	3.246	42
osa00010 Glycolysis / Gluconeogenesis	0.157446	1.29	HORVU5Hr1G044350.8	55	S	2,3-bisphosphoglycerate-dependent phosphoglycerate mutase	0.908697	8.79089e-22	104.52	AAT(0.022)AT(0.069)S(0.909)PPALPPPGGEQFAEVVVVR	K15634	2	2.1386	14
osa00010 Glycolysis / Gluconeogenesis	0.157446	1.29	HORVU5Hr1G044350.8	195	S	2,3-bisphosphoglycerate-dependent phosphoglycerate mutase	0.999985	0.0254425	61.48	S(1)PEIFSSYSR	K15634	2	1.5018	2
osa00010 Glycolysis / Gluconeogenesis	0.157446	1.29	HORVU5Hr1G044350.8	306	S	2,3-bisphosphoglycerate-dependent phosphoglycerate mutase	1	3.97495e-05	64.582	AGDVGHLDQGEFLEDAFGGDGAS(1)A	K15634	2	1.4625	3
osa00010 Glycolysis / Gluconeogenesis	0.157446	1.29	HORVU3Hr1G088540.1	62	T	fructose-bisphosphate aldolase 2	0.914807	3.44542e-58	233.43	GILAADES(0.06)T(0.915)GT(0.025)IGKR	K01623	2	3.6154	4
osa00010 Glycolysis / Gluconeogenesis	0.157446	1.29	HORVU3Hr1G088540.1	184	S	fructose-bisphosphate aldolase 2	0.927264	0.00225984	52.662	IGAT(0.002)EPS(0.927)QLS(0.071)IDQNAQGLAR	K01623	2	4.6678	1
osa00010 Glycolysis / Gluconeogenesis	0.157446	1.29	HORVU3Hr1G088540.1	61	S	fructose-bisphosphate aldolase 2	0.948613	3.38566e-09	171.51	GILAADES(0.949)T(0.046)GT(0.006)IGK	K01623	2	5.2615	21
osa00010 Glycolysis / Gluconeogenesis	0.157446	1.29	HORVU3Hr1G088540.1	137	T	fructose-bisphosphate aldolase 2	0.995198	0.0024622	63.355	VDKGT(0.995)IELAGT(0.005)NGETTTQGFDDLGK	K01623	3	3.7333	6
osa00010 Glycolysis / Gluconeogenesis	0.157446	1.29	HORVU3Hr1G088540.1	377	S	fructose-bisphosphate aldolase 2	0.997912	9.68332e-15	153.26	GDATLGEGAS(0.998)ES(0.002)LHVK	K01623	2	2.8193	15
osa00010 Glycolysis / Gluconeogenesis	0.157446	1.29	HORVU3Hr1G088540.1	379	S	fructose-bisphosphate aldolase 2	0.999653	4.42057e-43	233.03	GDATLGEGASES(1)LHVK	K01623	2	3.3227	16
osa00010 Glycolysis / Gluconeogenesis	0.157446	1.29	HORVU3Hr1G088540.1	371	T	fructose-bisphosphate aldolase 2	0.999703	0.00972296	85.742	GDAT(1)LGEGASESLHVK	K01623	2	3.4983	2
osa00010 Glycolysis / Gluconeogenesis	0.157446	1.29	HORVU3Hr1G088540.1	64	T	fructose-bisphosphate aldolase 2	0.999977	2.683e-180	319.43	GILAADESTGT(1)IGKR	K01623	2	5.0915	29
osa00010 Glycolysis / Gluconeogenesis	0.157446	1.29	HORVU3Hr1G088540.1	50	T	fructose-bisphosphate aldolase 2	1	0.000293729	133.49	NAAYIGT(1)PGK	K01623	2	0.47198	14
osa00010 Glycolysis / Gluconeogenesis	0.157446	1.29	HORVU3Hr1G088540.1	71	S	fructose-bisphosphate aldolase 2	1	8.6047e-134	266	FAS(1)INVENVEDNRR	K01623	2	4.1874	44
osa00010 Glycolysis / Gluconeogenesis	0.157446	1.29	HORVU3Hr1G013350.1	159	S	triosephosphate isomerase	0.95878	0.0100094	74.733	SLLGES(0.041)S(0.959)EFVGEK	K01803	2	4.1621	5
osa00010 Glycolysis / Gluconeogenesis	0.157446	1.29	HORVU3Hr1G013350.1	264	S	triosephosphate isomerase	0.997787	8.14521e-11	146.37	IIYGGS(0.998)VT(0.002)GASCK	K01803	2	2.7038	11
osa00010 Glycolysis / Gluconeogenesis	0.157446	1.29	HORVU3Hr1G013350.1	153	S	triosephosphate isomerase	0.99999	0.00460769	70.598	S(1)LLGESSEFVGEK	K01803	2	0.43569	8
osa00010 Glycolysis / Gluconeogenesis	0.157446	1.29	HORVU3Hr1G013350.1	269	S	triosephosphate isomerase	0.999997	2.17751e-10	185.57	IIYGGSVTGAS(1)CK	K01803	2	2.8661	10
osa00010 Glycolysis / Gluconeogenesis	0.157446	1.29	HORVU7Hr1G022500.2	475	S	ATP-dependent 6-phosphofructokinase 3	0.969385	0.00501093	77.358	LLDGS(0.969)PS(0.031)NPK	K00850	2	54.257	2
osa00010 Glycolysis / Gluconeogenesis	0.157446	1.29	HORVU7Hr1G035630.7	15	S	Aldose 1-epimerase	0.978407	1.2561e-23	191.11	MEQLLGAQQHHS(0.001)S(0.02)LS(0.978)PR	K01785	3	-2.1687	9
osa00010 Glycolysis / Gluconeogenesis	0.157446	1.29	HORVU7Hr1G035630.7	18	T	Aldose 1-epimerase	0.997054	0.0104266	80.389	T(0.997)PT(0.003)RPHLQHALS(1)NR	K01785	3	1.3976	3
osa00010 Glycolysis / Gluconeogenesis	0.157446	1.29	HORVU7Hr1G035630.7	29	S	Aldose 1-epimerase	1	0.000636159	117.03	TPTRPHLQHALS(1)NR	K01785	3	-0.54869	9
osa00010 Glycolysis / Gluconeogenesis	0.157446	1.29	HORVU2Hr1G040570.2	252	S	Pyruvate kinase family protein	0.979318	0.00973296	46.353	AAPLPMS(0.979)PLES(0.019)LAS(0.001)S(0.001)AVR	K00873	2	0.40712	2
osa00010 Glycolysis / Gluconeogenesis	0.157446	1.29	HORVU6Hr1G015500.1	8	S	L-lactate dehydrogenase A	0.98424	0	410.84	ASS(0.015)LS(0.984)ELGFDAGGASSGFFRPVADGCPATPTSSAVPHR	K00016	3	8.2526	7
osa00010 Glycolysis / Gluconeogenesis	0.157446	1.29	HORVU6Hr1G015500.1	6	S	L-lactate dehydrogenase A	0.999185	0	464.58	AS(0.001)S(0.999)LSELGFDAGGASSGFFR	K00016	2	6.9109	103
osa00010 Glycolysis / Gluconeogenesis	0.157446	1.29	HORVU6Hr1G015500.1	32	T	L-lactate dehydrogenase A	0.999988	0	295.61	PVADGCPAT(1)PTSSAVPHR	K00016	2	5.1145	52
osa00010 Glycolysis / Gluconeogenesis	0.157446	1.29	HORVU6Hr1G015500.1	244	S	L-lactate dehydrogenase A	1	0.00468664	66.953	S(1)FDEAALEGIR	K00016	2	0.87436	3
osa00010 Glycolysis / Gluconeogenesis	0.157446	1.29	HORVU4Hr1G016810.14	352	S	alcohol dehydrogenase 1	0.990118	0.00223772	89.359	FIT(0.01)HS(0.99)VPFSEINK	K18857	2	4.86	4
osa00010 Glycolysis / Gluconeogenesis	0.157446	1.29	HORVU4Hr1G016810.14	250	T	alcohol dehydrogenase 1	1	0.0102416	81.409	DHT(1)KPVQQVLADMTNGGVDR	K18857	3	-2.7855	7
osa00010 Glycolysis / Gluconeogenesis	0.157446	1.29	HORVU6Hr1G090960.3	106	S	Acetyl-coenzyme A synthetase	0.990171	0.00468854	57.476	WNPS(0.003)EVCS(0.99)ENLDAS(0.007)K	K01895	2	5.8326	5
osa00010 Glycolysis / Gluconeogenesis	0.157446	1.29	HORVU6Hr1G090960.3	13	T	Acetyl-coenzyme A synthetase	1	8.3149e-294	325.49	GAATAGQQAGGT(1)PDKLR	K01895	2	0.95332	34
osa00010 Glycolysis / Gluconeogenesis	0.157446	1.29	HORVU3Hr1G080530.5	379	S	Phosphoglycerate mutase, 2,3-bisphosphoglycerate-independent	0.997143	4.68478e-65	191.3	S(0.997)GY(0.003)FDETKEEYVEIPSDSGITFNEQPK	K15633	3	5.3003	15
osa00010 Glycolysis / Gluconeogenesis	0.157446	1.29	HORVU3Hr1G080530.5	339	S	Phosphoglycerate mutase, 2,3-bisphosphoglycerate-independent	1	0.00816036	86.243	YLVS(1)PPLIER	K15633	2	0.50732	10
osa00010 Glycolysis / Gluconeogenesis	0.157446	1.29	HORVU3Hr1G080530.5	86	S	Phosphoglycerate mutase, 2,3-bisphosphoglycerate-independent	1	0	460.7	AHGTAVGLPSDDDMGNS(1)EVGHNALGAGR	K15633	3	2.8491	126
osa00010 Glycolysis / Gluconeogenesis	0.157446	1.29	HORVU3Hr1G080530.5	79	S	Phosphoglycerate mutase, 2,3-bisphosphoglycerate-independent	1	0	311.16	AHGTAVGLPS(1)DDDMGNSEVGHNALGAGR	K15633	3	5.2888	27
osa00010 Glycolysis / Gluconeogenesis	0.157446	1.29	HORVU7Hr1G040550.1	93	S	Pyrophosphate--fructose 6-phosphate 1-phosphotransferase	0.998244	0.00315206	76.196	LAS(0.001)VYS(0.998)EVQT(0.001)SR	K00895	2	2.5546	8
osa00010 Glycolysis / Gluconeogenesis	0.157446	1.29	HORVU7Hr1G040550.1	127	S	Pyrophosphate--fructose 6-phosphate 1-phosphotransferase	0.99946	1.51713e-08	112.68	SHFTLADGPASTAAGS(0.999)PDEIAK	K00895	2	3.9242	11
osa00010 Glycolysis / Gluconeogenesis	0.157446	1.29	HORVU3Hr1G070300.2	146	S	ATP-dependent 6-phosphofructokinase 3	0.998945	2.10133e-17	184.32	NAS(1)AT(0.001)S(0.999)LRDDDAAFAK	K00850	2	5.3589	18
osa00010 Glycolysis / Gluconeogenesis	0.157446	1.29	HORVU3Hr1G070300.2	143	S	ATP-dependent 6-phosphofructokinase 3	0.999994	7.6612e-108	279.67	NAS(1)AT(0.003)S(0.997)LRDDDAAFAK	K00850	2	4.517	37
osa00010 Glycolysis / Gluconeogenesis	0.157446	1.29	HORVU3Hr1G070300.2	103	S	ATP-dependent 6-phosphofructokinase 3	1	5.03286e-41	124.59	EEEEEGLAVAVEADHDS(1)PEPPR	K00850	3	4.658	27
osa00010 Glycolysis / Gluconeogenesis	0.157446	1.29	HORVU3Hr1G070300.2	132	S	ATP-dependent 6-phosphofructokinase 3	1	7.75568e-29	225.89	ISRDS(1)YPNLR	K00850	2	5.006	15
osa00010 Glycolysis / Gluconeogenesis	0.157446	1.29	HORVU6Hr1G076810.1	309	S	Pyruvate dehydrogenase E1 component subunit alpha	0.999782	2.81742e-06	174.02	YHGHSMS(1)DPGSTYR	K00161	3	1.9941	6
osa00010 Glycolysis / Gluconeogenesis	0.157446	1.29	HORVU6Hr1G076810.1	307	S	Pyruvate dehydrogenase E1 component subunit alpha	0.999995	5.5792e-254	350.73	YHGHS(1)MSDPGSTYR	K00161	2	5.3441	43
osa00010 Glycolysis / Gluconeogenesis	0.157446	1.29	HORVU6Hr1G032070.2	332	S	glyceraldehyde-3-phosphate dehydrogenase C2	0.999892	0.000992847	168.78	LEKSAS(1)YDDVK	K00134	2	0.69557	22
osa00010 Glycolysis / Gluconeogenesis	0.157446	1.29	HORVU5Hr1G058950.3	476	S	enolase 1	0.999997	0.0106151	88.734	YAGEAFRS(1)P	K01689	2	-1.5456	6
osa00010 Glycolysis / Gluconeogenesis	0.157446	1.29	HORVU2Hr1G101360.7	313	S	Galactose mutarotase-like superfamily protein	0.999999	8.5714e-126	257.99	LELSAVPSSYYS(1)GQLDPDK	K01792	2	7.4982	15
osa00010 Glycolysis / Gluconeogenesis	0.157446	1.29	HORVU6Hr1G070270.5	562	S	ATP-dependent 6-phosphofructokinase 7	0.999999	1.4554e-281	366.84	QNS(1)SSCLLEDIYR	K00895	2	4.9576	15
osa00010 Glycolysis / Gluconeogenesis	0.157446	1.29	HORVU6Hr1G070270.5	547	S	ATP-dependent 6-phosphofructokinase 7	1	0.0213355	55.604	PAVHMAS(1)VDLR	K00895	2	-1.1019	3
osa00010 Glycolysis / Gluconeogenesis	0.157446	1.29	HORVU1Hr1G075550.1	146	S	ATP-dependent 6-phosphofructokinase 3	1	5.69229e-07	147.86	NAS(1)NVS(1)LADAAHVK	K00850	2	1.8805	27
osa00010 Glycolysis / Gluconeogenesis	0.157446	1.29	HORVU1Hr1G075550.1	143	S	ATP-dependent 6-phosphofructokinase 3	1	1.36264e-24	219.59	NAS(1)NVS(1)LADAAHVK	K00850	2	1.8805	47
osa00010 Glycolysis / Gluconeogenesis	0.157446	1.29	HORVU2Hr1G111520.2	334	S	Galactose mutarotase-like superfamily protein	1	9.0095e-256	277.1	LELSAVPSSYYS(1)GQLDPDR	K01792	2	5.499	15
osa00010 Glycolysis / Gluconeogenesis	0.157446	1.29	HORVU5Hr1G069850.14	599	S	Glucose-6-phosphate isomerase	1	1.84145e-51	242.35	ALIAEGSCGS(1)PR	K01810	2	4.3086	15
osa00010 Glycolysis / Gluconeogenesis	0.157446	1.29	HORVU5Hr1G069850.14	153	S	Glucose-6-phosphate isomerase	1	0.00723303	73.891	DPGLAPNS(1)FLR	K01810	2	2.9145	4
osa00010 Glycolysis / Gluconeogenesis	0.157446	1.29	HORVU6Hr1G031830.4	346	S	phosphoglycerate kinase	1	0.00865211	105.08	KPFAAIVGGS(1)K	K00927	2	-0.93404	8
osa00010 Glycolysis / Gluconeogenesis	0.157446	1.29	HORVU7Hr1G074690.1	256	S	glyceraldehyde-3-phosphate dehydrogenase C2	1	0.000287841	150.21	AAS(1)YDDIKK	K00134	2	0.74806	13
osa00020 Citrate cycle (TCA cycle)	0.45558	1.23	HORVU1Hr1G041250.5	244	S	Malate dehydrogenase	0.85594	2.39006e-05	177.64	KLS(0.143)S(0.856)ALS(0.001)AASSACDHIR	K00025	3	-0.52039	4
osa00020 Citrate cycle (TCA cycle)	0.45558	1.23	HORVU1Hr1G041250.5	113	S	Malate dehydrogenase	0.993997	0.000894915	93.576	S(0.994)QAS(0.006)ALEAHAAPNCK	K00025	2	-0.50636	9
osa00020 Citrate cycle (TCA cycle)	0.45558	1.23	HORVU1Hr1G041250.5	243	S	Malate dehydrogenase	0.996438	6.20588e-23	177.64	KLS(0.996)S(0.004)ALSAASSACDHIR	K00025	2	4.3294	18
osa00020 Citrate cycle (TCA cycle)	0.45558	1.23	HORVU1Hr1G041250.5	247	S	Malate dehydrogenase	0.99995	7.7303e-145	285.32	LSSALS(1)AASSACDHIR	K00025	2	4.7804	5
osa00020 Citrate cycle (TCA cycle)	0.45558	1.23	HORVU1Hr1G041250.5	116	S	Malate dehydrogenase	0.999974	7.70323e-08	139.5	SQAS(1)ALEAHAAPNCK	K00025	2	1.4986	14
osa00020 Citrate cycle (TCA cycle)	0.45558	1.23	HORVU2Hr1G070090.3	71	S	2-oxoglutarate dehydrogenase, E1 component	0.889156	0.00278238	41.188	NFVGQAAT(0.063)S(0.889)PGIS(0.042)GQT(0.005)IQES(0.001)MR	K00164	2	0.6188	1
osa00020 Citrate cycle (TCA cycle)	0.45558	1.23	HORVU2Hr1G070090.3	309	S	2-oxoglutarate dehydrogenase, E1 component	0.985286	0.000797686	74.524	YHLGT(0.013)S(0.985)YDRPT(0.001)R	K00164	3	-0.98989	11
osa00020 Citrate cycle (TCA cycle)	0.45558	1.23	HORVU6Hr1G091950.9	703	S	Aconitate hydratase 1	0.896983	2.22017e-42	132.33	NAYCLLNFGDSIT(0.002)T(0.002)DHIS(0.1)PAGS(0.897)IHR	K01681	3	3.3716	6
osa00020 Citrate cycle (TCA cycle)	0.45558	1.23	HORVU6Hr1G091950.9	673	S	Aconitate hydratase 1	0.999037	0.0169503	66.619	DMT(0.001)MS(0.999)PPGPHAVK	K01681	2	4.0912	4
osa00020 Citrate cycle (TCA cycle)	0.45558	1.23	HORVU3Hr1G059060.2	448	S	Isocitrate dehydrogenase [NADP]	0.954283	0.000432591	135.5	DLALLVHGS(0.046)S(0.954)K	K00031	2	2.7033	15
osa00020 Citrate cycle (TCA cycle)	0.45558	1.23	HORVU5Hr1G002010.1	69	S	malate dehydrogenase	0.98028	0.000341834	40.638	VAS(0.98)HLRPPT(0.01)S(0.01)QIEEVAILK	K00026	3	-1.2209	1
osa00020 Citrate cycle (TCA cycle)	0.45558	1.23	HORVU5Hr1G022100.2	248	S	Succinyl-CoA ligase [ADP-forming] subunit beta	0.993147	3.1648e-10	123.92	VLSPS(0.006)ES(0.993)Y(0.001)IHELDEK	K01648	2	3.828	12
osa00020 Citrate cycle (TCA cycle)	0.45558	1.23	HORVU5Hr1G022100.2	244	S	Succinyl-CoA ligase [ADP-forming] subunit beta	0.999628	4.89874e-13	157.54	VLS(1)PSESYIHELDEK	K01648	2	6.5398	5
osa00020 Citrate cycle (TCA cycle)	0.45558	1.23	HORVU4Hr1G028600.1	244	S	Succinyl-CoA ligase [ADP-forming] subunit beta	0.997198	5.40037e-37	191.49	VLS(0.997)S(0.002)T(0.001)ESFIHELDDK	K01648	2	3.5187	10
osa00020 Citrate cycle (TCA cycle)	0.45558	1.23	HORVU2Hr1G036950.1	161	T	Succinyl-CoA ligase [ADP-forming] subunit alpha	0.999342	0.00192012	54.813	NGTFHTEQAIEYGT(0.001)NMVGGVT(0.999)PK	K01899	3	3.9842	8
osa00020 Citrate cycle (TCA cycle)	0.45558	1.23	HORVU2Hr1G036950.1	399	S	Succinyl-CoA ligase [ADP-forming] subunit alpha	1	0.000385934	137.39	EAGVTVVES(1)PAK	K01899	2	-0.04812	12
osa00020 Citrate cycle (TCA cycle)	0.45558	1.23	HORVU0Hr1G013850.1	409	S	Succinate dehydrogenase [ubiquinone] flavoprotein subunit, mitochondrial	0.999717	0.0159668	80.815	NANGS(1)LPTSNIR	K00234	2	1.5945	3
osa00020 Citrate cycle (TCA cycle)	0.45558	1.23	HORVU6Hr1G076810.1	309	S	Pyruvate dehydrogenase E1 component subunit alpha	0.999782	2.81742e-06	174.02	YHGHSMS(1)DPGSTYR	K00161	3	1.9941	6
osa00020 Citrate cycle (TCA cycle)	0.45558	1.23	HORVU6Hr1G076810.1	307	S	Pyruvate dehydrogenase E1 component subunit alpha	0.999995	5.5792e-254	350.73	YHGHS(1)MSDPGSTYR	K00161	2	5.3441	43
osa00030 Pentose phosphate pathway	0.000351602	2.51	HORVU4Hr1G007620.2	572	S	phosphoglucomutase	0.85796	1.0669e-35	141.64	EIQPAVADVVS(0.003)ADEFEY(0.006)KDPVDGS(0.858)VS(0.133)K	K01835	3	2.3506	6
osa00030 Pentose phosphate pathway	0.000351602	2.51	HORVU4Hr1G007620.2	218	S	phosphoglucomutase	0.935151	0.00134436	68.789	YNMENGGPAPES(0.935)VT(0.065)DK	K01835	2	4.995	3
osa00030 Pentose phosphate pathway	0.000351602	2.51	HORVU4Hr1G007620.2	91	S	phosphoglucomutase	0.964379	2.73721e-08	130.7	DTTPYEGQKPGT(0.036)S(0.964)GLR	K01835	2	3.1126	13
osa00030 Pentose phosphate pathway	0.000351602	2.51	HORVU4Hr1G007620.2	81	T	phosphoglucomutase	0.99695	8.42301e-05	144.72	DT(0.003)T(0.997)PYEGQKPGTSGLR	K01835	2	2.0259	13
osa00030 Pentose phosphate pathway	0.000351602	2.51	HORVU4Hr1G007620.2	626	S	phosphoglucomutase	0.998384	0.0202171	58.794	ES(0.001)S(0.001)DALS(0.998)PLVDVALK	K01835	2	0.47304	1
osa00030 Pentose phosphate pathway	0.000351602	2.51	HORVU4Hr1G007620.2	559	S	phosphoglucomutase	0.999035	4.01165e-35	133.64	EIQPAVADVVS(0.999)ADEFEYKDPVDGSVSK	K01835	3	4.757	15
osa00030 Pentose phosphate pathway	0.000351602	2.51	HORVU4Hr1G007620.2	193	S	phosphoglucomutase	0.999997	0	370.62	ATGAFILTAS(1)HNPGGPTEDFGIK	K01835	3	3.246	42
osa00030 Pentose phosphate pathway	0.000351602	2.51	HORVU3Hr1G088540.1	62	T	fructose-bisphosphate aldolase 2	0.914807	3.44542e-58	233.43	GILAADES(0.06)T(0.915)GT(0.025)IGKR	K01623	2	3.6154	4
osa00030 Pentose phosphate pathway	0.000351602	2.51	HORVU3Hr1G088540.1	184	S	fructose-bisphosphate aldolase 2	0.927264	0.00225984	52.662	IGAT(0.002)EPS(0.927)QLS(0.071)IDQNAQGLAR	K01623	2	4.6678	1
osa00030 Pentose phosphate pathway	0.000351602	2.51	HORVU3Hr1G088540.1	61	S	fructose-bisphosphate aldolase 2	0.948613	3.38566e-09	171.51	GILAADES(0.949)T(0.046)GT(0.006)IGK	K01623	2	5.2615	21
osa00030 Pentose phosphate pathway	0.000351602	2.51	HORVU3Hr1G088540.1	137	T	fructose-bisphosphate aldolase 2	0.995198	0.0024622	63.355	VDKGT(0.995)IELAGT(0.005)NGETTTQGFDDLGK	K01623	3	3.7333	6
osa00030 Pentose phosphate pathway	0.000351602	2.51	HORVU3Hr1G088540.1	377	S	fructose-bisphosphate aldolase 2	0.997912	9.68332e-15	153.26	GDATLGEGAS(0.998)ES(0.002)LHVK	K01623	2	2.8193	15
osa00030 Pentose phosphate pathway	0.000351602	2.51	HORVU3Hr1G088540.1	379	S	fructose-bisphosphate aldolase 2	0.999653	4.42057e-43	233.03	GDATLGEGASES(1)LHVK	K01623	2	3.3227	16
osa00030 Pentose phosphate pathway	0.000351602	2.51	HORVU3Hr1G088540.1	371	T	fructose-bisphosphate aldolase 2	0.999703	0.00972296	85.742	GDAT(1)LGEGASESLHVK	K01623	2	3.4983	2
osa00030 Pentose phosphate pathway	0.000351602	2.51	HORVU3Hr1G088540.1	64	T	fructose-bisphosphate aldolase 2	0.999977	2.683e-180	319.43	GILAADESTGT(1)IGKR	K01623	2	5.0915	29
osa00030 Pentose phosphate pathway	0.000351602	2.51	HORVU3Hr1G088540.1	50	T	fructose-bisphosphate aldolase 2	1	0.000293729	133.49	NAAYIGT(1)PGK	K01623	2	0.47198	14
osa00030 Pentose phosphate pathway	0.000351602	2.51	HORVU3Hr1G088540.1	71	S	fructose-bisphosphate aldolase 2	1	8.6047e-134	266	FAS(1)INVENVEDNRR	K01623	2	4.1874	44
osa00030 Pentose phosphate pathway	0.000351602	2.51	HORVU3Hr1G060480.2	274	S	Bifunctional protein HldE	0.962161	0.000325824	79.182	LGS(0.962)QGS(0.038)ALFVEGEEPIR	K00852	2	5.2699	5
osa00030 Pentose phosphate pathway	0.000351602	2.51	HORVU3Hr1G096050.1	406	S	Transaldolase 1	0.964751	0.000462512	154.94	QLEHEGVS(0.035)S(0.965)FK	K00616	2	3.2113	9
osa00030 Pentose phosphate pathway	0.000351602	2.51	HORVU3Hr1G096050.1	410	S	Transaldolase 1	0.999996	9.61364e-53	208.35	GS(1)FDSLLTSLEEK	K00616	2	1.0476	15
osa00030 Pentose phosphate pathway	0.000351602	2.51	HORVU3Hr1G096050.1	376	S	Transaldolase 1	0.999998	2.38744e-05	113.63	TIDANVS(1)EAEGIYSALEK	K00616	2	6.9289	10
osa00030 Pentose phosphate pathway	0.000351602	2.51	HORVU7Hr1G022500.2	475	S	ATP-dependent 6-phosphofructokinase 3	0.969385	0.00501093	77.358	LLDGS(0.969)PS(0.031)NPK	K00850	2	54.257	2
osa00030 Pentose phosphate pathway	0.000351602	2.51	HORVU2Hr1G083940.2	14	S	glucose-6-phosphate dehydrogenase 6	0.973	0.0248857	71.896	QS(0.026)S(0.973)FNS(0.001)LAK	K00036	2	-1.2506	7
osa00030 Pentose phosphate pathway	0.000351602	2.51	HORVU2Hr1G083940.2	395	Y	glucose-6-phosphate dehydrogenase 6	0.998833	0.0317539	58.426	LQPS(0.001)EAMY(0.999)MK	K00036	2	3.7707	1
osa00030 Pentose phosphate pathway	0.000351602	2.51	HORVU7Hr1G006160.4	482	S	6-phosphogluconate dehydrogenase, decarboxylating 1	0.984461	0.019474	50.641	VDMPGS(0.984)FHT(0.015)EWYK	K00033	2	5.6424	2
osa00030 Pentose phosphate pathway	0.000351602	2.51	HORVU7Hr1G006160.4	310	S	6-phosphogluconate dehydrogenase, decarboxylating 1	1	0.0112582	99.174	FLS(1)GLKDER	K00033	2	-0.6493	4
osa00030 Pentose phosphate pathway	0.000351602	2.51	HORVU7Hr1G040550.1	93	S	Pyrophosphate--fructose 6-phosphate 1-phosphotransferase	0.998244	0.00315206	76.196	LAS(0.001)VYS(0.998)EVQT(0.001)SR	K00895	2	2.5546	8
osa00030 Pentose phosphate pathway	0.000351602	2.51	HORVU7Hr1G040550.1	127	S	Pyrophosphate--fructose 6-phosphate 1-phosphotransferase	0.99946	1.51713e-08	112.68	SHFTLADGPASTAAGS(0.999)PDEIAK	K00895	2	3.9242	11
osa00030 Pentose phosphate pathway	0.000351602	2.51	HORVU3Hr1G070300.2	146	S	ATP-dependent 6-phosphofructokinase 3	0.998945	2.10133e-17	184.32	NAS(1)AT(0.001)S(0.999)LRDDDAAFAK	K00850	2	5.3589	18
osa00030 Pentose phosphate pathway	0.000351602	2.51	HORVU3Hr1G070300.2	143	S	ATP-dependent 6-phosphofructokinase 3	0.999994	7.6612e-108	279.67	NAS(1)AT(0.003)S(0.997)LRDDDAAFAK	K00850	2	4.517	37
osa00030 Pentose phosphate pathway	0.000351602	2.51	HORVU3Hr1G070300.2	103	S	ATP-dependent 6-phosphofructokinase 3	1	5.03286e-41	124.59	EEEEEGLAVAVEADHDS(1)PEPPR	K00850	3	4.658	27
osa00030 Pentose phosphate pathway	0.000351602	2.51	HORVU3Hr1G070300.2	132	S	ATP-dependent 6-phosphofructokinase 3	1	7.75568e-29	225.89	ISRDS(1)YPNLR	K00850	2	5.006	15
osa00030 Pentose phosphate pathway	0.000351602	2.51	HORVU7Hr1G056980.1	59	S	6-phosphogluconolactonase 5	0.998953	1.60666e-05	63.355	LLSSFPSHSPVGLVSAMAS(0.999)PGAAGEAAS(0.001)R	K01057	3	1.2792	1
osa00030 Pentose phosphate pathway	0.000351602	2.51	HORVU5Hr1G101020.12	194	S	ribose-5-phosphate isomerase 2	0.999827	0.0206039	44.82	IESGEPS(1)FIQEK	K01807	2	-17.698	2
osa00030 Pentose phosphate pathway	0.000351602	2.51	HORVU1Hr1G080480.2	572	S	6-phosphogluconate dehydrogenase, decarboxylating 1	0.999877	0.00319088	81.578	IDRPGS(1)FHTEWTK	K00033	3	-3.3511	9
osa00030 Pentose phosphate pathway	0.000351602	2.51	HORVU6Hr1G070270.5	562	S	ATP-dependent 6-phosphofructokinase 7	0.999999	1.4554e-281	366.84	QNS(1)SSCLLEDIYR	K00895	2	4.9576	15
osa00030 Pentose phosphate pathway	0.000351602	2.51	HORVU6Hr1G070270.5	547	S	ATP-dependent 6-phosphofructokinase 7	1	0.0213355	55.604	PAVHMAS(1)VDLR	K00895	2	-1.1019	3
osa00030 Pentose phosphate pathway	0.000351602	2.51	HORVU1Hr1G075550.1	146	S	ATP-dependent 6-phosphofructokinase 3	1	5.69229e-07	147.86	NAS(1)NVS(1)LADAAHVK	K00850	2	1.8805	27
osa00030 Pentose phosphate pathway	0.000351602	2.51	HORVU1Hr1G075550.1	143	S	ATP-dependent 6-phosphofructokinase 3	1	1.36264e-24	219.59	NAS(1)NVS(1)LADAAHVK	K00850	2	1.8805	47
osa00030 Pentose phosphate pathway	0.000351602	2.51	HORVU2Hr1G032970.4	270	S	6-phosphogluconolactonase 1	1	0	353.78	AAASSLEALS(1)DDAYEQQHR	K01057	2	3.7536	30
osa00030 Pentose phosphate pathway	0.000351602	2.51	HORVU5Hr1G069850.14	599	S	Glucose-6-phosphate isomerase	1	1.84145e-51	242.35	ALIAEGSCGS(1)PR	K01810	2	4.3086	15
osa00030 Pentose phosphate pathway	0.000351602	2.51	HORVU5Hr1G069850.14	153	S	Glucose-6-phosphate isomerase	1	0.00723303	73.891	DPGLAPNS(1)FLR	K01810	2	2.9145	4
osa00051 Fructose and mannose metabolism	0.00266491	2	HORVU1Hr1G075680.2	350	T	hexokinase 1	0.806829	0.00118953	94.63	SGNMVINT(0.807)EWGS(0.193)FK	K00844	2	5.4875	1
osa00051 Fructose and mannose metabolism	0.00266491	2	HORVU1Hr1G075680.2	354	S	hexokinase 1	0.999972	1.03832e-05	133.93	SGNMVINTEWGS(1)FK	K00844	2	4.3315	13
osa00051 Fructose and mannose metabolism	0.00266491	2	HORVU1Hr1G024400.2	343	S	6-phosphofructo-2-kinase/fructose-2,6-bisphosphatase	0.906317	3.99975e-22	146.8	S(0.068)FS(0.932)ACSLASGLNFGS(0.906)T(0.094)K	K01103	2	7.0746	14
osa00051 Fructose and mannose metabolism	0.00266491	2	HORVU1Hr1G024400.2	331	S	6-phosphofructo-2-kinase/fructose-2,6-bisphosphatase	0.999995	0	317.97	SFS(1)ACSLASGLNFGSTK	K01103	2	5.2171	29
osa00051 Fructose and mannose metabolism	0.00266491	2	HORVU3Hr1G088540.1	62	T	fructose-bisphosphate aldolase 2	0.914807	3.44542e-58	233.43	GILAADES(0.06)T(0.915)GT(0.025)IGKR	K01623	2	3.6154	4
osa00051 Fructose and mannose metabolism	0.00266491	2	HORVU3Hr1G088540.1	184	S	fructose-bisphosphate aldolase 2	0.927264	0.00225984	52.662	IGAT(0.002)EPS(0.927)QLS(0.071)IDQNAQGLAR	K01623	2	4.6678	1
osa00051 Fructose and mannose metabolism	0.00266491	2	HORVU3Hr1G088540.1	61	S	fructose-bisphosphate aldolase 2	0.948613	3.38566e-09	171.51	GILAADES(0.949)T(0.046)GT(0.006)IGK	K01623	2	5.2615	21
osa00051 Fructose and mannose metabolism	0.00266491	2	HORVU3Hr1G088540.1	137	T	fructose-bisphosphate aldolase 2	0.995198	0.0024622	63.355	VDKGT(0.995)IELAGT(0.005)NGETTTQGFDDLGK	K01623	3	3.7333	6
osa00051 Fructose and mannose metabolism	0.00266491	2	HORVU3Hr1G088540.1	377	S	fructose-bisphosphate aldolase 2	0.997912	9.68332e-15	153.26	GDATLGEGAS(0.998)ES(0.002)LHVK	K01623	2	2.8193	15
osa00051 Fructose and mannose metabolism	0.00266491	2	HORVU3Hr1G088540.1	379	S	fructose-bisphosphate aldolase 2	0.999653	4.42057e-43	233.03	GDATLGEGASES(1)LHVK	K01623	2	3.3227	16
osa00051 Fructose and mannose metabolism	0.00266491	2	HORVU3Hr1G088540.1	371	T	fructose-bisphosphate aldolase 2	0.999703	0.00972296	85.742	GDAT(1)LGEGASESLHVK	K01623	2	3.4983	2
osa00051 Fructose and mannose metabolism	0.00266491	2	HORVU3Hr1G088540.1	64	T	fructose-bisphosphate aldolase 2	0.999977	2.683e-180	319.43	GILAADESTGT(1)IGKR	K01623	2	5.0915	29
osa00051 Fructose and mannose metabolism	0.00266491	2	HORVU3Hr1G088540.1	50	T	fructose-bisphosphate aldolase 2	1	0.000293729	133.49	NAAYIGT(1)PGK	K01623	2	0.47198	14
osa00051 Fructose and mannose metabolism	0.00266491	2	HORVU3Hr1G088540.1	71	S	fructose-bisphosphate aldolase 2	1	8.6047e-134	266	FAS(1)INVENVEDNRR	K01623	2	4.1874	44
osa00051 Fructose and mannose metabolism	0.00266491	2	HORVU1Hr1G083470.1	358	S	5-dehydro-2-deoxygluconokinase	0.949285	0.00204021	62.711	GAIPALPTTATALELIS(0.05)KGS(0.949)N	K00847	2	3.2613	4
osa00051 Fructose and mannose metabolism	0.00266491	2	HORVU3Hr1G013350.1	159	S	triosephosphate isomerase	0.95878	0.0100094	74.733	SLLGES(0.041)S(0.959)EFVGEK	K01803	2	4.1621	5
osa00051 Fructose and mannose metabolism	0.00266491	2	HORVU3Hr1G013350.1	264	S	triosephosphate isomerase	0.997787	8.14521e-11	146.37	IIYGGS(0.998)VT(0.002)GASCK	K01803	2	2.7038	11
osa00051 Fructose and mannose metabolism	0.00266491	2	HORVU3Hr1G013350.1	153	S	triosephosphate isomerase	0.99999	0.00460769	70.598	S(1)LLGESSEFVGEK	K01803	2	0.43569	8
osa00051 Fructose and mannose metabolism	0.00266491	2	HORVU3Hr1G013350.1	269	S	triosephosphate isomerase	0.999997	2.17751e-10	185.57	IIYGGSVTGAS(1)CK	K01803	2	2.8661	10
osa00051 Fructose and mannose metabolism	0.00266491	2	HORVU3Hr1G003940.1	13	S	Mannose-6-phosphate isomerase 1	0.962512	3.6734e-05	105.19	GAPTSPAPAS(0.037)AS(0.963)PPR	K01809	2	4.324	6
osa00051 Fructose and mannose metabolism	0.00266491	2	HORVU3Hr1G003940.1	24	S	Mannose-6-phosphate isomerase 1	0.985185	5.87279e-09	114.97	DKPAADAS(0.985)PT(0.015)PADPPTPLTGLLR	K01809	3	-2.3287	7
osa00051 Fructose and mannose metabolism	0.00266491	2	HORVU7Hr1G022500.2	475	S	ATP-dependent 6-phosphofructokinase 3	0.969385	0.00501093	77.358	LLDGS(0.969)PS(0.031)NPK	K00850	2	54.257	2
osa00051 Fructose and mannose metabolism	0.00266491	2	HORVU6Hr1G036770.1	83	S	Mannan endo-1,4-beta-mannosidase 7	0.970068	0.000215814	103.76	S(0.97)PS(0.008)T(0.022)FNLLANHSR	K19355	2	4.4805	2
osa00051 Fructose and mannose metabolism	0.00266491	2	HORVU6Hr1G036770.1	85	S	Mannan endo-1,4-beta-mannosidase 7	0.996078	3.06894e-05	155.28	S(0.002)PS(0.996)T(0.002)FNLLANHSR	K19355	2	3.0422	11
osa00051 Fructose and mannose metabolism	0.00266491	2	HORVU4Hr1G008470.1	409	S	Dihydroxyacetone kinase	0.997333	1.09502e-37	139.46	FPVPVPPS(0.997)PS(0.003)MKDDEILSER	K00863	3	1.341	21
osa00051 Fructose and mannose metabolism	0.00266491	2	HORVU2Hr1G122950.1	339	S	phosphomannomutase	0.998076	9.53125e-54	184.55	TVGHTVTS(0.998)PNDT(0.001)VQQCK	K17497	2	1.1995	14
osa00051 Fructose and mannose metabolism	0.00266491	2	HORVU7Hr1G040550.1	93	S	Pyrophosphate--fructose 6-phosphate 1-phosphotransferase	0.998244	0.00315206	76.196	LAS(0.001)VYS(0.998)EVQT(0.001)SR	K00895	2	2.5546	8
osa00051 Fructose and mannose metabolism	0.00266491	2	HORVU7Hr1G040550.1	127	S	Pyrophosphate--fructose 6-phosphate 1-phosphotransferase	0.99946	1.51713e-08	112.68	SHFTLADGPASTAAGS(0.999)PDEIAK	K00895	2	3.9242	11
osa00051 Fructose and mannose metabolism	0.00266491	2	HORVU3Hr1G070300.2	146	S	ATP-dependent 6-phosphofructokinase 3	0.998945	2.10133e-17	184.32	NAS(1)AT(0.001)S(0.999)LRDDDAAFAK	K00850	2	5.3589	18
osa00051 Fructose and mannose metabolism	0.00266491	2	HORVU3Hr1G070300.2	143	S	ATP-dependent 6-phosphofructokinase 3	0.999994	7.6612e-108	279.67	NAS(1)AT(0.003)S(0.997)LRDDDAAFAK	K00850	2	4.517	37
osa00051 Fructose and mannose metabolism	0.00266491	2	HORVU3Hr1G070300.2	103	S	ATP-dependent 6-phosphofructokinase 3	1	5.03286e-41	124.59	EEEEEGLAVAVEADHDS(1)PEPPR	K00850	3	4.658	27
osa00051 Fructose and mannose metabolism	0.00266491	2	HORVU3Hr1G070300.2	132	S	ATP-dependent 6-phosphofructokinase 3	1	7.75568e-29	225.89	ISRDS(1)YPNLR	K00850	2	5.006	15
osa00051 Fructose and mannose metabolism	0.00266491	2	HORVU4Hr1G069230.4	307	S	Mannose-1-phosphate guanyltransferase 1	0.999294	1.77833e-10	196.38	VS(0.001)S(0.999)FEALQSAMK	K00966	2	4.4714	55
osa00051 Fructose and mannose metabolism	0.00266491	2	HORVU7Hr1G112930.2	320	T	GDP-L-fucose synthase 1	0.999918	0.00186229	121.39	LVWDSTKPDGT(1)PR	K02377	2	0.52988	6
osa00051 Fructose and mannose metabolism	0.00266491	2	HORVU4Hr1G086640.4	959	S	Bifunctional fucokinase/fucose pyrophosphorylase	0.999999	0.0192095	88.42	RDS(1)LLISSIR	K05305	2	1.5075	3
osa00051 Fructose and mannose metabolism	0.00266491	2	HORVU6Hr1G070270.5	562	S	ATP-dependent 6-phosphofructokinase 7	0.999999	1.4554e-281	366.84	QNS(1)SSCLLEDIYR	K00895	2	4.9576	15
osa00051 Fructose and mannose metabolism	0.00266491	2	HORVU6Hr1G070270.5	547	S	ATP-dependent 6-phosphofructokinase 7	1	0.0213355	55.604	PAVHMAS(1)VDLR	K00895	2	-1.1019	3
osa00051 Fructose and mannose metabolism	0.00266491	2	HORVU1Hr1G075550.1	146	S	ATP-dependent 6-phosphofructokinase 3	1	5.69229e-07	147.86	NAS(1)NVS(1)LADAAHVK	K00850	2	1.8805	27
osa00051 Fructose and mannose metabolism	0.00266491	2	HORVU1Hr1G075550.1	143	S	ATP-dependent 6-phosphofructokinase 3	1	1.36264e-24	219.59	NAS(1)NVS(1)LADAAHVK	K00850	2	1.8805	47
osa00051 Fructose and mannose metabolism	0.00266491	2	HORVU4Hr1G029660.7	45	S	Mannose-6-phosphate isomerase 2	1	0.000215351	110.91	EHDPELEPCS(1)PPK	K01809	2	3.2864	8
osa00051 Fructose and mannose metabolism	0.00266491	2	HORVU7Hr1G076150.1	171	S	5-dehydro-2-deoxygluconokinase	1	7.41994e-05	132.93	S(1)AGILCSYDPNVR	K00847	2	3.1977	11
osa00053 Ascorbate and aldarate metabolism	0.394115	1.24	HORVU5Hr1G096370.1	392	T	UDP-glucose 6-dehydrogenase family protein	0.858911	4.2515e-101	275.96	FDWDHPMHLQPT(0.859)S(0.138)PT(0.003)AVK	K00012	3	-6.688	4
osa00053 Ascorbate and aldarate metabolism	0.394115	1.24	HORVU5Hr1G096370.1	393	S	UDP-glucose 6-dehydrogenase family protein	0.998977	8.459e-220	316.49	FDWDHPMHLQPT(0.001)S(0.999)PTAVK	K00012	2	6.7629	124
osa00053 Ascorbate and aldarate metabolism	0.394115	1.24	HORVU4Hr1G021270.2	395	T	UDP-glucose 6-dehydrogenase family protein	0.861312	1.7277e-273	315.35	FDWDHPVHLQPMS(0.131)PT(0.861)T(0.008)TK	K00012	2	3.5708	5
osa00053 Ascorbate and aldarate metabolism	0.394115	1.24	HORVU4Hr1G021270.2	393	S	UDP-glucose 6-dehydrogenase family protein	0.999691	3.3454e-246	305.44	FDWDHPVHLQPMS(1)PTTTK	K00012	3	1.2365	73
osa00053 Ascorbate and aldarate metabolism	0.394115	1.24	HORVU7Hr1G072240.4	485	S	monodehydroascorbate reductase 6	0.866058	0.00970713	69.201	S(0.001)AT(0.133)S(0.866)VEDALEIAR	K08232	2	-2.4626	7
osa00053 Ascorbate and aldarate metabolism	0.394115	1.24	HORVU1Hr1G088560.2	3	S	GDP-D-mannose 3',5'-epimerase	0.920374	1.21235e-96	224.9	GS(0.92)T(0.08)DETGTPYGEYTYAELER	K10046	2	4.1567	13
osa00053 Ascorbate and aldarate metabolism	0.394115	1.24	HORVU1Hr1G088560.2	361	S	GDP-D-mannose 3',5'-epimerase	0.972019	0.00054857	94.119	VVS(0.972)T(0.028)QAPVQLGSLR	K10046	2	5.6546	10
osa00053 Ascorbate and aldarate metabolism	0.394115	1.24	HORVU1Hr1G088560.2	370	S	GDP-D-mannose 3',5'-epimerase	1	6.42105e-98	269	VVSTQAPVQLGS(1)LR	K10046	2	3.6656	13
osa00053 Ascorbate and aldarate metabolism	0.394115	1.24	HORVU3Hr1G036430.4	113	S	Inositol-phosphate phosphatase	0.979549	0.0048378	42.066	FEIIDKEDHS(0.98)PVT(0.02)IADR	K18649	3	-0.64778	2
osa00053 Ascorbate and aldarate metabolism	0.394115	1.24	HORVU4Hr1G017030.2	12	T	GDP-L-galactose phosphorylase 2	0.99643	0.0131565	48.945	VAT(0.996)VLS(0.003)NY(0.001)QEEGAGGCGR	K14190	2	2.6589	2
osa00053 Ascorbate and aldarate metabolism	0.394115	1.24	HORVU4Hr1G008270.8	393	S	UDP-glucose 6-dehydrogenase family protein	0.998238	2.4734e-196	306.43	FDWDHPMHLQPTS(0.998)PS(0.002)SVK	K00012	2	5.9373	78
osa00053 Ascorbate and aldarate metabolism	0.394115	1.24	HORVU4Hr1G057210.1	4	S	Peroxidase superfamily protein	0.999102	0.00538242	65.421	S(0.999)Y(0.001)PVVSAEYLEAVEK	K00434	2	4.3813	10
osa00053 Ascorbate and aldarate metabolism	0.394115	1.24	HORVU4Hr1G057210.1	138	S	Peroxidase superfamily protein	0.999904	0.000901222	148.69	LPDATKGS(1)DHLR	K00434	2	-21.223	14
osa00053 Ascorbate and aldarate metabolism	0.394115	1.24	HORVU2Hr1G075970.1	276	S	Peroxidase superfamily protein	1	0.00713302	54.912	LPDAGPS(1)APADHLR	K00434	2	2.2325	2
osa00053 Ascorbate and aldarate metabolism	0.394115	1.24	HORVU4Hr1G001710.1	114	S	monodehydroascorbate reductase 1	1	6.21837e-06	168.69	AYLFPQS(1)PAR	K08232	2	-0.92357	12
osa00053 Ascorbate and aldarate metabolism	0.394115	1.24	HORVU5Hr1G037160.3	208	S	Peroxidase superfamily protein	1	0.000100274	119.58	LPAAGPPS(1)PAEHLR	K00434	2	-3.8091	13
osa00053 Ascorbate and aldarate metabolism	0.394115	1.24	HORVU5Hr1G079230.1	397	S	GDP-D-mannose 3',5'-epimerase	1	1.01438e-05	157.98	VCTTQAPVQLGS(1)LR	K10046	2	5.1405	12
osa00220 Arginine biosynthesis	0.445548	1.34	HORVU1Hr1G018540.17	211	S	alanine aminotransferase 2	0.927902	0.0158535	52.201	AT(0.001)GAY(0.003)S(0.069)HS(0.928)QGIK	K00814	2	1.1555	2
osa00220 Arginine biosynthesis	0.445548	1.34	HORVU2Hr1G030820.1	56	S	alanine aminotransferase 2	0.95704	2.39438e-28	155.08	AMS(0.957)T(0.021)S(0.021)AAGTPPVSLDTINPK	K00814	2	4.4166	8
osa00220 Arginine biosynthesis	0.445548	1.34	HORVU2Hr1G030820.1	544	S	alanine aminotransferase 2	0.999919	0.000226043	84.144	FMEEYCDVS(1)CDEAPTSTTTESG	K00814	2	4.1095	8
osa00220 Arginine biosynthesis	0.445548	1.34	HORVU4Hr1G066860.5	125	T	glutamine synthetase 1;4	0.988116	2.55474e-62	166.83	GDNILVMCDCY(0.012)T(0.988)PQGVPIPTNK	K01915	2	2.2783	23
osa00220 Arginine biosynthesis	0.445548	1.34	HORVU4Hr1G066860.5	68	T	glutamine synthetase 1;4	0.999552	0.00653362	70.598	ART(1)VNGPITDASQLPK	K01915	2	4.923	2
osa00220 Arginine biosynthesis	0.445548	1.34	HORVU4Hr1G066860.5	77	S	glutamine synthetase 1;4	0.999848	0.000605823	100.6	TVNGPITDAS(1)QLPK	K01915	2	4.3498	10
osa00220 Arginine biosynthesis	0.445548	1.34	HORVU4Hr1G066860.5	322	T	glutamine synthetase 1;4	0.999991	5.87681e-05	92.319	RLT(1)GHHETADINTFK	K01915	3	1.5098	9
osa00220 Arginine biosynthesis	0.445548	1.34	HORVU2Hr1G063740.4	446	T	alanine aminotransferase 2	0.999884	0.022329	44.853	T(1)T(1)ILPAEEDMPAIMSSFKK	K14272	2	14.465	2
osa00220 Arginine biosynthesis	0.445548	1.34	HORVU2Hr1G063740.4	447	T	alanine aminotransferase 2	0.999885	0.022329	44.853	T(1)T(1)ILPAEEDMPAIMSSFKK	K14272	2	14.465	2
osa00220 Arginine biosynthesis	0.445548	1.34	HORVU2Hr1G093030.1	18	S	glutamate dehydrogenase 2	0.999993	0.00252009	84.102	FHGHS(1)PAVVTGK	K00261	2	2.4256	9
osa00220 Arginine biosynthesis	0.445548	1.34	HORVU3Hr1G073220.3	118	S	aspartate aminotransferase 3	1	0.00282597	87.727	AEQMLIHNES(1)R	K14454	2	2.6666	5
osa00250 Alanine, aspartate and glutamate metabolism	0.00189568	2.14	HORVU3Hr1G049610.1	781	S	Carbamoyl-phosphate synthase large chain	0.780574	6.21599e-28	155.61	S(0.219)ES(0.781)DALSIASEVGYPVVVR	K01955	2	1.7081	7
osa00250 Alanine, aspartate and glutamate metabolism	0.00189568	2.14	HORVU3Hr1G049610.1	747	S	Carbamoyl-phosphate synthase large chain	0.995075	3.53294e-47	155.38	IWGT(0.004)S(0.995)PDS(0.001)IDAAEDR	K01955	2	6.1922	15
osa00250 Alanine, aspartate and glutamate metabolism	0.00189568	2.14	HORVU4Hr1G052810.1	253	T	Adenylosuccinate lyase	0.834188	0.00508092	71.896	THGQPAS(0.144)PT(0.834)T(0.022)LGK	K01756	2	3.5098	1
osa00250 Alanine, aspartate and glutamate metabolism	0.00189568	2.14	HORVU4Hr1G052810.1	251	S	Adenylosuccinate lyase	0.99986	1.2188e-05	173.26	THGQPAS(1)PTTLGK	K01756	2	4.4196	14
osa00250 Alanine, aspartate and glutamate metabolism	0.00189568	2.14	HORVU4Hr1G075800.1	387	S	Adenylosuccinate synthetase	0.864879	2.48097e-05	114.25	YCCDINGFS(0.865)S(0.135)LNLTK	K01939	2	6.5799	8
osa00250 Alanine, aspartate and glutamate metabolism	0.00189568	2.14	HORVU4Hr1G075800.1	361	T	Adenylosuccinate synthetase	0.979046	0.0109355	80.815	AGMEFGT(0.979)T(0.019)T(0.002)GRPR	K01939	2	2.3434	2
osa00250 Alanine, aspartate and glutamate metabolism	0.00189568	2.14	HORVU3Hr1G003050.1	8	S	glutamate decarboxylase	0.902064	0.000509871	77.679	VISHAS(0.053)S(0.902)S(0.044)AGESVYSTFSSR	K01580	2	2.957	3
osa00250 Alanine, aspartate and glutamate metabolism	0.00189568	2.14	HORVU1Hr1G018540.17	211	S	alanine aminotransferase 2	0.927902	0.0158535	52.201	AT(0.001)GAY(0.003)S(0.069)HS(0.928)QGIK	K00814	2	1.1555	2
osa00250 Alanine, aspartate and glutamate metabolism	0.00189568	2.14	HORVU4Hr1G076100.13	343	S	Nitrilase/cyanide hydratase and apolipoprotein N-acyltransferase family protein	0.941604	0.00189255	80.623	GDLYQLVDVQGS(0.942)GS(0.058)K	K13566	2	2.4477	1
osa00250 Alanine, aspartate and glutamate metabolism	0.00189568	2.14	HORVU4Hr1G076100.13	51	S	Nitrilase/cyanide hydratase and apolipoprotein N-acyltransferase family protein	1	1.98507e-07	157.67	S(1)PAAVEPPAPPLSK	K13566	2	0.56355	14
osa00250 Alanine, aspartate and glutamate metabolism	0.00189568	2.14	HORVU1Hr1G074460.2	496	S	Amidophosphoribosyltransferase	0.944713	0.000716153	64.983	IASPPVVGSCLYGIDT(0.031)PS(0.945)DGELIS(0.024)NR	K00764	3	0.34146	3
osa00250 Alanine, aspartate and glutamate metabolism	0.00189568	2.14	HORVU2Hr1G030820.1	56	S	alanine aminotransferase 2	0.95704	2.39438e-28	155.08	AMS(0.957)T(0.021)S(0.021)AAGTPPVSLDTINPK	K00814	2	4.4166	8
osa00250 Alanine, aspartate and glutamate metabolism	0.00189568	2.14	HORVU2Hr1G030820.1	544	S	alanine aminotransferase 2	0.999919	0.000226043	84.144	FMEEYCDVS(1)CDEAPTSTTTESG	K00814	2	4.1095	8
osa00250 Alanine, aspartate and glutamate metabolism	0.00189568	2.14	HORVU4Hr1G066860.5	125	T	glutamine synthetase 1;4	0.988116	2.55474e-62	166.83	GDNILVMCDCY(0.012)T(0.988)PQGVPIPTNK	K01915	2	2.2783	23
osa00250 Alanine, aspartate and glutamate metabolism	0.00189568	2.14	HORVU4Hr1G066860.5	68	T	glutamine synthetase 1;4	0.999552	0.00653362	70.598	ART(1)VNGPITDASQLPK	K01915	2	4.923	2
osa00250 Alanine, aspartate and glutamate metabolism	0.00189568	2.14	HORVU4Hr1G066860.5	77	S	glutamine synthetase 1;4	0.999848	0.000605823	100.6	TVNGPITDAS(1)QLPK	K01915	2	4.3498	10
osa00250 Alanine, aspartate and glutamate metabolism	0.00189568	2.14	HORVU4Hr1G066860.5	322	T	glutamine synthetase 1;4	0.999991	5.87681e-05	92.319	RLT(1)GHHETADINTFK	K01915	3	1.5098	9
osa00250 Alanine, aspartate and glutamate metabolism	0.00189568	2.14	HORVU4Hr1G008700.1	4	S	glutamate decarboxylase	0.991017	0.0044361	49.654	VLS(0.991)HAAS(0.006)GGS(0.002)S(0.001)DDSVHSTFASR	K01580	3	3.2966	1
osa00250 Alanine, aspartate and glutamate metabolism	0.00189568	2.14	HORVU4Hr1G008700.1	11	S	glutamate decarboxylase	0.99986	0	440.11	VLSHAASGGS(1)S(1)DDSVHSTFASR	K01580	3	1.9554	29
osa00250 Alanine, aspartate and glutamate metabolism	0.00189568	2.14	HORVU4Hr1G008700.1	12	S	glutamate decarboxylase	0.999898	0	472.02	VLSHAASGGS(1)S(1)DDSVHSTFASR	K01580	3	1.9554	35
osa00250 Alanine, aspartate and glutamate metabolism	0.00189568	2.14	HORVU4Hr1G008700.1	467	S	glutamate decarboxylase	0.999931	6.82127e-94	225.19	SSGPSLQHPNGDTVS(1)EKDLAR	K01580	3	3.4564	15
osa00250 Alanine, aspartate and glutamate metabolism	0.00189568	2.14	HORVU4Hr1G008700.1	8	S	glutamate decarboxylase	0.999996	0	474.83	VLSHAAS(1)GGSSDDSVHSTFASR	K01580	3	5.1909	31
osa00250 Alanine, aspartate and glutamate metabolism	0.00189568	2.14	HORVU4Hr1G008700.1	15	S	glutamate decarboxylase	1	2.1411e-138	326.96	VLSHAASGGSSDDS(1)VHSTFASR	K01580	3	3.2832	23
osa00250 Alanine, aspartate and glutamate metabolism	0.00189568	2.14	HORVU1Hr1G092110.4	619	S	Asparagine synthetase [glutamine-hydrolyzing] 2	0.993516	4.3254e-137	260.06	APASVDPVVDDVS(0.006)RS(0.994)PAHDVK	K01953	3	5.5064	31
osa00250 Alanine, aspartate and glutamate metabolism	0.00189568	2.14	HORVU2Hr1G063740.4	446	T	alanine aminotransferase 2	0.999884	0.022329	44.853	T(1)T(1)ILPAEEDMPAIMSSFKK	K14272	2	14.465	2
osa00250 Alanine, aspartate and glutamate metabolism	0.00189568	2.14	HORVU2Hr1G063740.4	447	T	alanine aminotransferase 2	0.999885	0.022329	44.853	T(1)T(1)ILPAEEDMPAIMSSFKK	K14272	2	14.465	2
osa00250 Alanine, aspartate and glutamate metabolism	0.00189568	2.14	HORVU4Hr1G064790.6	8	S	glutamate decarboxylase	0.999988	6.5456e-295	351.62	AAS(1)DTDVSVHSTFASR	K01580	2	4.1749	18
osa00250 Alanine, aspartate and glutamate metabolism	0.00189568	2.14	HORVU2Hr1G093030.1	18	S	glutamate dehydrogenase 2	0.999993	0.00252009	84.102	FHGHS(1)PAVVTGK	K00261	2	2.4256	9
osa00250 Alanine, aspartate and glutamate metabolism	0.00189568	2.14	HORVU2Hr1G078580.8	55	S	glutamate decarboxylase 2	0.999999	5.41032e-06	64.967	DAAYQIIHDELLLDGS(1)PR	K01580	3	-1.0053	10
osa00250 Alanine, aspartate and glutamate metabolism	0.00189568	2.14	HORVU1Hr1G084370.2	639	S	Asparagine synthetase [glutamine-hydrolyzing] 2	1	0.000199498	171.09	S(1)PAHGESTLVK	K01953	2	-0.9664	7
osa00250 Alanine, aspartate and glutamate metabolism	0.00189568	2.14	HORVU3Hr1G073220.3	118	S	aspartate aminotransferase 3	1	0.00282597	87.727	AEQMLIHNES(1)R	K14454	2	2.6666	5
osa00270 Cysteine and methionine metabolism	0.288482	1.24	HORVU5Hr1G005980.2	216	S	cysteine synthase D1	0.7684	0.00702031	66.485	LVLTMPAS(0.768)MS(0.231)MER	K01738	2	6.6406	2
osa00270 Cysteine and methionine metabolism	0.288482	1.24	HORVU5Hr1G005980.2	218	S	cysteine synthase D1	0.868142	0.000234542	73.305	LVLTMPAS(0.132)MS(0.868)MER	K01738	2	6.4449	5
osa00270 Cysteine and methionine metabolism	0.288482	1.24	HORVU5Hr1G005980.2	421	S	cysteine synthase D1	0.983095	0.0028865	84.309	YLS(0.017)S(0.983)VLFHSIK	K01738	2	2.2455	5
osa00270 Cysteine and methionine metabolism	0.288482	1.24	HORVU5Hr1G005980.2	420	S	cysteine synthase D1	0.997829	0.00136654	133.07	YLS(0.998)S(0.002)VLFHSIK	K01738	2	2.4789	16
osa00270 Cysteine and methionine metabolism	0.288482	1.24	HORVU5Hr1G005980.2	426	S	cysteine synthase D1	1	9.4642e-21	178.51	YLSSVLFHS(1)IKK	K01738	2	3.3971	16
osa00270 Cysteine and methionine metabolism	0.288482	1.24	HORVU1Hr1G041250.5	244	S	Malate dehydrogenase	0.85594	2.39006e-05	177.64	KLS(0.143)S(0.856)ALS(0.001)AASSACDHIR	K00025	3	-0.52039	4
osa00270 Cysteine and methionine metabolism	0.288482	1.24	HORVU1Hr1G041250.5	113	S	Malate dehydrogenase	0.993997	0.000894915	93.576	S(0.994)QAS(0.006)ALEAHAAPNCK	K00025	2	-0.50636	9
osa00270 Cysteine and methionine metabolism	0.288482	1.24	HORVU1Hr1G041250.5	243	S	Malate dehydrogenase	0.996438	6.20588e-23	177.64	KLS(0.996)S(0.004)ALSAASSACDHIR	K00025	2	4.3294	18
osa00270 Cysteine and methionine metabolism	0.288482	1.24	HORVU1Hr1G041250.5	247	S	Malate dehydrogenase	0.99995	7.7303e-145	285.32	LSSALS(1)AASSACDHIR	K00025	2	4.7804	5
osa00270 Cysteine and methionine metabolism	0.288482	1.24	HORVU1Hr1G041250.5	116	S	Malate dehydrogenase	0.999974	7.70323e-08	139.5	SQAS(1)ALEAHAAPNCK	K00025	2	1.4986	14
osa00270 Cysteine and methionine metabolism	0.288482	1.24	HORVU7Hr1G055560.1	128	S	Polyamine aminopropyltransferase	0.889355	2.6724e-05	94.838	EVS(0.889)RHS(0.079)S(0.032)VEQIDICEIDK	K00797	3	-0.039721	2
osa00270 Cysteine and methionine metabolism	0.288482	1.24	HORVU7Hr1G055560.1	131	S	Polyamine aminopropyltransferase	0.947457	1.65723e-29	178.85	HS(0.947)S(0.053)VEQIDICEIDK	K00797	2	16.087	11
osa00270 Cysteine and methionine metabolism	0.288482	1.24	HORVU2Hr1G110120.3	230	T	Adenosylhomocysteinase	0.903521	0.000500539	124.24	LVGVS(0.001)EET(0.904)T(0.087)T(0.009)GVK	K01251	2	2.1999	6
osa00270 Cysteine and methionine metabolism	0.288482	1.24	HORVU2Hr1G110120.3	491	S	Adenosylhomocysteinase	0.978012	6.68945e-21	189.61	S(0.022)QS(0.978)DYISIPIEGPYKPAAYR	K01251	3	-0.95608	8
osa00270 Cysteine and methionine metabolism	0.288482	1.24	HORVU2Hr1G110120.3	489	S	Adenosylhomocysteinase	0.994195	1.97615e-37	191.62	S(0.994)QS(0.006)DYISIPIEGPYKPAAYR	K01251	2	2.5291	27
osa00270 Cysteine and methionine metabolism	0.288482	1.24	HORVU2Hr1G110120.3	44	S	Adenosylhomocysteinase	1	1.10278e-19	208.35	VKDLS(1)QADFGR	K01251	2	3.6449	13
osa00270 Cysteine and methionine metabolism	0.288482	1.24	HORVU7Hr1G087810.4	236	S	cysteine synthase D1	0.926208	1.26623e-05	132.08	IVCVEPSESAVIS(0.004)GGS(0.926)PGS(0.07)HK	K01738	2	2.7934	9
osa00270 Cysteine and methionine metabolism	0.288482	1.24	HORVU5Hr1G026730.1	314	S	Methylthioribulose-1-phosphate dehydratase	0.928343	0.00243939	61.067	HLNS(0.002)T(0.002)Y(0.011)DS(0.928)DET(0.057)KEDIK	K16054	2	1.7898	2
osa00270 Cysteine and methionine metabolism	0.288482	1.24	HORVU5Hr1G026730.1	431	S	Methylthioribulose-1-phosphate dehydratase	0.928731	0.000632812	128.41	LLFGHT(0.069)S(0.929)Y(0.002)GDLR	K16054	2	-0.70254	6
osa00270 Cysteine and methionine metabolism	0.288482	1.24	HORVU5Hr1G026730.1	258	S	Methylthioribulose-1-phosphate dehydratase	0.999995	4.84009e-10	140.3	S(1)VASPGVPNGCHTTK	K16054	2	3.7641	15
osa00270 Cysteine and methionine metabolism	0.288482	1.24	HORVU5Hr1G026730.1	261	S	Methylthioribulose-1-phosphate dehydratase	1	1.31284e-28	186.56	SVAS(1)PGVPNGCHTTK	K16054	2	2.3525	15
osa00270 Cysteine and methionine metabolism	0.288482	1.24	HORVU4Hr1G058250.2	568	S	DNA (cytosine-5)-methyltransferase 1	0.969023	3.90161e-17	116.95	NSGSICESPTVTMMPDPS(0.031)NS(0.969)PK	K00558	2	3.2455	10
osa00270 Cysteine and methionine metabolism	0.288482	1.24	HORVU4Hr1G058250.2	178	S	DNA (cytosine-5)-methyltransferase 1	0.999974	1.88879e-18	123.72	LVFLSDTTPVPGS(1)PPS(1)PR	K00558	2	5.1086	20
osa00270 Cysteine and methionine metabolism	0.288482	1.24	HORVU4Hr1G058250.2	181	S	DNA (cytosine-5)-methyltransferase 1	0.999999	1.88879e-18	123.72	LVFLSDTTPVPGS(1)PPS(1)PR	K00558	2	5.1086	16
osa00270 Cysteine and methionine metabolism	0.288482	1.24	HORVU6Hr1G089250.20	57	S	DNA (cytosine-5)-methyltransferase 3	0.979047	3.06921e-07	166.65	AAPEADQEAS(0.979)VT(0.021)K	K00558	2	3.9009	12
osa00270 Cysteine and methionine metabolism	0.288482	1.24	HORVU5Hr1G002010.1	69	S	malate dehydrogenase	0.98028	0.000341834	40.638	VAS(0.98)HLRPPT(0.01)S(0.01)QIEEVAILK	K00026	3	-1.2209	1
osa00270 Cysteine and methionine metabolism	0.288482	1.24	HORVU6Hr1G015500.1	8	S	L-lactate dehydrogenase A	0.98424	0	410.84	ASS(0.015)LS(0.984)ELGFDAGGASSGFFRPVADGCPATPTSSAVPHR	K00016	3	8.2526	7
osa00270 Cysteine and methionine metabolism	0.288482	1.24	HORVU6Hr1G015500.1	6	S	L-lactate dehydrogenase A	0.999185	0	464.58	AS(0.001)S(0.999)LSELGFDAGGASSGFFR	K00016	2	6.9109	103
osa00270 Cysteine and methionine metabolism	0.288482	1.24	HORVU6Hr1G015500.1	32	T	L-lactate dehydrogenase A	0.999988	0	295.61	PVADGCPAT(1)PTSSAVPHR	K00016	2	5.1145	52
osa00270 Cysteine and methionine metabolism	0.288482	1.24	HORVU6Hr1G015500.1	244	S	L-lactate dehydrogenase A	1	0.00468664	66.953	S(1)FDEAALEGIR	K00016	2	0.87436	3
osa00270 Cysteine and methionine metabolism	0.288482	1.24	HORVU2Hr1G058800.2	7	S	Cytosine-specific methyltransferase	0.987039	0.0268485	50.819	VKS(1)PCS(0.987)PVT(0.008)T(0.004)GT(0.001)K	K00558	2	1.4436	1
osa00270 Cysteine and methionine metabolism	0.288482	1.24	HORVU2Hr1G058800.2	4	S	Cytosine-specific methyltransferase	0.999643	0.00829236	91.457	VKS(1)PCS(0.987)PVT(0.008)T(0.004)GT(0.001)K	K00558	2	1.4436	9
osa00270 Cysteine and methionine metabolism	0.288482	1.24	HORVU4Hr1G073630.1	59	S	1,2-dihydroxy-3-keto-5-methylthiopentene dioxygenase 2	0.994497	6.03611e-05	80.379	EQVIQAWY(0.006)MDDS(0.994)EEDQR	K08967	2	6.3434	4
osa00270 Cysteine and methionine metabolism	0.288482	1.24	HORVU4Hr1G073630.1	111	S	1,2-dihydroxy-3-keto-5-methylthiopentene dioxygenase 2	0.999783	0.00045768	66.509	GYS(1)YVDICDVCPEK	K08967	2	10.179	6
osa00270 Cysteine and methionine metabolism	0.288482	1.24	HORVU5Hr1G052890.2	23	S	Polyamine aminopropyltransferase 2	0.997531	0.000115328	97.551	GS(0.002)GVDS(0.998)PAKPLPPCCVK	K00797	2	2.726	9
osa00270 Cysteine and methionine metabolism	0.288482	1.24	HORVU3Hr1G108700.1	35	S	mercaptopyruvate sulfurtransferase 1	0.998635	0.00849202	42.218	ILDASWY(0.001)MPHES(0.999)R	K01011	2	6.4624	1
osa00270 Cysteine and methionine metabolism	0.288482	1.24	HORVU4Hr1G002270.3	703	S	5-methyltetrahydropteroyltriglutamate--homocysteine methyltransferase 2	0.999947	0.000124166	68.199	EGVTYGAGIGPGVYDIHS(1)PR	K00549	3	-0.30347	9
osa00270 Cysteine and methionine metabolism	0.288482	1.24	HORVU2Hr1G000280.3	429	S	cysteine synthase C1	0.999997	0.000429827	106.97	LIVTVHPS(1)AGER	K13034	2	3.1869	6
osa00270 Cysteine and methionine metabolism	0.288482	1.24	HORVU3Hr1G073220.3	118	S	aspartate aminotransferase 3	1	0.00282597	87.727	AEQMLIHNES(1)R	K14454	2	2.6666	5
osa00270 Cysteine and methionine metabolism	0.288482	1.24	HORVU4Hr1G016410.2	223	S	Methylthioribose-1-phosphate isomerase	1	0.0277561	55.754	ALHS(1)GGVLEK	K08963	2	4.7503	2
osa00270 Cysteine and methionine metabolism	0.288482	1.24	HORVU5Hr1G006780.7	404	S	5-methyltetrahydropteroyltriglutamate--homocysteine methyltransferase 1	1	7.40543e-83	212	EGVVYGAGIGPGVYDIHS(1)PR	K00549	3	0.80136	30
osa00270 Cysteine and methionine metabolism	0.288482	1.24	HORVU6Hr1G063570.1	237	S	S-adenosylmethionine synthase 2	1	3.68757e-37	147.86	YLDENTIFHLNPS(1)GR	K00789	2	4.0121	15
osa00270 Cysteine and methionine metabolism	0.288482	1.24	HORVU6Hr1G063570.1	102	S	S-adenosylmethionine synthase 2	1	1.69335e-10	154.78	VLVNIEQQS(1)PDIAQGVHGHFTK	K00789	3	2.0559	27
osa00270 Cysteine and methionine metabolism	0.288482	1.24	HORVU6Hr1G063570.1	82	S	S-adenosylmethionine synthase 2	1	7.22335e-06	107.15	DIGFIS(1)DDVGLDADHCK	K00789	2	5.7106	9
osa00410 beta-Alanine metabolism	0.292543	1.39	HORVU4Hr1G053180.1	4	T	enoyl-CoA hydratase/isomerase A	0.751012	0.000191109	78.779	MDAT(0.751)S(0.247)PVS(0.002)GDLILVEPARPGSK	K01692	2	2.04	1
osa00410 beta-Alanine metabolism	0.292543	1.39	HORVU4Hr1G053180.1	5	S	enoyl-CoA hydratase/isomerase A	0.941799	2.11436e-08	91.131	MDAT(0.029)S(0.942)PVS(0.029)GDLILVEPARPGSK	K01692	3	1.7648	10
osa00410 beta-Alanine metabolism	0.292543	1.39	HORVU1Hr1G024240.1	216	S	Acyl-CoA dehydrogenase	0.809452	0.000210334	74.733	TVGCWALT(0.002)EPDY(0.036)GS(0.809)DAS(0.137)S(0.015)LK	K00232	2	5.4558	5
osa00410 beta-Alanine metabolism	0.292543	1.39	HORVU3Hr1G003050.1	8	S	glutamate decarboxylase	0.902064	0.000509871	77.679	VISHAS(0.053)S(0.902)S(0.044)AGESVYSTFSSR	K01580	2	2.957	3
osa00410 beta-Alanine metabolism	0.292543	1.39	HORVU7Hr1G085310.1	140	S	3-hydroxyisobutyryl-CoA hydrolase 1	0.914106	0.000196324	138.71	CILVES(0.064)S(0.914)S(0.022)PR	K05605	2	3.8148	8
osa00410 beta-Alanine metabolism	0.292543	1.39	HORVU4Hr1G008700.1	4	S	glutamate decarboxylase	0.991017	0.0044361	49.654	VLS(0.991)HAAS(0.006)GGS(0.002)S(0.001)DDSVHSTFASR	K01580	3	3.2966	1
osa00410 beta-Alanine metabolism	0.292543	1.39	HORVU4Hr1G008700.1	11	S	glutamate decarboxylase	0.99986	0	440.11	VLSHAASGGS(1)S(1)DDSVHSTFASR	K01580	3	1.9554	29
osa00410 beta-Alanine metabolism	0.292543	1.39	HORVU4Hr1G008700.1	12	S	glutamate decarboxylase	0.999898	0	472.02	VLSHAASGGS(1)S(1)DDSVHSTFASR	K01580	3	1.9554	35
osa00410 beta-Alanine metabolism	0.292543	1.39	HORVU4Hr1G008700.1	467	S	glutamate decarboxylase	0.999931	6.82127e-94	225.19	SSGPSLQHPNGDTVS(1)EKDLAR	K01580	3	3.4564	15
osa00410 beta-Alanine metabolism	0.292543	1.39	HORVU4Hr1G008700.1	8	S	glutamate decarboxylase	0.999996	0	474.83	VLSHAAS(1)GGSSDDSVHSTFASR	K01580	3	5.1909	31
osa00410 beta-Alanine metabolism	0.292543	1.39	HORVU4Hr1G008700.1	15	S	glutamate decarboxylase	1	2.1411e-138	326.96	VLSHAASGGSSDDS(1)VHSTFASR	K01580	3	3.2832	23
osa00410 beta-Alanine metabolism	0.292543	1.39	HORVU2Hr1G107520.1	274	S	Aldehyde dehydrogenase family 9 member A1-B	0.999946	0.0198772	44.045	AS(1)FAGDLNFYGK	K00140	2	3.2269	1
osa00410 beta-Alanine metabolism	0.292543	1.39	HORVU4Hr1G064790.6	8	S	glutamate decarboxylase	0.999988	6.5456e-295	351.62	AAS(1)DTDVSVHSTFASR	K01580	2	4.1749	18
osa00410 beta-Alanine metabolism	0.292543	1.39	HORVU2Hr1G078580.8	55	S	glutamate decarboxylase 2	0.999999	5.41032e-06	64.967	DAAYQIIHDELLLDGS(1)PR	K01580	3	-1.0053	10
osa00410 beta-Alanine metabolism	0.292543	1.39	HORVU5Hr1G076080.1	105	S	beta-ureidopropionase	1	1.07826e-30	220.06	LLESNLS(1)PELFK	K01431	2	2.3258	16
osa00430 Taurine and hypotaurine metabolism	0.0527355	2.36	HORVU3Hr1G013650.6	373	S	Gamma-glutamyltranspeptidase 3	0.847449	0.0125751	79.889	PLS(0.078)S(0.847)MT(0.037)PT(0.037)IILK	K18592	2	-2.2628	2
osa00430 Taurine and hypotaurine metabolism	0.0527355	2.36	HORVU3Hr1G013650.6	372	S	Gamma-glutamyltranspeptidase 3	0.913063	0.00750382	84.309	PLS(0.913)S(0.084)MT(0.002)PT(0.002)IILK	K18592	2	-1.2019	2
osa00430 Taurine and hypotaurine metabolism	0.0527355	2.36	HORVU3Hr1G003050.1	8	S	glutamate decarboxylase	0.902064	0.000509871	77.679	VISHAS(0.053)S(0.902)S(0.044)AGESVYSTFSSR	K01580	2	2.957	3
osa00430 Taurine and hypotaurine metabolism	0.0527355	2.36	HORVU4Hr1G008700.1	4	S	glutamate decarboxylase	0.991017	0.0044361	49.654	VLS(0.991)HAAS(0.006)GGS(0.002)S(0.001)DDSVHSTFASR	K01580	3	3.2966	1
osa00430 Taurine and hypotaurine metabolism	0.0527355	2.36	HORVU4Hr1G008700.1	11	S	glutamate decarboxylase	0.99986	0	440.11	VLSHAASGGS(1)S(1)DDSVHSTFASR	K01580	3	1.9554	29
osa00430 Taurine and hypotaurine metabolism	0.0527355	2.36	HORVU4Hr1G008700.1	12	S	glutamate decarboxylase	0.999898	0	472.02	VLSHAASGGS(1)S(1)DDSVHSTFASR	K01580	3	1.9554	35
osa00430 Taurine and hypotaurine metabolism	0.0527355	2.36	HORVU4Hr1G008700.1	467	S	glutamate decarboxylase	0.999931	6.82127e-94	225.19	SSGPSLQHPNGDTVS(1)EKDLAR	K01580	3	3.4564	15
osa00430 Taurine and hypotaurine metabolism	0.0527355	2.36	HORVU4Hr1G008700.1	8	S	glutamate decarboxylase	0.999996	0	474.83	VLSHAAS(1)GGSSDDSVHSTFASR	K01580	3	5.1909	31
osa00430 Taurine and hypotaurine metabolism	0.0527355	2.36	HORVU4Hr1G008700.1	15	S	glutamate decarboxylase	1	2.1411e-138	326.96	VLSHAASGGSSDDS(1)VHSTFASR	K01580	3	3.2832	23
osa00430 Taurine and hypotaurine metabolism	0.0527355	2.36	HORVU4Hr1G064790.6	8	S	glutamate decarboxylase	0.999988	6.5456e-295	351.62	AAS(1)DTDVSVHSTFASR	K01580	2	4.1749	18
osa00430 Taurine and hypotaurine metabolism	0.0527355	2.36	HORVU2Hr1G078580.8	55	S	glutamate decarboxylase 2	0.999999	5.41032e-06	64.967	DAAYQIIHDELLLDGS(1)PR	K01580	3	-1.0053	10
osa00440 Phosphonate and phosphinate metabolism	0.222145	2.24	HORVU6Hr1G031590.2	77	S	Choline-phosphate cytidylyltransferase 1	0.808705	9.52144e-13	155.75	S(0.809)T(0.132)S(0.06)NGAGAGEGITDRPIR	K00968	2	3.9152	2
osa00440 Phosphonate and phosphinate metabolism	0.222145	2.24	HORVU6Hr1G031590.2	79	S	Choline-phosphate cytidylyltransferase 1	0.891672	1.47551e-12	129.03	S(0.077)T(0.031)S(0.892)NGAGAGEGITDRPIR	K00968	2	4.1344	10
osa00440 Phosphonate and phosphinate metabolism	0.222145	2.24	HORVU6Hr1G031590.2	57	S	Choline-phosphate cytidylyltransferase 1	0.999073	2.71169e-91	209.28	QAPAPQS(0.001)S(0.999)QEEEEDWKEAEGDVEVADR	K00968	3	4.3119	27
osa00440 Phosphonate and phosphinate metabolism	0.222145	2.24	HORVU4Hr1G023860.1	213	S	Bifunctional protein HldE	1	2.03273e-37	198.83	QFS(1)HGHGQNIDDSGFGSGTK	K00967	2	3.8857	17
osa00520 Amino sugar and nucleotide sugar metabolism	0.355485	1.19	HORVU4Hr1G038960.2	14	S	Alpha-1,4-glucan-protein synthase [UDP-forming]	0.770294	1.48799e-05	92.319	AGTVTVPGS(0.004)S(0.01)VPS(0.77)T(0.216)PLLK	K13379	2	5.1379	3
osa00520 Amino sugar and nucleotide sugar metabolism	0.355485	1.19	HORVU1Hr1G075680.2	350	T	hexokinase 1	0.806829	0.00118953	94.63	SGNMVINT(0.807)EWGS(0.193)FK	K00844	2	5.4875	1
osa00520 Amino sugar and nucleotide sugar metabolism	0.355485	1.19	HORVU1Hr1G075680.2	354	S	hexokinase 1	0.999972	1.03832e-05	133.93	SGNMVINTEWGS(1)FK	K00844	2	4.3315	13
osa00520 Amino sugar and nucleotide sugar metabolism	0.355485	1.19	HORVU4Hr1G059130.6	70	S	UDP-glucuronic acid decarboxylase 3	0.833821	0.000437315	58.402	NEVIVADNFFT(0.166)GS(0.834)KDNLK	K08678	2	7.3577	6
osa00520 Amino sugar and nucleotide sugar metabolism	0.355485	1.19	HORVU4Hr1G007620.2	572	S	phosphoglucomutase	0.85796	1.0669e-35	141.64	EIQPAVADVVS(0.003)ADEFEY(0.006)KDPVDGS(0.858)VS(0.133)K	K01835	3	2.3506	6
osa00520 Amino sugar and nucleotide sugar metabolism	0.355485	1.19	HORVU4Hr1G007620.2	218	S	phosphoglucomutase	0.935151	0.00134436	68.789	YNMENGGPAPES(0.935)VT(0.065)DK	K01835	2	4.995	3
osa00520 Amino sugar and nucleotide sugar metabolism	0.355485	1.19	HORVU4Hr1G007620.2	91	S	phosphoglucomutase	0.964379	2.73721e-08	130.7	DTTPYEGQKPGT(0.036)S(0.964)GLR	K01835	2	3.1126	13
osa00520 Amino sugar and nucleotide sugar metabolism	0.355485	1.19	HORVU4Hr1G007620.2	81	T	phosphoglucomutase	0.99695	8.42301e-05	144.72	DT(0.003)T(0.997)PYEGQKPGTSGLR	K01835	2	2.0259	13
osa00520 Amino sugar and nucleotide sugar metabolism	0.355485	1.19	HORVU4Hr1G007620.2	626	S	phosphoglucomutase	0.998384	0.0202171	58.794	ES(0.001)S(0.001)DALS(0.998)PLVDVALK	K01835	2	0.47304	1
osa00520 Amino sugar and nucleotide sugar metabolism	0.355485	1.19	HORVU4Hr1G007620.2	559	S	phosphoglucomutase	0.999035	4.01165e-35	133.64	EIQPAVADVVS(0.999)ADEFEYKDPVDGSVSK	K01835	3	4.757	15
osa00520 Amino sugar and nucleotide sugar metabolism	0.355485	1.19	HORVU4Hr1G007620.2	193	S	phosphoglucomutase	0.999997	0	370.62	ATGAFILTAS(1)HNPGGPTEDFGIK	K01835	3	3.246	42
osa00520 Amino sugar and nucleotide sugar metabolism	0.355485	1.19	HORVU5Hr1G096370.1	392	T	UDP-glucose 6-dehydrogenase family protein	0.858911	4.2515e-101	275.96	FDWDHPMHLQPT(0.859)S(0.138)PT(0.003)AVK	K00012	3	-6.688	4
osa00520 Amino sugar and nucleotide sugar metabolism	0.355485	1.19	HORVU5Hr1G096370.1	393	S	UDP-glucose 6-dehydrogenase family protein	0.998977	8.459e-220	316.49	FDWDHPMHLQPT(0.001)S(0.999)PTAVK	K00012	2	6.7629	124
osa00520 Amino sugar and nucleotide sugar metabolism	0.355485	1.19	HORVU4Hr1G021270.2	395	T	UDP-glucose 6-dehydrogenase family protein	0.861312	1.7277e-273	315.35	FDWDHPVHLQPMS(0.131)PT(0.861)T(0.008)TK	K00012	2	3.5708	5
osa00520 Amino sugar and nucleotide sugar metabolism	0.355485	1.19	HORVU4Hr1G021270.2	393	S	UDP-glucose 6-dehydrogenase family protein	0.999691	3.3454e-246	305.44	FDWDHPVHLQPMS(1)PTTTK	K00012	3	1.2365	73
osa00520 Amino sugar and nucleotide sugar metabolism	0.355485	1.19	HORVU1Hr1G088560.2	3	S	GDP-D-mannose 3',5'-epimerase	0.920374	1.21235e-96	224.9	GS(0.92)T(0.08)DETGTPYGEYTYAELER	K10046	2	4.1567	13
osa00520 Amino sugar and nucleotide sugar metabolism	0.355485	1.19	HORVU1Hr1G088560.2	361	S	GDP-D-mannose 3',5'-epimerase	0.972019	0.00054857	94.119	VVS(0.972)T(0.028)QAPVQLGSLR	K10046	2	5.6546	10
osa00520 Amino sugar and nucleotide sugar metabolism	0.355485	1.19	HORVU1Hr1G088560.2	370	S	GDP-D-mannose 3',5'-epimerase	1	6.42105e-98	269	VVSTQAPVQLGS(1)LR	K10046	2	3.6656	13
osa00520 Amino sugar and nucleotide sugar metabolism	0.355485	1.19	HORVU1Hr1G083470.1	358	S	5-dehydro-2-deoxygluconokinase	0.949285	0.00204021	62.711	GAIPALPTTATALELIS(0.05)KGS(0.949)N	K00847	2	3.2613	4
osa00520 Amino sugar and nucleotide sugar metabolism	0.355485	1.19	HORVU3Hr1G003940.1	13	S	Mannose-6-phosphate isomerase 1	0.962512	3.6734e-05	105.19	GAPTSPAPAS(0.037)AS(0.963)PPR	K01809	2	4.324	6
osa00520 Amino sugar and nucleotide sugar metabolism	0.355485	1.19	HORVU3Hr1G003940.1	24	S	Mannose-6-phosphate isomerase 1	0.985185	5.87279e-09	114.97	DKPAADAS(0.985)PT(0.015)PADPPTPLTGLLR	K01809	3	-2.3287	7
osa00520 Amino sugar and nucleotide sugar metabolism	0.355485	1.19	HORVU2Hr1G099220.5	168	S	UDP-N-acetylglucosamine pyrophosphorylase	0.966694	1.83809e-20	219.93	LAAQS(0.002)S(0.967)DS(0.032)PR	K00972	2	-0.1124	3
osa00520 Amino sugar and nucleotide sugar metabolism	0.355485	1.19	HORVU2Hr1G099220.5	75	S	UDP-N-acetylglucosamine pyrophosphorylase	0.985191	7.07726e-17	118.96	S(0.015)MGS(0.985)QGYVAPAEPVPESSVSR	K00972	2	4.7366	14
osa00520 Amino sugar and nucleotide sugar metabolism	0.355485	1.19	HORVU2Hr1G099220.5	491	S	UDP-N-acetylglucosamine pyrophosphorylase	0.999689	0.018832	81.099	TFHAPSEIS(1)F	K00972	2	-0.21908	2
osa00520 Amino sugar and nucleotide sugar metabolism	0.355485	1.19	HORVU2Hr1G099220.5	170	S	UDP-N-acetylglucosamine pyrophosphorylase	0.999991	4.9249e-29	216.53	LAAQSSDS(1)PR	K00972	2	43.7	25
osa00520 Amino sugar and nucleotide sugar metabolism	0.355485	1.19	HORVU5Hr1G087810.2	42	S	UTP--glucose-1-phosphate uridylyltransferase	0.976599	0.00379262	64.906	Y(0.023)LS(0.977)GEAEQIEWSK	K00963	2	2.824	1
osa00520 Amino sugar and nucleotide sugar metabolism	0.355485	1.19	HORVU5Hr1G087810.2	419	S	UTP--glucose-1-phosphate uridylyltransferase	0.99446	0.0193836	57.042	S(0.005)IPS(0.994)IVELDSLK	K00963	2	1.7551	3
osa00520 Amino sugar and nucleotide sugar metabolism	0.355485	1.19	HORVU5Hr1G087810.2	416	S	UTP--glucose-1-phosphate uridylyltransferase	0.999963	0.000885422	97.933	FKS(1)IPSIVELDSLK	K00963	2	2.9001	21
osa00520 Amino sugar and nucleotide sugar metabolism	0.355485	1.19	HORVU5Hr1G087810.2	289	S	UTP--glucose-1-phosphate uridylyltransferase	1	1.16146e-10	87.676	VQLLEIAQVPDEHVDEFKS(1)IEK	K00963	3	3.3077	14
osa00520 Amino sugar and nucleotide sugar metabolism	0.355485	1.19	HORVU6Hr1G065690.2	9	S	nucleotide-rhamnose synthase/epimerase-reductase	0.978864	8.50864e-05	105.08	AISTNGS(0.021)S(0.979)PPALK	K12451	2	3.0411	14
osa00520 Amino sugar and nucleotide sugar metabolism	0.355485	1.19	HORVU7Hr1G039880.3	113	S	phosphoglucosamine mutase-related	0.997472	5.72209e-17	116.06	LGGAAVGLVIT(0.003)AS(0.997)HNPVGDNGVK	K01836	2	0.073213	20
osa00520 Amino sugar and nucleotide sugar metabolism	0.355485	1.19	HORVU2Hr1G122950.1	339	S	phosphomannomutase	0.998076	9.53125e-54	184.55	TVGHTVTS(0.998)PNDT(0.001)VQQCK	K17497	2	1.1995	14
osa00520 Amino sugar and nucleotide sugar metabolism	0.355485	1.19	HORVU4Hr1G008270.8	393	S	UDP-glucose 6-dehydrogenase family protein	0.998238	2.4734e-196	306.43	FDWDHPMHLQPTS(0.998)PS(0.002)SVK	K00012	2	5.9373	78
osa00520 Amino sugar and nucleotide sugar metabolism	0.355485	1.19	HORVU4Hr1G069230.4	307	S	Mannose-1-phosphate guanyltransferase 1	0.999294	1.77833e-10	196.38	VS(0.001)S(0.999)FEALQSAMK	K00966	2	4.4714	55
osa00520 Amino sugar and nucleotide sugar metabolism	0.355485	1.19	HORVU5Hr1G075660.1	48	S	UDP-glucose 4-epimerase	0.999871	0.00054408	108.4	YAS(1)GSALLLR	K08679	2	-1.0702	10
osa00520 Amino sugar and nucleotide sugar metabolism	0.355485	1.19	HORVU7Hr1G112930.2	320	T	GDP-L-fucose synthase 1	0.999918	0.00186229	121.39	LVWDSTKPDGT(1)PR	K02377	2	0.52988	6
osa00520 Amino sugar and nucleotide sugar metabolism	0.355485	1.19	HORVU5Hr1G023640.1	244	S	cellulose synthase-like D5	0.999952	0.0163249	64.064	FSMVHS(1)IK	K00770	2	1.1073	2
osa00520 Amino sugar and nucleotide sugar metabolism	0.355485	1.19	HORVU1Hr1G058810.5	41	S	UDP-glucuronic acid decarboxylase 1	0.999996	1.4006e-216	305.44	GGAAS(1)PSAGAAGAAGEYPSAK	K08678	2	2.8586	15
osa00520 Amino sugar and nucleotide sugar metabolism	0.355485	1.19	HORVU4Hr1G086640.4	959	S	Bifunctional fucokinase/fucose pyrophosphorylase	0.999999	0.0192095	88.42	RDS(1)LLISSIR	K05305	2	1.5075	3
osa00520 Amino sugar and nucleotide sugar metabolism	0.355485	1.19	HORVU4Hr1G029660.7	45	S	Mannose-6-phosphate isomerase 2	1	0.000215351	110.91	EHDPELEPCS(1)PPK	K01809	2	3.2864	8
osa00520 Amino sugar and nucleotide sugar metabolism	0.355485	1.19	HORVU5Hr1G069850.14	599	S	Glucose-6-phosphate isomerase	1	1.84145e-51	242.35	ALIAEGSCGS(1)PR	K01810	2	4.3086	15
osa00520 Amino sugar and nucleotide sugar metabolism	0.355485	1.19	HORVU5Hr1G069850.14	153	S	Glucose-6-phosphate isomerase	1	0.00723303	73.891	DPGLAPNS(1)FLR	K01810	2	2.9145	4
osa00520 Amino sugar and nucleotide sugar metabolism	0.355485	1.19	HORVU5Hr1G077110.3	19	S	UDP-glucose 4-epimerase 4	1	5.06586e-95	278.06	SWS(1)FSDMDFSDPK	K12448	2	4.0813	29
osa00520 Amino sugar and nucleotide sugar metabolism	0.355485	1.19	HORVU5Hr1G079230.1	397	S	GDP-D-mannose 3',5'-epimerase	1	1.01438e-05	157.98	VCTTQAPVQLGS(1)LR	K10046	2	5.1405	12
osa00520 Amino sugar and nucleotide sugar metabolism	0.355485	1.19	HORVU7Hr1G076150.1	171	S	5-dehydro-2-deoxygluconokinase	1	7.41994e-05	132.93	S(1)AGILCSYDPNVR	K00847	2	3.1977	11
osa00562 Inositol phosphate metabolism	0.000119185	2.42	HORVU7Hr1G041920.2	571	S	phosphatidylinositol-4-phosphate 5-kinase family protein	0.759655	0.000819345	105.79	HMNGGDIS(0.001)S(0.052)S(0.052)T(0.136)S(0.76)R	K00921	2	3.2941	3
osa00562 Inositol phosphate metabolism	0.000119185	2.42	HORVU7Hr1G041920.2	1132	S	phosphatidylinositol-4-phosphate 5-kinase family protein	0.908307	0.0167175	81.48	S(0.006)ES(0.908)S(0.086)PSNLSDR	K00921	2	44.935	2
osa00562 Inositol phosphate metabolism	0.000119185	2.42	HORVU7Hr1G041920.2	1218	S	phosphatidylinositol-4-phosphate 5-kinase family protein	0.985637	0.0293066	55.754	GLS(0.986)PT(0.014)FTNK	K00921	2	-2.7033	2
osa00562 Inositol phosphate metabolism	0.000119185	2.42	HORVU7Hr1G041920.2	1177	S	phosphatidylinositol-4-phosphate 5-kinase family protein	1	9.85013e-78	236.75	IKS(1)FDSGINFR	K00921	2	3.276	15
osa00562 Inositol phosphate metabolism	0.000119185	2.42	HORVU5Hr1G031300.2	56	S	Phosphatidylinositol 3,4,5-trisphosphate 3-phosphatase and dual-specificity protein phosphatase PTEN	0.766911	1.08684e-47	176.24	APANDSATQVASPNPVAPS(0.132)S(0.767)PS(0.079)APT(0.014)S(0.006)AT(0.001)T(0.001)QDAAGR	K01110	3	5.1417	8
osa00562 Inositol phosphate metabolism	0.000119185	2.42	HORVU5Hr1G031300.2	593	S	Phosphatidylinositol 3,4,5-trisphosphate 3-phosphatase and dual-specificity protein phosphatase PTEN	0.843373	0.00135963	66.002	IT(0.157)IS(0.843)GDQGIATAPDGISLK	K01110	2	3.1241	1
osa00562 Inositol phosphate metabolism	0.000119185	2.42	HORVU5Hr1G031300.2	81	S	Phosphatidylinositol 3,4,5-trisphosphate 3-phosphatase and dual-specificity protein phosphatase PTEN	0.884622	1.75747e-18	135.89	ETPSSMFS(0.012)T(0.083)S(0.885)GLS(0.015)S(0.006)WAK	K01110	2	5.8496	8
osa00562 Inositol phosphate metabolism	0.000119185	2.42	HORVU5Hr1G031300.2	80	T	Phosphatidylinositol 3,4,5-trisphosphate 3-phosphatase and dual-specificity protein phosphatase PTEN	0.96354	2.6579e-12	157.7	ETPSSMFS(0.018)T(0.964)S(0.013)GLS(0.005)S(0.002)WAK	K01110	2	5.3416	3
osa00562 Inositol phosphate metabolism	0.000119185	2.42	HORVU5Hr1G031300.2	653	S	Phosphatidylinositol 3,4,5-trisphosphate 3-phosphatase and dual-specificity protein phosphatase PTEN	0.987422	7.7707e-06	105.79	AIAADASVFSFGDEDDY(0.013)ES(0.987)E	K01110	2	3.1113	6
osa00562 Inositol phosphate metabolism	0.000119185	2.42	HORVU5Hr1G031300.2	135	T	Phosphatidylinositol 3,4,5-trisphosphate 3-phosphatase and dual-specificity protein phosphatase PTEN	0.994323	2.19607e-53	201.25	DPQQDETAEGST(0.005)T(0.994)PTTAQAGVFGSLTR	K01110	3	5.1836	23
osa00562 Inositol phosphate metabolism	0.000119185	2.42	HORVU5Hr1G031300.2	101	S	Phosphatidylinositol 3,4,5-trisphosphate 3-phosphatase and dual-specificity protein phosphatase PTEN	0.997991	1.30172e-97	274.89	IPQPSSGQES(0.998)PT(0.002)GK	K01110	2	2.7517	15
osa00562 Inositol phosphate metabolism	0.000119185	2.42	HORVU5Hr1G031300.2	541	S	Phosphatidylinositol 3,4,5-trisphosphate 3-phosphatase and dual-specificity protein phosphatase PTEN	1	0	342.23	ETGSDDKDDVFS(1)DNEAEDGSSK	K01110	3	2.1355	33
osa00562 Inositol phosphate metabolism	0.000119185	2.42	HORVU7Hr1G069660.4	1278	S	phosphatidylinositol-4-phosphate 5-kinase family protein	0.808999	0.00612972	63.301	VS(0.809)S(0.191)EGQFR	K00921	2	-0.55464	3
osa00562 Inositol phosphate metabolism	0.000119185	2.42	HORVU7Hr1G069660.4	1098	S	phosphatidylinositol-4-phosphate 5-kinase family protein	0.964241	0.00207094	90.376	RPIT(0.036)GS(0.964)FDGNMK	K00921	2	0.75291	3
osa00562 Inositol phosphate metabolism	0.000119185	2.42	HORVU7Hr1G069660.4	1279	S	phosphatidylinositol-4-phosphate 5-kinase family protein	0.97733	0.0184963	65.404	VS(0.023)S(0.977)EGQFR	K00921	2	-1.515	2
osa00562 Inositol phosphate metabolism	0.000119185	2.42	HORVU7Hr1G069660.4	868	S	phosphatidylinositol-4-phosphate 5-kinase family protein	0.988684	0.00356664	43.767	RDEIPAS(0.989)PADNQS(0.011)ILVSLSSR	K00921	3	-3.0612	1
osa00562 Inositol phosphate metabolism	0.000119185	2.42	HORVU7Hr1G069660.4	1258	S	phosphatidylinositol-4-phosphate 5-kinase family protein	0.999999	3.21507e-06	90.206	LNHANS(1)VNVNDHLDHQGSIIGVR	K00921	4	1.5968	8
osa00562 Inositol phosphate metabolism	0.000119185	2.42	HORVU7Hr1G069660.4	218	S	phosphatidylinositol-4-phosphate 5-kinase family protein	1	0.0012352	89.382	S(1)DDEDDDYTIFR	K00921	2	2.5544	6
osa00562 Inositol phosphate metabolism	0.000119185	2.42	HORVU6Hr1G093060.3	282	S	Phosphatidylinositol-4-phosphate 5-kinase family protein	0.816698	5.92345e-31	212.69	ILHS(0.019)S(0.817)S(0.164)VDMGNMK	K00889	2	3.144	4
osa00562 Inositol phosphate metabolism	0.000119185	2.42	HORVU6Hr1G093060.3	62	S	Phosphatidylinositol-4-phosphate 5-kinase family protein	0.998604	2.05877e-12	132.01	LPS(0.999)GDT(0.001)YSGTLLGSTPEGSGR	K00889	2	4.8982	14
osa00562 Inositol phosphate metabolism	0.000119185	2.42	HORVU6Hr1G093060.3	283	S	Phosphatidylinositol-4-phosphate 5-kinase family protein	0.999017	4.0929e-198	309.98	ILHSS(0.001)S(0.999)VDMGNMK	K00889	2	2.9468	23
osa00562 Inositol phosphate metabolism	0.000119185	2.42	HORVU6Hr1G093060.3	27	S	Phosphatidylinositol-4-phosphate 5-kinase family protein	0.999906	8.59723e-08	131.67	GAS(1)CNIESEVLATLANGQDPR	K00889	2	4.2192	12
osa00562 Inositol phosphate metabolism	0.000119185	2.42	HORVU4Hr1G006200.5	291	S	Phosphatidylinositol-4-phosphate 5-kinase family protein	0.823349	0.000249593	80.049	ISNGT(0.004)T(0.008)PIFVDDS(0.823)GNHS(0.165)PQDPPNK	K00889	3	6.9608	2
osa00562 Inositol phosphate metabolism	0.000119185	2.42	HORVU4Hr1G006200.5	295	S	Phosphatidylinositol-4-phosphate 5-kinase family protein	0.951606	1.11203e-05	142.76	ISNGTTPIFVDDS(0.048)GNHS(0.952)PQDPPNK	K00889	3	7.2865	6
osa00562 Inositol phosphate metabolism	0.000119185	2.42	HORVU3Hr1G109160.2	173	T	non-specific phospholipase C2	0.873174	6.63475e-05	121.86	WFASVPS(0.008)S(0.119)T(0.873)QPNR	K01114	2	3.5998	4
osa00562 Inositol phosphate metabolism	0.000119185	2.42	HORVU4Hr1G017010.5	860	S	Phosphatidylinositol 4-kinase	0.880498	0.0012037	119.58	RVPS(0.88)T(0.12)IAMEEVK	K19801	2	3.6632	17
osa00562 Inositol phosphate metabolism	0.000119185	2.42	HORVU4Hr1G017010.5	163	S	Phosphatidylinositol 4-kinase	0.999734	0.00199521	91.245	PAPLS(1)PIASPR	K19801	2	2.3318	13
osa00562 Inositol phosphate metabolism	0.000119185	2.42	HORVU4Hr1G017010.5	11	S	Phosphatidylinositol 4-kinase	1	1.51603e-08	150.44	GLS(1)FGPEESPR	K19801	2	2.022	10
osa00562 Inositol phosphate metabolism	0.000119185	2.42	HORVU1Hr1G077420.1	422	S	Inositol-tetrakisphosphate 1-kinase 4	0.906847	4.21669e-09	85.443	KLES(0.074)VPCNGLDHQES(0.907)GLT(0.018)LDS(0.001)TCPVPMV	K00913	3	6.2335	4
osa00562 Inositol phosphate metabolism	0.000119185	2.42	HORVU7Hr1G077710.10	597	S	phosphatidylinositol-4-phosphate 5-kinase family protein	0.923754	7.80379e-06	73.948	VEES(0.038)AVS(0.924)S(0.038)ENLDDTEDILK	K00921	2	29.525	7
osa00562 Inositol phosphate metabolism	0.000119185	2.42	HORVU7Hr1G077710.10	548	S	phosphatidylinositol-4-phosphate 5-kinase family protein	0.999793	0.0266986	78.157	RLPS(1)PVSGPLR	K00921	2	1.7143	7
osa00562 Inositol phosphate metabolism	0.000119185	2.42	HORVU3Hr1G013350.1	159	S	triosephosphate isomerase	0.95878	0.0100094	74.733	SLLGES(0.041)S(0.959)EFVGEK	K01803	2	4.1621	5
osa00562 Inositol phosphate metabolism	0.000119185	2.42	HORVU3Hr1G013350.1	264	S	triosephosphate isomerase	0.997787	8.14521e-11	146.37	IIYGGS(0.998)VT(0.002)GASCK	K01803	2	2.7038	11
osa00562 Inositol phosphate metabolism	0.000119185	2.42	HORVU3Hr1G013350.1	153	S	triosephosphate isomerase	0.99999	0.00460769	70.598	S(1)LLGESSEFVGEK	K01803	2	0.43569	8
osa00562 Inositol phosphate metabolism	0.000119185	2.42	HORVU3Hr1G013350.1	269	S	triosephosphate isomerase	0.999997	2.17751e-10	185.57	IIYGGSVTGAS(1)CK	K01803	2	2.8661	10
osa00562 Inositol phosphate metabolism	0.000119185	2.42	HORVU2Hr1G036380.5	1048	S	phosphatidylinositol-4-phosphate 5-kinase family protein	0.978207	1.20667e-36	144.55	TDLLEADTNIGKPTCLLQS(0.022)PGS(0.978)PR	K00921	3	2.8625	13
osa00562 Inositol phosphate metabolism	0.000119185	2.42	HORVU2Hr1G036380.5	575	S	phosphatidylinositol-4-phosphate 5-kinase family protein	0.991815	0.000131114	106.11	MFEEIS(0.008)VS(0.992)PR	K00921	2	2.2193	15
osa00562 Inositol phosphate metabolism	0.000119185	2.42	HORVU2Hr1G036380.5	1061	S	phosphatidylinositol-4-phosphate 5-kinase family protein	0.999542	7.81854e-05	81.578	EVCFS(1)DDEYSMSGK	K00921	2	6.0134	8
osa00562 Inositol phosphate metabolism	0.000119185	2.42	HORVU2Hr1G036380.5	902	Y	phosphatidylinositol-4-phosphate 5-kinase family protein	1	0.0169248	73.262	S(0.128)PQDWT(0.436)KT(0.436)VAVEIY(1)GK	K00921	2	29.417	5
osa00562 Inositol phosphate metabolism	0.000119185	2.42	HORVU2Hr1G036380.5	1170	S	phosphatidylinositol-4-phosphate 5-kinase family protein	1	3.56059e-09	201.66	IHS(1)FDSTVASR	K00921	2	1.8697	15
osa00562 Inositol phosphate metabolism	0.000119185	2.42	HORVU3Hr1G036430.4	113	S	Inositol-phosphate phosphatase	0.979549	0.0048378	42.066	FEIIDKEDHS(0.98)PVT(0.02)IADR	K18649	3	-0.64778	2
osa00562 Inositol phosphate metabolism	0.000119185	2.42	HORVU4Hr1G065840.13	8	S	Inositol-tetrakisphosphate 1-kinase 2	0.997637	6.6094e-20	46.636	LHGDVS(0.998)DDEEEGAVMDPALLS(0.002)S(0.001)SSLAGAAAAAASR	K00913	3	4.1018	2
osa00562 Inositol phosphate metabolism	0.000119185	2.42	HORVU0Hr1G012510.2	185	S	Phosphoinositide phospholipase C 6	0.998674	0.00505353	135.24	RLS(0.999)LS(0.001)ETQLTK	K05857	2	3.0734	13
osa00562 Inositol phosphate metabolism	0.000119185	2.42	HORVU0Hr1G012510.2	375	S	Phosphoinositide phospholipase C 6	1	0.00162867	123.99	VEVQEYDMS(1)EK	K05857	2	3.8007	10
osa00562 Inositol phosphate metabolism	0.000119185	2.42	HORVU0Hr1G030870.1	151	T	non-specific phospholipase C4	0.998838	1.2998e-94	242.43	WFSSNPAS(0.001)T(0.999)QPNR	K01114	2	1.6384	13
osa00562 Inositol phosphate metabolism	0.000119185	2.42	HORVU2Hr1G107760.9	11	S	Phosphatidylinositol-4-phosphate 5-kinase family protein	0.999745	0.00983738	65.421	TAAPAAS(1)NNHLQPR	K00889	2	1.7698	4
osa00562 Inositol phosphate metabolism	0.000119185	2.42	HORVU2Hr1G107760.9	278	S	Phosphatidylinositol-4-phosphate 5-kinase family protein	1	0.0151358	113.34	RNS(1)GLGRPPVK	K00889	2	1.5739	2
osa00562 Inositol phosphate metabolism	0.000119185	2.42	HORVU2Hr1G107520.1	274	S	Aldehyde dehydrogenase family 9 member A1-B	0.999946	0.0198772	44.045	AS(1)FAGDLNFYGK	K00140	2	3.2269	1
osa00562 Inositol phosphate metabolism	0.000119185	2.42	HORVU5Hr1G060810.2	698	S	phosphatidylinositol-4-phosphate 5-kinase family protein	0.999999	0.000198101	120.65	VHS(1)FDSIFR	K00921	2	0.07294	13
osa00562 Inositol phosphate metabolism	0.000119185	2.42	HORVU2Hr1G013730.2	270	S	Phosphoinositide phospholipase C 6	1	2.4814e-41	193.23	QEDDAS(1)EHRDDDEDDDDEDEQK	K05857	3	4.5581	6
osa00562 Inositol phosphate metabolism	0.000119185	2.42	HORVU7Hr1G122550.2	215	S	Phosphatidylinositol-4-phosphate 5-kinase family protein	1	0.0138499	106.35	S(1)FERPPVK	K00889	2	1.5732	7
osa00562 Inositol phosphate metabolism	0.000119185	2.42	HORVU7Hr1G122550.2	206	S	Phosphatidylinositol-4-phosphate 5-kinase family protein	1	0.00024184	91.1	CSPSSFDINQEPAAAPAS(1)PK	K00889	2	5.6525	6
osa00590 Arachidonic acid metabolism	0.270765	1.79	HORVU3Hr1G013650.6	373	S	Gamma-glutamyltranspeptidase 3	0.847449	0.0125751	79.889	PLS(0.078)S(0.847)MT(0.037)PT(0.037)IILK	K18592	2	-2.2628	2
osa00590 Arachidonic acid metabolism	0.270765	1.79	HORVU3Hr1G013650.6	372	S	Gamma-glutamyltranspeptidase 3	0.913063	0.00750382	84.309	PLS(0.913)S(0.084)MT(0.002)PT(0.002)IILK	K18592	2	-1.2019	2
osa00590 Arachidonic acid metabolism	0.270765	1.79	HORVU5Hr1G112530.1	371	S	Leukotriene A-4 hydrolase homolog	0.990417	0.010683	100.07	YLRPLYS(0.99)S(0.01)LAR	K01254	2	3.1078	7
osa00590 Arachidonic acid metabolism	0.270765	1.79	HORVU2Hr1G124700.1	102	S	Triacylglycerol lipase SDP1	1	0.0120374	58.889	IPS(1)WNLIAR	K14674	2	-3.6714	1
osa00590 Arachidonic acid metabolism	0.270765	1.79	HORVU4Hr1G035380.1	201	S	glutathione peroxidase 4	1	0.00718299	59.731	ALEEEPADS(1)QK	K00432	2	4.0589	2
osa00591 Linoleic acid metabolism	0.0879472	1.9	HORVU5Hr1G093770.1	17	S	lipoxygenase 1	0.851901	0.0002018	74.152	MFGGGLDLIGGLT(0.148)GGGS(0.852)K	K15718	2	-3.3124	1
osa00591 Linoleic acid metabolism	0.0879472	1.9	HORVU5Hr1G093770.1	252	S	lipoxygenase 1	0.999826	0.0018162	80.815	LLPLVQS(1)IYVPR	K15718	2	2.532	9
osa00591 Linoleic acid metabolism	0.0879472	1.9	HORVU5Hr1G093770.1	66	S	lipoxygenase 1	0.999971	1.23303e-06	110.95	GVTCQLISSTNVDS(1)NNGGR	K15718	2	5.3675	9
osa00591 Linoleic acid metabolism	0.0879472	1.9	HORVU2Hr1G115960.1	85	S	lipoxygenase 1	0.951553	6.75546e-23	173.63	AVAGSDVQT(0.045)S(0.952)PT(0.003)ATSAR	K15718	2	2.7361	11
osa00591 Linoleic acid metabolism	0.0879472	1.9	HORVU5Hr1G117110.1	260	S	lipoxygenase 1	0.995554	0.000106958	97.681	KPS(0.996)PNKPDHES(0.004)QGNVYVPCDEQFGHIK	K15718	4	4.1509	13
osa00591 Linoleic acid metabolism	0.0879472	1.9	HORVU5Hr1G117110.1	640	S	lipoxygenase 1	0.99865	1.73498e-09	171.2	GMAVEDPS(0.001)S(0.999)PHK	K15718	2	3.9098	20
osa00591 Linoleic acid metabolism	0.0879472	1.9	HORVU1Hr1G054390.4	723	S	lipoxygenase 1	0.997526	0.00198949	49.487	FVPLPGS(0.998)PEMT(0.002)QLEADPEK	K00454	2	3.3159	1
osa00591 Linoleic acid metabolism	0.0879472	1.9	HORVU5Hr1G093700.3	617	S	lipoxygenase 1	0.998567	3.22149e-05	175.68	GMAVEDAS(0.001)S(0.999)PHK	K15718	2	4.7668	15
osa00591 Linoleic acid metabolism	0.0879472	1.9	HORVU5Hr1G093700.3	214	S	lipoxygenase 1	1	0.00372736	91.032	YDVYNDLGDS(1)R	K15718	2	6.0106	2
osa00591 Linoleic acid metabolism	0.0879472	1.9	HORVU2Hr1G124700.1	102	S	Triacylglycerol lipase SDP1	1	0.0120374	58.889	IPS(1)WNLIAR	K14674	2	-3.6714	1
osa00591 Linoleic acid metabolism	0.0879472	1.9	HORVU4Hr1G005920.1	43	S	lipoxygenase 1	1	1.73422e-52	199.99	SDVLDLGDFHAS(1)LLDGVHK	K15718	3	0.29721	19
osa00620 Pyruvate metabolism	0.30461	1.27	HORVU5Hr1G055350.3	699	T	phosphoenolpyruvate carboxylase 1	0.775824	0.0025278	47.27	FT(0.205)AAT(0.776)LEHGMRPPIS(0.019)PKPEWR	K01595	4	0.90777	1
osa00620 Pyruvate metabolism	0.30461	1.27	HORVU5Hr1G055350.3	183	S	phosphoenolpyruvate carboxylase 1	0.937398	0.000157527	85.562	NQTVDLVLTAHPT(0.063)QS(0.937)VR	K01595	2	2.8249	6
osa00620 Pyruvate metabolism	0.30461	1.27	HORVU5Hr1G055350.3	759	S	phosphoenolpyruvate carboxylase 1	0.978325	0.0140227	85.821	MNIGS(0.978)RPS(0.022)K	K01595	2	-0.84235	1
osa00620 Pyruvate metabolism	0.30461	1.27	HORVU5Hr1G055350.3	143	S	phosphoenolpyruvate carboxylase 1	0.997212	3.17535e-07	148.82	GDFADENSAITES(0.997)DIEET(0.002)LK	K01595	2	1.5332	4
osa00620 Pyruvate metabolism	0.30461	1.27	HORVU5Hr1G055350.3	709	S	phosphoenolpyruvate carboxylase 1	1	4.35242e-40	134.71	FTAATLEHGMRPPIS(1)PKPEWR	K01595	3	2.9082	10
osa00620 Pyruvate metabolism	0.30461	1.27	HORVU5Hr1G055350.3	17	S	phosphoenolpyruvate carboxylase 1	1	0.000474364	121.8	LS(1)S(1)IDAQLR	K01595	2	2.0256	8
osa00620 Pyruvate metabolism	0.30461	1.27	HORVU5Hr1G055350.3	18	S	phosphoenolpyruvate carboxylase 1	1	0.000650438	140.05	LS(1)S(1)IDAQLR	K01595	2	2.0256	18
osa00620 Pyruvate metabolism	0.30461	1.27	HORVU5Hr1G055350.3	10	S	phosphoenolpyruvate carboxylase 1	1	2.33897e-43	239.37	ALSAPGGGS(1)GKIER	K01595	2	4.1154	15
osa00620 Pyruvate metabolism	0.30461	1.27	HORVU1Hr1G041250.5	244	S	Malate dehydrogenase	0.85594	2.39006e-05	177.64	KLS(0.143)S(0.856)ALS(0.001)AASSACDHIR	K00025	3	-0.52039	4
osa00620 Pyruvate metabolism	0.30461	1.27	HORVU1Hr1G041250.5	113	S	Malate dehydrogenase	0.993997	0.000894915	93.576	S(0.994)QAS(0.006)ALEAHAAPNCK	K00025	2	-0.50636	9
osa00620 Pyruvate metabolism	0.30461	1.27	HORVU1Hr1G041250.5	243	S	Malate dehydrogenase	0.996438	6.20588e-23	177.64	KLS(0.996)S(0.004)ALSAASSACDHIR	K00025	2	4.3294	18
osa00620 Pyruvate metabolism	0.30461	1.27	HORVU1Hr1G041250.5	247	S	Malate dehydrogenase	0.99995	7.7303e-145	285.32	LSSALS(1)AASSACDHIR	K00025	2	4.7804	5
osa00620 Pyruvate metabolism	0.30461	1.27	HORVU1Hr1G041250.5	116	S	Malate dehydrogenase	0.999974	7.70323e-08	139.5	SQAS(1)ALEAHAAPNCK	K00025	2	1.4986	14
osa00620 Pyruvate metabolism	0.30461	1.27	HORVU3Hr1G105880.6	940	S	acetyl-CoA carboxylase 1	0.915129	0.0258252	47.27	VVY(0.006)IVFS(0.915)HQGVKS(0.079)K	K11262	3	4.0623	3
osa00620 Pyruvate metabolism	0.30461	1.27	HORVU2Hr1G010440.5	1112	S	acetyl-CoA carboxylase 2	0.965667	0.00512151	56.938	S(0.034)LS(0.966)ELEMFTEER	K11262	2	4.143	2
osa00620 Pyruvate metabolism	0.30461	1.27	HORVU7Hr1G080510.2	138	S	phosphoenolpyruvate carboxylase 3	0.966098	4.57421e-10	113.73	GDFADEASAT(0.001)T(0.006)ES(0.966)DIEET(0.026)LKR	K01595	3	2.7992	19
osa00620 Pyruvate metabolism	0.30461	1.27	HORVU7Hr1G080510.2	27	S	phosphoenolpyruvate carboxylase 3	0.99757	0.00999888	40.324	LLAPGKVS(0.998)EDDKLVEY(0.002)DALLIDR	K01595	3	2.5237	1
osa00620 Pyruvate metabolism	0.30461	1.27	HORVU7Hr1G080510.2	13	S	phosphoenolpyruvate carboxylase 3	1	2.79718e-11	184.27	HHS(1)IDAQLR	K01595	2	0.73336	16
osa00620 Pyruvate metabolism	0.30461	1.27	HORVU2Hr1G040570.2	252	S	Pyruvate kinase family protein	0.979318	0.00973296	46.353	AAPLPMS(0.979)PLES(0.019)LAS(0.001)S(0.001)AVR	K00873	2	0.40712	2
osa00620 Pyruvate metabolism	0.30461	1.27	HORVU5Hr1G002010.1	69	S	malate dehydrogenase	0.98028	0.000341834	40.638	VAS(0.98)HLRPPT(0.01)S(0.01)QIEEVAILK	K00026	3	-1.2209	1
osa00620 Pyruvate metabolism	0.30461	1.27	HORVU6Hr1G015500.1	8	S	L-lactate dehydrogenase A	0.98424	0	410.84	ASS(0.015)LS(0.984)ELGFDAGGASSGFFRPVADGCPATPTSSAVPHR	K00016	3	8.2526	7
osa00620 Pyruvate metabolism	0.30461	1.27	HORVU6Hr1G015500.1	6	S	L-lactate dehydrogenase A	0.999185	0	464.58	AS(0.001)S(0.999)LSELGFDAGGASSGFFR	K00016	2	6.9109	103
osa00620 Pyruvate metabolism	0.30461	1.27	HORVU6Hr1G015500.1	32	T	L-lactate dehydrogenase A	0.999988	0	295.61	PVADGCPAT(1)PTSSAVPHR	K00016	2	5.1145	52
osa00620 Pyruvate metabolism	0.30461	1.27	HORVU6Hr1G015500.1	244	S	L-lactate dehydrogenase A	1	0.00468664	66.953	S(1)FDEAALEGIR	K00016	2	0.87436	3
osa00620 Pyruvate metabolism	0.30461	1.27	HORVU6Hr1G090960.3	106	S	Acetyl-coenzyme A synthetase	0.990171	0.00468854	57.476	WNPS(0.003)EVCS(0.99)ENLDAS(0.007)K	K01895	2	5.8326	5
osa00620 Pyruvate metabolism	0.30461	1.27	HORVU6Hr1G090960.3	13	T	Acetyl-coenzyme A synthetase	1	8.3149e-294	325.49	GAATAGQQAGGT(1)PDKLR	K01895	2	0.95332	34
osa00620 Pyruvate metabolism	0.30461	1.27	HORVU6Hr1G015020.3	2	Y	Intracellular protease 1	0.996063	0.000423391	63.947	MY(0.996)HFLLIS(0.251)T(0.251)S(0.251)T(0.251)YAESK	K18881	2	19.812	6
osa00620 Pyruvate metabolism	0.30461	1.27	HORVU1Hr1G061160.6	520	T	Pyruvate, phosphate dikinase 2	0.998936	1.95205e-39	236.7	GGMT(0.999)S(0.001)HAAVVAR	K01006	2	2.201	24
osa00620 Pyruvate metabolism	0.30461	1.27	HORVU6Hr1G076810.1	309	S	Pyruvate dehydrogenase E1 component subunit alpha	0.999782	2.81742e-06	174.02	YHGHSMS(1)DPGSTYR	K00161	3	1.9941	6
osa00620 Pyruvate metabolism	0.30461	1.27	HORVU6Hr1G076810.1	307	S	Pyruvate dehydrogenase E1 component subunit alpha	0.999995	5.5792e-254	350.73	YHGHS(1)MSDPGSTYR	K00161	2	5.3441	43
osa00620 Pyruvate metabolism	0.30461	1.27	HORVU5Hr1G043190.2	97	S	2-isopropylmalate synthase 1	0.999929	0.008958	78.75	DGEQS(1)PGATMTSAEK	K01649	2	12.03	2
osa00620 Pyruvate metabolism	0.30461	1.27	HORVU5Hr1G043190.2	543	S	2-isopropylmalate synthase 1	0.99997	3.35767e-35	206.73	EYS(1)MTSVTEGIDAIATTR	K01649	2	4.9841	15
osa00620 Pyruvate metabolism	0.30461	1.27	HORVU1Hr1G045720.1	692	S	NAD-dependent malic enzyme 2	1	8.72545e-05	63.908	AAVDEDLAEGCS(1)DMDPR	K00028	2	4.6188	3
osa00620 Pyruvate metabolism	0.30461	1.27	HORVU5Hr1G079490.1	366	S	Hydroxyacylglutathione hydrolase	1	0.0116984	69.201	RLS(1)IPDHFDDAR	K01069	2	2.6845	7
osa00620 Pyruvate metabolism	0.30461	1.27	HORVU5Hr1G109440.3	211	T	Lactoylglutathione lyase	1	5.56806e-05	84.144	FEILERPGT(1)PEPLCQVMLR	K01759	3	-2.7193	9
osa00620 Pyruvate metabolism	0.30461	1.27	HORVU6Hr1G048410.6	15	S	phosphoenolpyruvate carboxylase 3	1	2.25771e-22	220.25	HQS(1)IDAQLR	K01595	2	1.0684	15
osa00640 Propanoate metabolism	0.0627538	1.83	HORVU4Hr1G053180.1	4	T	enoyl-CoA hydratase/isomerase A	0.751012	0.000191109	78.779	MDAT(0.751)S(0.247)PVS(0.002)GDLILVEPARPGSK	K01692	2	2.04	1
osa00640 Propanoate metabolism	0.0627538	1.83	HORVU4Hr1G053180.1	5	S	enoyl-CoA hydratase/isomerase A	0.941799	2.11436e-08	91.131	MDAT(0.029)S(0.942)PVS(0.029)GDLILVEPARPGSK	K01692	3	1.7648	10
osa00640 Propanoate metabolism	0.0627538	1.83	HORVU1Hr1G024240.1	216	S	Acyl-CoA dehydrogenase	0.809452	0.000210334	74.733	TVGCWALT(0.002)EPDY(0.036)GS(0.809)DAS(0.137)S(0.015)LK	K00232	2	5.4558	5
osa00640 Propanoate metabolism	0.0627538	1.83	HORVU7Hr1G085310.1	140	S	3-hydroxyisobutyryl-CoA hydrolase 1	0.914106	0.000196324	138.71	CILVES(0.064)S(0.914)S(0.022)PR	K05605	2	3.8148	8
osa00640 Propanoate metabolism	0.0627538	1.83	HORVU3Hr1G105880.6	940	S	acetyl-CoA carboxylase 1	0.915129	0.0258252	47.27	VVY(0.006)IVFS(0.915)HQGVKS(0.079)K	K11262	3	4.0623	3
osa00640 Propanoate metabolism	0.0627538	1.83	HORVU2Hr1G010440.5	1112	S	acetyl-CoA carboxylase 2	0.965667	0.00512151	56.938	S(0.034)LS(0.966)ELEMFTEER	K11262	2	4.143	2
osa00640 Propanoate metabolism	0.0627538	1.83	HORVU6Hr1G015500.1	8	S	L-lactate dehydrogenase A	0.98424	0	410.84	ASS(0.015)LS(0.984)ELGFDAGGASSGFFRPVADGCPATPTSSAVPHR	K00016	3	8.2526	7
osa00640 Propanoate metabolism	0.0627538	1.83	HORVU6Hr1G015500.1	6	S	L-lactate dehydrogenase A	0.999185	0	464.58	AS(0.001)S(0.999)LSELGFDAGGASSGFFR	K00016	2	6.9109	103
osa00640 Propanoate metabolism	0.0627538	1.83	HORVU6Hr1G015500.1	32	T	L-lactate dehydrogenase A	0.999988	0	295.61	PVADGCPAT(1)PTSSAVPHR	K00016	2	5.1145	52
osa00640 Propanoate metabolism	0.0627538	1.83	HORVU6Hr1G015500.1	244	S	L-lactate dehydrogenase A	1	0.00468664	66.953	S(1)FDEAALEGIR	K00016	2	0.87436	3
osa00640 Propanoate metabolism	0.0627538	1.83	HORVU6Hr1G090960.3	106	S	Acetyl-coenzyme A synthetase	0.990171	0.00468854	57.476	WNPS(0.003)EVCS(0.99)ENLDAS(0.007)K	K01895	2	5.8326	5
osa00640 Propanoate metabolism	0.0627538	1.83	HORVU6Hr1G090960.3	13	T	Acetyl-coenzyme A synthetase	1	8.3149e-294	325.49	GAATAGQQAGGT(1)PDKLR	K01895	2	0.95332	34
osa00640 Propanoate metabolism	0.0627538	1.83	HORVU2Hr1G012440.2	309	S	Dihydrolipoyllysine-residue acetyltransferase component of pyruvate dehydrogenase complex	0.994319	0.00802954	66.485	VQS(0.994)LS(0.006)ILEITK	K09699	2	2.5288	4
osa00640 Propanoate metabolism	0.0627538	1.83	HORVU2Hr1G036950.1	161	T	Succinyl-CoA ligase [ADP-forming] subunit alpha	0.999342	0.00192012	54.813	NGTFHTEQAIEYGT(0.001)NMVGGVT(0.999)PK	K01899	3	3.9842	8
osa00640 Propanoate metabolism	0.0627538	1.83	HORVU2Hr1G036950.1	399	S	Succinyl-CoA ligase [ADP-forming] subunit alpha	1	0.000385934	137.39	EAGVTVVES(1)PAK	K01899	2	-0.04812	12
osa00640 Propanoate metabolism	0.0627538	1.83	HORVU2Hr1G107520.1	274	S	Aldehyde dehydrogenase family 9 member A1-B	0.999946	0.0198772	44.045	AS(1)FAGDLNFYGK	K00140	2	3.2269	1
osa00650 Butanoate metabolism	0.266142	1.58	HORVU4Hr1G053180.1	4	T	enoyl-CoA hydratase/isomerase A	0.751012	0.000191109	78.779	MDAT(0.751)S(0.247)PVS(0.002)GDLILVEPARPGSK	K01692	2	2.04	1
osa00650 Butanoate metabolism	0.266142	1.58	HORVU4Hr1G053180.1	5	S	enoyl-CoA hydratase/isomerase A	0.941799	2.11436e-08	91.131	MDAT(0.029)S(0.942)PVS(0.029)GDLILVEPARPGSK	K01692	3	1.7648	10
osa00650 Butanoate metabolism	0.266142	1.58	HORVU3Hr1G003050.1	8	S	glutamate decarboxylase	0.902064	0.000509871	77.679	VISHAS(0.053)S(0.902)S(0.044)AGESVYSTFSSR	K01580	2	2.957	3
osa00650 Butanoate metabolism	0.266142	1.58	HORVU4Hr1G008700.1	4	S	glutamate decarboxylase	0.991017	0.0044361	49.654	VLS(0.991)HAAS(0.006)GGS(0.002)S(0.001)DDSVHSTFASR	K01580	3	3.2966	1
osa00650 Butanoate metabolism	0.266142	1.58	HORVU4Hr1G008700.1	11	S	glutamate decarboxylase	0.99986	0	440.11	VLSHAASGGS(1)S(1)DDSVHSTFASR	K01580	3	1.9554	29
osa00650 Butanoate metabolism	0.266142	1.58	HORVU4Hr1G008700.1	12	S	glutamate decarboxylase	0.999898	0	472.02	VLSHAASGGS(1)S(1)DDSVHSTFASR	K01580	3	1.9554	35
osa00650 Butanoate metabolism	0.266142	1.58	HORVU4Hr1G008700.1	467	S	glutamate decarboxylase	0.999931	6.82127e-94	225.19	SSGPSLQHPNGDTVS(1)EKDLAR	K01580	3	3.4564	15
osa00650 Butanoate metabolism	0.266142	1.58	HORVU4Hr1G008700.1	8	S	glutamate decarboxylase	0.999996	0	474.83	VLSHAAS(1)GGSSDDSVHSTFASR	K01580	3	5.1909	31
osa00650 Butanoate metabolism	0.266142	1.58	HORVU4Hr1G008700.1	15	S	glutamate decarboxylase	1	2.1411e-138	326.96	VLSHAASGGSSDDS(1)VHSTFASR	K01580	3	3.2832	23
osa00650 Butanoate metabolism	0.266142	1.58	HORVU3Hr1G038140.5	8	S	Hydroxymethylglutaryl-CoA lyase	0.999866	0.0248808	87.895	LASRVCS(1)R	K01640	2	11.691	3
osa00650 Butanoate metabolism	0.266142	1.58	HORVU4Hr1G064790.6	8	S	glutamate decarboxylase	0.999988	6.5456e-295	351.62	AAS(1)DTDVSVHSTFASR	K01580	2	4.1749	18
osa00650 Butanoate metabolism	0.266142	1.58	HORVU2Hr1G078580.8	55	S	glutamate decarboxylase 2	0.999999	5.41032e-06	64.967	DAAYQIIHDELLLDGS(1)PR	K01580	3	-1.0053	10
osa00670 One carbon pool by folate	0.0108393	2.99	HORVU3Hr1G082070.3	507	S	serine hydroxymethyltransferase 7	0.828374	0.00353726	42.072	TPIYGDNGS(0.171)IS(0.828)PGGVR	K00600	2	0.53734	1
osa00670 One carbon pool by folate	0.0108393	2.99	HORVU3Hr1G098870.2	73	S	Bifunctional purine biosynthesis protein PurH	0.875167	0.00117139	65.212	LS(0.875)S(0.117)AT(0.008)VGAPTPEHDQR	K00602	2	1.8767	2
osa00670 One carbon pool by folate	0.0108393	2.99	HORVU2Hr1G036840.1	191	S	5-formyltetrahydrofolate cyclo-ligase	0.900799	0.00221834	48.892	EDVLS(0.014)AS(0.086)S(0.901)PVDLFVLPGQAFDR	K01934	2	4.3308	2
osa00670 One carbon pool by folate	0.0108393	2.99	HORVU2Hr1G036840.1	128	S	5-formyltetrahydrofolate cyclo-ligase	0.999198	3.3859e-05	82.747	IIAEALS(0.999)PDS(0.001)EHDGQAK	K01934	2	2.3044	13
osa00670 One carbon pool by folate	0.0108393	2.99	HORVU2Hr1G110110.1	126	S	serine hydroxymethyltransferase 4	0.995121	2.62788e-05	108.6	KIS(0.995)AT(0.005)SIYFESLPYK	K00600	2	4.7502	9
osa00670 One carbon pool by folate	0.0108393	2.99	HORVU5Hr1G066960.2	662	S	Formate--tetrahydrofolate ligase	0.999844	0.000575119	117.03	TQYSFSHVPS(1)MK	K01938	2	2.5604	13
osa00670 One carbon pool by folate	0.0108393	2.99	HORVU5Hr1G111620.1	361	S	methylenetetrahydrofolate reductase 2	1	2.51866e-15	204.61	NPS(1)YGALNDHQFTR	K00297	2	4.4271	30
osa00710 Carbon fixation in photosynthetic organisms	0.14665	1.38	HORVU6Hr1G054520.3	221	S	glyceraldehyde-3-phosphate dehydrogenase C2	0.773822	8.58561e-05	163.93	TVDGPS(0.774)S(0.226)KDWR	K00134	2	5.2334	4
osa00710 Carbon fixation in photosynthetic organisms	0.14665	1.38	HORVU6Hr1G054520.3	182	T	glyceraldehyde-3-phosphate dehydrogenase C2	0.864252	1.11892e-40	125.14	SDIDIVSNAS(0.019)CT(0.864)T(0.116)NCLAPLAK	K00134	2	5.0111	7
osa00710 Carbon fixation in photosynthetic organisms	0.14665	1.38	HORVU6Hr1G054520.3	180	S	glyceraldehyde-3-phosphate dehydrogenase C2	0.98196	3.92519e-52	168.69	SDIDIVSNAS(0.982)CT(0.016)T(0.002)NCLAPLAK	K00134	2	4.1311	14
osa00710 Carbon fixation in photosynthetic organisms	0.14665	1.38	HORVU6Hr1G054520.3	222	S	glyceraldehyde-3-phosphate dehydrogenase C2	0.998376	4.60951e-05	172.09	TVDGPS(0.002)S(0.998)KDWR	K00134	2	6.0998	11
osa00710 Carbon fixation in photosynthetic organisms	0.14665	1.38	HORVU6Hr1G054520.3	171	S	glyceraldehyde-3-phosphate dehydrogenase C2	0.999871	6.9033e-121	234.37	EYKS(1)DIDIVSNASCTTNCLAPLAK	K00134	3	2.143	16
osa00710 Carbon fixation in photosynthetic organisms	0.14665	1.38	HORVU6Hr1G054520.3	232	S	glyceraldehyde-3-phosphate dehydrogenase C2	1	1.28145e-16	199.96	AAS(1)FNIIPSSTGAAK	K00134	2	4.0475	15
osa00710 Carbon fixation in photosynthetic organisms	0.14665	1.38	HORVU5Hr1G055350.3	699	T	phosphoenolpyruvate carboxylase 1	0.775824	0.0025278	47.27	FT(0.205)AAT(0.776)LEHGMRPPIS(0.019)PKPEWR	K01595	4	0.90777	1
osa00710 Carbon fixation in photosynthetic organisms	0.14665	1.38	HORVU5Hr1G055350.3	183	S	phosphoenolpyruvate carboxylase 1	0.937398	0.000157527	85.562	NQTVDLVLTAHPT(0.063)QS(0.937)VR	K01595	2	2.8249	6
osa00710 Carbon fixation in photosynthetic organisms	0.14665	1.38	HORVU5Hr1G055350.3	759	S	phosphoenolpyruvate carboxylase 1	0.978325	0.0140227	85.821	MNIGS(0.978)RPS(0.022)K	K01595	2	-0.84235	1
osa00710 Carbon fixation in photosynthetic organisms	0.14665	1.38	HORVU5Hr1G055350.3	143	S	phosphoenolpyruvate carboxylase 1	0.997212	3.17535e-07	148.82	GDFADENSAITES(0.997)DIEET(0.002)LK	K01595	2	1.5332	4
osa00710 Carbon fixation in photosynthetic organisms	0.14665	1.38	HORVU5Hr1G055350.3	709	S	phosphoenolpyruvate carboxylase 1	1	4.35242e-40	134.71	FTAATLEHGMRPPIS(1)PKPEWR	K01595	3	2.9082	10
osa00710 Carbon fixation in photosynthetic organisms	0.14665	1.38	HORVU5Hr1G055350.3	17	S	phosphoenolpyruvate carboxylase 1	1	0.000474364	121.8	LS(1)S(1)IDAQLR	K01595	2	2.0256	8
osa00710 Carbon fixation in photosynthetic organisms	0.14665	1.38	HORVU5Hr1G055350.3	18	S	phosphoenolpyruvate carboxylase 1	1	0.000650438	140.05	LS(1)S(1)IDAQLR	K01595	2	2.0256	18
osa00710 Carbon fixation in photosynthetic organisms	0.14665	1.38	HORVU5Hr1G055350.3	10	S	phosphoenolpyruvate carboxylase 1	1	2.33897e-43	239.37	ALSAPGGGS(1)GKIER	K01595	2	4.1154	15
osa00710 Carbon fixation in photosynthetic organisms	0.14665	1.38	HORVU1Hr1G041250.5	244	S	Malate dehydrogenase	0.85594	2.39006e-05	177.64	KLS(0.143)S(0.856)ALS(0.001)AASSACDHIR	K00025	3	-0.52039	4
osa00710 Carbon fixation in photosynthetic organisms	0.14665	1.38	HORVU1Hr1G041250.5	113	S	Malate dehydrogenase	0.993997	0.000894915	93.576	S(0.994)QAS(0.006)ALEAHAAPNCK	K00025	2	-0.50636	9
osa00710 Carbon fixation in photosynthetic organisms	0.14665	1.38	HORVU1Hr1G041250.5	243	S	Malate dehydrogenase	0.996438	6.20588e-23	177.64	KLS(0.996)S(0.004)ALSAASSACDHIR	K00025	2	4.3294	18
osa00710 Carbon fixation in photosynthetic organisms	0.14665	1.38	HORVU1Hr1G041250.5	247	S	Malate dehydrogenase	0.99995	7.7303e-145	285.32	LSSALS(1)AASSACDHIR	K00025	2	4.7804	5
osa00710 Carbon fixation in photosynthetic organisms	0.14665	1.38	HORVU1Hr1G041250.5	116	S	Malate dehydrogenase	0.999974	7.70323e-08	139.5	SQAS(1)ALEAHAAPNCK	K00025	2	1.4986	14
osa00710 Carbon fixation in photosynthetic organisms	0.14665	1.38	HORVU3Hr1G088540.1	62	T	fructose-bisphosphate aldolase 2	0.914807	3.44542e-58	233.43	GILAADES(0.06)T(0.915)GT(0.025)IGKR	K01623	2	3.6154	4
osa00710 Carbon fixation in photosynthetic organisms	0.14665	1.38	HORVU3Hr1G088540.1	184	S	fructose-bisphosphate aldolase 2	0.927264	0.00225984	52.662	IGAT(0.002)EPS(0.927)QLS(0.071)IDQNAQGLAR	K01623	2	4.6678	1
osa00710 Carbon fixation in photosynthetic organisms	0.14665	1.38	HORVU3Hr1G088540.1	61	S	fructose-bisphosphate aldolase 2	0.948613	3.38566e-09	171.51	GILAADES(0.949)T(0.046)GT(0.006)IGK	K01623	2	5.2615	21
osa00710 Carbon fixation in photosynthetic organisms	0.14665	1.38	HORVU3Hr1G088540.1	137	T	fructose-bisphosphate aldolase 2	0.995198	0.0024622	63.355	VDKGT(0.995)IELAGT(0.005)NGETTTQGFDDLGK	K01623	3	3.7333	6
osa00710 Carbon fixation in photosynthetic organisms	0.14665	1.38	HORVU3Hr1G088540.1	377	S	fructose-bisphosphate aldolase 2	0.997912	9.68332e-15	153.26	GDATLGEGAS(0.998)ES(0.002)LHVK	K01623	2	2.8193	15
osa00710 Carbon fixation in photosynthetic organisms	0.14665	1.38	HORVU3Hr1G088540.1	379	S	fructose-bisphosphate aldolase 2	0.999653	4.42057e-43	233.03	GDATLGEGASES(1)LHVK	K01623	2	3.3227	16
osa00710 Carbon fixation in photosynthetic organisms	0.14665	1.38	HORVU3Hr1G088540.1	371	T	fructose-bisphosphate aldolase 2	0.999703	0.00972296	85.742	GDAT(1)LGEGASESLHVK	K01623	2	3.4983	2
osa00710 Carbon fixation in photosynthetic organisms	0.14665	1.38	HORVU3Hr1G088540.1	64	T	fructose-bisphosphate aldolase 2	0.999977	2.683e-180	319.43	GILAADESTGT(1)IGKR	K01623	2	5.0915	29
osa00710 Carbon fixation in photosynthetic organisms	0.14665	1.38	HORVU3Hr1G088540.1	50	T	fructose-bisphosphate aldolase 2	1	0.000293729	133.49	NAAYIGT(1)PGK	K01623	2	0.47198	14
osa00710 Carbon fixation in photosynthetic organisms	0.14665	1.38	HORVU3Hr1G088540.1	71	S	fructose-bisphosphate aldolase 2	1	8.6047e-134	266	FAS(1)INVENVEDNRR	K01623	2	4.1874	44
osa00710 Carbon fixation in photosynthetic organisms	0.14665	1.38	HORVU1Hr1G018540.17	211	S	alanine aminotransferase 2	0.927902	0.0158535	52.201	AT(0.001)GAY(0.003)S(0.069)HS(0.928)QGIK	K00814	2	1.1555	2
osa00710 Carbon fixation in photosynthetic organisms	0.14665	1.38	HORVU2Hr1G030820.1	56	S	alanine aminotransferase 2	0.95704	2.39438e-28	155.08	AMS(0.957)T(0.021)S(0.021)AAGTPPVSLDTINPK	K00814	2	4.4166	8
osa00710 Carbon fixation in photosynthetic organisms	0.14665	1.38	HORVU2Hr1G030820.1	544	S	alanine aminotransferase 2	0.999919	0.000226043	84.144	FMEEYCDVS(1)CDEAPTSTTTESG	K00814	2	4.1095	8
osa00710 Carbon fixation in photosynthetic organisms	0.14665	1.38	HORVU3Hr1G013350.1	159	S	triosephosphate isomerase	0.95878	0.0100094	74.733	SLLGES(0.041)S(0.959)EFVGEK	K01803	2	4.1621	5
osa00710 Carbon fixation in photosynthetic organisms	0.14665	1.38	HORVU3Hr1G013350.1	264	S	triosephosphate isomerase	0.997787	8.14521e-11	146.37	IIYGGS(0.998)VT(0.002)GASCK	K01803	2	2.7038	11
osa00710 Carbon fixation in photosynthetic organisms	0.14665	1.38	HORVU3Hr1G013350.1	153	S	triosephosphate isomerase	0.99999	0.00460769	70.598	S(1)LLGESSEFVGEK	K01803	2	0.43569	8
osa00710 Carbon fixation in photosynthetic organisms	0.14665	1.38	HORVU3Hr1G013350.1	269	S	triosephosphate isomerase	0.999997	2.17751e-10	185.57	IIYGGSVTGAS(1)CK	K01803	2	2.8661	10
osa00710 Carbon fixation in photosynthetic organisms	0.14665	1.38	HORVU7Hr1G080510.2	138	S	phosphoenolpyruvate carboxylase 3	0.966098	4.57421e-10	113.73	GDFADEASAT(0.001)T(0.006)ES(0.966)DIEET(0.026)LKR	K01595	3	2.7992	19
osa00710 Carbon fixation in photosynthetic organisms	0.14665	1.38	HORVU7Hr1G080510.2	27	S	phosphoenolpyruvate carboxylase 3	0.99757	0.00999888	40.324	LLAPGKVS(0.998)EDDKLVEY(0.002)DALLIDR	K01595	3	2.5237	1
osa00710 Carbon fixation in photosynthetic organisms	0.14665	1.38	HORVU7Hr1G080510.2	13	S	phosphoenolpyruvate carboxylase 3	1	2.79718e-11	184.27	HHS(1)IDAQLR	K01595	2	0.73336	16
osa00710 Carbon fixation in photosynthetic organisms	0.14665	1.38	HORVU5Hr1G002010.1	69	S	malate dehydrogenase	0.98028	0.000341834	40.638	VAS(0.98)HLRPPT(0.01)S(0.01)QIEEVAILK	K00026	3	-1.2209	1
osa00710 Carbon fixation in photosynthetic organisms	0.14665	1.38	HORVU1Hr1G061160.6	520	T	Pyruvate, phosphate dikinase 2	0.998936	1.95205e-39	236.7	GGMT(0.999)S(0.001)HAAVVAR	K01006	2	2.201	24
osa00710 Carbon fixation in photosynthetic organisms	0.14665	1.38	HORVU5Hr1G101020.12	194	S	ribose-5-phosphate isomerase 2	0.999827	0.0206039	44.82	IESGEPS(1)FIQEK	K01807	2	-17.698	2
osa00710 Carbon fixation in photosynthetic organisms	0.14665	1.38	HORVU2Hr1G063740.4	446	T	alanine aminotransferase 2	0.999884	0.022329	44.853	T(1)T(1)ILPAEEDMPAIMSSFKK	K14272	2	14.465	2
osa00710 Carbon fixation in photosynthetic organisms	0.14665	1.38	HORVU2Hr1G063740.4	447	T	alanine aminotransferase 2	0.999885	0.022329	44.853	T(1)T(1)ILPAEEDMPAIMSSFKK	K14272	2	14.465	2
osa00710 Carbon fixation in photosynthetic organisms	0.14665	1.38	HORVU6Hr1G032070.2	332	S	glyceraldehyde-3-phosphate dehydrogenase C2	0.999892	0.000992847	168.78	LEKSAS(1)YDDVK	K00134	2	0.69557	22
osa00710 Carbon fixation in photosynthetic organisms	0.14665	1.38	HORVU1Hr1G045720.1	692	S	NAD-dependent malic enzyme 2	1	8.72545e-05	63.908	AAVDEDLAEGCS(1)DMDPR	K00028	2	4.6188	3
osa00710 Carbon fixation in photosynthetic organisms	0.14665	1.38	HORVU3Hr1G073220.3	118	S	aspartate aminotransferase 3	1	0.00282597	87.727	AEQMLIHNES(1)R	K14454	2	2.6666	5
osa00710 Carbon fixation in photosynthetic organisms	0.14665	1.38	HORVU3Hr1G085270.8	268	S	Fructose-1,6-bisphosphatase class 1	1	0.0073607	96.311	MFS(1)PGNLR	K01100	2	-1.5066	11
osa00710 Carbon fixation in photosynthetic organisms	0.14665	1.38	HORVU6Hr1G031830.4	346	S	phosphoglycerate kinase	1	0.00865211	105.08	KPFAAIVGGS(1)K	K00927	2	-0.93404	8
osa00710 Carbon fixation in photosynthetic organisms	0.14665	1.38	HORVU6Hr1G048410.6	15	S	phosphoenolpyruvate carboxylase 3	1	2.25771e-22	220.25	HQS(1)IDAQLR	K01595	2	1.0684	15
osa00710 Carbon fixation in photosynthetic organisms	0.14665	1.38	HORVU7Hr1G074690.1	256	S	glyceraldehyde-3-phosphate dehydrogenase C2	1	0.000287841	150.21	AAS(1)YDDIKK	K00134	2	0.74806	13
osa00750 Vitamin B6 metabolism	0.230457	1.79	HORVU1Hr1G082660.1	225	S	Threonine synthase	0.982044	0.0034071	78.864	HCGIS(0.003)HT(0.015)GS(0.982)FK	K01733	2	1.9395	6
osa00750 Vitamin B6 metabolism	0.230457	1.79	HORVU1Hr1G082660.1	328	S	Threonine synthase	0.990501	5.85549e-05	100.69	EVTAELPIY(0.001)LANS(0.991)LNS(0.008)LR	K01733	2	4.241	5
osa00750 Vitamin B6 metabolism	0.230457	1.79	HORVU3Hr1G064730.1	229	S	Threonine synthase	0.988383	0.00596086	78.157	QCGISHT(0.011)GS(0.988)FK	K01733	2	1.6973	5
osa00750 Vitamin B6 metabolism	0.230457	1.79	HORVU2Hr1G065120.1	14	S	Pyridoxal 5'-phosphate synthase subunit PdxS	0.996072	1.04813e-21	91.1	ASDGSGVVTVY(0.002)GS(0.996)GNNGAGT(0.002)QLEPK	K06215	2	-0.086377	13
osa00966 Glucosinolate biosynthesis	0.111658	8.96	HORVU6Hr1G013950.5	376	S	3-isopropylmalate dehydratase large subunit	1	3.35354e-12	166.83	LEPVVAKPHS(1)PDNR	K01703	2	3.0107	31
osa02010 ABC transporters	0.00174315	2.66	HORVU3Hr1G065390.1	619	S	Lipid A export ATP-binding/permease protein MsbA	0.770795	0.00331474	100.07	ST(0.057)S(0.771)LS(0.172)FKR	K05658	2	0.25843	6
osa02010 ABC transporters	0.00174315	2.66	HORVU3Hr1G065390.1	615	S	Lipid A export ATP-binding/permease protein MsbA	0.968145	0.011354	91.032	S(0.968)KS(0.032)TS(0.007)LS(0.992)FKR	K05658	2	2.5429	1
osa02010 ABC transporters	0.00174315	2.66	HORVU3Hr1G065390.1	638	S	Lipid A export ATP-binding/permease protein MsbA	0.98607	9.95186e-34	125.69	HS(0.986)FNHS(0.014)FGLPGTVELPEGNDTHGENHTEQDGEVPK	K05658	4	5.3047	11
osa02010 ABC transporters	0.00174315	2.66	HORVU3Hr1G065390.1	617	S	Lipid A export ATP-binding/permease protein MsbA	0.999411	0.000364808	153.18	S(0.001)KS(0.999)TSLS(1)FKR	K05658	2	2.8692	12
osa02010 ABC transporters	0.00174315	2.66	HORVU3Hr1G065390.1	621	S	Lipid A export ATP-binding/permease protein MsbA	0.999945	0.000225707	153.18	S(0.008)KS(0.99)T(0.002)SLS(1)FKR	K05658	2	4.0602	16
osa02010 ABC transporters	0.00174315	2.66	HORVU2Hr1G115180.1	647	T	Multidrug resistance ABC transporter ATP-binding and permease protein	0.851031	2.30309e-08	173.54	S(1)MHLTS(0.001)S(0.007)LS(0.14)T(0.851)K	K05658	2	2.3193	6
osa02010 ABC transporters	0.00174315	2.66	HORVU2Hr1G115180.1	665	S	Multidrug resistance ABC transporter ATP-binding and permease protein	0.909115	0.000163601	127.25	NLS(1)YQYS(0.909)T(0.091)GADGR	K05658	2	3.2913	16
osa02010 ABC transporters	0.00174315	2.66	HORVU2Hr1G115180.1	646	S	Multidrug resistance ABC transporter ATP-binding and permease protein	0.986028	1.21185e-08	189.47	S(1)MHLTSSLS(0.986)T(0.014)K	K05658	2	2.5284	23
osa02010 ABC transporters	0.00174315	2.66	HORVU2Hr1G115180.1	260	S	Multidrug resistance ABC transporter ATP-binding and permease protein	0.998904	0.00891548	84.368	TVYS(0.001)FVGES(0.999)K	K05658	2	11.613	7
osa02010 ABC transporters	0.00174315	2.66	HORVU2Hr1G115180.1	661	S	Multidrug resistance ABC transporter ATP-binding and permease protein	0.999979	0.000163601	127.25	NLS(1)YQYS(0.896)T(0.104)GADGR	K05658	2	5.2606	12
osa02010 ABC transporters	0.00174315	2.66	HORVU2Hr1G115180.1	638	S	Multidrug resistance ABC transporter ATP-binding and permease protein	1	1.21185e-08	189.47	S(1)MHLTSSLS(0.641)T(0.359)K	K05658	2	3.3679	31
osa02010 ABC transporters	0.00174315	2.66	HORVU7Hr1G063020.3	778	S	Lipid A export ATP-binding/permease protein MsbA	0.851425	0.000227495	77.347	RLS(0.851)DFS(0.136)T(0.013)ADFSLSVIHDPAAHR	K05658	4	-3.0167	3
osa02010 ABC transporters	0.00174315	2.66	HORVU7Hr1G063020.3	759	S	Lipid A export ATP-binding/permease protein MsbA	0.999902	9.63985e-05	159.12	NSVSS(1)PIMMR	K05658	2	-1.1499	21
osa02010 ABC transporters	0.00174315	2.66	HORVU7Hr1G063020.3	756	S	Lipid A export ATP-binding/permease protein MsbA	0.999994	0.00656687	98.865	NS(1)VS(0.005)S(0.995)PIMMR	K05658	2	0.51822	5
osa02010 ABC transporters	0.00174315	2.66	HORVU4Hr1G058580.2	685	S	Lipid A export ATP-binding/permease protein MsbA	0.874193	4.8976e-256	296.93	SLQFEDPPISQNFQES(0.014)S(0.112)S(0.874)PK	K05658	2	4.7429	28
osa02010 ABC transporters	0.00174315	2.66	HORVU4Hr1G058580.2	747	S	Lipid A export ATP-binding/permease protein MsbA	1	9.03216e-13	213.29	RHDS(1)FEMELPNLPK	K05658	3	-5.1382	74
osa02010 ABC transporters	0.00174315	2.66	HORVU4Hr1G058580.2	778	S	Lipid A export ATP-binding/permease protein MsbA	1	9.52605e-23	166.69	NAGPDS(1)PIS(1)PLLTSDPK	K05658	2	6.7815	15
osa02010 ABC transporters	0.00174315	2.66	HORVU4Hr1G058580.2	775	S	Lipid A export ATP-binding/permease protein MsbA	1	3.86267e-44	215.59	NAGPDS(1)PIS(1)PLLTSDPK	K05658	2	6.7815	17
osa02010 ABC transporters	0.00174315	2.66	HORVU4Hr1G058580.2	668	S	Lipid A export ATP-binding/permease protein MsbA	1	5.78206e-28	111.55	S(1)LQFEDPPISQNFQES(0.09)S(0.166)S(0.744)PK	K05658	2	3.8523	8
osa02010 ABC transporters	0.00174315	2.66	HORVU3Hr1G117180.29	699	S	Lipid A export ATP-binding/permease protein MsbA	0.934475	4.76788e-05	73.305	DSSASHSFQES(0.006)S(0.053)S(0.934)PIMS(0.006)K	K05658	2	3.9276	8
osa02010 ABC transporters	0.00174315	2.66	HORVU3Hr1G117180.29	734	S	Lipid A export ATP-binding/permease protein MsbA	0.980087	0.0136639	45.587	ES(0.001)PNIQS(0.98)PPS(0.019)EQMAEIR	K05658	2	5.145	2
osa02010 ABC transporters	0.00174315	2.66	HORVU3Hr1G117180.29	693	S	Lipid A export ATP-binding/permease protein MsbA	0.993374	5.30538e-05	96.311	DSS(0.001)AS(0.005)HS(0.993)FQESSSPIMSK	K05658	2	3.9945	8
osa02010 ABC transporters	0.00174315	2.66	HORVU3Hr1G117180.29	761	S	Lipid A export ATP-binding/permease protein MsbA	1	2.19167e-07	164.31	RQDS(1)FEMK	K05658	2	2.8392	12
osa02010 ABC transporters	0.00174315	2.66	HORVU2Hr1G080200.1	642	S	Lipid A export ATP-binding/permease protein MsbA	0.946279	0.0134096	76.572	LSNS(0.003)LS(0.946)T(0.051)R	K05658	2	-0.17344	3
osa02010 ABC transporters	0.00174315	2.66	HORVU2Hr1G080200.1	662	S	Lipid A export ATP-binding/permease protein MsbA	0.985113	8.45616e-06	173.54	NLSYSYS(0.985)T(0.015)GADGR	K05658	2	4.184	16
osa02010 ABC transporters	0.00174315	2.66	HORVU2Hr1G080200.1	658	S	Lipid A export ATP-binding/permease protein MsbA	0.998689	0.00768001	73.305	NLS(0.999)Y(0.004)S(0.262)Y(0.034)S(0.531)T(0.171)GADGR	K05658	2	5.6736	9
osa02010 ABC transporters	0.00174315	2.66	HORVU3Hr1G065240.1	629	S	Lipid A export ATP-binding/permease protein MsbA	0.988286	0.00828409	79.809	S(0.988)LS(0.012)LEQSMR	K05658	2	1.0457	1
osa02010 ABC transporters	0.00174315	2.66	HORVU3Hr1G065240.1	631	S	Lipid A export ATP-binding/permease protein MsbA	0.999964	0.00158996	123.42	SLS(1)LEQSMR	K05658	2	1.0813	12
osa02010 ABC transporters	0.00174315	2.66	HORVU1Hr1G017460.1	634	S	Lipid A export ATP-binding/permease protein MsbA	0.996829	0.0102691	102.57	KS(0.997)DT(0.003)GIWLGK	K05658	2	-0.44008	11
osa02010 ABC transporters	0.00174315	2.66	HORVU3Hr1G068650.8	636	T	Lipid A export ATP-binding/permease protein MsbA	0.999886	0.0174168	89.923	AS(1)PMPLT(1)PGFSK	K05658	2	0.93884	8
osa02010 ABC transporters	0.00174315	2.66	HORVU3Hr1G068650.8	978	S	Lipid A export ATP-binding/permease protein MsbA	0.99994	0.0153012	76.049	SISPQNS(1)QVEKDNPK	K05658	2	2.0909	2
osa02010 ABC transporters	0.00174315	2.66	HORVU3Hr1G068650.8	631	S	Lipid A export ATP-binding/permease protein MsbA	1	0.0174168	89.923	AS(1)PMPLT(0.999)PGFS(0.001)K	K05658	2	2.1349	9
osa02010 ABC transporters	0.00174315	2.66	HORVU3Hr1G068650.8	603	S	Lipid A export ATP-binding/permease protein MsbA	1	2.99797e-80	255.37	MVS(1)YIDQETDQFR	K05658	2	4.5141	30
osa02010 ABC transporters	0.00174315	2.66	HORVU2Hr1G083130.1	37	S	Lipid A export ATP-binding/permease protein MsbA	1	6.51502e-07	70.552	FHS(1)VEIALPAGELR	K05658	2	-0.53032	6
osa02010 ABC transporters	0.00174315	2.66	HORVU6Hr1G035040.3	324	S	Lipid A export ATP-binding/permease protein MsbA	1	7.99915e-48	205.45	S(1)LGDAGDADNSEEPK	K05658	2	3.7483	11
osa03008 Ribosome biogenesis in eukaryotes	0.000624314	2.02	HORVU7Hr1G002860.1	89	S	Chromosome 3B, genomic scaffold, cultivar Chinese Spring	0.784045	0.000310987	51.07	ALLTIPLAPAPGAGS(0.784)DS(0.181)DMDS(0.035)R	K14571	2	4.5589	2
osa03008 Ribosome biogenesis in eukaryotes	0.000624314	2.02	HORVU2Hr1G092930.1	28	S	casein kinase II beta subunit 4	0.862447	4.33085e-07	146.58	S(0.11)S(0.862)PS(0.027)T(0.001)SWGFSGGR	K03115	2	1.812	13
osa03008 Ribosome biogenesis in eukaryotes	0.000624314	2.02	HORVU2Hr1G092930.1	32	S	casein kinase II beta subunit 4	0.947175	0.0013881	69.224	S(0.232)S(0.757)PS(0.011)T(0.05)S(0.947)WGFS(0.002)GGR	K03115	2	1.6599	4
osa03008 Ribosome biogenesis in eukaryotes	0.000624314	2.02	HORVU2Hr1G027370.1	25	S	tRNA pseudouridine synthase B	0.876857	0.0114953	47.243	S(0.877)KDAS(0.098)S(0.025)DPAADTTSLADAEAK	K11131	2	2.7264	2
osa03008 Ribosome biogenesis in eukaryotes	0.000624314	2.02	HORVU2Hr1G027370.1	30	S	tRNA pseudouridine synthase B	0.944425	6.52702e-28	159.44	DAS(0.056)S(0.944)DPAADTTSLADAEAK	K11131	2	4.1767	11
osa03008 Ribosome biogenesis in eukaryotes	0.000624314	2.02	HORVU2Hr1G027370.1	4	T	tRNA pseudouridine synthase B	0.94809	0.0114293	69.224	S(0.006)S(0.045)T(0.948)PPVVASPASEHTK	K11131	2	-17.02	8
osa03008 Ribosome biogenesis in eukaryotes	0.000624314	2.02	HORVU2Hr1G027370.1	38	S	tRNA pseudouridine synthase B	0.986678	0	319.35	DASSDPAADTT(0.013)S(0.987)LADAEAK	K11131	2	4.7842	15
osa03008 Ribosome biogenesis in eukaryotes	0.000624314	2.02	HORVU2Hr1G027370.1	29	S	tRNA pseudouridine synthase B	0.990131	7.21425e-38	157.58	DAS(0.99)S(0.01)DPAADTTSLADAEAK	K11131	2	6.7496	12
osa03008 Ribosome biogenesis in eukaryotes	0.000624314	2.02	HORVU2Hr1G027370.1	90	S	tRNA pseudouridine synthase B	0.996928	0.0123799	73.262	TGHYTPLPS(0.003)GHS(0.997)PLK	K11131	3	1.0245	12
osa03008 Ribosome biogenesis in eukaryotes	0.000624314	2.02	HORVU2Hr1G027370.1	461	S	tRNA pseudouridine synthase B	1	6.12327e-28	191	VEQQDVVPS(1)EEVKEK	K11131	2	1.6119	28
osa03008 Ribosome biogenesis in eukaryotes	0.000624314	2.02	HORVU4Hr1G041810.13	340	T	Nucleolar protein 58	0.949247	3.57227e-90	188.98	TYNPSADLVLAQS(0.044)MEET(0.949)PKKPDAAS(0.006)K	K14565	3	4.8977	18
osa03008 Ribosome biogenesis in eukaryotes	0.000624314	2.02	HORVU4Hr1G041810.13	391	S	Nucleolar protein 58	0.999995	0.000584635	127.25	SKDVEES(1)PAVDTK	K14565	2	0.54518	18
osa03008 Ribosome biogenesis in eukaryotes	0.000624314	2.02	HORVU5Hr1G092800.9	313	S	Large subunit GTPase 1	0.949837	3.2937e-137	271.67	GTSAAGEEHESS(0.025)S(0.95)DS(0.025)ALVRPK	K14539	3	4.1419	13
osa03008 Ribosome biogenesis in eukaryotes	0.000624314	2.02	HORVU5Hr1G092800.9	303	S	Large subunit GTPase 1	0.963552	3.83271e-06	92.218	GT(0.036)S(0.964)AAGEEHESSSDSALVRPK	K14539	3	3.65	13
osa03008 Ribosome biogenesis in eukaryotes	0.000624314	2.02	HORVU2Hr1G020690.6	456	S	Nucleolar protein 58	0.952626	8.65557e-42	158.86	TYNPAADLVVGQT(0.345)T(0.345)EET(0.357)PKKEVAS(0.953)K	K14565	3	4.4838	5
osa03008 Ribosome biogenesis in eukaryotes	0.000624314	2.02	HORVU2Hr1G020690.6	380	S	Nucleolar protein 58	0.990656	0.00436047	73.305	YDALADGDDNS(0.991)MGLES(0.009)R	K14565	2	4.4126	2
osa03008 Ribosome biogenesis in eukaryotes	0.000624314	2.02	HORVU2Hr1G020690.6	503	S	Nucleolar protein 58	1	3.60667e-53	223.19	SKDTEETPAADADAS(1)EK	K14565	2	2.2285	31
osa03008 Ribosome biogenesis in eukaryotes	0.000624314	2.02	HORVU2Hr1G020690.6	449	T	Nucleolar protein 58	1	0	319.9	TYNPAADLVVGQTTEET(1)PKK	K14565	2	3.9689	62
osa03008 Ribosome biogenesis in eukaryotes	0.000624314	2.02	HORVU2Hr1G022140.3	477	T	Nucleolar protein 56	0.96615	2.99253e-27	121.07	AEANGDAMDVDSAAAEAET(0.034)GT(0.966)EK	K14564	2	7.0209	15
osa03008 Ribosome biogenesis in eukaryotes	0.000624314	2.02	HORVU2Hr1G022140.3	434	T	Nucleolar protein 56	0.999995	8.66667e-94	196.14	AAIDGLTNT(1)EDDDGKENGDASVK	K14564	3	5.0579	23
osa03008 Ribosome biogenesis in eukaryotes	0.000624314	2.02	HORVU2Hr1G022140.3	468	S	Nucleolar protein 56	1	1.04739e-94	184.55	AEANGDAMDVDS(1)AAAEAETGTEK	K14564	2	3.4212	14
osa03008 Ribosome biogenesis in eukaryotes	0.000624314	2.02	HORVU2Hr1G022140.3	446	S	Nucleolar protein 56	1	3.4698e-207	335.68	AAIDGLTNTEDDDGKENGDAS(1)VKK	K14564	3	4.3043	16
osa03008 Ribosome biogenesis in eukaryotes	0.000624314	2.02	HORVU2Hr1G022140.3	502	T	Nucleolar protein 56	1	7.3551e-256	332.24	LEEPQDEEMQANGDDET(1)PKKK	K14564	3	2.3998	139
osa03008 Ribosome biogenesis in eukaryotes	0.000624314	2.02	HORVU1Hr1G083960.3	448	T	Nucleolar protein 56	0.974646	4.3472e-213	328.64	AAIDGMTS(0.013)T(0.975)VS(0.012)EEDKEK	K14564	2	4.2483	16
osa03008 Ribosome biogenesis in eukaryotes	0.000624314	2.02	HORVU1Hr1G083960.3	333	S	Nucleolar protein 56	0.987933	0.000103717	120.75	LISHAGS(0.012)LS(0.988)NLAK	K14564	2	3.1179	13
osa03008 Ribosome biogenesis in eukaryotes	0.000624314	2.02	HORVU1Hr1G083960.3	450	S	Nucleolar protein 56	0.999961	1.4656e-265	320.76	AAIDGMTSTVS(1)EEDKEK	K14564	3	3.7931	36
osa03008 Ribosome biogenesis in eukaryotes	0.000624314	2.02	HORVU1Hr1G083960.3	525	T	Nucleolar protein 56	1	7.79838e-84	199.91	LEEPQDQEMAANVDGEQDET(1)PKKK	K14564	3	2.9945	65
osa03008 Ribosome biogenesis in eukaryotes	0.000624314	2.02	HORVU7Hr1G115460.4	662	S	WD repeat-containing protein 36	0.981451	0.000119106	106.98	NVLLPTVS(0.005)S(0.013)AERS(0.981)EEEEPIKK	K14554	3	5.0455	10
osa03008 Ribosome biogenesis in eukaryotes	0.000624314	2.02	HORVU4Hr1G054880.13	445	S	WD repeat-containing protein 43	0.99772	0.00120742	94.507	LAIDS(0.998)DT(0.001)GTTSR	K14546	2	1.6876	15
osa03008 Ribosome biogenesis in eukaryotes	0.000624314	2.02	HORVU2Hr1G016650.1	402	S	Guanine nucleotide-binding protein-like 3 homolog	0.998937	0.000157722	110.14	VPS(0.999)FT(0.001)SVDDFLQK	K14538	2	2.3326	12
osa03008 Ribosome biogenesis in eukaryotes	0.000624314	2.02	HORVU2Hr1G016650.1	594	S	Guanine nucleotide-binding protein-like 3 homolog	1	2.31007e-05	100.6	DAS(1)PADDEDGDGDVSK	K14538	2	1.8844	12
osa03008 Ribosome biogenesis in eukaryotes	0.000624314	2.02	HORVU5Hr1G092260.1	931	T	Elongation factor 2	0.999159	2.53884e-08	120.73	LGFVSGSDAEANHT(0.999)PDSSK	K14536	2	6.1705	15
osa03008 Ribosome biogenesis in eukaryotes	0.000624314	2.02	HORVU7Hr1G080560.5	70	S	U3 small nucleolar RNA-associated protein 14	0.999678	6.75213e-20	61.003	DRDS(1)DDEDDVVGEDVYEYEEGVPEEEAR	K14567	3	6.4213	2
osa03008 Ribosome biogenesis in eukaryotes	0.000624314	2.02	HORVU3Hr1G090460.1	288	T	Serine/threonine-protein kinase rio2	0.999716	2.02764e-69	200.89	GGQDGSET(1)DDDDSGRPSFLSIQK	K07179	3	0.74531	15
osa03008 Ribosome biogenesis in eukaryotes	0.000624314	2.02	HORVU2Hr1G064130.1	85	S	U3 small nucleolar RNA-associated protein 6 homolog	0.999996	1.0985e-162	270.11	ATPNPTHS(1)DEDKDTNEDGK	K14557	2	3.9811	11
osa03008 Ribosome biogenesis in eukaryotes	0.000624314	2.02	HORVU2Hr1G064130.1	259	S	U3 small nucleolar RNA-associated protein 6 homolog	1	2.63393e-83	240.82	ELFMSLDEQGDS(1)PK	K14557	2	4.0706	43
osa03008 Ribosome biogenesis in eukaryotes	0.000624314	2.02	HORVU4Hr1G024320.1	321	S	Ribonuclease P protein subunit p30	0.999996	2.0305e-122	177.48	GDPQTLETNLEPS(1)PNKDELPVSHMNFR	K03539	3	4.3762	18
osa03008 Ribosome biogenesis in eukaryotes	0.000624314	2.02	HORVU1Hr1G086380.1	261	S	periodic tryptophan protein 2	0.999997	0.000840291	87.727	S(1)LEEPSTTPLHLAK	K14558	2	5.5891	9
osa03008 Ribosome biogenesis in eukaryotes	0.000624314	2.02	HORVU1Hr1G086380.1	676	S	periodic tryptophan protein 2	1	2.23397e-64	155.75	NMTDAGPLDLIDDEDS(1)DVEDGIDQQTR	K14558	3	2.6841	20
osa03008 Ribosome biogenesis in eukaryotes	0.000624314	2.02	HORVU2Hr1G106110.11	846	T	Transducin family protein / WD-40 repeat family protein	1	0	368.96	DVTNDSSTDNVEIAPAEPEQET(1)PEKPGK	K14555	3	4.7614	35
osa03008 Ribosome biogenesis in eukaryotes	0.000624314	2.02	HORVU4Hr1G050710.6	766	S	Ribosome biogenesis protein BMS1 homolog	1	7.56858e-20	127.52	FDSEYDGS(1)DLS(1)GEEADNEK	K14569	2	5.3759	7
osa03008 Ribosome biogenesis in eukaryotes	0.000624314	2.02	HORVU4Hr1G050710.6	769	S	Ribosome biogenesis protein BMS1 homolog	1	7.56858e-20	127.52	FDSEYDGS(1)DLS(1)GEEADNEK	K14569	2	5.3759	11
osa03008 Ribosome biogenesis in eukaryotes	0.000624314	2.02	HORVU4Hr1G071270.5	929	S	RNA cytidine acetyltransferase 1	1	1.5879e-09	155.34	S(1)MDEDLDEAAQEVK	K14521	2	4.2582	14
osa03008 Ribosome biogenesis in eukaryotes	0.000624314	2.02	HORVU5Hr1G105970.3	249	S	U3 small nucleolar RNA-associated protein 18 homolog	1	3.8685e-265	338.94	DGDS(1)DEEEGGVDNVLR	K14553	2	3.7804	3
osa03008 Ribosome biogenesis in eukaryotes	0.000624314	2.02	HORVU6Hr1G007020.2	319	S	RNA-binding protein NOB1	1	6.47396e-05	89.247	IAGDQQS(1)NGENGVGNAYTIEGR	K11883	2	1.366	5
osa03008 Ribosome biogenesis in eukaryotes	0.000624314	2.02	HORVU6Hr1G007020.2	305	S	RNA-binding protein NOB1	1	0	456.44	SNTDNLES(1)QEEDEPK	K11883	2	4.5913	29
osa03008 Ribosome biogenesis in eukaryotes	0.000624314	2.02	HORVU6Hr1G010490.1	415	S	GTPase Obg	1	5.1615e-284	342.38	AAGS(1)DDEEVVGEVR	K06943	2	5.3178	27
osa03008 Ribosome biogenesis in eukaryotes	0.000624314	2.02	HORVU6Hr1G072640.1	315	T	Ribosomal RNA-processing protein 7 homolog A	1	0.00254974	88.796	EAAAAEDGWT(1)VVMHHK	K14545	2	-1.7577	8
osa03008 Ribosome biogenesis in eukaryotes	0.000624314	2.02	HORVU7Hr1G033470.2	589	S	Nucleolar GTP-binding protein	1	2.5555e-05	71.471	ADGDNAMDVDGQHS(1)DKK	K06943	3	-1.8734	4
osa03008 Ribosome biogenesis in eukaryotes	0.000624314	2.02	HORVU7Hr1G033470.2	603	S	Nucleolar GTP-binding protein	1	0.000724775	99.442	S(1)RPIEEVVPGDGIR	K06943	2	2.682	11
osa03013 RNA transport	1.25888e-14	2.78	HORVU2Hr1G017210.2	931	S	Nuclear pore complex protein NUP214	0.761037	3.89176e-06	169.05	QISALNIS(0.17)S(0.761)PS(0.069)KK	K14317	2	5.0426	5
osa03013 RNA transport	1.25888e-14	2.78	HORVU2Hr1G017210.2	930	S	Nuclear pore complex protein NUP214	0.977233	2.59753e-40	229.17	QISALNIS(0.977)S(0.022)PS(0.001)K	K14317	2	3.068	11
osa03013 RNA transport	1.25888e-14	2.78	HORVU4Hr1G037030.4	716	T	Apoptotic chromatin condensation inducer in the nucleus	0.765858	2.07078e-09	92.497	LKLEPPAPAATAAAVPIS(0.198)PAT(0.766)T(0.037)PR	K12875	3	2.4051	4
osa03013 RNA transport	1.25888e-14	2.78	HORVU4Hr1G037030.4	341	S	Apoptotic chromatin condensation inducer in the nucleus	0.946137	3.57566e-10	104.25	NDLGDNT(0.04)S(0.946)IDNEVY(0.008)S(0.004)S(0.002)ELMNEDHKPIVSK	K12875	3	4.8534	5
osa03013 RNA transport	1.25888e-14	2.78	HORVU4Hr1G037030.4	534	T	Apoptotic chromatin condensation inducer in the nucleus	0.962864	1.21162e-27	219.59	EVIAEEKPSAS(0.037)T(0.963)EKR	K12875	3	1.894	1
osa03013 RNA transport	1.25888e-14	2.78	HORVU4Hr1G037030.4	468	S	Apoptotic chromatin condensation inducer in the nucleus	0.976396	0	350.57	S(0.024)S(0.976)GDESLEDDVMEIK	K12875	2	5.3212	40
osa03013 RNA transport	1.25888e-14	2.78	HORVU4Hr1G037030.4	717	T	Apoptotic chromatin condensation inducer in the nucleus	0.983424	1.19328e-12	112.29	LEPPAPAATAAAVPIS(0.726)PAT(0.291)T(0.983)PR	K12875	2	2.9876	16
osa03013 RNA transport	1.25888e-14	2.78	HORVU4Hr1G037030.4	531	S	Apoptotic chromatin condensation inducer in the nucleus	0.985191	5.98181e-21	218.79	EVIAEEKPS(0.985)AS(0.011)T(0.004)EKR	K12875	3	2.3108	1
osa03013 RNA transport	1.25888e-14	2.78	HORVU4Hr1G037030.4	713	S	Apoptotic chromatin condensation inducer in the nucleus	0.99478	5.41461e-82	195.98	LEPPAPAATAAAVPIS(0.995)PAT(0.004)T(0.001)PR	K12875	2	3.7428	62
osa03013 RNA transport	1.25888e-14	2.78	HORVU4Hr1G037030.4	533	S	Apoptotic chromatin condensation inducer in the nucleus	0.996363	0	371.3	EVIAEEKPSAS(0.996)T(0.004)EK	K12875	2	5.2258	38
osa03013 RNA transport	1.25888e-14	2.78	HORVU4Hr1G037030.4	286	S	Apoptotic chromatin condensation inducer in the nucleus	0.999795	1.1953e-65	226.65	SDLISSEAKS(1)DTAEASK	K12875	2	3.3047	15
osa03013 RNA transport	1.25888e-14	2.78	HORVU4Hr1G037030.4	371	S	Apoptotic chromatin condensation inducer in the nucleus	1	0.000513646	101.43	SNNQVPEVS(1)PDLGS(1)PVK	K12875	2	8.329	8
osa03013 RNA transport	1.25888e-14	2.78	HORVU4Hr1G037030.4	129	S	Apoptotic chromatin condensation inducer in the nucleus	1	1.1355e-217	245.13	LFESIESEEAS(1)DES(1)AEDVGANEGAPIGK	K12875	3	4.6015	46
osa03013 RNA transport	1.25888e-14	2.78	HORVU4Hr1G037030.4	376	S	Apoptotic chromatin condensation inducer in the nucleus	1	4.5182e-126	266.24	SNNQVPEVS(1)PDLGS(1)PVK	K12875	2	8.329	56
osa03013 RNA transport	1.25888e-14	2.78	HORVU4Hr1G037030.4	126	S	Apoptotic chromatin condensation inducer in the nucleus	1	1.1355e-217	245.13	LFESIESEEAS(1)DES(1)AEDVGANEGAPIGK	K12875	3	4.5262	55
osa03013 RNA transport	1.25888e-14	2.78	HORVU4Hr1G037030.4	458	S	Apoptotic chromatin condensation inducer in the nucleus	1	0	365.3	NQFSFEDIDSTANVDEVGS(1)PEK	K12875	2	3.862	33
osa03013 RNA transport	1.25888e-14	2.78	HORVU4Hr1G037030.4	472	S	Apoptotic chromatin condensation inducer in the nucleus	1	3.4297e-159	290.32	SSGDES(1)LEDDVMEIK	K12875	2	5.9016	35
osa03013 RNA transport	1.25888e-14	2.78	HORVU5Hr1G092900.2	118	S	Methylthioribose-1-phosphate isomerase	0.771	1.18429e-15	64.231	HVDHLS(0.123)PDS(0.896)PS(0.934)PPAS(0.048)DVLLLAS(0.225)S(0.771)APQPS(0.003)S(0.001)MR	K03680	3	6.2941	4
osa03013 RNA transport	1.25888e-14	2.78	HORVU5Hr1G092900.2	104	S	Methylthioribose-1-phosphate isomerase	0.999386	1.1431e-217	274.65	HVDHLS(0.001)PDS(0.999)PS(1)PPASDVLLLASSAPQPSSMR	K03680	3	6.1264	18
osa03013 RNA transport	1.25888e-14	2.78	HORVU5Hr1G092900.2	144	S	Methylthioribose-1-phosphate isomerase	0.999932	1.98701e-07	92.218	SLAPS(1)AGELETNKGDLTEIR	K03680	3	-1.8882	15
osa03013 RNA transport	1.25888e-14	2.78	HORVU5Hr1G092900.2	106	S	Methylthioribose-1-phosphate isomerase	0.999945	1.1431e-217	274.65	HVDHLS(0.001)PDS(0.999)PS(1)PPASDVLLLASSAPQPSSMR	K03680	3	4.6274	29
osa03013 RNA transport	1.25888e-14	2.78	HORVU5Hr1G092900.2	131	S	Methylthioribose-1-phosphate isomerase	1	0.000127445	104	FHAAS(1)EFGEEDSR	K03680	2	2.2604	11
osa03013 RNA transport	1.25888e-14	2.78	HORVU2Hr1G041760.1	919	S	Eukaryotic translation initiation factor 4G	0.782645	1.843e-267	358.17	DESSTEQSSAAPT(0.004)GS(0.783)VRPLS(0.214)R	K03260	3	2.5692	2
osa03013 RNA transport	1.25888e-14	2.78	HORVU2Hr1G041760.1	732	S	Eukaryotic translation initiation factor 4G	0.814302	8.36006e-10	110.93	LS(0.13)S(0.814)AS(0.054)T(0.002)GEPQAVESLDVAAVK	K03260	2	3.2303	1
osa03013 RNA transport	1.25888e-14	2.78	HORVU2Hr1G041760.1	652	S	Eukaryotic translation initiation factor 4G	0.845056	0.00513488	53.193	NLPQQPQS(0.155)AS(0.845)PAEELK	K03260	2	4.4016	2
osa03013 RNA transport	1.25888e-14	2.78	HORVU2Hr1G041760.1	1021	S	Eukaryotic translation initiation factor 4G	0.85209	1.46961e-12	117.41	IELDDWEDAADMS(0.852)T(0.148)PK	K03260	2	5.3396	7
osa03013 RNA transport	1.25888e-14	2.78	HORVU2Hr1G041760.1	702	S	Eukaryotic translation initiation factor 4G	0.858327	1.26672e-56	108.02	ISGLTSATSES(0.004)S(0.019)IS(0.858)PNHGNS(0.083)EADS(0.018)T(0.009)S(0.009)LNAADVPSTVISSAK	K03260	3	6.1904	5
osa03013 RNA transport	1.25888e-14	2.78	HORVU2Hr1G041760.1	1022	T	Eukaryotic translation initiation factor 4G	0.934418	6.3365e-18	135.5	IELDDWEDAADMS(0.066)T(0.934)PK	K03260	2	4.538	22
osa03013 RNA transport	1.25888e-14	2.78	HORVU2Hr1G041760.1	1618	S	Eukaryotic translation initiation factor 4G	0.948004	1.57514e-44	224.45	IAPASQS(0.002)AS(0.043)S(0.948)LHRPAS(0.007)QEGR	K03260	3	3.7666	1
osa03013 RNA transport	1.25888e-14	2.78	HORVU2Hr1G041760.1	734	S	Eukaryotic translation initiation factor 4G	0.950839	1.74793e-17	112.29	LS(0.006)S(0.035)AS(0.951)T(0.008)GEPQAVESLDVAAVK	K03260	2	4.0892	7
osa03013 RNA transport	1.25888e-14	2.78	HORVU2Hr1G041760.1	1030	S	Eukaryotic translation initiation factor 4G	0.966233	5.5889e-151	219.13	LQS(0.006)S(0.028)GS(0.966)GNQASAVQQPDSDMAEANGR	K03260	2	1.5405	14
osa03013 RNA transport	1.25888e-14	2.78	HORVU2Hr1G041760.1	1194	S	Eukaryotic translation initiation factor 4G	0.974293	0.0109354	50.116	GLIPS(0.974)PVT(0.026)PMQIMHK	K03260	2	6.168	1
osa03013 RNA transport	1.25888e-14	2.78	HORVU2Hr1G041760.1	778	S	Eukaryotic translation initiation factor 4G	0.992755	0.0251849	65.408	IMPDS(0.001)T(0.007)ENKS(0.993)R	K03260	2	4.2915	1
osa03013 RNA transport	1.25888e-14	2.78	HORVU2Hr1G041760.1	1181	S	Eukaryotic translation initiation factor 4G	0.998372	0.00239066	154.09	S(0.002)GS(0.998)DADRWQQK	K03260	2	-0.48905	5
osa03013 RNA transport	1.25888e-14	2.78	HORVU2Hr1G041760.1	761	S	Eukaryotic translation initiation factor 4G	0.999678	1.06002e-17	152.19	DIEITHQIS(1)PESSDGK	K03260	2	5.1106	24
osa03013 RNA transport	1.25888e-14	2.78	HORVU2Hr1G041760.1	616	S	Eukaryotic translation initiation factor 4G	0.999871	6.42413e-15	127.03	HPATVTQPLQNQAAKPETDAAAYS(1)DEKK	K03260	4	3.6329	14
osa03013 RNA transport	1.25888e-14	2.78	HORVU2Hr1G041760.1	1624	S	Eukaryotic translation initiation factor 4G	0.999999	7.3504e-230	329.58	IAPASQSASSLHRPAS(1)QEGR	K03260	2	2.5314	26
osa03013 RNA transport	1.25888e-14	2.78	HORVU2Hr1G041760.1	1324	T	Eukaryotic translation initiation factor 4G	1	1.21866e-18	109.66	GEREEAEADKT(1)EEEGEIK	K03260	3	1.9283	21
osa03013 RNA transport	1.25888e-14	2.78	HORVU2Hr1G041760.1	1505	S	Eukaryotic translation initiation factor 4G	1	1.74415e-24	221.62	GSAGPLVS(1)PGPQQR	K03260	2	1.2491	7
osa03013 RNA transport	1.25888e-14	2.78	HORVU2Hr1G041760.1	924	S	Eukaryotic translation initiation factor 4G	1	8.3331e-295	377.08	DESSTEQSSAAPTGSVRPLS(1)R	K03260	2	4.1485	33
osa03013 RNA transport	1.25888e-14	2.78	HORVU2Hr1G076830.3	196	S	Regulator of nonsense transcripts UPF3	0.792413	0.00036893	102.26	VAGVVTSS(0.019)S(0.051)S(0.137)PS(0.792)KR	K14328	2	4.3036	1
osa03013 RNA transport	1.25888e-14	2.78	HORVU2Hr1G076830.3	193	S	Regulator of nonsense transcripts UPF3	0.799924	5.1281e-05	153.18	VAGVVTSS(0.013)S(0.8)S(0.166)PS(0.021)KR	K14328	2	4.4975	2
osa03013 RNA transport	1.25888e-14	2.78	HORVU2Hr1G076830.3	194	S	Regulator of nonsense transcripts UPF3	0.92623	3.67305e-12	183	VAGVVTS(0.001)S(0.001)S(0.026)S(0.926)PS(0.045)KR	K14328	2	4.2487	5
osa03013 RNA transport	1.25888e-14	2.78	HORVU5Hr1G106440.1	168	T	Eukaryotic translation initiation factor 3 subunit B	0.802048	0.00273858	65.248	VPDEWAPAEIKPY(0.198)T(0.802)PGENLLK	K03253	3	-1.8215	1
osa03013 RNA transport	1.25888e-14	2.78	HORVU5Hr1G106440.1	619	T	Eukaryotic translation initiation factor 3 subunit B	0.999885	3.65092e-12	130.54	PRPPSLLT(1)PEKEEDISK	K03253	3	1.5285	10
osa03013 RNA transport	1.25888e-14	2.78	HORVU5Hr1G106440.1	690	S	Eukaryotic translation initiation factor 3 subunit B	1	4.6076e-283	363.78	GGEES(1)DKEEEAEYK	K03253	2	5.2131	18
osa03013 RNA transport	1.25888e-14	2.78	HORVU3Hr1G093430.2	275	S	THO complex subunit 2	0.802391	0.0198238	64.56	QLEDNS(0.802)DNS(0.139)S(0.059)IAISR	K12879	2	-15.028	1
osa03013 RNA transport	1.25888e-14	2.78	HORVU4Hr1G066730.1	1225	S	Nuclear pore complex protein NUP155	0.81117	0.000677447	61.067	LEAIPDS(0.113)S(0.811)ES(0.063)PS(0.012)DPFPR	K14312	2	2.3835	3
osa03013 RNA transport	1.25888e-14	2.78	HORVU4Hr1G066730.1	1227	S	Nuclear pore complex protein NUP155	0.999169	2.0676e-145	229.82	LEAIPDSSES(0.999)PS(0.001)DPFPR	K14312	2	6.9467	14
osa03013 RNA transport	1.25888e-14	2.78	HORVU4Hr1G066730.1	782	S	Nuclear pore complex protein NUP155	0.999955	0.000131191	81.618	TGPTIGAGIHNNGKS(1)PYR	K14312	3	2.4717	3
osa03013 RNA transport	1.25888e-14	2.78	HORVU4Hr1G066730.1	710	S	Nuclear pore complex protein NUP155	1	0.0242853	45.587	GLIGS(1)NDHGDGVVVCR	K14312	2	-0.70522	3
osa03013 RNA transport	1.25888e-14	2.78	HORVU6Hr1G020420.1	255	S	Nuclear pore complex protein NUP160	0.824082	0.00970713	66.485	LAPS(0.824)S(0.176)PGFSNELR	K14303	2	3.5769	1
osa03013 RNA transport	1.25888e-14	2.78	HORVU6Hr1G020420.1	256	S	Nuclear pore complex protein NUP160	0.999755	8.72944e-05	153.52	LAPSS(1)PGFSNELR	K14303	2	3.5354	11
osa03013 RNA transport	1.25888e-14	2.78	HORVU6Hr1G019540.3	272	S	Protein arginine N-methyltransferase 5	0.828146	1.46978e-08	55.804	SNHNLS(0.004)QVS(0.828)EGVLS(0.165)GDENHT(0.002)EDTPTR	K02516	3	6.1573	1
osa03013 RNA transport	1.25888e-14	2.78	HORVU6Hr1G019540.3	538	S	Protein arginine N-methyltransferase 5	0.997455	0.00480673	59.689	LAPPQEVFSFT(0.002)HPNFS(0.997)PK	K02516	2	5.3511	5
osa03013 RNA transport	1.25888e-14	2.78	HORVU6Hr1G019540.3	277	S	Protein arginine N-methyltransferase 5	1	2.9676e-202	296.25	SNHNLSQVSEGVLS(1)GDENHTEDTPTR	K02516	3	5.096	28
osa03013 RNA transport	1.25888e-14	2.78	HORVU5Hr1G050560.1	685	S	Polyadenylate-binding protein 8	0.830395	1.92463e-11	175.61	S(0.046)AQQHT(0.12)NQS(0.83)PEQQLAS(0.003)LSLNDGLISS	K13126	3	2.5786	12
osa03013 RNA transport	1.25888e-14	2.78	HORVU5Hr1G050560.1	614	S	Polyadenylate-binding protein 8	0.956331	1.71245e-05	70.337	DAGASQPVPIGALAS(0.014)ALANS(0.956)PPET(0.029)QR	K13126	3	5.313	6
osa03013 RNA transport	1.25888e-14	2.78	HORVU5Hr1G050560.1	255	S	Polyadenylate-binding protein 8	0.995811	0.0024254	78.673	DNS(0.996)PGS(0.004)VKFNNVYVK	K13126	2	2.1476	2
osa03013 RNA transport	1.25888e-14	2.78	HORVU5Hr1G021240.1	69	S	Nuclear pore complex protein Nup93	0.832808	0.000414517	132.93	AEAPSQS(0.046)LS(0.833)AT(0.121)R	K14309	2	2.8943	9
osa03013 RNA transport	1.25888e-14	2.78	HORVU5Hr1G021240.1	187	S	Nuclear pore complex protein Nup93	0.967276	3.5565e-199	287.15	HALMPSSAS(0.032)S(0.967)PQASSGLPAEEVMPIPNK	K14309	3	2.528	42
osa03013 RNA transport	1.25888e-14	2.78	HORVU4Hr1G060270.6	472	T	Serine/arginine repetitive matrix protein 1	0.834781	0.0154676	44.723	S(0.165)PT(0.835)NDAERDS(0.672)T(0.348)HGS(0.974)PLKDT(0.006)GK	K13171	3	3.572	1
osa03013 RNA transport	1.25888e-14	2.78	HORVU4Hr1G060270.6	806	S	Serine/arginine repetitive matrix protein 1	0.866107	0.00453186	92.707	HVVT(0.001)PS(0.133)S(0.866)DVEK	K13171	2	1.8002	3
osa03013 RNA transport	1.25888e-14	2.78	HORVU4Hr1G060270.6	479	S	Serine/arginine repetitive matrix protein 1	0.964826	3.64283e-07	120.75	S(0.981)PT(0.019)NDAERDS(0.965)T(0.056)HGS(0.979)PLKDTGK	K13171	3	2.8006	14
osa03013 RNA transport	1.25888e-14	2.78	HORVU4Hr1G060270.6	398	S	Serine/arginine repetitive matrix protein 1	0.976279	0.0282905	85.513	T(0.024)FS(0.976)ANRPVS(1)PQR	K13171	2	3.1005	2
osa03013 RNA transport	1.25888e-14	2.78	HORVU4Hr1G060270.6	500	T	Serine/arginine repetitive matrix protein 1	0.996496	0.000175894	71.892	HMPSQDS(0.004)INT(0.996)S(0.999)GDEEEGGR	K13171	2	3.1132	9
osa03013 RNA transport	1.25888e-14	2.78	HORVU4Hr1G060270.6	618	S	Serine/arginine repetitive matrix protein 1	0.998756	0.0134251	62.711	MDS(0.999)HGAS(0.001)YDAIAAK	K13171	2	3.7426	1
osa03013 RNA transport	1.25888e-14	2.78	HORVU4Hr1G060270.6	814	S	Serine/arginine repetitive matrix protein 1	0.999007	1.34984e-07	87.892	HVVTPS(0.001)S(0.001)DVEKDHES(0.999)DS(1)DADVR	K13171	3	5.133	13
osa03013 RNA transport	1.25888e-14	2.78	HORVU4Hr1G060270.6	501	S	Serine/arginine repetitive matrix protein 1	0.999286	5.72165e-05	71.892	HMPSQDS(0.004)INT(0.996)S(0.999)GDEEEGGR	K13171	2	3.1132	11
osa03013 RNA transport	1.25888e-14	2.78	HORVU4Hr1G060270.6	470	S	Serine/arginine repetitive matrix protein 1	0.999582	3.64283e-07	155.57	SLRS(1)PTNDAER	K13171	2	3.0473	21
osa03013 RNA transport	1.25888e-14	2.78	HORVU4Hr1G060270.6	483	S	Serine/arginine repetitive matrix protein 1	0.999585	3.64283e-07	142.32	DSTHGS(1)PLKDTGK	K13171	2	1.4559	15
osa03013 RNA transport	1.25888e-14	2.78	HORVU4Hr1G060270.6	816	S	Serine/arginine repetitive matrix protein 1	0.999889	1.34984e-07	87.892	HVVTPS(0.001)SDVEKDHES(0.999)DS(1)DADVR	K13171	3	5.2213	13
osa03013 RNA transport	1.25888e-14	2.78	HORVU4Hr1G060270.6	748	S	Serine/arginine repetitive matrix protein 1	0.999895	0.0269757	63.766	YAGS(1)PLS(1)DLEK	K13171	2	1.7805	2
osa03013 RNA transport	1.25888e-14	2.78	HORVU4Hr1G060270.6	751	S	Serine/arginine repetitive matrix protein 1	0.99999	0.00338565	104.04	Y(0.002)AGS(0.998)PLS(1)DLEK	K13171	2	1.4994	14
osa03013 RNA transport	1.25888e-14	2.78	HORVU4Hr1G060270.6	378	S	Serine/arginine repetitive matrix protein 1	1	0.00117066	142.02	RQS(1)LS(1)PHRS(1)PQLR	K13171	3	-0.2007	14
osa03013 RNA transport	1.25888e-14	2.78	HORVU4Hr1G060270.6	390	S	Serine/arginine repetitive matrix protein 1	1	0.000309758	134.66	KS(1)PISIR	K13171	2	-0.22969	13
osa03013 RNA transport	1.25888e-14	2.78	HORVU4Hr1G060270.6	374	S	Serine/arginine repetitive matrix protein 1	1	0.00117066	142.02	RQS(1)LS(1)PHRS(1)PQLR	K13171	3	-0.2007	14
osa03013 RNA transport	1.25888e-14	2.78	HORVU4Hr1G060270.6	456	S	Serine/arginine repetitive matrix protein 1	1	2.8185e-109	269.57	ES(1)PDFEHR	K13171	2	1.5815	32
osa03013 RNA transport	1.25888e-14	2.78	HORVU4Hr1G060270.6	372	S	Serine/arginine repetitive matrix protein 1	1	0.00117066	142.02	RQS(1)LS(1)PHRS(1)PQLR	K13171	3	-0.2007	14
osa03013 RNA transport	1.25888e-14	2.78	HORVU4Hr1G060270.6	404	S	Serine/arginine repetitive matrix protein 1	1	1.94915e-78	239.37	TFSANRPVS(1)PQR	K13171	2	5.6994	15
osa03013 RNA transport	1.25888e-14	2.78	HORVU6Hr1G083650.3	38	S	Eukaryotic translation initiation factor 3 subunit G	0.835132	0.000600575	52.149	DLAPPT(0.03)DAS(0.835)DT(0.125)PPT(0.007)S(0.003)DGPAALGGPAK	K03248	2	1.9322	2
osa03013 RNA transport	1.25888e-14	2.78	HORVU1Hr1G094740.1	665	S	Translation initiation factor IF-2	0.843802	0.0011187	71.471	NVAPPVDNS(0.005)KKS(0.844)DT(0.151)ENVR	K03243	3	3.0197	7
osa03013 RNA transport	1.25888e-14	2.78	HORVU1Hr1G094740.1	686	S	Translation initiation factor IF-2	0.941447	0.00250502	73.532	GS(0.059)S(0.941)KDDDGDNASDLR	K03243	2	3.9607	7
osa03013 RNA transport	1.25888e-14	2.78	HORVU1Hr1G094740.1	614	S	Translation initiation factor IF-2	1	0.00197891	88.734	S(1)WDDIDVGLPK	K03243	2	0.0075499	14
osa03013 RNA transport	1.25888e-14	2.78	HORVU2Hr1G086240.1	508	S	eukaryotic translation initiation factor 4G	0.843864	9.48702e-43	242.35	IPS(0.156)S(0.844)INKPSPINPR	K03260	2	3.8655	3
osa03013 RNA transport	1.25888e-14	2.78	HORVU2Hr1G086240.1	558	T	eukaryotic translation initiation factor 4G	0.903411	1.2153e-190	198.83	PSTLTASPTPLAAQT(0.027)T(0.903)LS(0.068)PKPS(0.001)S(0.001)ATPASVPVPDK	K03260	4	5.2405	5
osa03013 RNA transport	1.25888e-14	2.78	HORVU2Hr1G086240.1	560	S	eukaryotic translation initiation factor 4G	0.982983	0	318.25	SALLGTGGPPSRPSTLTASPTPLAAQT(0.001)T(0.003)LS(0.983)PKPS(0.007)S(0.003)AT(0.003)PASVPVPDK	K03260	4	5.3885	44
osa03013 RNA transport	1.25888e-14	2.78	HORVU2Hr1G086240.1	513	S	eukaryotic translation initiation factor 4G	0.996158	0.0177948	81.409	IPS(0.003)S(0.001)INKPS(0.996)PINPR	K03260	2	1.9101	2
osa03013 RNA transport	1.25888e-14	2.78	HORVU2Hr1G086240.1	507	S	eukaryotic translation initiation factor 4G	0.999118	5.45295e-82	272.81	IPS(0.999)S(0.001)INKPSPINPR	K03260	2	4.2113	24
osa03013 RNA transport	1.25888e-14	2.78	HORVU2Hr1G086240.1	446	S	eukaryotic translation initiation factor 4G	1	2.6561e-122	225.65	NAPGGPLS(1)PGGFSVNRPGTGGMMPGMPGAR	K03260	3	3.3061	35
osa03013 RNA transport	1.25888e-14	2.78	HORVU6Hr1G020910.1	178	S	ATP-dependent RNA helicase eIF4A	0.871415	1.82005e-05	137.89	GLDVIQQAQS(0.871)GT(0.129)GK	K03257	2	2.6314	12
osa03013 RNA transport	1.25888e-14	2.78	HORVU6Hr1G020910.1	239	S	ATP-dependent RNA helicase eIF4A	0.93983	1.14433e-28	232.19	VHACVGGT(0.06)S(0.94)VR	K03257	2	1.3593	39
osa03013 RNA transport	1.25888e-14	2.78	HORVU6Hr1G020910.1	238	T	ATP-dependent RNA helicase eIF4A	0.995564	7.47095e-20	220.81	VHACVGGT(0.996)S(0.004)VR	K03257	2	1.6538	207
osa03013 RNA transport	1.25888e-14	2.78	HORVU6Hr1G014360.2	232	S	THO complex subunit 7B	0.883173	0.0140163	49.967	LS(0.036)IEEGS(0.883)GGAS(0.081)DAMAVD	K13176	2	5.6393	2
osa03013 RNA transport	1.25888e-14	2.78	HORVU6Hr1G014360.2	227	S	THO complex subunit 7B	0.959974	0.0140163	49.967	LS(0.96)IEEGS(0.039)GGAS(0.001)DAMAVD	K13176	2	5.8781	1
osa03013 RNA transport	1.25888e-14	2.78	HORVU7Hr1G082240.2	131	S	Translation initiation factor 1A	0.905089	7.22595e-95	133.18	LNEGVDVDGPEEGEGDS(0.905)DY(0.095)IQFEDEDIDKI	K03236	3	5.2362	3
osa03013 RNA transport	1.25888e-14	2.78	HORVU4Hr1G024430.8	777	S	Nuclear pore complex protein Nup98-Nup96	0.909074	8.56215e-07	118.91	AS(0.909)S(0.091)EPGAVTPPVNGATVEK	K14297	2	3.7588	4
osa03013 RNA transport	1.25888e-14	2.78	HORVU4Hr1G024430.8	695	S	Nuclear pore complex protein Nup98-Nup96	0.970983	0.0104421	65.212	VPFFADDEES(0.971)PVT(0.029)PK	K14297	2	5.8134	4
osa03013 RNA transport	1.25888e-14	2.78	HORVU4Hr1G024430.8	778	S	Nuclear pore complex protein Nup98-Nup96	0.97753	3.411e-14	150.11	AS(0.022)S(0.978)EPGAVTPPVNGATVEK	K14297	2	4.5725	12
osa03013 RNA transport	1.25888e-14	2.78	HORVU4Hr1G024430.8	698	T	Nuclear pore complex protein Nup98-Nup96	0.999863	5.91073e-28	171.26	VPFFADDEESPVT(1)PK	K14297	2	4.2854	6
osa03013 RNA transport	1.25888e-14	2.78	HORVU4Hr1G024430.8	732	S	Nuclear pore complex protein Nup98-Nup96	1	0.00170112	88.24	STVGQQS(1)IPR	K14297	2	1.5035	10
osa03013 RNA transport	1.25888e-14	2.78	HORVU7Hr1G063970.1	606	T	Polyadenylate-binding protein 2	0.910741	6.26467e-31	131.21	MT(0.911)PGDT(0.089)GAPQQVSSGALASALANSPPEQQR	K13126	3	4.2031	8
osa03013 RNA transport	1.25888e-14	2.78	HORVU1Hr1G093790.4	290	S	Trimethylguanosine synthase	0.912337	1.04682e-09	113.63	S(0.088)GS(0.912)PVQENQAADSFMQLNK	K14292	2	6.2032	9
osa03013 RNA transport	1.25888e-14	2.78	HORVU2Hr1G100330.2	8	S	nuclear pore complex protein-related	0.931833	3.32858e-08	80.389	RRPS(0.932)PS(0.047)PS(0.021)LALT(0.001)PSSASTSATSSR	K14318	3	1.5653	9
osa03013 RNA transport	1.25888e-14	2.78	HORVU6Hr1G076430.4	1921	S	nuclear pore anchor	0.934193	3.6477e-107	179.82	AEVEPDQSPVIAQSGGADAS(0.934)PS(0.066)R	K09291	2	3.9139	17
osa03013 RNA transport	1.25888e-14	2.78	HORVU6Hr1G076430.4	1935	S	nuclear pore anchor	0.975462	3.57511e-20	105.71	EPS(0.975)PS(0.023)NPAHAGAS(0.001)S(0.001)EQQNPSTGAETVGR	K09291	3	5.4343	7
osa03013 RNA transport	1.25888e-14	2.78	HORVU6Hr1G076430.4	1585	T	nuclear pore anchor	0.999623	0.00574603	140.01	QVTT(1)PPRPAQVK	K09291	2	1.4247	8
osa03013 RNA transport	1.25888e-14	2.78	HORVU6Hr1G076430.4	1909	S	nuclear pore anchor	0.99989	0.000500965	53.335	AEVEPDQS(1)PVIAQS(0.102)GGADAS(0.666)PS(0.232)R	K09291	2	2.7175	2
osa03013 RNA transport	1.25888e-14	2.78	HORVU6Hr1G076430.4	1172	S	nuclear pore anchor	0.999953	0.000439959	50.131	ADS(1)HGEDDLHGVVSYLR	K09291	3	-0.90009	3
osa03013 RNA transport	1.25888e-14	2.78	HORVU6Hr1G012010.1	127	S	Eukaryotic translation initiation factor 3 subunit J-A	0.939944	0.000760469	95.677	S(0.06)ES(0.94)DFAEYAELIANK	K03245	2	6.0203	4
osa03013 RNA transport	1.25888e-14	2.78	HORVU6Hr1G012010.1	220	S	Eukaryotic translation initiation factor 3 subunit J-A	1	1.40901e-07	140.57	PGAS(1)FDDPDEFDFM	K03245	2	0.70854	13
osa03013 RNA transport	1.25888e-14	2.78	HORVU5Hr1G045070.3	247	S	Aladin	0.94459	0.00393438	76.563	SGVTS(0.006)S(0.945)S(0.05)FGAFPR	K14320	2	1.3278	2
osa03013 RNA transport	1.25888e-14	2.78	HORVU5Hr1G045070.3	248	S	Aladin	0.966129	0.00506839	70.806	SGVTS(0.005)S(0.029)S(0.966)FGAFPR	K14320	2	0.60633	7
osa03013 RNA transport	1.25888e-14	2.78	HORVU6Hr1G089470.2	449	S	Translation initiation factor eIF-2B subunit epsilon	0.964057	5.588e-107	114.22	VS(0.002)LLEKPS(0.031)NEDS(0.964)DEELEY(0.003)ADTNSVVTDSPPFSSMK	K03240	3	6.4487	11
osa03013 RNA transport	1.25888e-14	2.78	HORVU3Hr1G056400.2	90	S	Transducin/WD40 repeat-like superfamily protein	0.96436	0.000134093	74.643	SLEVNPAPGDSVS(0.001)S(0.001)LS(0.033)FS(0.964)PK	K14298	2	1.1179	5
osa03013 RNA transport	1.25888e-14	2.78	HORVU4Hr1G059090.11	186	T	THO complex subunit 4A	0.967588	2.32706e-08	101.8	IEILGT(0.02)NT(0.968)PT(0.012)APAALPTNNGSYAR	K12881	2	1.8579	9
osa03013 RNA transport	1.25888e-14	2.78	HORVU4Hr1G059090.11	213	S	THO complex subunit 4A	0.999262	0.0105838	93.772	GVS(0.999)AS(0.001)LPQNRPR	K12881	2	2.8008	3
osa03013 RNA transport	1.25888e-14	2.78	HORVU4Hr1G059090.11	252	S	THO complex subunit 4A	1	0.00345471	66.953	S(1)AEELDAELEK	K12881	2	3.017	6
osa03013 RNA transport	1.25888e-14	2.78	HORVU1Hr1G095100.1	48	S	ATP-dependent RNA helicase DeaD	0.982417	0.00223539	95.656	GYVGIHS(0.982)S(0.017)GFR	K12812	2	3.4259	11
osa03013 RNA transport	1.25888e-14	2.78	HORVU1Hr1G095100.1	430	S	ATP-dependent RNA helicase DeaD	0.999608	0.0167262	69.276	ELPEQIDTSTYMPS(1)	K12812	2	5.0619	3
osa03013 RNA transport	1.25888e-14	2.78	HORVU1Hr1G095100.1	31	S	ATP-dependent RNA helicase DeaD	1	1.63695e-07	126.46	VVLEAS(1)AAKPAADAK	K12812	2	2.1307	15
osa03013 RNA transport	1.25888e-14	2.78	HORVU1Hr1G095100.1	176	T	ATP-dependent RNA helicase DeaD	1	0.000577134	82.725	NDCPHIVVGT(1)PGR	K12812	2	-0.43817	9
osa03013 RNA transport	1.25888e-14	2.78	HORVU6Hr1G080550.2	603	S	THO complex, subunit 5	0.986894	0.00268455	83.775	VS(0.987)QAEVS(0.013)PEVLNHSR	K13174	3	0.39734	2
osa03013 RNA transport	1.25888e-14	2.78	HORVU6Hr1G080550.2	635	S	THO complex, subunit 5	0.988452	7.39526e-07	139.78	LSVS(0.012)HS(0.988)FGR	K13174	2	0.90016	14
osa03013 RNA transport	1.25888e-14	2.78	HORVU6Hr1G080550.2	562	S	THO complex, subunit 5	0.999998	3.03389e-42	220.14	SALVVSGPAGS(1)VDS(1)DMER	K13174	2	5.0088	17
osa03013 RNA transport	1.25888e-14	2.78	HORVU6Hr1G080550.2	565	S	THO complex, subunit 5	0.999999	8.003e-134	263.68	SALVVSGPAGS(1)VDS(1)DMER	K13174	2	5.0088	38
osa03013 RNA transport	1.25888e-14	2.78	HORVU6Hr1G080550.2	316	S	THO complex, subunit 5	1	7.6081e-177	278.33	QEMAGTLS(1)NDDANR	K13174	2	2.9106	15
osa03013 RNA transport	1.25888e-14	2.78	HORVU6Hr1G080550.2	608	S	THO complex, subunit 5	1	1.53442e-86	227.34	VSQAEVS(1)PEVLNHSR	K13174	2	4.1578	26
osa03013 RNA transport	1.25888e-14	2.78	HORVU4Hr1G075390.1	295	S	Nuclear pore complex protein Nup98-Nup96	0.988485	0.000737654	163.93	SLSPLHGS(0.012)S(0.988)QK	K14297	2	2.2422	15
osa03013 RNA transport	1.25888e-14	2.78	HORVU4Hr1G075390.1	275	S	Nuclear pore complex protein Nup98-Nup96	0.996062	0.00181664	119.43	MNVDS(0.996)PNT(0.003)S(0.001)GK	K14297	2	5.7408	11
osa03013 RNA transport	1.25888e-14	2.78	HORVU4Hr1G075390.1	524	S	Nuclear pore complex protein Nup98-Nup96	1	1.4577e-173	257.91	EAGNQLEFS(1)GDEDQEGMILDKK	K14297	3	4.1853	39
osa03013 RNA transport	1.25888e-14	2.78	HORVU4Hr1G075390.1	540	S	Nuclear pore complex protein Nup98-Nup96	1	3.9191e-119	288.22	KEGS(1)VNIDPEALPLVR	K14297	2	-58.17	21
osa03013 RNA transport	1.25888e-14	2.78	HORVU5Hr1G049430.2	121	S	THO complex subunit 4B	0.989746	0.000482941	61.067	LYISNLDY(0.01)NVS(0.99)NEDIK	K12881	2	6.5537	2
osa03013 RNA transport	1.25888e-14	2.78	HORVU3Hr1G113360.2	184	S	proteinaceous RNase P 2	0.989753	0.0176344	60.547	S(0.008)Y(0.002)S(0.99)PVLAAFR	K18213	2	-4.3833	2
osa03013 RNA transport	1.25888e-14	2.78	HORVU3Hr1G113360.2	560	S	proteinaceous RNase P 2	0.999913	1.3864e-168	216.82	EPLVANGVAQDLS(1)PSEASNGAGQR	K18213	2	3.9986	13
osa03013 RNA transport	1.25888e-14	2.78	HORVU4Hr1G089820.7	51	S	THO complex subunit 1	0.993404	3.4481e-35	182.23	AATS(0.004)S(0.993)PS(0.003)APAAVSSHADR	K12878	2	1.8795	14
osa03013 RNA transport	1.25888e-14	2.78	HORVU3Hr1G006000.1	992	S	Eukaryotic translation initiation factor 3 subunit A	0.993443	0	378.45	EPAAAAPAAAAAAAGAS(0.993)PS(0.007)K	K03254	2	4.5365	14
osa03013 RNA transport	1.25888e-14	2.78	HORVU4Hr1G066290.8	568	S	Nucleoporin, Nup133/Nup155-like	0.99514	6.37592e-09	182.22	RVS(0.995)S(0.005)EAWSAGDR	K14300	2	2.69	13
osa03013 RNA transport	1.25888e-14	2.78	HORVU4Hr1G066290.8	555	S	Nucleoporin, Nup133/Nup155-like	0.999079	0.0041605	72.327	S(0.999)QAFS(0.001)ASIVPR	K14300	2	0.068384	1
osa03013 RNA transport	1.25888e-14	2.78	HORVU4Hr1G066290.8	573	S	Nucleoporin, Nup133/Nup155-like	0.999532	0.00366735	72.327	VSSEAWS(1)AGDR	K14300	2	1.7387	6
osa03013 RNA transport	1.25888e-14	2.78	HORVU4Hr1G066290.8	569	S	Nucleoporin, Nup133/Nup155-like	0.999612	1.3069e-08	200.76	VSS(1)EAWSAGDR	K14300	2	2.281	15
osa03013 RNA transport	1.25888e-14	2.78	HORVU4Hr1G066290.8	543	S	Nucleoporin, Nup133/Nup155-like	1	1.17403e-20	219.59	KGS(1)CNEAVAEEK	K14300	2	2.2336	5
osa03013 RNA transport	1.25888e-14	2.78	HORVU3Hr1G110470.8	215	S	RNA-binding protein with serine-rich domain 1-A	0.995407	0.000531091	132.93	AS(0.005)S(0.995)PLKPPPPPPR	K14325	2	3.4766	18
osa03013 RNA transport	1.25888e-14	2.78	HORVU3Hr1G110470.8	124	S	RNA-binding protein with serine-rich domain 1-A	1	1.309e-173	338.75	KAS(1)PPPQSVVLHVDHLSR	K14325	3	1.2511	40
osa03013 RNA transport	1.25888e-14	2.78	HORVU3Hr1G110470.8	251	S	RNA-binding protein with serine-rich domain 1-A	1	0.00103377	106.79	DAQQRPGGS(1)AS(1)PR	K14325	2	4.2833	9
osa03013 RNA transport	1.25888e-14	2.78	HORVU3Hr1G110470.8	296	S	RNA-binding protein with serine-rich domain 1-A	1	0.000153471	138.23	RPDLS(1)PVR	K14325	2	0.4858	8
osa03013 RNA transport	1.25888e-14	2.78	HORVU3Hr1G110470.8	280	S	RNA-binding protein with serine-rich domain 1-A	1	0.014491	85.716	RPPNPS(1)PR	K14325	2	-7.2843	2
osa03013 RNA transport	1.25888e-14	2.78	HORVU3Hr1G110470.8	249	S	RNA-binding protein with serine-rich domain 1-A	1	0.00103377	106.79	DAQQRPGGS(1)AS(1)PR	K14325	2	4.2833	9
osa03013 RNA transport	1.25888e-14	2.78	HORVU6Hr1G066350.1	406	S	Nucleoporin protein Ndc1-Nup	0.995676	0.00239524	59.625	T(0.001)NPQPAHS(0.996)LGPAS(0.003)IR	K14315	2	3.3351	8
osa03013 RNA transport	1.25888e-14	2.78	HORVU4Hr1G078840.3	84	S	Cytoplasmic FMR1-interacting protein 2	0.997695	4.09094e-12	108.6	YAT(0.002)NS(0.998)PIEYSDVAAYR	K05749	2	8.1767	10
osa03013 RNA transport	1.25888e-14	2.78	HORVU1Hr1G039260.2	23	S	eukaryotic translation initiation factor 4E	0.998693	2.01568e-06	72.248	AEVEAALPVAATTET(0.001)PDVAAES(0.999)DAGAADAK	K03259	3	5.6434	6
osa03013 RNA transport	1.25888e-14	2.78	HORVU6Hr1G037960.32	445	S	Nuclear pore complex protein NUP205	0.999991	2.9702e-154	201.76	NASMFQS(1)PGTAICTSNVLMNR	K14310	2	5.5851	16
osa03013 RNA transport	1.25888e-14	2.78	HORVU6Hr1G021630.5	216	S	Eukaryotic translation initiation factor 5	0.999995	2.416e-283	350.77	GAGGS(1)DEEHVSS(1)PR	K03262	2	5.2056	38
osa03013 RNA transport	1.25888e-14	2.78	HORVU6Hr1G021630.5	209	S	Eukaryotic translation initiation factor 5	1	1.0085e-283	338.31	GAGGS(1)DEEHVS(0.001)S(0.999)PR	K03262	2	5.5414	40
osa03013 RNA transport	1.25888e-14	2.78	HORVU6Hr1G021630.5	449	S	Eukaryotic translation initiation factor 5	1	0	456.56	NAKPVVEWLQSAES(1)DEE	K03262	2	6.7015	61
osa03013 RNA transport	1.25888e-14	2.78	HORVU4Hr1G024320.1	321	S	Ribonuclease P protein subunit p30	0.999996	2.0305e-122	177.48	GDPQTLETNLEPS(1)PNKDELPVSHMNFR	K03539	3	4.3762	18
osa03013 RNA transport	1.25888e-14	2.78	HORVU5Hr1G063770.2	56	S	eukaryotic translation initiation factor 3 subunit C2	0.999996	5.2774e-177	322.02	YTQDS(1)DDS(1)DTESHR	K03252	2	2.8636	25
osa03013 RNA transport	1.25888e-14	2.78	HORVU5Hr1G063770.2	53	S	eukaryotic translation initiation factor 3 subunit C2	1	2.8857e-115	291.38	YTQDS(1)DDS(1)DTESHR	K03252	2	5.473	16
osa03013 RNA transport	1.25888e-14	2.78	HORVU5Hr1G063770.2	198	S	eukaryotic translation initiation factor 3 subunit C2	1	9.55808e-96	165.67	ENPESFEDDVADDKDVDDDDDDS(1)GDDVVDPDK	K03252	3	6.5019	11
osa03013 RNA transport	1.25888e-14	2.78	HORVU1Hr1G001750.6	185	T	RNA-binding protein with serine-rich domain 1-A	0.999998	6.15718e-09	164.56	GRT(1)PPSLRPGYPVR	K14325	3	-0.84708	19
osa03013 RNA transport	1.25888e-14	2.78	HORVU1Hr1G001750.6	148	S	RNA-binding protein with serine-rich domain 1-A	1	1.91979e-10	155.57	PPLS(1)PQR	K14325	2	-1.0565	16
osa03013 RNA transport	1.25888e-14	2.78	HORVU1Hr1G001750.6	168	S	RNA-binding protein with serine-rich domain 1-A	1	0.012717	119.43	RPDS(1)PPIRPWK	K14325	2	0.99162	18
osa03013 RNA transport	1.25888e-14	2.78	HORVU1Hr1G018060.2	94	S	RNA-binding protein 8A	1	2.87049e-05	93.026	S(1)GFDALASDGGPGPVR	K12876	2	2.963	14
osa03013 RNA transport	1.25888e-14	2.78	HORVU1Hr1G063300.1	146	S	RAN GTPase activating protein 1	1	3.5044e-133	254.38	ELLS(1)PLTKPGNSYK	K14319	2	4.3057	15
osa03013 RNA transport	1.25888e-14	2.78	HORVU2Hr1G014580.1	318	S	eukaryotic translation initiation factor 2 alpha subunit	1	5.7155e-295	269.04	LAGEEVDGDEDS(1)EEEDTGMGDVDFTK	K03237	2	4.9786	47
osa03013 RNA transport	1.25888e-14	2.78	HORVU2Hr1G068360.8	237	S	Eukaryotic translation initiation factor 3 subunit H	1	8.152e-159	303.49	ELEPES(1)PVSQCDFDR	K03247	2	5.4447	15
osa03013 RNA transport	1.25888e-14	2.78	HORVU2Hr1G068360.8	288	S	Eukaryotic translation initiation factor 3 subunit H	1	0.00340822	112.73	QQS(1)QQQAWLQK	K03247	2	2.5099	13
osa03013 RNA transport	1.25888e-14	2.78	HORVU2Hr1G087390.3	508	S	Polyadenylate-binding protein 2	1	2.4372e-135	280.3	DAGVS(1)PAPPIGTLTSALANATPEQQR	K13126	3	1.3159	15
osa03013 RNA transport	1.25888e-14	2.78	HORVU3Hr1G034780.2	681	T	Nuclear pore complex protein Nup98-Nup96	1	0.00261807	83.214	VPFFADDEECPAT(1)PK	K14297	2	10.606	3
osa03013 RNA transport	1.25888e-14	2.78	HORVU3Hr1G055410.2	259	S	Nucleoporin seh1-B	1	0.00168351	95.138	VGFNLES(1)DGR	K14299	2	-0.25391	11
osa03013 RNA transport	1.25888e-14	2.78	HORVU3Hr1G071060.1	64	S	Nuclear pore complex protein NUP35	1	0.0174734	69.327	FHAQDFS(1)PDR	K14313	2	5.9439	1
osa03013 RNA transport	1.25888e-14	2.78	HORVU3Hr1G077960.1	2	S	Protein translation factor SUI1 homolog	1	3.779e-34	132.84	S(1)DLDVQVPTAFDPFAEANAEDSGAGAGSK	K03113	3	2.3983	21
osa03013 RNA transport	1.25888e-14	2.78	HORVU3Hr1G090080.1	146	S	RAN GTPase activating protein 1	1	1.58563e-36	186.7	ELLS(1)PLMKPGNSYSR	K14319	2	5.7346	25
osa03013 RNA transport	1.25888e-14	2.78	HORVU3Hr1G093380.2	86	S	THO complex subunit 2	1	6.05677e-22	145.87	GQS(1)LPPPPPLPTSFVPQSVAANR	K12879	3	-0.23894	15
osa03013 RNA transport	1.25888e-14	2.78	HORVU3Hr1G113940.1	11	S	eukaryotic translation initiation factor 4E	1	3.3935e-300	327.49	AEDTETRPAS(1)AGAEER	K03259	2	6.1881	98
osa03013 RNA transport	1.25888e-14	2.78	HORVU3Hr1G113940.1	29	S	eukaryotic translation initiation factor 4E	1	1.65264e-09	118.42	EEGEIADDGDGS(1)AAAAAGR	K03259	2	5.4738	15
osa03013 RNA transport	1.25888e-14	2.78	HORVU4Hr1G014100.3	690	S	Eukaryotic translation initiation factor 3 subunit B	1	3.5716e-176	292.81	GGEDS(1)DKEEEAEYK	K03253	2	4.4632	15
osa03013 RNA transport	1.25888e-14	2.78	HORVU5Hr1G092180.1	1931	S	Nuclear pore membrane glycoprotein 210	1	5.22219e-53	156.41	HAAPAPAAGPAMAPDPAS(1)PAIGEFS(1)PR	K14314	3	1.5616	23
osa03013 RNA transport	1.25888e-14	2.78	HORVU5Hr1G092180.1	1934	T	Nuclear pore membrane glycoprotein 210	1	0.00529743	88.734	T(1)PQPFMEYVR	K14314	2	-0.48084	2
osa03013 RNA transport	1.25888e-14	2.78	HORVU5Hr1G092180.1	1924	S	Nuclear pore membrane glycoprotein 210	1	1.42178e-06	95.596	HAAPAPAAGPAMAPDPAS(1)PAIGEFS(1)PR	K14314	3	1.5616	8
osa03013 RNA transport	1.25888e-14	2.78	HORVU6Hr1G056260.5	264	S	Nuclear cap-binding protein subunit 2	1	0	424.6	GDS(1)DDEDEDYDKK	K12883	2	4.5148	48
osa03013 RNA transport	1.25888e-14	2.78	HORVU6Hr1G072500.1	445	S	Eukaryotic translation initiation factor 5	1	0	403.54	PVVEWLQSAES(1)DDDDE	K03262	2	7.2158	33
osa03015 mRNA surveillance pathway	0.000401411	1.83	HORVU4Hr1G037030.4	716	T	Apoptotic chromatin condensation inducer in the nucleus	0.765858	2.07078e-09	92.497	LKLEPPAPAATAAAVPIS(0.198)PAT(0.766)T(0.037)PR	K12875	3	2.4051	4
osa03015 mRNA surveillance pathway	0.000401411	1.83	HORVU4Hr1G037030.4	341	S	Apoptotic chromatin condensation inducer in the nucleus	0.946137	3.57566e-10	104.25	NDLGDNT(0.04)S(0.946)IDNEVY(0.008)S(0.004)S(0.002)ELMNEDHKPIVSK	K12875	3	4.8534	5
osa03015 mRNA surveillance pathway	0.000401411	1.83	HORVU4Hr1G037030.4	534	T	Apoptotic chromatin condensation inducer in the nucleus	0.962864	1.21162e-27	219.59	EVIAEEKPSAS(0.037)T(0.963)EKR	K12875	3	1.894	1
osa03015 mRNA surveillance pathway	0.000401411	1.83	HORVU4Hr1G037030.4	468	S	Apoptotic chromatin condensation inducer in the nucleus	0.976396	0	350.57	S(0.024)S(0.976)GDESLEDDVMEIK	K12875	2	5.3212	40
osa03015 mRNA surveillance pathway	0.000401411	1.83	HORVU4Hr1G037030.4	717	T	Apoptotic chromatin condensation inducer in the nucleus	0.983424	1.19328e-12	112.29	LEPPAPAATAAAVPIS(0.726)PAT(0.291)T(0.983)PR	K12875	2	2.9876	16
osa03015 mRNA surveillance pathway	0.000401411	1.83	HORVU4Hr1G037030.4	531	S	Apoptotic chromatin condensation inducer in the nucleus	0.985191	5.98181e-21	218.79	EVIAEEKPS(0.985)AS(0.011)T(0.004)EKR	K12875	3	2.3108	1
osa03015 mRNA surveillance pathway	0.000401411	1.83	HORVU4Hr1G037030.4	713	S	Apoptotic chromatin condensation inducer in the nucleus	0.99478	5.41461e-82	195.98	LEPPAPAATAAAVPIS(0.995)PAT(0.004)T(0.001)PR	K12875	2	3.7428	62
osa03015 mRNA surveillance pathway	0.000401411	1.83	HORVU4Hr1G037030.4	533	S	Apoptotic chromatin condensation inducer in the nucleus	0.996363	0	371.3	EVIAEEKPSAS(0.996)T(0.004)EK	K12875	2	5.2258	38
osa03015 mRNA surveillance pathway	0.000401411	1.83	HORVU4Hr1G037030.4	286	S	Apoptotic chromatin condensation inducer in the nucleus	0.999795	1.1953e-65	226.65	SDLISSEAKS(1)DTAEASK	K12875	2	3.3047	15
osa03015 mRNA surveillance pathway	0.000401411	1.83	HORVU4Hr1G037030.4	371	S	Apoptotic chromatin condensation inducer in the nucleus	1	0.000513646	101.43	SNNQVPEVS(1)PDLGS(1)PVK	K12875	2	8.329	8
osa03015 mRNA surveillance pathway	0.000401411	1.83	HORVU4Hr1G037030.4	129	S	Apoptotic chromatin condensation inducer in the nucleus	1	1.1355e-217	245.13	LFESIESEEAS(1)DES(1)AEDVGANEGAPIGK	K12875	3	4.6015	46
osa03015 mRNA surveillance pathway	0.000401411	1.83	HORVU4Hr1G037030.4	376	S	Apoptotic chromatin condensation inducer in the nucleus	1	4.5182e-126	266.24	SNNQVPEVS(1)PDLGS(1)PVK	K12875	2	8.329	56
osa03015 mRNA surveillance pathway	0.000401411	1.83	HORVU4Hr1G037030.4	126	S	Apoptotic chromatin condensation inducer in the nucleus	1	1.1355e-217	245.13	LFESIESEEAS(1)DES(1)AEDVGANEGAPIGK	K12875	3	4.5262	55
osa03015 mRNA surveillance pathway	0.000401411	1.83	HORVU4Hr1G037030.4	458	S	Apoptotic chromatin condensation inducer in the nucleus	1	0	365.3	NQFSFEDIDSTANVDEVGS(1)PEK	K12875	2	3.862	33
osa03015 mRNA surveillance pathway	0.000401411	1.83	HORVU4Hr1G037030.4	472	S	Apoptotic chromatin condensation inducer in the nucleus	1	3.4297e-159	290.32	SSGDES(1)LEDDVMEIK	K12875	2	5.9016	35
osa03015 mRNA surveillance pathway	0.000401411	1.83	HORVU7Hr1G074840.1	30	S	Serine/threonine protein phosphatase 2A 59 kDa regulatory subunit B' gamma isoform	0.78606	1.3147e-133	280.87	DFAGAGSSSLS(0.786)S(0.213)PT(0.001)ADAR	K11584	2	4.7224	3
osa03015 mRNA surveillance pathway	0.000401411	1.83	HORVU7Hr1G074840.1	515	S	Serine/threonine protein phosphatase 2A 59 kDa regulatory subunit B' gamma isoform	0.924935	0.000549651	122.66	RPQAIAHQQS(0.009)S(0.925)S(0.062)T(0.005)	K11584	2	0.24336	3
osa03015 mRNA surveillance pathway	0.000401411	1.83	HORVU7Hr1G074840.1	516	S	Serine/threonine protein phosphatase 2A 59 kDa regulatory subunit B' gamma isoform	0.95081	5.57402e-10	176	RPQAIAHQQS(0.008)S(0.039)S(0.951)T(0.002)	K11584	2	1.5927	3
osa03015 mRNA surveillance pathway	0.000401411	1.83	HORVU7Hr1G074840.1	514	S	Serine/threonine protein phosphatase 2A 59 kDa regulatory subunit B' gamma isoform	0.982502	0.000166854	157.52	RPQAIAHQQS(0.983)S(0.016)S(0.001)T	K11584	2	2.1038	1
osa03015 mRNA surveillance pathway	0.000401411	1.83	HORVU7Hr1G074840.1	31	S	Serine/threonine protein phosphatase 2A 59 kDa regulatory subunit B' gamma isoform	0.984562	9.122e-196	303.03	DFAGAGSSSLS(0.014)S(0.985)PT(0.002)ADAR	K11584	2	5.5086	12
osa03015 mRNA surveillance pathway	0.000401411	1.83	HORVU2Hr1G076830.3	196	S	Regulator of nonsense transcripts UPF3	0.792413	0.00036893	102.26	VAGVVTSS(0.019)S(0.051)S(0.137)PS(0.792)KR	K14328	2	4.3036	1
osa03015 mRNA surveillance pathway	0.000401411	1.83	HORVU2Hr1G076830.3	193	S	Regulator of nonsense transcripts UPF3	0.799924	5.1281e-05	153.18	VAGVVTSS(0.013)S(0.8)S(0.166)PS(0.021)KR	K14328	2	4.4975	2
osa03015 mRNA surveillance pathway	0.000401411	1.83	HORVU2Hr1G076830.3	194	S	Regulator of nonsense transcripts UPF3	0.92623	3.67305e-12	183	VAGVVTS(0.001)S(0.001)S(0.026)S(0.926)PS(0.045)KR	K14328	2	4.2487	5
osa03015 mRNA surveillance pathway	0.000401411	1.83	HORVU2Hr1G013790.2	551	S	Symplekin	0.806262	1.6564e-261	308.89	S(0.806)PS(0.179)S(0.015)STIEGSQPQFSSLNAPTSQYVLPK	K06100	3	5.4873	9
osa03015 mRNA surveillance pathway	0.000401411	1.83	HORVU2Hr1G013790.2	464	S	Symplekin	0.86717	1.5702e-106	149.14	DSALVTSAAGEITPVLAS(0.102)S(0.867)PVPS(0.031)ALK	K06100	3	2.0001	12
osa03015 mRNA surveillance pathway	0.000401411	1.83	HORVU2Hr1G013790.2	332	S	Symplekin	0.918852	4.44384e-42	206.61	TTEAAS(0.001)VDS(0.919)S(0.079)S(0.002)NQPTPAR	K06100	2	1.0485	12
osa03015 mRNA surveillance pathway	0.000401411	1.83	HORVU2Hr1G013790.2	258	S	Symplekin	0.999588	1.1137e-08	78.75	LLEAQNIINQGDSVAANDS(1)NAR	K06100	2	2.9721	9
osa03015 mRNA surveillance pathway	0.000401411	1.83	HORVU2Hr1G013790.2	288	S	Symplekin	1	4.21483e-73	213.32	S(1)LADDMNSILEDDGHSSK	K06100	2	9.3529	15
osa03015 mRNA surveillance pathway	0.000401411	1.83	HORVU3Hr1G014590.9	23	S	serine/threonine protein phosphatase 2A	0.806989	0.000376558	91.993	LLDAEAPLS(0.096)S(0.807)PS(0.096)AAPPLTR	K06269	2	4.7122	5
osa03015 mRNA surveillance pathway	0.000401411	1.83	HORVU5Hr1G050560.1	685	S	Polyadenylate-binding protein 8	0.830395	1.92463e-11	175.61	S(0.046)AQQHT(0.12)NQS(0.83)PEQQLAS(0.003)LSLNDGLISS	K13126	3	2.5786	12
osa03015 mRNA surveillance pathway	0.000401411	1.83	HORVU5Hr1G050560.1	614	S	Polyadenylate-binding protein 8	0.956331	1.71245e-05	70.337	DAGASQPVPIGALAS(0.014)ALANS(0.956)PPET(0.029)QR	K13126	3	5.313	6
osa03015 mRNA surveillance pathway	0.000401411	1.83	HORVU5Hr1G050560.1	255	S	Polyadenylate-binding protein 8	0.995811	0.0024254	78.673	DNS(0.996)PGS(0.004)VKFNNVYVK	K13126	2	2.1476	2
osa03015 mRNA surveillance pathway	0.000401411	1.83	HORVU4Hr1G060270.6	472	T	Serine/arginine repetitive matrix protein 1	0.834781	0.0154676	44.723	S(0.165)PT(0.835)NDAERDS(0.672)T(0.348)HGS(0.974)PLKDT(0.006)GK	K13171	3	3.572	1
osa03015 mRNA surveillance pathway	0.000401411	1.83	HORVU4Hr1G060270.6	806	S	Serine/arginine repetitive matrix protein 1	0.866107	0.00453186	92.707	HVVT(0.001)PS(0.133)S(0.866)DVEK	K13171	2	1.8002	3
osa03015 mRNA surveillance pathway	0.000401411	1.83	HORVU4Hr1G060270.6	479	S	Serine/arginine repetitive matrix protein 1	0.964826	3.64283e-07	120.75	S(0.981)PT(0.019)NDAERDS(0.965)T(0.056)HGS(0.979)PLKDTGK	K13171	3	2.8006	14
osa03015 mRNA surveillance pathway	0.000401411	1.83	HORVU4Hr1G060270.6	398	S	Serine/arginine repetitive matrix protein 1	0.976279	0.0282905	85.513	T(0.024)FS(0.976)ANRPVS(1)PQR	K13171	2	3.1005	2
osa03015 mRNA surveillance pathway	0.000401411	1.83	HORVU4Hr1G060270.6	500	T	Serine/arginine repetitive matrix protein 1	0.996496	0.000175894	71.892	HMPSQDS(0.004)INT(0.996)S(0.999)GDEEEGGR	K13171	2	3.1132	9
osa03015 mRNA surveillance pathway	0.000401411	1.83	HORVU4Hr1G060270.6	618	S	Serine/arginine repetitive matrix protein 1	0.998756	0.0134251	62.711	MDS(0.999)HGAS(0.001)YDAIAAK	K13171	2	3.7426	1
osa03015 mRNA surveillance pathway	0.000401411	1.83	HORVU4Hr1G060270.6	814	S	Serine/arginine repetitive matrix protein 1	0.999007	1.34984e-07	87.892	HVVTPS(0.001)S(0.001)DVEKDHES(0.999)DS(1)DADVR	K13171	3	5.133	13
osa03015 mRNA surveillance pathway	0.000401411	1.83	HORVU4Hr1G060270.6	501	S	Serine/arginine repetitive matrix protein 1	0.999286	5.72165e-05	71.892	HMPSQDS(0.004)INT(0.996)S(0.999)GDEEEGGR	K13171	2	3.1132	11
osa03015 mRNA surveillance pathway	0.000401411	1.83	HORVU4Hr1G060270.6	470	S	Serine/arginine repetitive matrix protein 1	0.999582	3.64283e-07	155.57	SLRS(1)PTNDAER	K13171	2	3.0473	21
osa03015 mRNA surveillance pathway	0.000401411	1.83	HORVU4Hr1G060270.6	483	S	Serine/arginine repetitive matrix protein 1	0.999585	3.64283e-07	142.32	DSTHGS(1)PLKDTGK	K13171	2	1.4559	15
osa03015 mRNA surveillance pathway	0.000401411	1.83	HORVU4Hr1G060270.6	816	S	Serine/arginine repetitive matrix protein 1	0.999889	1.34984e-07	87.892	HVVTPS(0.001)SDVEKDHES(0.999)DS(1)DADVR	K13171	3	5.2213	13
osa03015 mRNA surveillance pathway	0.000401411	1.83	HORVU4Hr1G060270.6	748	S	Serine/arginine repetitive matrix protein 1	0.999895	0.0269757	63.766	YAGS(1)PLS(1)DLEK	K13171	2	1.7805	2
osa03015 mRNA surveillance pathway	0.000401411	1.83	HORVU4Hr1G060270.6	751	S	Serine/arginine repetitive matrix protein 1	0.99999	0.00338565	104.04	Y(0.002)AGS(0.998)PLS(1)DLEK	K13171	2	1.4994	14
osa03015 mRNA surveillance pathway	0.000401411	1.83	HORVU4Hr1G060270.6	378	S	Serine/arginine repetitive matrix protein 1	1	0.00117066	142.02	RQS(1)LS(1)PHRS(1)PQLR	K13171	3	-0.2007	14
osa03015 mRNA surveillance pathway	0.000401411	1.83	HORVU4Hr1G060270.6	390	S	Serine/arginine repetitive matrix protein 1	1	0.000309758	134.66	KS(1)PISIR	K13171	2	-0.22969	13
osa03015 mRNA surveillance pathway	0.000401411	1.83	HORVU4Hr1G060270.6	374	S	Serine/arginine repetitive matrix protein 1	1	0.00117066	142.02	RQS(1)LS(1)PHRS(1)PQLR	K13171	3	-0.2007	14
osa03015 mRNA surveillance pathway	0.000401411	1.83	HORVU4Hr1G060270.6	456	S	Serine/arginine repetitive matrix protein 1	1	2.8185e-109	269.57	ES(1)PDFEHR	K13171	2	1.5815	32
osa03015 mRNA surveillance pathway	0.000401411	1.83	HORVU4Hr1G060270.6	372	S	Serine/arginine repetitive matrix protein 1	1	0.00117066	142.02	RQS(1)LS(1)PHRS(1)PQLR	K13171	3	-0.2007	14
osa03015 mRNA surveillance pathway	0.000401411	1.83	HORVU4Hr1G060270.6	404	S	Serine/arginine repetitive matrix protein 1	1	1.94915e-78	239.37	TFSANRPVS(1)PQR	K13171	2	5.6994	15
osa03015 mRNA surveillance pathway	0.000401411	1.83	HORVU7Hr1G088370.13	554	S	poly(A) polymerase 2	0.840687	0.0118925	51.128	SGNVSDEPIS(0.159)NS(0.841)QQK	K14376	2	0.70771	1
osa03015 mRNA surveillance pathway	0.000401411	1.83	HORVU7Hr1G088370.13	503	S	poly(A) polymerase 2	0.999347	0.000186947	109.16	NDPGNGS(0.999)PDS(0.001)QLK	K14376	2	2.8098	13
osa03015 mRNA surveillance pathway	0.000401411	1.83	HORVU7Hr1G088370.13	547	S	poly(A) polymerase 2	0.999999	0.000152068	103.63	S(1)GNVS(1)DEPISNSQQK	K14376	2	3.4795	7
osa03015 mRNA surveillance pathway	0.000401411	1.83	HORVU7Hr1G088370.13	620	S	poly(A) polymerase 2	1	7.61778e-05	115.41	HVDCIS(1)PVK	K14376	2	1.6181	38
osa03015 mRNA surveillance pathway	0.000401411	1.83	HORVU7Hr1G088370.13	543	S	poly(A) polymerase 2	1	1.08492e-07	157.7	S(1)GNVS(1)DEPISNSQQK	K14376	2	3.4795	14
osa03015 mRNA surveillance pathway	0.000401411	1.83	HORVU1Hr1G039790.5	281	S	RNA-binding protein 1	0.85052	7.86752e-05	104.75	SMGGGGFHSNNGPNSNAS(0.144)S(0.851)Y(0.005)DGR	K14411	3	4.0301	6
osa03015 mRNA surveillance pathway	0.000401411	1.83	HORVU1Hr1G039790.5	183	S	RNA-binding protein 1	0.975125	6.05589e-79	235.69	IFVGGLPS(0.024)S(0.975)LT(0.001)DEEFR	K14411	2	6.98	14
osa03015 mRNA surveillance pathway	0.000401411	1.83	HORVU2Hr1G035400.1	470	Y	Eukaryotic peptide chain release factor subunit 1-3	0.874545	0.000265554	71.066	S(0.001)FDEVS(0.087)DDEGLY(0.875)EDS(0.037)D	K03265	2	5.7857	1
osa03015 mRNA surveillance pathway	0.000401411	1.83	HORVU2Hr1G035400.1	473	S	Eukaryotic peptide chain release factor subunit 1-3	0.986755	7.73027e-06	120.21	SFDEVSDDEGLY(0.013)EDS(0.987)D	K03265	2	5.0736	1
osa03015 mRNA surveillance pathway	0.000401411	1.83	HORVU2Hr1G035400.1	464	S	Eukaryotic peptide chain release factor subunit 1-3	1	0	377.15	SFDEVS(1)DDEGLYEDSD	K03265	2	6.6173	14
osa03015 mRNA surveillance pathway	0.000401411	1.83	HORVU0Hr1G008280.1	422	S	RNA-binding protein 1	0.88398	7.87923e-05	88.421	NFGDSSAAGGGS(0.884)IY(0.107)GDT(0.006)T(0.003)WR	K14411	2	3.8445	4
osa03015 mRNA surveillance pathway	0.000401411	1.83	HORVU0Hr1G008280.1	439	S	RNA-binding protein 1	0.962909	1.44301e-64	152.59	SGSELDGT(0.037)S(0.963)PFGYGLGNAASDVTAK	K14411	2	1.9869	10
osa03015 mRNA surveillance pathway	0.000401411	1.83	HORVU0Hr1G008280.1	433	S	RNA-binding protein 1	0.98305	0	275.55	S(0.017)GS(0.983)ELDGTSPFGYGLGNAASDVTAK	K14411	2	3.7176	14
osa03015 mRNA surveillance pathway	0.000401411	1.83	HORVU0Hr1G008280.1	288	S	RNA-binding protein 1	0.983558	0.000535262	124.24	QINPYYS(0.016)GNS(0.984)GR	K14411	2	64.941	9
osa03015 mRNA surveillance pathway	0.000401411	1.83	HORVU0Hr1G008280.1	194	S	RNA-binding protein 1	1	3.7095e-40	233	S(1)PAGGINYVMNR	K14411	2	1.7249	31
osa03015 mRNA surveillance pathway	0.000401411	1.83	HORVU0Hr1G008280.1	208	S	RNA-binding protein 1	1	9.4394e-187	251.37	ANS(1)FLNGYTQGYSPSPVGGYGMR	K14411	2	4.6193	26
osa03015 mRNA surveillance pathway	0.000401411	1.83	HORVU0Hr1G008280.1	187	S	RNA-binding protein 1	1	0.00433307	114.39	ELS(1)PGPSMR	K14411	2	-0.080337	13
osa03015 mRNA surveillance pathway	0.000401411	1.83	HORVU7Hr1G063970.1	606	T	Polyadenylate-binding protein 2	0.910741	6.26467e-31	131.21	MT(0.911)PGDT(0.089)GAPQQVSSGALASALANSPPEQQR	K13126	3	4.2031	8
osa03015 mRNA surveillance pathway	0.000401411	1.83	HORVU6Hr1G076290.1	70	T	Chromosome 3B, genomic scaffold, cultivar Chinese Spring	0.928151	1.08014e-51	175.09	T(0.036)S(0.036)T(0.928)PEDTNHELPLLPSHLELIDSEK	K06100	3	3.9846	13
osa03015 mRNA surveillance pathway	0.000401411	1.83	HORVU1Hr1G040980.1	110	S	Serine/threonine protein phosphatase 2A regulatory subunit B''alpha	0.945211	0.000418156	115.41	RGS(0.945)S(0.055)AGPSSLGSPLK	K11583	2	3.1246	3
osa03015 mRNA surveillance pathway	0.000401411	1.83	HORVU1Hr1G040980.1	95	S	Serine/threonine protein phosphatase 2A regulatory subunit B''alpha	0.992118	8.97572e-15	79.892	AGATLNVAGSSASTNAASSSSLPSMFPAGS(0.008)APPLS(0.992)PR	K11583	3	6.7205	11
osa03015 mRNA surveillance pathway	0.000401411	1.83	HORVU1Hr1G040980.1	119	S	Serine/threonine protein phosphatase 2A regulatory subunit B''alpha	0.995617	8.44059e-05	108.41	GSSAGPSS(0.004)LGS(0.996)PLK	K11583	2	3.9435	5
osa03015 mRNA surveillance pathway	0.000401411	1.83	HORVU4Hr1G059090.11	186	T	THO complex subunit 4A	0.967588	2.32706e-08	101.8	IEILGT(0.02)NT(0.968)PT(0.012)APAALPTNNGSYAR	K12881	2	1.8579	9
osa03015 mRNA surveillance pathway	0.000401411	1.83	HORVU4Hr1G059090.11	213	S	THO complex subunit 4A	0.999262	0.0105838	93.772	GVS(0.999)AS(0.001)LPQNRPR	K12881	2	2.8008	3
osa03015 mRNA surveillance pathway	0.000401411	1.83	HORVU4Hr1G059090.11	252	S	THO complex subunit 4A	1	0.00345471	66.953	S(1)AEELDAELEK	K12881	2	3.017	6
osa03015 mRNA surveillance pathway	0.000401411	1.83	HORVU2Hr1G011580.27	273	S	Cleavage and polyadenylation specificity factor subunit 1	0.969803	0	343.21	DNS(0.97)FS(0.03)PAGS(1)VDLASASDSR	K14401	2	5.5927	4
osa03015 mRNA surveillance pathway	0.000401411	1.83	HORVU2Hr1G011580.27	275	S	Cleavage and polyadenylation specificity factor subunit 1	0.999985	0	480.62	DNSFS(1)PAGSVDLASASDSR	K14401	2	4.3709	20
osa03015 mRNA surveillance pathway	0.000401411	1.83	HORVU2Hr1G011580.27	279	S	Cleavage and polyadenylation specificity factor subunit 1	1	5.8821e-110	240.21	DNS(0.008)FS(0.992)PAGS(1)VDLASASDSR	K14401	2	5.4854	24
osa03015 mRNA surveillance pathway	0.000401411	1.83	HORVU2Hr1G102800.6	276	S	Elongation factor 1-alpha	0.978633	0.000692918	52.773	GS(0.979)MET(0.021)LSSDISELSIER	K14416	2	7.1498	4
osa03015 mRNA surveillance pathway	0.000401411	1.83	HORVU2Hr1G102800.6	567	S	Elongation factor 1-alpha	0.990092	0.00310392	93.772	S(0.008)QS(0.99)T(0.002)GQLAAFGK	K14416	2	0.59369	4
osa03015 mRNA surveillance pathway	0.000401411	1.83	HORVU1Hr1G095100.1	48	S	ATP-dependent RNA helicase DeaD	0.982417	0.00223539	95.656	GYVGIHS(0.982)S(0.017)GFR	K12812	2	3.4259	11
osa03015 mRNA surveillance pathway	0.000401411	1.83	HORVU1Hr1G095100.1	430	S	ATP-dependent RNA helicase DeaD	0.999608	0.0167262	69.276	ELPEQIDTSTYMPS(1)	K12812	2	5.0619	3
osa03015 mRNA surveillance pathway	0.000401411	1.83	HORVU1Hr1G095100.1	31	S	ATP-dependent RNA helicase DeaD	1	1.63695e-07	126.46	VVLEAS(1)AAKPAADAK	K12812	2	2.1307	15
osa03015 mRNA surveillance pathway	0.000401411	1.83	HORVU1Hr1G095100.1	176	T	ATP-dependent RNA helicase DeaD	1	0.000577134	82.725	NDCPHIVVGT(1)PGR	K12812	2	-0.43817	9
osa03015 mRNA surveillance pathway	0.000401411	1.83	HORVU5Hr1G049430.2	121	S	THO complex subunit 4B	0.989746	0.000482941	61.067	LYISNLDY(0.01)NVS(0.99)NEDIK	K12881	2	6.5537	2
osa03015 mRNA surveillance pathway	0.000401411	1.83	HORVU3Hr1G110470.8	215	S	RNA-binding protein with serine-rich domain 1-A	0.995407	0.000531091	132.93	AS(0.005)S(0.995)PLKPPPPPPR	K14325	2	3.4766	18
osa03015 mRNA surveillance pathway	0.000401411	1.83	HORVU3Hr1G110470.8	124	S	RNA-binding protein with serine-rich domain 1-A	1	1.309e-173	338.75	KAS(1)PPPQSVVLHVDHLSR	K14325	3	1.2511	40
osa03015 mRNA surveillance pathway	0.000401411	1.83	HORVU3Hr1G110470.8	251	S	RNA-binding protein with serine-rich domain 1-A	1	0.00103377	106.79	DAQQRPGGS(1)AS(1)PR	K14325	2	4.2833	9
osa03015 mRNA surveillance pathway	0.000401411	1.83	HORVU3Hr1G110470.8	296	S	RNA-binding protein with serine-rich domain 1-A	1	0.000153471	138.23	RPDLS(1)PVR	K14325	2	0.4858	8
osa03015 mRNA surveillance pathway	0.000401411	1.83	HORVU3Hr1G110470.8	280	S	RNA-binding protein with serine-rich domain 1-A	1	0.014491	85.716	RPPNPS(1)PR	K14325	2	-7.2843	2
osa03015 mRNA surveillance pathway	0.000401411	1.83	HORVU3Hr1G110470.8	249	S	RNA-binding protein with serine-rich domain 1-A	1	0.00103377	106.79	DAQQRPGGS(1)AS(1)PR	K14325	2	4.2833	9
osa03015 mRNA surveillance pathway	0.000401411	1.83	HORVU7Hr1G106340.3	636	S	cleavage and polyadenylation specificity factor 30	0.999923	0.00054697	76.598	SAFRDDDS(1)ES(1)DEEAAPR	K14404	2	4.6206	2
osa03015 mRNA surveillance pathway	0.000401411	1.83	HORVU7Hr1G106340.3	634	S	cleavage and polyadenylation specificity factor 30	0.999927	0.00054697	76.598	SAFRDDDS(1)ES(1)DEEAAPR	K14404	2	4.6206	2
osa03015 mRNA surveillance pathway	0.000401411	1.83	HORVU2Hr1G061380.2	348	S	RNA-binding protein 1	0.999924	1.7523e-08	79.288	DYMNDQDS(1)MDAQEVDSAATIATK	K14411	2	2.599	8
osa03015 mRNA surveillance pathway	0.000401411	1.83	HORVU4Hr1G011510.3	3590	S	Serine/threonine-protein kinase SMG1	0.999997	3.46974e-06	66.913	IDVLLDSEPGIEGPAANS(1)QQAR	K08873	2	2.0803	9
osa03015 mRNA surveillance pathway	0.000401411	1.83	HORVU1Hr1G001750.6	185	T	RNA-binding protein with serine-rich domain 1-A	0.999998	6.15718e-09	164.56	GRT(1)PPSLRPGYPVR	K14325	3	-0.84708	19
osa03015 mRNA surveillance pathway	0.000401411	1.83	HORVU1Hr1G001750.6	148	S	RNA-binding protein with serine-rich domain 1-A	1	1.91979e-10	155.57	PPLS(1)PQR	K14325	2	-1.0565	16
osa03015 mRNA surveillance pathway	0.000401411	1.83	HORVU1Hr1G001750.6	168	S	RNA-binding protein with serine-rich domain 1-A	1	0.012717	119.43	RPDS(1)PPIRPWK	K14325	2	0.99162	18
osa03015 mRNA surveillance pathway	0.000401411	1.83	HORVU1Hr1G018060.2	94	S	RNA-binding protein 8A	1	2.87049e-05	93.026	S(1)GFDALASDGGPGPVR	K12876	2	2.963	14
osa03015 mRNA surveillance pathway	0.000401411	1.83	HORVU1Hr1G022370.3	7	S	serine/threonine protein phosphatase 2A	1	7.72248e-05	85.421	AS(1)MGAMEGAAVDEVVR	K06269	2	3.0197	11
osa03015 mRNA surveillance pathway	0.000401411	1.83	HORVU1Hr1G025690.2	46	S	Serine/threonine protein phosphatase 2A 57 kDa regulatory subunit B' iota isoform	1	0.000284798	89.459	AS(1)PPLAAIAGAEGETR	K11584	2	3.9899	9
osa03015 mRNA surveillance pathway	0.000401411	1.83	HORVU1Hr1G057660.1	292	S	RNA-binding protein 1	1	1.42177e-22	132.33	S(1)HEILGQEVAVDSAAPVEGGPSR	K14411	3	2.0059	42
osa03015 mRNA surveillance pathway	0.000401411	1.83	HORVU2Hr1G010980.1	299	S	mRNA capping enzyme family protein	1	1.2126e-283	308.15	QDDDDDNGEPAPS(1)PEPADDK	K13917	2	2.7696	15
osa03015 mRNA surveillance pathway	0.000401411	1.83	HORVU2Hr1G087390.3	508	S	Polyadenylate-binding protein 2	1	2.4372e-135	280.3	DAGVS(1)PAPPIGTLTSALANATPEQQR	K13126	3	1.3159	15
osa03015 mRNA surveillance pathway	0.000401411	1.83	HORVU4Hr1G016400.11	304	S	mRNA capping enzyme family protein	1	3.7444e-126	227.23	LDDDDDNGDVS(1)PVHNEVEEK	K13917	3	2.4422	29
osa03015 mRNA surveillance pathway	0.000401411	1.83	HORVU6Hr1G039910.5	75	S	Serine/threonine protein phosphatase 2A 55 kDa regulatory subunit B beta isoform	1	5.42242e-08	130	S(1)PDDRPEAAAPQPLEWR	K04354	2	3.759	14
osa03015 mRNA surveillance pathway	0.000401411	1.83	HORVU6Hr1G056260.5	264	S	Nuclear cap-binding protein subunit 2	1	0	424.6	GDS(1)DDEDEDYDKK	K12883	2	4.5148	48
osa03015 mRNA surveillance pathway	0.000401411	1.83	HORVU7Hr1G087940.1	6	S	Serine/threonine protein phosphatase 2A 55 kDa regulatory subunit B beta isoform	1	9.1209e-280	302.74	DS(1)DDDRPGAAAGASSAAPEQQQQQQSLEWR	K04354	3	5.276	14
osa03018 RNA degradation	4.70312e-05	2.01	HORVU6Hr1G071910.3	209	S	Enhancer of mRNA-decapping protein 4	0.794439	3.72603e-08	159.44	MLS(0.998)S(0.002)T(0.014)S(0.794)S(0.191)KVPR	K12616	2	1.8326	4
osa03018 RNA degradation	4.70312e-05	2.01	HORVU6Hr1G071910.3	208	T	Enhancer of mRNA-decapping protein 4	0.877334	0.002579	171.09	MLSS(0.012)T(0.877)S(0.055)S(0.055)KVPR	K12616	2	4.444	2
osa03018 RNA degradation	4.70312e-05	2.01	HORVU6Hr1G071910.3	796	S	Enhancer of mRNA-decapping protein 4	0.917016	3.51204e-05	69.215	VGGNATHLITPSEIISGALS(0.917)AES(0.076)NQIS(0.007)K	K12616	3	2.6921	2
osa03018 RNA degradation	4.70312e-05	2.01	HORVU6Hr1G071910.3	909	S	Enhancer of mRNA-decapping protein 4	0.929698	0.000154879	110.09	TVEKPGT(0.026)S(0.93)DY(0.036)S(0.007)S(0.001)SSVSK	K12616	2	0.97049	7
osa03018 RNA degradation	4.70312e-05	2.01	HORVU6Hr1G071910.3	870	T	Enhancer of mRNA-decapping protein 4	0.948639	0.00690789	73.345	S(0.015)VT(0.949)T(0.036)DKYSVEESR	K12616	2	4.4429	2
osa03018 RNA degradation	4.70312e-05	2.01	HORVU6Hr1G071910.3	210	S	Enhancer of mRNA-decapping protein 4	0.971872	0.00126924	151.52	MLS(1)ST(0.001)S(0.027)S(0.972)KVPR	K12616	2	1.9415	23
osa03018 RNA degradation	4.70312e-05	2.01	HORVU6Hr1G071910.3	915	S	Enhancer of mRNA-decapping protein 4	0.972671	4.02504e-43	196.87	TVEKPGTSDYSSS(0.02)S(0.973)VS(0.007)K	K12616	2	2.1462	13
osa03018 RNA degradation	4.70312e-05	2.01	HORVU6Hr1G071910.3	817	S	Enhancer of mRNA-decapping protein 4	0.989369	5.73383e-29	214.78	IQDDSIS(0.011)S(0.989)PR	K12616	2	3.3644	17
osa03018 RNA degradation	4.70312e-05	2.01	HORVU6Hr1G071910.3	761	S	Enhancer of mRNA-decapping protein 4	0.994493	1.96952e-05	137.68	GELRDS(0.994)HS(0.006)DVQMLPNPR	K12616	3	-1.7021	12
osa03018 RNA degradation	4.70312e-05	2.01	HORVU6Hr1G071910.3	875	S	Enhancer of mRNA-decapping protein 4	0.999553	0.000581172	96.78	SVTTDKYS(1)VEESR	K12616	2	1.3094	8
osa03018 RNA degradation	4.70312e-05	2.01	HORVU6Hr1G071910.3	206	S	Enhancer of mRNA-decapping protein 4	0.999899	0.00132807	139.61	MLS(1)ST(0.001)S(0.027)S(0.972)KVPR	K12616	2	1.9415	16
osa03018 RNA degradation	4.70312e-05	2.01	HORVU6Hr1G071910.3	881	S	Enhancer of mRNA-decapping protein 4	0.999995	2.4841e-222	309.98	YSVEESRS(1)PSGR	K12616	2	4.5772	23
osa03018 RNA degradation	4.70312e-05	2.01	HORVU6Hr1G071910.3	833	S	Enhancer of mRNA-decapping protein 4	1	7.16249e-47	211.06	HVDEIKS(1)DLELEAVK	K12616	2	4.4094	21
osa03018 RNA degradation	4.70312e-05	2.01	HORVU6Hr1G071910.3	856	S	Enhancer of mRNA-decapping protein 4	1	7.427e-232	304.49	AQNS(1)LEQTVEMISER	K12616	2	4.2141	15
osa03018 RNA degradation	4.70312e-05	2.01	HORVU5Hr1G002040.4	76	S	Enolase	0.798727	0.00408113	72.627	AAVPS(0.004)GAS(0.799)T(0.197)GVYEALELR	K01689	2	3.7398	2
osa03018 RNA degradation	4.70312e-05	2.01	HORVU5Hr1G002040.4	77	T	Enolase	0.814022	0.00017756	66.553	AAVPS(0.001)GAS(0.146)T(0.814)GVY(0.039)EALELR	K01689	2	4.7292	1
osa03018 RNA degradation	4.70312e-05	2.01	HORVU5Hr1G002040.4	329	S	Enolase	0.999183	5.47347e-08	142.74	EENNDGSQKIS(0.999)GDS(0.001)LK	K01689	2	2.5869	13
osa03018 RNA degradation	4.70312e-05	2.01	HORVU5Hr1G002040.4	325	S	Enolase	1	3.45671e-53	186.21	TYDLNFKEENNDGS(1)QK	K01689	2	2.951	16
osa03018 RNA degradation	4.70312e-05	2.01	HORVU5Hr1G048960.1	337	S	CCR4-NOT transcription complex subunit 4	0.808665	6.20562e-05	101.55	S(0.154)KS(0.809)EAHS(0.031)NS(0.006)LSSSIISNSR	K10643	3	3.3675	6
osa03018 RNA degradation	4.70312e-05	2.01	HORVU5Hr1G048960.1	311	S	CCR4-NOT transcription complex subunit 4	0.884296	0.000832427	104.49	STLPSAT(0.116)S(0.884)WGHR	K10643	2	4.5715	4
osa03018 RNA degradation	4.70312e-05	2.01	HORVU5Hr1G048960.1	254	S	CCR4-NOT transcription complex subunit 4	0.896446	0.0157122	50.314	VPQMAS(0.016)S(0.088)VS(0.896)QR	K10643	2	3.5454	4
osa03018 RNA degradation	4.70312e-05	2.01	HORVU5Hr1G048960.1	979	S	CCR4-NOT transcription complex subunit 4	0.92409	4.57006e-05	66.953	HT(0.076)S(0.924)DIEFIDPAILAVGK	K10643	2	4.5036	8
osa03018 RNA degradation	4.70312e-05	2.01	HORVU5Hr1G048960.1	5	S	CCR4-NOT transcription complex subunit 4	0.999071	0.00578871	76.255	MMT(0.001)MS(0.999)DDGDR	K10643	2	0.66393	5
osa03018 RNA degradation	4.70312e-05	2.01	HORVU5Hr1G048960.1	747	S	CCR4-NOT transcription complex subunit 4	1	0.00241701	76.196	NDALFNAPS(1)WK	K10643	2	2.1016	9
osa03018 RNA degradation	4.70312e-05	2.01	HORVU5Hr1G083360.5	407	S	Protein PAT1 homolog 1	0.819022	0.000374288	64.983	PLLDVEEAS(0.819)EPS(0.098)DS(0.04)T(0.04)T(0.004)EK	K12617	2	3.599	4
osa03018 RNA degradation	4.70312e-05	2.01	HORVU5Hr1G083360.5	177	S	Protein PAT1 homolog 1	0.846918	8.74777e-05	134.24	MS(0.847)S(0.153)YPHQEPQYNNIELIR	K12617	3	-0.26624	1
osa03018 RNA degradation	4.70312e-05	2.01	HORVU5Hr1G083360.5	178	S	Protein PAT1 homolog 1	0.999979	3.5126e-196	323.76	MSS(1)YPHQEPQYNNIELIR	K12617	3	1.2111	33
osa03018 RNA degradation	4.70312e-05	2.01	HORVU5Hr1G050560.1	685	S	Polyadenylate-binding protein 8	0.830395	1.92463e-11	175.61	S(0.046)AQQHT(0.12)NQS(0.83)PEQQLAS(0.003)LSLNDGLISS	K13126	3	2.5786	12
osa03018 RNA degradation	4.70312e-05	2.01	HORVU5Hr1G050560.1	614	S	Polyadenylate-binding protein 8	0.956331	1.71245e-05	70.337	DAGASQPVPIGALAS(0.014)ALANS(0.956)PPET(0.029)QR	K13126	3	5.313	6
osa03018 RNA degradation	4.70312e-05	2.01	HORVU5Hr1G050560.1	255	S	Polyadenylate-binding protein 8	0.995811	0.0024254	78.673	DNS(0.996)PGS(0.004)VKFNNVYVK	K13126	2	2.1476	2
osa03018 RNA degradation	4.70312e-05	2.01	HORVU5Hr1G118160.5	317	S	mRNA-decapping enzyme-like protein	0.843937	0.000104315	47.387	ALS(0.844)AT(0.156)MVPPDAHVPTSAPTIQAASLTK	K12611	3	3.5434	2
osa03018 RNA degradation	4.70312e-05	2.01	HORVU1Hr1G077510.5	531	S	Protein PAT1 homolog 1	0.844777	0.00699914	76.009	VLQS(0.154)S(0.845)QAQDS(0.001)SFQLR	K12617	2	1.576	5
osa03018 RNA degradation	4.70312e-05	2.01	HORVU1Hr1G077510.5	166	S	Protein PAT1 homolog 1	0.943649	1.38954e-29	115.15	QLCLQSQYLPQLQES(0.056)KPLS(0.944)R	K12617	3	2.1994	13
osa03018 RNA degradation	4.70312e-05	2.01	HORVU1Hr1G077510.5	170	S	Protein PAT1 homolog 1	0.995448	0.000438608	108.5	TS(0.004)S(0.995)YPLEPLQHR	K12617	2	2.5269	10
osa03018 RNA degradation	4.70312e-05	2.01	HORVU1Hr1G077510.5	98	S	Protein PAT1 homolog 1	0.999927	3.24665e-98	269	SIS(1)GTGNPGVIGDR	K12617	2	2.5046	13
osa03018 RNA degradation	4.70312e-05	2.01	HORVU7Hr1G045250.3	44	S	Enhancer of mRNA-decapping protein 4	0.873526	2.27115e-73	240.14	GPSLGDHDGDKS(0.874)S(0.124)FDYS(0.002)K	K12616	3	0.29323	3
osa03018 RNA degradation	4.70312e-05	2.01	HORVU7Hr1G045250.3	45	S	Enhancer of mRNA-decapping protein 4	0.982686	1.7081e-101	240.14	GPSLGDHDGDKS(0.017)S(0.983)FDYSK	K12616	3	0.30195	24
osa03018 RNA degradation	4.70312e-05	2.01	HORVU7Hr1G045250.3	162	S	Enhancer of mRNA-decapping protein 4	0.998742	2.6892e-181	294.22	LNMS(0.999)S(0.001)EQTVEAISER	K12616	2	5.3483	22
osa03018 RNA degradation	4.70312e-05	2.01	HORVU7Hr1G045250.3	244	S	Enhancer of mRNA-decapping protein 4	0.999997	2.47674e-59	209.08	VLHPQLSGQMS(1)PLTR	K12616	3	-3.1904	64
osa03018 RNA degradation	4.70312e-05	2.01	HORVU7Hr1G045250.3	35	S	Enhancer of mRNA-decapping protein 4	1	0.0181757	52.295	DAS(1)RGPS(1)LGDHDGDK	K12616	2	4.0774	1
osa03018 RNA degradation	4.70312e-05	2.01	HORVU7Hr1G045250.3	197	S	Enhancer of mRNA-decapping protein 4	1	9.15762e-52	253.14	QHS(1)GAGDENLPR	K12616	2	2.7809	19
osa03018 RNA degradation	4.70312e-05	2.01	HORVU7Hr1G045250.3	240	S	Enhancer of mRNA-decapping protein 4	1	4.57292e-47	227.86	VLHPQLS(1)GQMS(0.997)PLT(0.003)R	K12616	2	4.2219	74
osa03018 RNA degradation	4.70312e-05	2.01	HORVU7Hr1G045250.3	69	S	Enhancer of mRNA-decapping protein 4	1	8.27978e-51	253.14	KDS(1)FGNEEPR	K12616	2	4.986	16
osa03018 RNA degradation	4.70312e-05	2.01	HORVU7Hr1G045250.3	31	S	Enhancer of mRNA-decapping protein 4	1	4.69634e-28	171.6	DAS(1)RGPS(1)LGDHDGDK	K12616	2	4.0774	31
osa03018 RNA degradation	4.70312e-05	2.01	HORVU1Hr1G069060.9	170	S	CCR4-NOT transcription complex subunit 2	0.878826	0.000100849	66.66	S(0.012)IS(0.879)S(0.11)AGMSMPGISSR	K12605	2	1.3436	5
osa03018 RNA degradation	4.70312e-05	2.01	HORVU1Hr1G069060.9	269	S	CCR4-NOT transcription complex subunit 2	0.999996	0.0125953	63.355	PNS(1)AGGGQGQYGSLR	K12605	2	2.8865	2
osa03018 RNA degradation	4.70312e-05	2.01	HORVU6Hr1G088300.1	332	S	mRNA-decapping enzyme subunit 2	0.886426	0.0133099	61.503	AGS(0.886)GT(0.114)QHVDNRPGK	K12613	2	0.19208	2
osa03018 RNA degradation	4.70312e-05	2.01	HORVU6Hr1G088300.1	320	S	mRNA-decapping enzyme subunit 2	0.999997	4.35241e-66	263.12	AGS(1)DTQNPVITR	K12613	2	3.4586	2
osa03018 RNA degradation	4.70312e-05	2.01	HORVU6Hr1G088300.1	304	S	mRNA-decapping enzyme subunit 2	1	1.03537e-42	182.47	NPS(1)GVFVPVENPVITR	K12613	2	5.3865	16
osa03018 RNA degradation	4.70312e-05	2.01	HORVU7Hr1G063970.1	606	T	Polyadenylate-binding protein 2	0.910741	6.26467e-31	131.21	MT(0.911)PGDT(0.089)GAPQQVSSGALASALANSPPEQQR	K13126	3	4.2031	8
osa03018 RNA degradation	4.70312e-05	2.01	HORVU1Hr1G054300.19	859	S	CCR4-NOT transcription complex subunit 1	0.939951	0.021893	76.85	S(0.94)PS(0.053)S(0.007)FPLQQR	K12604	2	-0.74268	3
osa03018 RNA degradation	4.70312e-05	2.01	HORVU1Hr1G054300.19	861	S	CCR4-NOT transcription complex subunit 1	0.990808	0.00325246	92.445	S(0.005)PS(0.991)S(0.005)FPLQQR	K12604	2	1.0794	8
osa03018 RNA degradation	4.70312e-05	2.01	HORVU1Hr1G054300.19	1240	S	CCR4-NOT transcription complex subunit 1	0.994832	1.06786e-27	151.18	AT(0.005)S(0.995)IPNMLNQYAPPLR	K12604	2	1.8473	13
osa03018 RNA degradation	4.70312e-05	2.01	HORVU1Hr1G054300.19	1608	S	CCR4-NOT transcription complex subunit 1	0.999995	6.7977e-265	329.72	DLGSMMPLS(1)PTTAVDR	K12604	2	6.1967	55
osa03018 RNA degradation	4.70312e-05	2.01	HORVU1Hr1G054300.19	6	S	CCR4-NOT transcription complex subunit 1	1	8.89513e-05	139.61	MIPFNS(1)AVADEVR	K12604	2	2.5584	17
osa03018 RNA degradation	4.70312e-05	2.01	HORVU1Hr1G046020.1	163	S	ATP-dependent RNA helicase dhh1	0.946321	0.000352099	144.16	LDAVDT(0.003)S(0.051)S(0.946)QDWK	K12614	2	2.6648	12
osa03018 RNA degradation	4.70312e-05	2.01	HORVU1Hr1G046020.1	117	S	ATP-dependent RNA helicase dhh1	0.999988	1.1599e-137	251.42	NS(1)FSQQQQQQQQQQQHQQWLR	K12614	3	1.6141	15
osa03018 RNA degradation	4.70312e-05	2.01	HORVU7Hr1G045240.4	648	S	Enhancer of mRNA-decapping protein 4	0.949029	0	277.76	QGTEADTATHVS(0.949)S(0.05)PT(0.001)PTSNMDNAGSYAEAVLR	K12616	3	5.3368	1
osa03018 RNA degradation	4.70312e-05	2.01	HORVU7Hr1G045240.4	649	S	Enhancer of mRNA-decapping protein 4	0.976162	0	306.83	QGTEADTATHVS(0.007)S(0.976)PT(0.017)PTSNMDNAGSYAEAVLR	K12616	3	6.3281	8
osa03018 RNA degradation	4.70312e-05	2.01	HORVU3Hr1G012280.7	106	S	scarecrow-like transcription factor 11 (SCL11)	0.95161	5.29655e-65	146.8	LNDEASGRPTQS(0.021)AS(0.952)PS(0.027)NSQQDSANTSR	K12593	3	3.7758	9
osa03018 RNA degradation	4.70312e-05	2.01	HORVU3Hr1G074770.1	194	T	Protein PAT1 homolog 1	0.956858	0.000219756	100.07	S(0.007)PPFT(0.957)S(0.036)FPPPGGR	K12617	2	0.67099	5
osa03018 RNA degradation	4.70312e-05	2.01	HORVU3Hr1G074770.1	485	S	Protein PAT1 homolog 1	0.992583	6.04118e-09	150.11	SLLEVDHPS(0.007)S(0.993)GEGPHDQK	K12617	3	0.43392	19
osa03018 RNA degradation	4.70312e-05	2.01	HORVU3Hr1G074770.1	346	S	Protein PAT1 homolog 1	0.997103	0.000579712	143.22	FESAT(0.003)S(0.997)LPSSR	K12617	2	1.8543	10
osa03018 RNA degradation	4.70312e-05	2.01	HORVU3Hr1G074770.1	293	S	Protein PAT1 homolog 1	0.998586	0.00905469	49.718	QIS(0.999)LPNS(0.001)PMSSLLFSQQQQR	K12617	2	4.9332	1
osa03018 RNA degradation	4.70312e-05	2.01	HORVU3Hr1G074770.1	171	S	Protein PAT1 homolog 1	0.99976	3.56458e-30	205.26	TSS(1)YPQQPLQHR	K12617	2	2.2537	13
osa03018 RNA degradation	4.70312e-05	2.01	HORVU3Hr1G074770.1	203	S	Protein PAT1 homolog 1	0.999994	0.0105298	58.476	S(1)PHPAQGLTR	K12617	2	1.623	4
osa03018 RNA degradation	4.70312e-05	2.01	HORVU3Hr1G074770.1	190	S	Protein PAT1 homolog 1	0.999999	3.06571e-05	157.74	S(1)PPFTSFPPPGGR	K12617	2	1.2185	32
osa03018 RNA degradation	4.70312e-05	2.01	HORVU1Hr1G079910.6	467	S	60 kDa chaperonin	0.960564	6.48723e-05	113.86	ELDQIS(0.961)T(0.028)S(0.011)HEDER	K04077	2	2.7014	13
osa03018 RNA degradation	4.70312e-05	2.01	HORVU1Hr1G079910.6	469	S	60 kDa chaperonin	0.970492	1.67483e-08	146.48	ELDQIS(0.004)T(0.026)S(0.97)HEDER	K04077	2	2.5257	11
osa03018 RNA degradation	4.70312e-05	2.01	HORVU4Hr1G002100.2	136	S	CCR4-NOT transcription complex subunit 3	0.961554	4.90852e-13	83.465	DT(0.038)DLS(0.962)PGQPMQPGMPSSGVGVIGR	K12580	3	3.3262	15
osa03018 RNA degradation	4.70312e-05	2.01	HORVU4Hr1G002100.2	83	S	CCR4-NOT transcription complex subunit 3	1	1.11877e-35	125.74	S(1)DEQQGLADDAGVESAATTGPIK	K12580	2	2.2351	12
osa03018 RNA degradation	4.70312e-05	2.01	HORVU7Hr1G022500.2	475	S	ATP-dependent 6-phosphofructokinase 3	0.969385	0.00501093	77.358	LLDGS(0.969)PS(0.031)NPK	K00850	2	54.257	2
osa03018 RNA degradation	4.70312e-05	2.01	HORVU3Hr1G061750.6	174	S	Poly(A) RNA polymerase protein 2	0.980452	7.69373e-05	133.47	NTQPEDTSS(0.019)S(0.98)PLGK	K03514	2	3.3845	15
osa03018 RNA degradation	4.70312e-05	2.01	HORVU4Hr1G088210.35	794	S	CCR4-NOT transcription complex subunit 1	0.991618	2.52293e-12	102.1	T(0.008)LS(0.992)LPPMLNQYTAPVR	K12604	2	4.8326	14
osa03018 RNA degradation	4.70312e-05	2.01	HORVU3Hr1G073230.1	555	S	Chaperone protein DnaK	0.998129	0.0129709	69.201	SSGGLS(0.002)ES(0.998)EIEK	K04043	2	2.1648	11
osa03018 RNA degradation	4.70312e-05	2.01	HORVU3Hr1G073230.1	553	S	Chaperone protein DnaK	0.999561	0.000554944	126.32	SSGGLS(1)ESEIEK	K04043	2	2.292	11
osa03018 RNA degradation	4.70312e-05	2.01	HORVU3Hr1G070300.2	146	S	ATP-dependent 6-phosphofructokinase 3	0.998945	2.10133e-17	184.32	NAS(1)AT(0.001)S(0.999)LRDDDAAFAK	K00850	2	5.3589	18
osa03018 RNA degradation	4.70312e-05	2.01	HORVU3Hr1G070300.2	143	S	ATP-dependent 6-phosphofructokinase 3	0.999994	7.6612e-108	279.67	NAS(1)AT(0.003)S(0.997)LRDDDAAFAK	K00850	2	4.517	37
osa03018 RNA degradation	4.70312e-05	2.01	HORVU3Hr1G070300.2	103	S	ATP-dependent 6-phosphofructokinase 3	1	5.03286e-41	124.59	EEEEEGLAVAVEADHDS(1)PEPPR	K00850	3	4.658	27
osa03018 RNA degradation	4.70312e-05	2.01	HORVU3Hr1G070300.2	132	S	ATP-dependent 6-phosphofructokinase 3	1	7.75568e-29	225.89	ISRDS(1)YPNLR	K00850	2	5.006	15
osa03018 RNA degradation	4.70312e-05	2.01	HORVU7Hr1G024450.1	141	S	Sas10/Utp3/C1D family	0.999536	0.000319548	148.76	SLS(1)HLTDDQR	K12592	2	5.4064	13
osa03018 RNA degradation	4.70312e-05	2.01	HORVU4Hr1G002170.5	400	S	CCR4-NOT transcription complex subunit 3	0.999743	0.00247523	95.677	RPS(1)PAVTEISLGR	K12580	2	2.4405	3
osa03018 RNA degradation	4.70312e-05	2.01	HORVU4Hr1G002170.5	468	S	CCR4-NOT transcription complex subunit 3	0.999863	1.80474e-43	197.85	VNSGGLSQQLVS(1)PLGSK	K12580	2	2.7286	15
osa03018 RNA degradation	4.70312e-05	2.01	HORVU4Hr1G002170.5	505	S	CCR4-NOT transcription complex subunit 3	1	0.000775179	86.838	VFS(1)PPVPGAQWR	K12580	2	0.79944	8
osa03018 RNA degradation	4.70312e-05	2.01	HORVU3Hr1G002800.8	142	S	ATP-dependent RNA helicase A	0.999995	0.000206732	88.252	YAYDDFS(1)EEDS(1)DREMDR	K14442	2	5.9222	7
osa03018 RNA degradation	4.70312e-05	2.01	HORVU3Hr1G002800.8	146	S	ATP-dependent RNA helicase A	1	0.000206732	88.252	YAYDDFS(1)EEDS(1)DREMDR	K14442	2	5.9222	7
osa03018 RNA degradation	4.70312e-05	2.01	HORVU5Hr1G058950.3	476	S	enolase 1	0.999997	0.0106151	88.734	YAGEAFRS(1)P	K01689	2	-1.5456	6
osa03018 RNA degradation	4.70312e-05	2.01	HORVU4Hr1G078820.3	207	S	60 kDa chaperonin 1	0.999999	0.000137269	85.742	GIS(1)MAVDSVVTNLK	K04077	2	2.6339	11
osa03018 RNA degradation	4.70312e-05	2.01	HORVU5Hr1G050760.1	558	S	CCR4-NOT transcription complex subunit 10	0.999999	0	385.05	MVIS(1)DTEDCNQGSQCQK	K12607	2	2.9718	29
osa03018 RNA degradation	4.70312e-05	2.01	HORVU5Hr1G050760.1	715	S	CCR4-NOT transcription complex subunit 10	1	0	395.61	EKAPVEKDS(1)DGEDSVTPAMTK	K12607	3	4.2296	102
osa03018 RNA degradation	4.70312e-05	2.01	HORVU1Hr1G038680.8	223	S	60 kDa chaperonin 1	1	1.87626e-17	190.87	GIS(1)MAVDDVVTNLK	K04077	2	0.66888	10
osa03018 RNA degradation	4.70312e-05	2.01	HORVU1Hr1G049770.2	23	S	60 kDa chaperonin	1	0.000423942	123.99	CCLEHAAS(1)VAK	K04077	2	1.8752	15
osa03018 RNA degradation	4.70312e-05	2.01	HORVU1Hr1G075550.1	146	S	ATP-dependent 6-phosphofructokinase 3	1	5.69229e-07	147.86	NAS(1)NVS(1)LADAAHVK	K00850	2	1.8805	27
osa03018 RNA degradation	4.70312e-05	2.01	HORVU1Hr1G075550.1	143	S	ATP-dependent 6-phosphofructokinase 3	1	1.36264e-24	219.59	NAS(1)NVS(1)LADAAHVK	K00850	2	1.8805	47
osa03018 RNA degradation	4.70312e-05	2.01	HORVU2Hr1G087390.3	508	S	Polyadenylate-binding protein 2	1	2.4372e-135	280.3	DAGVS(1)PAPPIGTLTSALANATPEQQR	K13126	3	1.3159	15
osa03018 RNA degradation	4.70312e-05	2.01	HORVU3Hr1G074660.7	595	S	ATP-dependent RNA helicase, putative	1	0.0107776	45.587	HMDCS(1)PAKLPEENELLK	K14442	3	0.59302	1
osa03018 RNA degradation	4.70312e-05	2.01	HORVU3Hr1G074660.7	99	S	ATP-dependent RNA helicase, putative	1	0.0227956	43.168	LT(1)AS(1)ALAAMS(1)EET(1)R	K14442	2	14.686	2
osa03018 RNA degradation	4.70312e-05	2.01	HORVU3Hr1G074660.7	97	T	ATP-dependent RNA helicase, putative	1	0.0227956	43.168	LT(1)AS(1)ALAAMS(1)EET(1)R	K14442	2	14.686	2
osa03018 RNA degradation	4.70312e-05	2.01	HORVU3Hr1G074660.7	108	T	ATP-dependent RNA helicase, putative	1	0.0227956	43.168	LT(1)AS(1)ALAAMS(1)EET(1)R	K14442	2	14.686	2
osa03018 RNA degradation	4.70312e-05	2.01	HORVU3Hr1G074660.7	105	S	ATP-dependent RNA helicase, putative	1	0.0227956	43.168	LT(1)AS(1)ALAAMS(1)EET(1)R	K14442	2	14.686	2
osa03018 RNA degradation	4.70312e-05	2.01	HORVU6Hr1G027570.6	340	S	Exosome complex component Rrp42	1	0.00771907	117.45	RIS(1)PLNVDR	K03678	2	-1.7729	10
osa03040 Spliceosome	2.70046e-10	2.25	HORVU4Hr1G037030.4	716	T	Apoptotic chromatin condensation inducer in the nucleus	0.765858	2.07078e-09	92.497	LKLEPPAPAATAAAVPIS(0.198)PAT(0.766)T(0.037)PR	K12875	3	2.4051	4
osa03040 Spliceosome	2.70046e-10	2.25	HORVU4Hr1G037030.4	341	S	Apoptotic chromatin condensation inducer in the nucleus	0.946137	3.57566e-10	104.25	NDLGDNT(0.04)S(0.946)IDNEVY(0.008)S(0.004)S(0.002)ELMNEDHKPIVSK	K12875	3	4.8534	5
osa03040 Spliceosome	2.70046e-10	2.25	HORVU4Hr1G037030.4	534	T	Apoptotic chromatin condensation inducer in the nucleus	0.962864	1.21162e-27	219.59	EVIAEEKPSAS(0.037)T(0.963)EKR	K12875	3	1.894	1
osa03040 Spliceosome	2.70046e-10	2.25	HORVU4Hr1G037030.4	468	S	Apoptotic chromatin condensation inducer in the nucleus	0.976396	0	350.57	S(0.024)S(0.976)GDESLEDDVMEIK	K12875	2	5.3212	40
osa03040 Spliceosome	2.70046e-10	2.25	HORVU4Hr1G037030.4	717	T	Apoptotic chromatin condensation inducer in the nucleus	0.983424	1.19328e-12	112.29	LEPPAPAATAAAVPIS(0.726)PAT(0.291)T(0.983)PR	K12875	2	2.9876	16
osa03040 Spliceosome	2.70046e-10	2.25	HORVU4Hr1G037030.4	531	S	Apoptotic chromatin condensation inducer in the nucleus	0.985191	5.98181e-21	218.79	EVIAEEKPS(0.985)AS(0.011)T(0.004)EKR	K12875	3	2.3108	1
osa03040 Spliceosome	2.70046e-10	2.25	HORVU4Hr1G037030.4	713	S	Apoptotic chromatin condensation inducer in the nucleus	0.99478	5.41461e-82	195.98	LEPPAPAATAAAVPIS(0.995)PAT(0.004)T(0.001)PR	K12875	2	3.7428	62
osa03040 Spliceosome	2.70046e-10	2.25	HORVU4Hr1G037030.4	533	S	Apoptotic chromatin condensation inducer in the nucleus	0.996363	0	371.3	EVIAEEKPSAS(0.996)T(0.004)EK	K12875	2	5.2258	38
osa03040 Spliceosome	2.70046e-10	2.25	HORVU4Hr1G037030.4	286	S	Apoptotic chromatin condensation inducer in the nucleus	0.999795	1.1953e-65	226.65	SDLISSEAKS(1)DTAEASK	K12875	2	3.3047	15
osa03040 Spliceosome	2.70046e-10	2.25	HORVU4Hr1G037030.4	371	S	Apoptotic chromatin condensation inducer in the nucleus	1	0.000513646	101.43	SNNQVPEVS(1)PDLGS(1)PVK	K12875	2	8.329	8
osa03040 Spliceosome	2.70046e-10	2.25	HORVU4Hr1G037030.4	129	S	Apoptotic chromatin condensation inducer in the nucleus	1	1.1355e-217	245.13	LFESIESEEAS(1)DES(1)AEDVGANEGAPIGK	K12875	3	4.6015	46
osa03040 Spliceosome	2.70046e-10	2.25	HORVU4Hr1G037030.4	376	S	Apoptotic chromatin condensation inducer in the nucleus	1	4.5182e-126	266.24	SNNQVPEVS(1)PDLGS(1)PVK	K12875	2	8.329	56
osa03040 Spliceosome	2.70046e-10	2.25	HORVU4Hr1G037030.4	126	S	Apoptotic chromatin condensation inducer in the nucleus	1	1.1355e-217	245.13	LFESIESEEAS(1)DES(1)AEDVGANEGAPIGK	K12875	3	4.5262	55
osa03040 Spliceosome	2.70046e-10	2.25	HORVU4Hr1G037030.4	458	S	Apoptotic chromatin condensation inducer in the nucleus	1	0	365.3	NQFSFEDIDSTANVDEVGS(1)PEK	K12875	2	3.862	33
osa03040 Spliceosome	2.70046e-10	2.25	HORVU4Hr1G037030.4	472	S	Apoptotic chromatin condensation inducer in the nucleus	1	3.4297e-159	290.32	SSGDES(1)LEDDVMEIK	K12875	2	5.9016	35
osa03040 Spliceosome	2.70046e-10	2.25	HORVU5Hr1G021300.3	84	S	Heat shock 70 kDa protein 3	0.774917	0.0175593	70.806	FTDS(0.775)T(0.222)VQS(0.003)DIK	K03283	2	4.4354	4
osa03040 Spliceosome	2.70046e-10	2.25	HORVU5Hr1G021300.3	632	T	Heat shock 70 kDa protein 3	0.915686	4.29629e-07	68.42	MYQGAGADMEGGMDDDT(0.916)PAAS(0.084)GGPGPK	K03283	2	3.3724	3
osa03040 Spliceosome	2.70046e-10	2.25	HORVU5Hr1G021300.3	636	S	Heat shock 70 kDa protein 3	0.984476	8.08953e-05	55.094	MYQGAGADMEGGMDDDT(0.016)PAAS(0.984)GGPGPK	K03283	3	4.8487	9
osa03040 Spliceosome	2.70046e-10	2.25	HORVU6Hr1G020850.3	414	T	Splicing factor 3B subunit 1	0.777762	3.52031e-06	101.62	LLAT(0.222)PT(0.778)PLGTPMYAIPEENR	K12828	2	4.2428	1
osa03040 Spliceosome	2.70046e-10	2.25	HORVU6Hr1G020850.3	398	S	Splicing factor 3B subunit 1	0.837626	4.5164e-05	89.923	ILEPPAS(0.838)Y(0.098)QPIRT(0.064)PAR	K12828	3	-2.3735	1
osa03040 Spliceosome	2.70046e-10	2.25	HORVU6Hr1G020850.3	258	T	Splicing factor 3B subunit 1	0.93684	0.0208582	42.061	WDET(0.063)PT(0.937)PGR	K12828	2	-1.0851	1
osa03040 Spliceosome	2.70046e-10	2.25	HORVU6Hr1G020850.3	275	T	Splicing factor 3B subunit 1	0.950966	0.000329888	40.363	MADADAT(0.013)PAAGGIT(0.951)PGAT(0.032)PS(0.003)GAWDAT(0.001)PK	K12828	2	0.64806	1
osa03040 Spliceosome	2.70046e-10	2.25	HORVU6Hr1G020850.3	412	T	Splicing factor 3B subunit 1	0.999634	2.24421e-60	135.89	LLAT(1)PTPLGTPMYAIPEENR	K12828	2	2.811	12
osa03040 Spliceosome	2.70046e-10	2.25	HORVU6Hr1G020850.3	418	T	Splicing factor 3B subunit 1	0.999748	2.24421e-60	126.37	LLAT(0.989)PT(0.011)PLGT(1)PMYAIPEENR	K12828	2	4.9583	7
osa03040 Spliceosome	2.70046e-10	2.25	HORVU6Hr1G020850.3	84	S	Splicing factor 3B subunit 1	0.999924	4.2661e-34	171.03	LAS(1)YTGHAVAAADIPR	K12828	2	4.1072	15
osa03040 Spliceosome	2.70046e-10	2.25	HORVU6Hr1G020850.3	142	T	Splicing factor 3B subunit 1	1	2.46179e-53	238.39	HDAFASGEAT(1)PDPSVR	K12828	2	1.8259	14
osa03040 Spliceosome	2.70046e-10	2.25	HORVU6Hr1G020850.3	298	T	Splicing factor 3B subunit 1	1	0.023286	105.08	LPGGLVT(1)PT(1)PK	K12828	2	-1.0697	9
osa03040 Spliceosome	2.70046e-10	2.25	HORVU6Hr1G020850.3	228	T	Splicing factor 3B subunit 1	1	1.81855e-07	155.61	TSDWDAPDAT(1)PGIGR	K12828	2	3.2229	11
osa03040 Spliceosome	2.70046e-10	2.25	HORVU6Hr1G020850.3	356	T	Splicing factor 3B subunit 1	1	5.29523e-10	197.79	GPMT(1)PEQYQLLR	K12828	2	3.4096	15
osa03040 Spliceosome	2.70046e-10	2.25	HORVU6Hr1G020850.3	296	T	Splicing factor 3B subunit 1	1	0.00109582	142.51	LPGGLVT(1)PT(1)PK	K12828	2	-1.0697	23
osa03040 Spliceosome	2.70046e-10	2.25	HORVU6Hr1G020850.3	404	T	Splicing factor 3B subunit 1	1	3.17228e-13	148.22	ILEPPASYQPIRT(1)PAR	K12828	2	4.6453	20
osa03040 Spliceosome	2.70046e-10	2.25	HORVU1Hr1G039050.13	526	S	Pre-mRNA-processing factor 19	0.780683	2.1793e-19	120.73	IFGLPGDDQMDDDAKS(0.219)S(0.781)AE	K10599	2	5.229	9
osa03040 Spliceosome	2.70046e-10	2.25	HORVU1Hr1G039050.13	525	S	Pre-mRNA-processing factor 19	0.789732	2.1793e-19	120.73	IFGLPGDDQMDDDAKS(0.79)S(0.21)AE	K10599	2	5.0069	15
osa03040 Spliceosome	2.70046e-10	2.25	HORVU3Hr1G093430.2	275	S	THO complex subunit 2	0.802391	0.0198238	64.56	QLEDNS(0.802)DNS(0.139)S(0.059)IAISR	K12879	2	-15.028	1
osa03040 Spliceosome	2.70046e-10	2.25	HORVU6Hr1G072870.1	314	S	RNA-binding protein 1	0.820837	3.56018e-34	120.52	DAVPYGTSSYGPS(0.001)Y(0.002)DS(0.05)S(0.126)GAS(0.821)ADPS(0.001)VR	K12741	2	3.747	2
osa03040 Spliceosome	2.70046e-10	2.25	HORVU6Hr1G072870.1	283	S	RNA-binding protein 1	0.864227	0.0050161	77.431	S(0.136)GGS(0.864)YGGGLGDAYGR	K12741	2	3.5368	3
osa03040 Spliceosome	2.70046e-10	2.25	HORVU6Hr1G072870.1	186	S	RNA-binding protein 1	0.931386	0.00895529	102.1	KPS(0.003)NPPHS(0.931)LDS(0.065)KPR	K12741	2	0.69363	4
osa03040 Spliceosome	2.70046e-10	2.25	HORVU6Hr1G072870.1	196	Y	RNA-binding protein 1	0.972486	2.86224e-52	260.14	RS(0.027)PY(0.972)ADGYDGFASSYNNGGR	K12741	2	4.9084	2
osa03040 Spliceosome	2.70046e-10	2.25	HORVU6Hr1G072870.1	280	S	RNA-binding protein 1	0.994881	5.43349e-06	98.895	S(0.995)GGS(0.005)YGGGLGDAYGR	K12741	2	-24.581	4
osa03040 Spliceosome	2.70046e-10	2.25	HORVU6Hr1G072870.1	181	S	RNA-binding protein 1	1	4.32097e-05	135.89	KPS(1)NPPHSLDSKPR	K12741	3	-3.2752	9
osa03040 Spliceosome	2.70046e-10	2.25	HORVU6Hr1G072870.1	194	S	RNA-binding protein 1	1	0	444.34	S(1)PYADGYDGFASSYNNGGR	K12741	2	3.3116	58
osa03040 Spliceosome	2.70046e-10	2.25	HORVU7Hr1G032080.3	131	S	ATP-dependent RNA helicase, putative	0.821229	0.00142752	65.212	AWGSAPAPEMPS(0.006)FS(0.041)S(0.132)GAS(0.821)PQK	K12818	2	4.9004	3
osa03040 Spliceosome	2.70046e-10	2.25	HORVU2Hr1G025180.1	827	S	Pre-mRNA-splicing factor SYF1	0.830538	3.23148e-09	116.28	QLAS(0.071)GPS(0.831)PAPAAAPS(0.056)T(0.005)S(0.005)T(0.022)T(0.009)PANR	K12867	2	2.7091	5
osa03040 Spliceosome	2.70046e-10	2.25	HORVU2Hr1G025180.1	824	S	Pre-mRNA-splicing factor SYF1	0.90222	8.12692e-09	108.31	QLAS(0.902)GPS(0.095)PAPAAAPS(0.001)TSTTPANR	K12867	2	3.4188	5
osa03040 Spliceosome	2.70046e-10	2.25	HORVU2Hr1G025180.1	337	S	Pre-mRNA-splicing factor SYF1	1	0	389.33	LEAAEEDGAVES(1)DDGEKGGKK	K12867	3	2.3019	94
osa03040 Spliceosome	2.70046e-10	2.25	HORVU2Hr1G025180.1	877	S	Pre-mRNA-splicing factor SYF1	1	2.6204e-120	161.62	AESSTQQTTANNEDIELPDEES(1)DEEDDVQIAER	K12867	3	6.1634	7
osa03040 Spliceosome	2.70046e-10	2.25	HORVU7Hr1G122590.2	193	T	RNA-binding protein 3	0.836604	0.00361637	127.03	T(0.163)PT(0.837)PGEYCGPR	K12897	2	3.2116	1
osa03040 Spliceosome	2.70046e-10	2.25	HORVU7Hr1G122590.2	55	S	RNA-binding protein 3	0.998772	0.00104552	136.06	T(0.001)IS(0.999)S(0.386)S(0.614)PPPTR	K12897	2	0.80036	28
osa03040 Spliceosome	2.70046e-10	2.25	HORVU7Hr1G122590.2	57	S	RNA-binding protein 3	0.999969	0.00104552	136.06	T(0.356)IS(0.644)SS(1)PPPTR	K12897	2	1.1297	28
osa03040 Spliceosome	2.70046e-10	2.25	HORVU7Hr1G122590.2	35	S	RNA-binding protein 3	1	1.85686e-18	159.03	AAS(1)KS(1)PPLPPPPPFPPK	K12897	2	5.3594	28
osa03040 Spliceosome	2.70046e-10	2.25	HORVU7Hr1G122590.2	191	T	RNA-binding protein 3	1	2.1724e-130	270.91	ERT(1)PTPGEYCGPR	K12897	2	5.1754	38
osa03040 Spliceosome	2.70046e-10	2.25	HORVU7Hr1G122590.2	37	S	RNA-binding protein 3	1	1.85686e-18	159.03	AAS(1)KS(1)PPLPPPPPFPPK	K12897	2	5.3594	28
osa03040 Spliceosome	2.70046e-10	2.25	HORVU6Hr1G077540.1	232	S	SNW domain-containing protein 1	0.855597	6.95291e-28	197.99	AS(0.856)GS(0.144)PPVPVMHS(0.998)PPRPVT(0.002)VK	K06063	2	4.3331	2
osa03040 Spliceosome	2.70046e-10	2.25	HORVU6Hr1G077540.1	234	S	SNW domain-containing protein 1	0.999881	5.45216e-60	229.98	ASGS(1)PPVPVMHS(1)PPRPVTVK	K06063	3	2.0188	58
osa03040 Spliceosome	2.70046e-10	2.25	HORVU6Hr1G077540.1	242	S	SNW domain-containing protein 1	0.999996	5.45216e-60	229.98	AS(0.019)GS(0.981)PPVPVMHS(1)PPRPVTVK	K06063	2	3.7361	47
osa03040 Spliceosome	2.70046e-10	2.25	HORVU1Hr1G049320.22	299	S	RNA recognition motif (RRM)-containing protein	0.881437	8.82133e-06	84.144	QT(0.118)S(0.881)ELVLTPNVPDIVVAPPDDSHLR	K12842	3	2.3306	7
osa03040 Spliceosome	2.70046e-10	2.25	HORVU1Hr1G049320.22	753	S	RNA recognition motif (RRM)-containing protein	1	2.41634e-32	177.62	WNQEDDGS(1)GDEDRK	K12842	2	1.1823	14
osa03040 Spliceosome	2.70046e-10	2.25	HORVU4Hr1G046940.6	96	S	Serine/arginine-rich splicing factor 1	0.883511	0.00354321	66.913	S(0.116)GS(0.884)FGGGGGAGGGSGR	K12890	2	1.6671	9
osa03040 Spliceosome	2.70046e-10	2.25	HORVU4Hr1G046940.6	261	S	Serine/arginine-rich splicing factor 1	1	2.08321e-23	205.63	S(0.009)KS(0.991)PIAS(1)PANGVVTSSR	K12890	2	4.4324	23
osa03040 Spliceosome	2.70046e-10	2.25	HORVU4Hr1G046940.6	255	S	Serine/arginine-rich splicing factor 1	1	4.44417e-13	157.38	S(1)KS(1)PIAS(1)PANGVVTSSR	K12890	2	-58.223	12
osa03040 Spliceosome	2.70046e-10	2.25	HORVU4Hr1G046940.6	257	S	Serine/arginine-rich splicing factor 1	1	2.08321e-23	205.63	S(1)KS(1)PIAS(1)PANGVVTSSR	K12890	2	-58.223	25
osa03040 Spliceosome	2.70046e-10	2.25	HORVU5Hr1G080010.4	346	T	cell division cycle 5	0.8863	0.00194545	48.476	EIQTPNPMAT(0.002)PLAS(0.112)PGPGVT(0.886)PR	K12860	2	2.3783	1
osa03040 Spliceosome	2.70046e-10	2.25	HORVU5Hr1G080010.4	340	S	cell division cycle 5	0.979828	9.13632e-13	124.47	EIQTPNPMAT(0.012)PLAS(0.98)PGPGVT(0.008)PR	K12860	3	-1.1112	15
osa03040 Spliceosome	2.70046e-10	2.25	HORVU5Hr1G080010.4	266	T	cell division cycle 5	0.988819	4.00065e-05	149.02	TLLANYS(0.011)QT(0.989)PR	K12860	2	3.2836	10
osa03040 Spliceosome	2.70046e-10	2.25	HORVU5Hr1G021180.4	282	S	Serine/arginine-rich splicing factor 12	0.918604	0.00354015	103.17	VARPS(0.091)S(0.919)GS(0.986)PPGS(0.004)R	K12900	2	1.5016	5
osa03040 Spliceosome	2.70046e-10	2.25	HORVU5Hr1G021180.4	284	S	Serine/arginine-rich splicing factor 12	0.996322	0.00354015	103.17	VARPS(0.092)S(0.912)GS(0.996)PPGSR	K12900	2	1.6495	5
osa03040 Spliceosome	2.70046e-10	2.25	HORVU5Hr1G021180.4	271	S	Serine/arginine-rich splicing factor 12	0.999849	1.69305e-72	246.95	SPLADS(1)DGS(1)PSLQR	K12900	2	6.1947	63
osa03040 Spliceosome	2.70046e-10	2.25	HORVU5Hr1G021180.4	214	S	Serine/arginine-rich splicing factor 12	0.999991	0.0171008	130.99	RDDYS(1)AS(1)PR	K12900	2	4.8356	5
osa03040 Spliceosome	2.70046e-10	2.25	HORVU5Hr1G021180.4	263	S	Serine/arginine-rich splicing factor 12	1	1.69305e-72	246.95	S(1)PLADS(1)DGS(0.999)PS(0.001)LQR	K12900	2	3.7019	46
osa03040 Spliceosome	2.70046e-10	2.25	HORVU5Hr1G021180.4	268	S	Serine/arginine-rich splicing factor 12	1	1.69305e-72	246.95	S(1)PLADS(1)DGS(0.999)PS(0.001)LQR	K12900	2	3.983	43
osa03040 Spliceosome	2.70046e-10	2.25	HORVU5Hr1G021180.4	15	S	Serine/arginine-rich splicing factor 12	1	0.0132909	109.47	RYS(1)PPHRS(1)PPR	K12900	2	1.1828	1
osa03040 Spliceosome	2.70046e-10	2.25	HORVU5Hr1G021180.4	38	S	Serine/arginine-rich splicing factor 12	1	6.01519e-15	202.93	GYGGS(1)PPHR	K12900	2	-1.9792	42
osa03040 Spliceosome	2.70046e-10	2.25	HORVU5Hr1G021180.4	216	S	Serine/arginine-rich splicing factor 12	1	0.0171008	130.99	RDDYS(1)AS(1)PR	K12900	2	4.2155	5
osa03040 Spliceosome	2.70046e-10	2.25	HORVU5Hr1G021180.4	24	S	Serine/arginine-rich splicing factor 12	1	0.000202266	132.01	GYGGS(1)PAHR	K12900	2	-0.67513	25
osa03040 Spliceosome	2.70046e-10	2.25	HORVU5Hr1G021180.4	43	S	Serine/arginine-rich splicing factor 12	1	6.01519e-15	202.93	GYGGS(1)PPHRS(1)PPR	K12900	2	5.2153	15
osa03040 Spliceosome	2.70046e-10	2.25	HORVU5Hr1G021180.4	10	S	Serine/arginine-rich splicing factor 12	1	9.58404e-06	140.05	RYS(1)PPHR	K12900	2	0.34348	11
osa03040 Spliceosome	2.70046e-10	2.25	HORVU5Hr1G021180.4	29	S	Serine/arginine-rich splicing factor 12	1	0.000202266	132.01	GYGGS(1)PAHRS(1)PPR	K12900	2	3.5319	11
osa03040 Spliceosome	2.70046e-10	2.25	HORVU6Hr1G081460.2	636	S	Heat shock 70 kDa protein 3	0.920737	0.000177537	54.418	MYQGAGADMEGGMDDDT(0.079)PAAS(0.921)GGAGPK	K03283	2	3.8099	2
osa03040 Spliceosome	2.70046e-10	2.25	HORVU4Hr1G088790.5	230	Y	arginine/serine-rich splicing factor 35	0.930185	0.0450346	56.014	DY(0.93)S(0.07)PDYDR	K12893	2	-1.992	1
osa03040 Spliceosome	2.70046e-10	2.25	HORVU4Hr1G088790.5	231	S	arginine/serine-rich splicing factor 35	0.999919	0.00519468	74.424	DYS(1)PDYDR	K12893	2	-0.16098	7
osa03040 Spliceosome	2.70046e-10	2.25	HORVU4Hr1G088790.5	251	S	arginine/serine-rich splicing factor 35	1	0.0136243	115.04	S(1)RS(1)PVYDR	K12893	2	1.8057	13
osa03040 Spliceosome	2.70046e-10	2.25	HORVU4Hr1G088790.5	253	S	arginine/serine-rich splicing factor 35	1	0.0136243	115.04	S(1)RS(1)PVYDR	K12893	2	0.8924	13
osa03040 Spliceosome	2.70046e-10	2.25	HORVU6Hr1G040220.1	18	S	RNA-binding protein Musashi homolog 2	0.931878	0.00660209	50.131	GFGFVT(0.014)FS(0.932)DPS(0.054)VIDK	K12741	2	3.9187	1
osa03040 Spliceosome	2.70046e-10	2.25	HORVU4Hr1G083570.14	425	T	Splicing factor U2AF 65 kDa subunit	0.937803	0.0298701	46.768	TVPQDEQLS(0.009)T(0.009)T(0.044)IT(0.938)PPVIR	K12837	2	0.45168	1
osa03040 Spliceosome	2.70046e-10	2.25	HORVU3Hr1G018170.3	425	S	ATP-dependent RNA helicase DBP2	0.943236	2.5026e-192	278.02	HHLGGS(0.057)S(0.943)PGETNNVSFLSAPAQTHQGGVDTNYR	K12823	4	2.1793	21
osa03040 Spliceosome	2.70046e-10	2.25	HORVU3Hr1G018170.3	1325	S	ATP-dependent RNA helicase DBP2	0.961892	2.49054e-14	49.248	QS(0.001)LVDAS(0.004)DMS(0.033)PMS(0.962)PGGLVQAQEGAPFMGGNNANISSR	K12823	3	6.1969	1
osa03040 Spliceosome	2.70046e-10	2.25	HORVU3Hr1G018170.3	467	S	ATP-dependent RNA helicase DBP2	1	6.44816e-28	129.91	QQLASSHVVPNHIAPS(1)PGRPPMGFK	K12823	3	3.8249	25
osa03040 Spliceosome	2.70046e-10	2.25	HORVU3Hr1G018170.3	323	S	ATP-dependent RNA helicase DBP2	1	9.8227e-105	126.97	MPQTQVQHTQQSPGFHQPAQASQGVQVSQPQVPQMS(1)PR	K12823	4	2.5088	17
osa03040 Spliceosome	2.70046e-10	2.25	HORVU3Hr1G018170.3	480	S	ATP-dependent RNA helicase DBP2	1	6.64571e-07	156.57	RGNS(1)EDQFEK	K12823	2	0.73344	27
osa03040 Spliceosome	2.70046e-10	2.25	HORVU4Hr1G059090.11	186	T	THO complex subunit 4A	0.967588	2.32706e-08	101.8	IEILGT(0.02)NT(0.968)PT(0.012)APAALPTNNGSYAR	K12881	2	1.8579	9
osa03040 Spliceosome	2.70046e-10	2.25	HORVU4Hr1G059090.11	213	S	THO complex subunit 4A	0.999262	0.0105838	93.772	GVS(0.999)AS(0.001)LPQNRPR	K12881	2	2.8008	3
osa03040 Spliceosome	2.70046e-10	2.25	HORVU4Hr1G059090.11	252	S	THO complex subunit 4A	1	0.00345471	66.953	S(1)AEELDAELEK	K12881	2	3.017	6
osa03040 Spliceosome	2.70046e-10	2.25	HORVU4Hr1G045510.3	173	S	Serine/arginine-rich splicing factor 12	0.975879	0.0014674	66.66	Y(0.066)PS(0.875)Y(0.084)S(0.976)PEPS(1)PVR	K12900	2	3.0759	8
osa03040 Spliceosome	2.70046e-10	2.25	HORVU4Hr1G045510.3	171	S	Serine/arginine-rich splicing factor 12	0.978974	0.0014674	66.66	Y(0.001)PS(0.979)Y(0.058)S(0.962)PEPS(1)PVR	K12900	2	2.9601	8
osa03040 Spliceosome	2.70046e-10	2.25	HORVU4Hr1G045510.3	211	S	Serine/arginine-rich splicing factor 12	0.999929	5.63128e-22	232.34	QHISDCRS(1)PS(1)LDGHER	K12900	3	2.9401	23
osa03040 Spliceosome	2.70046e-10	2.25	HORVU4Hr1G045510.3	222	S	Serine/arginine-rich splicing factor 12	0.99993	2.38449e-47	255.42	RIS(1)PSNNGHGPPVDR	K12900	3	0.71227	30
osa03040 Spliceosome	2.70046e-10	2.25	HORVU4Hr1G045510.3	207	S	Serine/arginine-rich splicing factor 12	0.999975	1.72464e-06	171.6	QHIS(1)DCRS(0.046)PS(0.954)LDGHER	K12900	3	1.97	6
osa03040 Spliceosome	2.70046e-10	2.25	HORVU4Hr1G045510.3	177	S	Serine/arginine-rich splicing factor 12	0.999992	0.000214966	126.32	YPSYSPEPS(1)PVR	K12900	2	5.9853	21
osa03040 Spliceosome	2.70046e-10	2.25	HORVU4Hr1G045510.3	190	S	Serine/arginine-rich splicing factor 12	1	0.00346226	101.48	DRDNYS(1)PR	K12900	2	1.4275	2
osa03040 Spliceosome	2.70046e-10	2.25	HORVU4Hr1G045510.3	213	S	Serine/arginine-rich splicing factor 12	1	5.63128e-22	232.34	QHISDCRS(1)PS(1)LDGHER	K12900	3	2.6807	24
osa03040 Spliceosome	2.70046e-10	2.25	HORVU1Hr1G044750.1	273	T	Pre-mRNA-processing factor 6	0.978391	0.00401463	89.923	LSDSVS(0.021)GLT(0.978)VVDPK	K12855	2	1.687	1
osa03040 Spliceosome	2.70046e-10	2.25	HORVU1Hr1G095100.1	48	S	ATP-dependent RNA helicase DeaD	0.982417	0.00223539	95.656	GYVGIHS(0.982)S(0.017)GFR	K12812	2	3.4259	11
osa03040 Spliceosome	2.70046e-10	2.25	HORVU1Hr1G095100.1	430	S	ATP-dependent RNA helicase DeaD	0.999608	0.0167262	69.276	ELPEQIDTSTYMPS(1)	K12812	2	5.0619	3
osa03040 Spliceosome	2.70046e-10	2.25	HORVU1Hr1G095100.1	31	S	ATP-dependent RNA helicase DeaD	1	1.63695e-07	126.46	VVLEAS(1)AAKPAADAK	K12812	2	2.1307	15
osa03040 Spliceosome	2.70046e-10	2.25	HORVU1Hr1G095100.1	176	T	ATP-dependent RNA helicase DeaD	1	0.000577134	82.725	NDCPHIVVGT(1)PGR	K12812	2	-0.43817	9
osa03040 Spliceosome	2.70046e-10	2.25	HORVU5Hr1G049430.2	121	S	THO complex subunit 4B	0.989746	0.000482941	61.067	LYISNLDY(0.01)NVS(0.99)NEDIK	K12881	2	6.5537	2
osa03040 Spliceosome	2.70046e-10	2.25	HORVU2Hr1G029660.12	107	S	undescribed protein	0.989821	0.00872934	112.93	S(0.999)RS(0.99)Y(0.142)S(0.869)PVDDRK	K12891	2	69.207	6
osa03040 Spliceosome	2.70046e-10	2.25	HORVU2Hr1G029660.12	105	S	undescribed protein	0.99963	0.00872934	87.251	S(1)RS(0.979)Y(0.027)S(0.994)PVDDR	K12891	2	2.8178	4
osa03040 Spliceosome	2.70046e-10	2.25	HORVU2Hr1G029660.12	109	S	undescribed protein	1	0.00872934	112.93	S(0.985)Y(0.015)S(1)PVDDRK	K12891	2	2.5042	6
osa03040 Spliceosome	2.70046e-10	2.25	HORVU2Hr1G029660.12	87	S	undescribed protein	1	0.0206636	120.65	S(1)AS(1)PDDYKR	K12891	2	61.655	14
osa03040 Spliceosome	2.70046e-10	2.25	HORVU2Hr1G029660.12	120	S	undescribed protein	1	0.0074934	99.589	GGRDS(1)LS(1)PAR	K12891	2	2.5784	10
osa03040 Spliceosome	2.70046e-10	2.25	HORVU2Hr1G029660.12	85	S	undescribed protein	1	0.0206636	120.65	S(1)AS(1)PDDYKR	K12891	2	61.655	14
osa03040 Spliceosome	2.70046e-10	2.25	HORVU2Hr1G029660.12	83	S	undescribed protein	1	0.0206636	89.636	S(1)RS(1)AS(1)PDDYKR	K12891	2	3.14	7
osa03040 Spliceosome	2.70046e-10	2.25	HORVU2Hr1G029660.12	141	T	undescribed protein	1	0.0168909	128.68	KT(1)PPPRET(1)PPPR	K12891	3	-2.2914	5
osa03040 Spliceosome	2.70046e-10	2.25	HORVU2Hr1G029660.12	122	S	undescribed protein	1	0.0074934	99.589	GGRDS(1)LS(1)PAR	K12891	2	2.5784	10
osa03040 Spliceosome	2.70046e-10	2.25	HORVU2Hr1G029660.12	135	T	undescribed protein	1	0.0168909	128.68	KT(1)PPPRET(1)PPPR	K12891	3	-2.2914	5
osa03040 Spliceosome	2.70046e-10	2.25	HORVU4Hr1G089820.7	51	S	THO complex subunit 1	0.993404	3.4481e-35	182.23	AATS(0.004)S(0.993)PS(0.003)APAAVSSHADR	K12878	2	1.8795	14
osa03040 Spliceosome	2.70046e-10	2.25	HORVU7Hr1G118650.8	166	T	RNA-binding protein 1	0.997526	3.86567e-05	188.6	T(0.998)PT(0.002)PGSYLGHR	K12897	2	3.4529	21
osa03040 Spliceosome	2.70046e-10	2.25	HORVU7Hr1G118650.8	273	S	RNA-binding protein 1	0.99977	0.000481715	142.32	S(1)RS(1)LPYS(1)PYR	K12897	2	2.7453	11
osa03040 Spliceosome	2.70046e-10	2.25	HORVU7Hr1G118650.8	250	S	RNA-binding protein 1	0.999946	3.00889e-05	140.78	GYS(1)PHRS(1)PPPYGGR	K12897	2	4.5769	29
osa03040 Spliceosome	2.70046e-10	2.25	HORVU7Hr1G118650.8	207	S	RNA-binding protein 1	0.999966	0.0141299	69.915	RS(1)PPPMYR	K12897	2	0.79329	1
osa03040 Spliceosome	2.70046e-10	2.25	HORVU7Hr1G118650.8	31	S	RNA-binding protein 1	0.999978	0.00224417	142.03	Y(0.003)T(0.003)RPS(0.994)RS(1)PS(1)PYK	K12897	2	6.5171	14
osa03040 Spliceosome	2.70046e-10	2.25	HORVU7Hr1G118650.8	27	S	RNA-binding protein 1	0.999986	0.00224417	142.03	YTRPS(1)RS(1)PS(1)PYK	K12897	2	4.956	14
osa03040 Spliceosome	2.70046e-10	2.25	HORVU7Hr1G118650.8	29	S	RNA-binding protein 1	0.999991	0.00224417	142.03	YTRPS(1)RS(1)PS(1)PYK	K12897	2	4.956	13
osa03040 Spliceosome	2.70046e-10	2.25	HORVU7Hr1G118650.8	267	S	RNA-binding protein 1	1	4.3315e-06	177.41	S(1)RS(1)LPYSPYR	K12897	2	3.838	27
osa03040 Spliceosome	2.70046e-10	2.25	HORVU7Hr1G118650.8	269	S	RNA-binding protein 1	1	4.3315e-06	177.41	S(1)RS(1)LPYSPYR	K12897	2	2.4203	27
osa03040 Spliceosome	2.70046e-10	2.25	HORVU7Hr1G118650.8	231	S	RNA-binding protein 1	1	9.24949e-05	133.68	DYS(1)PPHR	K12897	2	-2.0356	15
osa03040 Spliceosome	2.70046e-10	2.25	HORVU7Hr1G118650.8	254	S	RNA-binding protein 1	1	3.00889e-05	140.78	GY(0.003)S(0.997)PHRS(1)PPPYGGR	K12897	3	-1.7509	30
osa03040 Spliceosome	2.70046e-10	2.25	HORVU2Hr1G019410.4	87	S	Serine/arginine-rich splicing factor 1B	0.997686	1.68645e-21	197.69	ANS(0.998)S(0.002)SLPNSHGGGGR	K12890	2	1.4309	4
osa03040 Spliceosome	2.70046e-10	2.25	HORVU2Hr1G019410.4	121	S	Serine/arginine-rich splicing factor 1B	0.998398	4.37287e-06	110.48	VLVTGLPSS(0.001)AS(0.998)WQDLK	K12890	2	5.5142	13
osa03040 Spliceosome	2.70046e-10	2.25	HORVU2Hr1G019410.4	252	S	Serine/arginine-rich splicing factor 1B	1	3.54678e-05	67.251	S(1)RS(1)PVAAS(1)PVVNGEAAS(1)PK	K12890	2	5.0292	6
osa03040 Spliceosome	2.70046e-10	2.25	HORVU2Hr1G019410.4	250	S	Serine/arginine-rich splicing factor 1B	1	6.9867e-05	63.421	S(1)RS(1)PVAAS(1)PVVNGEAAS(1)PK	K12890	2	5.0292	4
osa03040 Spliceosome	2.70046e-10	2.25	HORVU2Hr1G019410.4	266	S	Serine/arginine-rich splicing factor 1B	1	6.39832e-35	211.07	S(1)RS(1)PVAAS(1)PVVNGEAAS(1)PK	K12890	2	5.0292	29
osa03040 Spliceosome	2.70046e-10	2.25	HORVU2Hr1G019410.4	257	S	Serine/arginine-rich splicing factor 1B	1	3.54678e-05	88.301	S(1)RS(1)PVAAS(1)PVVNGEAAS(1)PK	K12890	2	5.0292	14
osa03040 Spliceosome	2.70046e-10	2.25	HORVU4Hr1G053550.2	73	S	ATP-dependent RNA helicase DBP2	0.998053	0.000408407	47.965	LYVPADDDLEEIAFS(0.998)DDAAAPS(0.002)DAAEGGK	K12835	3	6.4712	1
osa03040 Spliceosome	2.70046e-10	2.25	HORVU4Hr1G053550.2	124	S	ATP-dependent RNA helicase DBP2	1	1.69327e-59	180.81	APPPPPKPEALRPADS(1)DEDDDPMESFLR	K12835	4	0.14888	30
osa03040 Spliceosome	2.70046e-10	2.25	HORVU4Hr1G053550.2	176	S	ATP-dependent RNA helicase DBP2	1	9.9653e-206	285.07	AVDAGMMEYDS(1)DDNPIVVDK	K12835	2	5.9678	80
osa03040 Spliceosome	2.70046e-10	2.25	HORVU6Hr1G011910.30	137	S	arginine/serine-rich splicing factor 35	0.998093	2.7503e-06	138.23	S(0.998)PS(0.002)SVKPTK	K12893	2	-0.15218	9
osa03040 Spliceosome	2.70046e-10	2.25	HORVU6Hr1G011910.30	248	S	arginine/serine-rich splicing factor 35	0.999983	0.0117501	117.41	GRS(1)AS(1)PYGR	K12893	2	0.3152	9
osa03040 Spliceosome	2.70046e-10	2.25	HORVU6Hr1G011910.30	246	S	arginine/serine-rich splicing factor 35	1	0.0117501	117.41	GRS(1)AS(1)PYGR	K12893	2	-0.80901	9
osa03040 Spliceosome	2.70046e-10	2.25	HORVU6Hr1G011910.30	310	S	arginine/serine-rich splicing factor 35	1	8.44345e-05	138	EAS(1)PAYDR	K12893	2	-0.68258	18
osa03040 Spliceosome	2.70046e-10	2.25	HORVU6Hr1G011910.30	280	S	arginine/serine-rich splicing factor 35	1	9.13658e-05	180.17	GGARDS(1)PDYVR	K12893	2	4.9339	19
osa03040 Spliceosome	2.70046e-10	2.25	HORVU6Hr1G011910.30	226	S	arginine/serine-rich splicing factor 35	1	0.00641219	118.91	NGYS(1)PDRR	K12893	2	-1.5898	8
osa03040 Spliceosome	2.70046e-10	2.25	HORVU6Hr1G011910.30	258	S	arginine/serine-rich splicing factor 35	1	1.05055e-10	197.3	ERGS(1)PDYGR	K12893	2	0.30134	9
osa03040 Spliceosome	2.70046e-10	2.25	HORVU6Hr1G011910.30	269	S	arginine/serine-rich splicing factor 35	1	2.95251e-11	189.56	ERGS(1)PDYGK	K12893	2	1.0656	13
osa03040 Spliceosome	2.70046e-10	2.25	HORVU6Hr1G083840.4	225	S	Serine/arginine-rich splicing factor 7	0.998217	0.00124396	153.18	GRS(1)Y(0.002)S(0.998)KS(1)PVR	K12896	2	3.8857	14
osa03040 Spliceosome	2.70046e-10	2.25	HORVU6Hr1G083840.4	223	S	Serine/arginine-rich splicing factor 7	0.999958	0.00124396	153.18	GRS(1)Y(0.002)S(0.998)KS(1)PVR	K12896	2	3.8857	13
osa03040 Spliceosome	2.70046e-10	2.25	HORVU6Hr1G083840.4	227	S	Serine/arginine-rich splicing factor 7	1	0.00124396	153.18	GRS(0.973)Y(0.03)S(0.997)KS(1)PVR	K12896	2	6.1798	15
osa03040 Spliceosome	2.70046e-10	2.25	HORVU0Hr1G007860.1	133	T	ATP-dependent RNA helicase, putative	0.999147	9.4393e-06	124.18	DANAPAATT(0.999)PAPSTDR	K12818	2	3.1196	3
osa03040 Spliceosome	2.70046e-10	2.25	HORVU0Hr1G007860.1	485	S	ATP-dependent RNA helicase, putative	1	0.00038746	122.51	FSIDMS(1)PVK	K12818	2	-2.8458	25
osa03040 Spliceosome	2.70046e-10	2.25	HORVU4Hr1G003990.3	95	S	RNA-binding protein 1	0.999469	1.03035e-23	190.57	LQTDDTRYS(0.999)GGGGGGDR	K12885	2	4.4218	27
osa03040 Spliceosome	2.70046e-10	2.25	HORVU4Hr1G003990.3	286	S	RNA-binding protein 1	0.999979	0.000147369	146.34	GGGADYGS(1)GGPTR	K12885	2	1.7477	16
osa03040 Spliceosome	2.70046e-10	2.25	HORVU7Hr1G063150.2	438	S	RNA-binding protein 25	0.999619	0.0109243	77.358	AETDS(1)LDKR	K12822	2	0.38609	4
osa03040 Spliceosome	2.70046e-10	2.25	HORVU7Hr1G063150.2	429	S	RNA-binding protein 25	0.999879	4.64435e-47	243.86	TVS(1)ETEKAETDSLDK	K12822	2	3.1039	25
osa03040 Spliceosome	2.70046e-10	2.25	HORVU7Hr1G063150.2	530	S	RNA-binding protein 25	1	8.24241e-29	208.82	EIMKQEDDS(1)DEEDSR	K12822	2	4.6973	34
osa03040 Spliceosome	2.70046e-10	2.25	HORVU7Hr1G063150.2	770	S	RNA-binding protein 25	1	0.00044649	133.13	IDEDGARLS(1)DDRR	K12822	2	2.855	15
osa03040 Spliceosome	2.70046e-10	2.25	HORVU7Hr1G063150.2	616	S	RNA-binding protein 25	1	0	303.93	ETDAQNKPIIS(1)DDDNVFSIANGVDADDGK	K12822	3	5.1474	16
osa03040 Spliceosome	2.70046e-10	2.25	HORVU1Hr1G042550.1	588	S	Transcription elongation regulator 1	0.999762	5.31954e-37	209.42	QTVAPAS(1)PSALDLIK	K12824	2	2.3328	15
osa03040 Spliceosome	2.70046e-10	2.25	HORVU0Hr1G020490.5	3	S	ATP-dependent RNA helicase DBP2	0.999822	0.0172157	63.79	S(1)S(1)GEDDRVTVSK	K12811	2	2.9888	7
osa03040 Spliceosome	2.70046e-10	2.25	HORVU0Hr1G020490.5	2	S	ATP-dependent RNA helicase DBP2	0.999955	0.0172157	63.79	S(1)S(1)GEDDRVTVSK	K12811	2	3.1786	7
osa03040 Spliceosome	2.70046e-10	2.25	HORVU0Hr1G020490.5	232	S	ATP-dependent RNA helicase DBP2	1	1.01797e-05	152.02	KWTLDGEES(1)DEEDVKK	K12811	3	0.20348	14
osa03040 Spliceosome	2.70046e-10	2.25	HORVU2Hr1G038180.1	95	T	Pre-mRNA-splicing factor 18	0.999823	0.00458334	76.196	KAT(1)PEDTLHSEER	K12817	2	1.4912	5
osa03040 Spliceosome	2.70046e-10	2.25	HORVU4Hr1G088270.14	384	S	ATP-dependent RNA helicase, putative	0.999907	0	289.22	SSVIEGTQFEDDS(1)DQETIDAK	K12813	2	4.2254	17
osa03040 Spliceosome	2.70046e-10	2.25	HORVU7Hr1G119810.1	105	S	Coiled-coil domain-containing protein 12	0.999953	0	289.54	ENVS(1)PTKESDEAEDNGEVPLK	K12871	2	2.838	29
osa03040 Spliceosome	2.70046e-10	2.25	HORVU7Hr1G119810.1	213	S	Coiled-coil domain-containing protein 12	1	1.60048e-43	226.73	EKEALEEGS(1)DAAQE	K12871	2	3.6124	10
osa03040 Spliceosome	2.70046e-10	2.25	HORVU6Hr1G029290.9	948	S	RNA recognition motif (RRM)-containing protein	0.999995	0.0113877	99.276	SSERLS(1)LER	K12842	2	2.3174	1
osa03040 Spliceosome	2.70046e-10	2.25	HORVU6Hr1G029290.9	808	S	RNA recognition motif (RRM)-containing protein	1	7.61263e-66	230.5	ECAS(1)AEPEQVSSK	K12842	2	2.744	8
osa03040 Spliceosome	2.70046e-10	2.25	HORVU4Hr1G035890.7	647	S	Intron-binding protein aquarius	0.999996	0.00928167	80.128	PSFEPLS(1)PVEAAK	K12874	2	1.404	1
osa03040 Spliceosome	2.70046e-10	2.25	HORVU7Hr1G031320.1	214	S	Serine/arginine-rich splicing factor 7	0.999998	0.00873458	79.889	IGS(1)GGLGSGR	K12896	2	-1.8958	3
osa03040 Spliceosome	2.70046e-10	2.25	HORVU7Hr1G031320.1	280	S	Serine/arginine-rich splicing factor 7	0.999999	1.91325e-30	211.2	GRDES(0.999)PAY(0.001)S(1)NGYR	K12896	2	3.4713	28
osa03040 Spliceosome	2.70046e-10	2.25	HORVU7Hr1G031320.1	201	S	Serine/arginine-rich splicing factor 7	1	3.2792e-14	155.57	CYECGES(1)GHFAR	K12896	2	4.6256	15
osa03040 Spliceosome	2.70046e-10	2.25	HORVU7Hr1G031320.1	276	S	Serine/arginine-rich splicing factor 7	1	1.91325e-30	211.2	DES(1)PAYSNGYR	K12896	2	4.6366	50
osa03040 Spliceosome	2.70046e-10	2.25	HORVU3Hr1G061060.2	251	S	Splicing factor U2af small subunit B	0.999999	0.0165157	90.263	YGGS(1)PPRR	K12836	2	-1.4163	4
osa03040 Spliceosome	2.70046e-10	2.25	HORVU4Hr1G059390.1	82	S	Heat shock 70 kDa protein 3	0.999999	3.01472e-39	203.52	RFS(1)DASVQSDAK	K03283	2	2.8324	14
osa03040 Spliceosome	2.70046e-10	2.25	HORVU1Hr1G018060.2	94	S	RNA-binding protein 8A	1	2.87049e-05	93.026	S(1)GFDALASDGGPGPVR	K12876	2	2.963	14
osa03040 Spliceosome	2.70046e-10	2.25	HORVU1Hr1G038240.1	18	S	RNA-binding protein 1	1	6.29584e-23	153.23	IAPGVGANLLGQHS(1)AER	K12831	2	3.8478	15
osa03040 Spliceosome	2.70046e-10	2.25	HORVU2Hr1G028080.1	48	S	undescribed protein	1	0.0144692	110.88	FRDES(1)PLR	K12900	2	1.2966	10
osa03040 Spliceosome	2.70046e-10	2.25	HORVU3Hr1G053990.1	19	S	RNA-binding protein 1	1	1.27423e-83	241.85	RKPDENGAVAAS(1)PAVGAAALGLTR	K12741	3	0.89762	55
osa03040 Spliceosome	2.70046e-10	2.25	HORVU3Hr1G053990.1	423	S	RNA-binding protein 1	1	9.5647e-201	328.81	GQDPQGMS(1)PGPGGR	K12741	2	2.8735	34
osa03040 Spliceosome	2.70046e-10	2.25	HORVU3Hr1G092610.1	381	S	ATP-dependent RNA helicase DBP2	1	0.00481169	66.106	ANHSIQQIVEVIS(1)DHEK	K12823	3	0.16251	3
osa03040 Spliceosome	2.70046e-10	2.25	HORVU3Hr1G093380.2	86	S	THO complex subunit 2	1	6.05677e-22	145.87	GQS(1)LPPPPPLPTSFVPQSVAANR	K12879	3	-0.23894	15
osa03040 Spliceosome	2.70046e-10	2.25	HORVU4Hr1G029030.22	409	S	Splicing factor U2af large subunit B	1	7.89626e-06	44.667	ANQGS(1)AQPRPEQENILLQAQQQVQLQK	K12837	3	6.1689	1
osa03040 Spliceosome	2.70046e-10	2.25	HORVU4Hr1G029030.22	16	S	Splicing factor U2af large subunit B	1	3.5859e-245	272.63	ADDNGGGGGGGDHVS(1)EGARPEDDTHTR	K12837	3	2.2141	17
osa03040 Spliceosome	2.70046e-10	2.25	HORVU4Hr1G029030.22	489	S	Splicing factor U2af large subunit B	1	1.04437e-52	252.02	PHLS(1)GEPVSGVGK	K12837	2	3.7454	15
osa03040 Spliceosome	2.70046e-10	2.25	HORVU4Hr1G083960.3	216	S	Pre-mRNA-processing factor 19	1	1.6248e-21	194.83	ALEDEVS(1)PDGKK	K10599	2	-0.27243	21
osa03040 Spliceosome	2.70046e-10	2.25	HORVU5Hr1G051300.6	103	S	U4/U6 small nuclear ribonucleoprotein Prp3	1	7.74534e-22	176.42	RDS(1)ADREPLPPPPPSR	K12843	3	-2.6135	25
osa03040 Spliceosome	2.70046e-10	2.25	HORVU5Hr1G073680.3	228	S	Splicing factor U2af small subunit A	1	0.000459159	132.44	DRGDYYGGS(1)LDR	K12836	2	4.9069	22
osa03040 Spliceosome	2.70046e-10	2.25	HORVU5Hr1G089980.2	56	S	Splicing factor U2af large subunit A	1	0.00137324	90.306	S(1)PQQDVQPHK	K12837	2	-3.9244	1
osa03040 Spliceosome	2.70046e-10	2.25	HORVU5Hr1G089980.2	515	S	Splicing factor U2af large subunit A	1	9.32167e-08	179.21	PHPS(1)GDPVAGAGK	K12837	2	3.2923	16
osa03040 Spliceosome	2.70046e-10	2.25	HORVU5Hr1G113180.1	518	S	Heat shock 70 kDa protein 3	1	0.0137088	92.747	GRLS(1)KDDIEK	K03283	2	1.778	2
osa03040 Spliceosome	2.70046e-10	2.25	HORVU5Hr1G113180.1	637	S	Heat shock 70 kDa protein 3	1	2.37575e-22	128.39	MYQGAGADMPGGMDDDVPAAS(1)GGAGPK	K03283	2	2.4679	23
osa03040 Spliceosome	2.70046e-10	2.25	HORVU5Hr1G122640.6	250	S	U2 small nuclear ribonucleoprotein A	1	2.5023e-280	288.78	PDTNMAEAS(1)EEAEAEK	K11092	2	5.1538	39
osa03040 Spliceosome	2.70046e-10	2.25	HORVU6Hr1G056260.5	264	S	Nuclear cap-binding protein subunit 2	1	0	424.6	GDS(1)DDEDEDYDKK	K12883	2	4.5148	48
osa03040 Spliceosome	2.70046e-10	2.25	HORVU6Hr1G061320.1	5	S	Serine/arginine-rich splicing factor 12	1	0.0137346	119.07	RYS(1)PQYR	K12900	2	1.4199	8
osa03040 Spliceosome	2.70046e-10	2.25	HORVU7Hr1G001880.1	112	S	Protein CWC15 homolog	1	0.0023764	95.345	EIDADDS(1)DVELK	K12863	2	4.718	8
osa03040 Spliceosome	2.70046e-10	2.25	HORVU7Hr1G074590.1	193	S	Pre-mRNA-splicing factor SLU7	1	5.411e-183	264.46	LEEKDGEQDGENVAS(1)EEDEEDGLK	K12819	3	4.9174	30
osa03040 Spliceosome	2.70046e-10	2.25	HORVU7Hr1G076900.3	115	S	Survival of motor neuron-related-splicing factor 30	1	0	411.64	NDVGLS(1)PPNYSAGVQSEALDDLSQSHEK	K12839	3	6.6013	20
osa03040 Spliceosome	2.70046e-10	2.25	HORVU7Hr1G087550.5	55	S	RNA-binding protein 1	1	0.00197294	63.95	DGGGGGEVVGS(1)GEAGGVQGGR	K12741	2	2.5179	2
osa03050 Proteasome	0.448625	1.2	HORVU4Hr1G040770.2	62	S	Proteasome subunit alpha type-5	0.793466	0.000242445	113.86	VTSPLLEPS(0.793)S(0.207)VEK	K02729	2	1.7255	7
osa03050 Proteasome	0.448625	1.2	HORVU4Hr1G040770.2	63	S	Proteasome subunit alpha type-5	0.946924	0.000114931	111.38	VTSPLLEPS(0.053)S(0.947)VEK	K02729	2	1.7904	11
osa03050 Proteasome	0.448625	1.2	HORVU4Hr1G040770.2	56	S	Proteasome subunit alpha type-5	0.998798	7.41994e-05	130.65	VT(0.001)S(0.999)PLLEPSSVEK	K02729	2	4.2237	15
osa03050 Proteasome	0.448625	1.2	HORVU5Hr1G110330.1	279	T	Proteasome subunit beta type-5-A	0.884252	0	327.33	LSGDDVGELHYHYYPVQAAPVEQEMAEAPS(0.006)AS(0.109)T(0.884)	K02737	3	5.3962	6
osa03050 Proteasome	0.448625	1.2	HORVU5Hr1G110330.1	278	S	Proteasome subunit beta type-5-A	0.977007	0	343.18	LSGDDVGELHYHYYPVQAAPVEQEMAEAPSAS(0.977)T(0.023)	K02737	3	6.748	17
osa03050 Proteasome	0.448625	1.2	HORVU7Hr1G084550.2	22	S	26S protease regulatory subunit 8 homolog A	0.889205	0.00170747	68.789	PSALPAS(0.036)VDDPS(0.889)AAS(0.075)AK	K03066	2	2.5677	1
osa03050 Proteasome	0.448625	1.2	HORVU7Hr1G084550.2	25	S	26S protease regulatory subunit 8 homolog A	0.919117	0.00333826	55.416	PSALPAS(0.002)VDDPS(0.079)AAS(0.919)AK	K03066	2	3.2873	3
osa03050 Proteasome	0.448625	1.2	HORVU6Hr1G021020.1	399	S	26S proteasome regulatory subunit S2 1A	0.917708	0.000899102	62.494	LMT(0.007)APS(0.918)DS(0.058)S(0.008)S(0.004)S(0.004)GS(0.002)S(0.001)GNWLFK	K03028	2	-40.841	3
osa03050 Proteasome	0.448625	1.2	HORVU6Hr1G021020.1	297	S	26S proteasome regulatory subunit S2 1A	0.999662	0.0258565	66.664	KQFS(1)YIIAR	K03028	2	0.43916	3
osa03050 Proteasome	0.448625	1.2	HORVU6Hr1G021020.1	350	S	26S proteasome regulatory subunit S2 1A	1	3.10938e-37	186.89	DIEVMEAKS(1)PEDIYK	K03028	2	4.5832	15
osa03050 Proteasome	0.448625	1.2	HORVU6Hr1G021020.1	45	S	26S proteasome regulatory subunit S2 1A	1	0.00108666	102.1	KDDDLS(1)EEDLALK	K03028	2	1.4995	13
osa03050 Proteasome	0.448625	1.2	HORVU7Hr1G032070.1	55	S	26S protease regulatory subunit 7	0.941409	0.0129709	65.12	TYGLGPYS(0.058)NS(0.941)IK	K03061	2	1.537	5
osa03050 Proteasome	0.448625	1.2	HORVU7Hr1G032070.1	141	S	26S protease regulatory subunit 7	0.98557	7.58323e-06	94.838	FVVGLGDKVS(0.986)PT(0.014)DIEEGMR	K03061	3	-1.0506	10
osa03050 Proteasome	0.448625	1.2	HORVU1Hr1G003160.1	164	S	26S proteasome non-ATPase regulatory subunit 12 homolog A	0.964334	0.000982934	47.844	TAQDS(0.001)NGVLNS(0.964)WAS(0.035)NLEK	K03035	2	2.9686	2
osa03050 Proteasome	0.448625	1.2	HORVU1Hr1G003160.1	167	S	26S proteasome non-ATPase regulatory subunit 12 homolog A	1	6.92375e-87	220.2	TAQDSNGVLNSWAS(1)NLEK	K03035	2	5.3494	14
osa03050 Proteasome	0.448625	1.2	HORVU2Hr1G100310.1	841	S	26S proteasome non-ATPase regulatory subunit 1 homolog A	0.966338	4.55624e-97	264.81	PSLFEYPKPTTQQTT(0.004)T(0.029)S(0.966)AVK	K03032	2	2.9659	21
osa03050 Proteasome	0.448625	1.2	HORVU1Hr1G090810.1	71	S	Proteasome subunit beta type-6	0.997182	1.67985e-16	155.61	S(0.003)GS(0.997)AADTQIISDYVR	K02738	2	4.3943	14
osa03050 Proteasome	0.448625	1.2	HORVU5Hr1G076130.3	73	S	Proteasome subunit beta type-1	0.997575	0.00350738	79.809	S(0.998)PS(0.002)PLLVPAR	K02732	2	-2.0341	5
osa03050 Proteasome	0.448625	1.2	HORVU5Hr1G076130.3	75	S	Proteasome subunit beta type-1	0.999751	0.000234073	125.17	SPS(1)PLLVPAR	K02732	2	-0.82119	8
osa03050 Proteasome	0.448625	1.2	HORVU4Hr1G076770.2	279	S	Proteasome subunit alpha type-6	0.999296	5.6072e-05	83.077	SLTTEEIDQHLT(0.001)AIS(0.999)ERD	K02730	2	4.043	16
osa03050 Proteasome	0.448625	1.2	HORVU2Hr1G014000.1	2	S	26S protease regulatory subunit 6B homolog	0.999501	1.37389e-26	124.29	S(1)AAAVAPSPPAAPPSYPAAPSAPSAEDDDDLYGR	K03063	3	6.5539	3
osa03050 Proteasome	0.448625	1.2	HORVU2Hr1G014000.1	9	S	26S protease regulatory subunit 6B homolog	0.999995	1.33598e-68	183.41	SAAAVAPS(1)PPAAPPSYPAAPSAPSAEDDDDLYGR	K03063	3	7.017	15
osa03050 Proteasome	0.448625	1.2	HORVU1Hr1G064630.6	185	S	regulatory particle non-ATPase 13	0.999648	0	430.04	ILS(1)SIQPSDATADPDAGLR	K06691	2	8.1217	16
osa03050 Proteasome	0.448625	1.2	HORVU0Hr1G040340.1	199	S	Proteasome subunit beta type-2	1	2.7313e-294	342.47	EIGGDS(1)PAAATTAATVATTA	K02734	2	6.1031	31
osa03050 Proteasome	0.448625	1.2	HORVU3Hr1G037790.1	319	S	26S proteasome non-ATPase regulatory subunit 14 homolog	1	3.11308e-52	227.47	AVQEEDELS(1)PEK	K03030	2	3.8562	18
osa03050 Proteasome	0.448625	1.2	HORVU4Hr1G063820.1	239	T	26S proteasome non-ATPase regulatory subunit 4 homolog	1	9.4969e-05	85.742	NNVALDVVDFGET(1)DDEKPEK	K03029	2	3.618	8
osa03410 Base excision repair	0.156651	1.44	HORVU7Hr1G096270.1	592	S	Poly [ADP-ribose] polymerase 2	0.857732	0.00474022	78.157	LLEDDS(0.142)S(0.858)DQDDPLYAR	K10798	2	4.4949	3
osa03410 Base excision repair	0.156651	1.44	HORVU3Hr1G078260.1	68	S	DNA-3-methyladenine glycosylase 1	0.881923	0.000275275	70.168	S(0.118)LS(0.882)MPASYDNAAAAATCTAAPK	K01246	2	22.521	7
osa03410 Base excision repair	0.156651	1.44	HORVU3Hr1G026230.3	181	S	DNA polymerase delta subunit 3	0.965029	0.000666448	108.41	T(0.01)S(0.025)S(0.965)DNAINPSGITLK	K03504	2	4.0569	3
osa03410 Base excision repair	0.156651	1.44	HORVU7Hr1G121390.3	198	S	high mobility group B2	0.985134	1.99321e-32	178.03	EVEEEDEEES(0.985)DKS(0.015)K	K10802	2	1.6424	3
osa03410 Base excision repair	0.156651	1.44	HORVU7Hr1G121390.3	149	S	high mobility group B2	0.99903	0.0251291	84.58	SLS(0.001)ES(0.999)EKAPFVAK	K10802	2	1.9894	2
osa03410 Base excision repair	0.156651	1.44	HORVU3Hr1G078470.2	184	T	DNA-(apurinic or apyrimidinic site) lyase	0.993303	8.60479e-17	162	VETSEVIS(0.007)AT(0.993)PNKR	K01142	2	2.3189	2
osa03410 Base excision repair	0.156651	1.44	HORVU7Hr1G039710.3	12	S	HhH-GPD base excision DNA repair family protein	0.994881	0.0122701	101.82	KLPAS(0.995)PS(0.005)R	K10773	2	-0.85655	10
osa03410 Base excision repair	0.156651	1.44	HORVU2Hr1G086460.1	70	S	DNA-3-methyladenine glycosylase 1	0.996219	6.27113e-06	115.78	KPAAVPTLLPS(0.004)LS(0.996)VPAGMR	K01246	3	-4.0393	17
osa03410 Base excision repair	0.156651	1.44	HORVU2Hr1G086460.1	232	S	DNA-3-methyladenine glycosylase 1	0.999992	1.78201e-92	245.26	IIAPGS(1)PSSSLLSEQK	K01246	2	4.613	15
osa03410 Base excision repair	0.156651	1.44	HORVU1Hr1G005980.18	401	S	Poly [ADP-ribose] polymerase 1	0.998712	0.00862387	40.372	DINCVVS(0.001)CGGLDNES(0.999)AEVR	K10798	2	3.929	1
osa03410 Base excision repair	0.156651	1.44	HORVU1Hr1G005980.18	341	S	Poly [ADP-ribose] polymerase 1	0.999992	1.64093e-18	151.28	SVGQS(1)PQQSFVGEALDK	K10798	2	7.1382	13
osa03410 Base excision repair	0.156651	1.44	HORVU1Hr1G005980.18	381	S	Poly [ADP-ribose] polymerase 1	1	0.00381558	117.99	LAGAHFS(1)PR	K10798	2	-0.81864	12
osa03410 Base excision repair	0.156651	1.44	HORVU1Hr1G036500.57	1246	S	DNA polymerase	0.999321	0.0297841	49.485	S(0.001)NEPLRDDS(0.999)ADER	K02324	2	-1.6661	1
osa03410 Base excision repair	0.156651	1.44	HORVU1Hr1G044350.16	112	S	DNA ligase 1	1	5.00607e-28	215.61	LEAAEKPLS(1)PK	K10747	2	4.8885	12
osa03410 Base excision repair	0.156651	1.44	HORVU1Hr1G044350.16	58	S	DNA ligase 1	1	1.2245e-228	317.76	TADGATAEPAVDEKPPS(1)PVKS(1)PVK	K10747	3	4.803	46
osa03410 Base excision repair	0.156651	1.44	HORVU1Hr1G044350.16	62	S	DNA ligase 1	1	1.2245e-228	317.76	TADGATAEPAVDEKPPS(1)PVKS(1)PVK	K10747	3	3.9248	21
osa03410 Base excision repair	0.156651	1.44	HORVU2Hr1G003350.1	366	S	Formamidopyrimidine-DNA glycosylase	1	0	368.96	S(1)PDAGGYGGEDDEEPVVAAK	K10563	2	6.2985	15
osa03410 Base excision repair	0.156651	1.44	HORVU3Hr1G087420.2	145	S	DNA-3-methyladenine glycosylase 1	1	0.00245676	41.186	DAEDEEDFDCS(1)EPGGLHR	K01246	2	3.9925	1
osa03410 Base excision repair	0.156651	1.44	HORVU4Hr1G017480.3	45	S	DNA polymerase	1	0.0081728	58.508	AGPPAAPS(1)PLAAK	K02327	2	-0.078872	3
osa03420 Nucleotide excision repair	0.465869	1.18	HORVU7Hr1G042100.8	11	T	Rad23 UV excision repair protein family	0.758924	0.00325719	64.56	GT(0.759)S(0.241)FEIEATPESSVGEVK	K10839	2	2.3189	2
osa03420 Nucleotide excision repair	0.465869	1.18	HORVU7Hr1G042100.8	99	T	Rad23 UV excision repair protein family	0.99244	0.000329273	53.44	APVS(0.002)QS(0.004)QPAT(0.992)PVAAAT(0.001)PPVPVASAAR	K10839	2	1.4588	6
osa03420 Nucleotide excision repair	0.465869	1.18	HORVU0Hr1G018030.1	11	S	Replication protein A 32 kDa subunit A	0.801089	1.2403e-12	87.232	MMFSS(0.002)QVDAFS(0.801)PS(0.16)QFT(0.033)AS(0.003)QNAAADSTPNK	K10739	3	1.9894	6
osa03420 Nucleotide excision repair	0.465869	1.18	HORVU7Hr1G091790.1	192	S	Replication factor C subunit 1	0.845111	8.54878e-22	184.31	S(0.845)S(0.155)EDLENDIKPSAANK	K10754	2	3.02	11
osa03420 Nucleotide excision repair	0.465869	1.18	HORVU7Hr1G091790.1	256	T	Replication factor C subunit 1	0.970624	0.000220909	128.57	MDEDAET(0.971)PS(0.029)K	K10754	2	1.228	14
osa03420 Nucleotide excision repair	0.465869	1.18	HORVU7Hr1G091790.1	283	S	Replication factor C subunit 1	0.983415	0.00155552	90.828	T(0.002)T(0.014)S(0.983)HDDDGGDDRMDEDAK	K10754	3	0.43155	8
osa03420 Nucleotide excision repair	0.465869	1.18	HORVU7Hr1G091790.1	328	T	Replication factor C subunit 1	0.992124	0.00173881	68.651	T(0.001)T(0.006)T(0.992)GLDDEGEEDRMDEDDKT(0.001)PSK	K10754	3	21.714	16
osa03420 Nucleotide excision repair	0.465869	1.18	HORVU7Hr1G091790.1	221	S	Replication factor C subunit 1	1	3.33901e-05	108.27	VLKDEEDDDDDFVS(1)PLK	K10754	2	3.2562	13
osa03420 Nucleotide excision repair	0.465869	1.18	HORVU3Hr1G026230.3	181	S	DNA polymerase delta subunit 3	0.965029	0.000666448	108.41	T(0.01)S(0.025)S(0.965)DNAINPSGITLK	K03504	2	4.0569	3
osa03420 Nucleotide excision repair	0.465869	1.18	HORVU4Hr1G090160.1	625	T	DNA repair endonuclease UVH1	0.977752	1.91985e-17	115.29	VSAEDAPAPAS(0.022)T(0.978)PDNAEDLIDPK	K10848	2	2.6911	7
osa03420 Nucleotide excision repair	0.465869	1.18	HORVU5Hr1G103580.2	22	S	Cullin-4	0.989043	0.0047276	47.27	RPFSSSSPS(0.01)PAS(0.989)PAPPHMK	K10609	3	-0.92658	3
osa03420 Nucleotide excision repair	0.465869	1.18	HORVU1Hr1G004910.1	376	S	Replication protein A 70 kDa DNA-binding subunit C	0.998282	0.0103384	54.143	FAAPGT(0.001)GGGIS(0.998)PPGNVY(0.001)GR	K07466	2	4.0363	1
osa03420 Nucleotide excision repair	0.465869	1.18	HORVU0Hr1G018090.1	118	T	Replication protein A 32 kDa subunit A	0.998937	0.00118907	124.24	LNEAAT(0.999)PPS(0.001)VK	K10739	2	2.5083	18
osa03420 Nucleotide excision repair	0.465869	1.18	HORVU0Hr1G018090.1	97	S	Replication protein A 32 kDa subunit A	0.999853	3.143e-196	320.76	VGS(1)PTHTNSSMGTPFSNR	K10739	2	1.9617	42
osa03420 Nucleotide excision repair	0.465869	1.18	HORVU1Hr1G036500.57	1246	S	DNA polymerase	0.999321	0.0297841	49.485	S(0.001)NEPLRDDS(0.999)ADER	K02324	2	-1.6661	1
osa03420 Nucleotide excision repair	0.465869	1.18	HORVU1Hr1G062980.2	347	S	cyclin-dependent kinase D1;1	0.999958	0.0187154	51.577	RVS(1)APDGIESNAYR	K02202	2	2.9418	2
osa03420 Nucleotide excision repair	0.465869	1.18	HORVU1Hr1G062980.2	174	T	cyclin-dependent kinase D1;1	1	5.28507e-08	180.81	NFT(1)HQVFAR	K02202	2	0.78589	15
osa03420 Nucleotide excision repair	0.465869	1.18	HORVU1Hr1G062980.2	338	S	cyclin-dependent kinase D1;1	1	2.20852e-57	153.84	LKGDPGNDKIPDLNLHGAPVVVS(1)PPR	K02202	4	0.68179	64
osa03420 Nucleotide excision repair	0.465869	1.18	HORVU4Hr1G067940.10	189	S	Replication protein A 70 kDa DNA-binding subunit B	0.999996	1.4812e-266	294.01	EEDAVISKPNGAS(1)PDSIMLKPR	K07466	3	3.7526	14
osa03420 Nucleotide excision repair	0.465869	1.18	HORVU3Hr1G072460.1	65	S	Nucleic acid-binding, OB-fold-like protein	0.999999	0.00136377	88.42	VEVTEPAS(1)FGVK	K07466	2	0.021328	7
osa03420 Nucleotide excision repair	0.465869	1.18	HORVU1Hr1G044350.16	112	S	DNA ligase 1	1	5.00607e-28	215.61	LEAAEKPLS(1)PK	K10747	2	4.8885	12
osa03420 Nucleotide excision repair	0.465869	1.18	HORVU1Hr1G044350.16	58	S	DNA ligase 1	1	1.2245e-228	317.76	TADGATAEPAVDEKPPS(1)PVKS(1)PVK	K10747	3	4.803	46
osa03420 Nucleotide excision repair	0.465869	1.18	HORVU1Hr1G044350.16	62	S	DNA ligase 1	1	1.2245e-228	317.76	TADGATAEPAVDEKPPS(1)PVKS(1)PVK	K10747	3	3.9248	21
osa03420 Nucleotide excision repair	0.465869	1.18	HORVU1Hr1G048250.1	314	T	DNA excision repair protein ERCC-1	1	0.0028537	111.98	PNLVVPDT(1)PDREK	K10849	3	-2.5841	7
osa03420 Nucleotide excision repair	0.465869	1.18	HORVU4Hr1G017480.3	45	S	DNA polymerase	1	0.0081728	58.508	AGPPAAPS(1)PLAAK	K02327	2	-0.078872	3
osa03420 Nucleotide excision repair	0.465869	1.18	HORVU6Hr1G014490.9	280	S	General transcription factor IIH subunit 3	1	4.53321e-05	137.58	VS(1)MPDLNSLPDQR	K03143	2	1.6273	15
osa03450 Non-homologous end-joining	0.142193	2.24	HORVU2Hr1G100740.27	990	S	DNA ligase IV	0.825319	4.09214e-11	196.42	LSAAGETT(0.07)S(0.104)S(0.825)PK	K10777	2	2.2709	1
osa03450 Non-homologous end-joining	0.142193	2.24	HORVU2Hr1G100740.27	988	T	DNA ligase IV	0.849352	0.000174032	168.43	LSAAGET(0.011)T(0.849)S(0.016)S(0.124)PK	K10777	2	0.59112	4
osa03450 Non-homologous end-joining	0.142193	2.24	HORVU2Hr1G100740.27	928	S	DNA ligase IV	0.974519	0.000819059	54.747	IDY(0.027)RES(0.975)DES(0.991)GPGET(0.008)GEEDQK	K10777	2	2.5691	2
osa03450 Non-homologous end-joining	0.142193	2.24	HORVU2Hr1G100740.27	931	S	DNA ligase IV	0.99114	0.000819059	54.747	IDY(0.027)RES(0.975)DES(0.991)GPGET(0.008)GEEDQK	K10777	2	2.5691	2
osa03450 Non-homologous end-joining	0.142193	2.24	HORVU2Hr1G100740.27	955	S	DNA ligase IV	0.999859	0.000121366	41.261	MEEDS(1)LDEDQGPPAGAQFITLDER	K10777	2	2.1698	1
osa03450 Non-homologous end-joining	0.142193	2.24	HORVU2Hr1G100740.27	895	S	DNA ligase IV	1	0.000762645	68.127	MEEDNS(1)DKDQRPPR	K10777	3	0.33107	3
osa03450 Non-homologous end-joining	0.142193	2.24	HORVU2Hr1G116540.19	676	S	Double-strand break repair protein MRE11	0.906294	0.00256315	50.519	ADTGSMPS(0.03)MVMS(0.063)KDDDS(0.906)DEDDKPK	K10865	3	3.1056	5
osa03450 Non-homologous end-joining	0.142193	2.24	HORVU2Hr1G116540.19	540	S	Double-strand break repair protein MRE11	0.999863	0	408.3	SVAAESSLNTFS(1)DDEDTR	K10865	2	5.2075	23
osa03450 Non-homologous end-joining	0.142193	2.24	HORVU5Hr1G012090.6	13	S	ATP-dependent DNA helicase 2 subunit KU70	1	3.683e-131	276.15	MDLDPEGIFRDDS(1)DEDDDNLHER	K10884	3	2.9799	43
osa04016 MAPK signaling pathway - plant	0.00615176	1.52	HORVU3Hr1G055910.5	366	T	WRKY DNA-binding protein 27	0.751782	0.000931865	72.075	STPAEDHVT(0.005)T(0.016)T(0.039)T(0.752)T(0.055)S(0.133)PK	K13425	2	3.2469	1
osa04016 MAPK signaling pathway - plant	0.00615176	1.52	HORVU3Hr1G055910.5	367	T	WRKY DNA-binding protein 27	0.788019	1.62326e-14	155.61	STPAEDHVTTT(0.001)T(0.015)T(0.788)S(0.196)PK	K13425	2	3.7353	2
osa04016 MAPK signaling pathway - plant	0.00615176	1.52	HORVU3Hr1G055910.5	368	S	WRKY DNA-binding protein 27	0.993531	2.39606e-34	179.9	STPAEDHVTTTTT(0.006)S(0.994)PK	K13425	2	3.3432	9
osa04016 MAPK signaling pathway - plant	0.00615176	1.52	HORVU4Hr1G001850.2	462	S	Protein kinase superfamily protein	0.759669	0.00236995	67.548	EILPLMT(0.152)PS(0.76)NLT(0.088)ADK	K14510	2	4.2461	2
osa04016 MAPK signaling pathway - plant	0.00615176	1.52	HORVU4Hr1G001850.2	465	T	Protein kinase superfamily protein	0.955022	0.000218295	100.98	EILPLMT(0.002)PS(0.043)NLT(0.955)ADK	K14510	2	4.5738	8
osa04016 MAPK signaling pathway - plant	0.00615176	1.52	HORVU4Hr1G001850.2	661	S	Protein kinase superfamily protein	1	2.6005e-159	282.32	S(1)LAGTPEWMAPEVLR	K14510	2	4.7799	26
osa04016 MAPK signaling pathway - plant	0.00615176	1.52	HORVU4Hr1G081670.1	836	S	respiratory burst oxidase homologue D	0.770757	2.02046e-14	127.62	LEGDVESGNPGDAS(0.044)T(0.044)S(0.771)T(0.103)S(0.038)FR	K13447	2	3.9493	2
osa04016 MAPK signaling pathway - plant	0.00615176	1.52	HORVU4Hr1G081670.1	104	S	respiratory burst oxidase homologue D	0.865919	0.00645989	64.266	FAES(0.866)VS(0.132)APLT(0.002)APHGAPR	K13447	3	-1.711	3
osa04016 MAPK signaling pathway - plant	0.00615176	1.52	HORVU4Hr1G081670.1	398	S	respiratory burst oxidase homologue D	0.999933	9.20781e-21	142.07	NLSQMLS(1)QHLRPTAEPNPLR	K13447	3	2.0998	13
osa04016 MAPK signaling pathway - plant	0.00615176	1.52	HORVU4Hr1G081670.1	394	S	respiratory burst oxidase homologue D	0.999984	0.00229115	48.928	NLS(1)QMLS(0.994)QHLRPT(0.006)AEPNPLR	K13447	3	0.48305	3
osa04016 MAPK signaling pathway - plant	0.00615176	1.52	HORVU4Hr1G081670.1	106	S	respiratory burst oxidase homologue D	1	0	347.98	FAESVS(1)APLTAPHGAPR	K13447	2	4.1467	17
osa04016 MAPK signaling pathway - plant	0.00615176	1.52	HORVU3Hr1G031380.1	218	S	Abscisic acid receptor PYR1	0.790884	5.14468e-06	142.51	LAAIATT(0.003)T(0.02)S(0.791)S(0.186)PPPLDGQS	K14496	2	4.2061	2
osa04016 MAPK signaling pathway - plant	0.00615176	1.52	HORVU3Hr1G031380.1	219	S	Abscisic acid receptor PYR1	0.958769	7.3046e-13	165.09	LAAIATTT(0.001)S(0.04)S(0.959)PPPLDGQS	K14496	2	4.3352	8
osa04016 MAPK signaling pathway - plant	0.00615176	1.52	HORVU4Hr1G055220.1	134	S	Abscisic acid receptor PYR1	0.796575	7.81854e-05	100.56	EVHVVSGLPAAS(0.203)S(0.797)R	K14496	2	0.67822	3
osa04016 MAPK signaling pathway - plant	0.00615176	1.52	HORVU3Hr1G085930.3	76	S	Protein phosphatase 2C family protein	0.815224	0.00252162	45.459	T(0.184)VS(0.815)GPCPDAASASENTER	K14497	2	4.8045	3
osa04016 MAPK signaling pathway - plant	0.00615176	1.52	HORVU5Hr1G024550.3	640	S	respiratory burst oxidase homologue D	0.835307	0.00613712	55.094	AIFSQICRPPS(0.835)AGQS(0.164)GLLR	K13447	3	-7.1169	1
osa04016 MAPK signaling pathway - plant	0.00615176	1.52	HORVU5Hr1G024550.3	644	S	respiratory burst oxidase homologue D	0.997187	5.37412e-06	93.626	AIFSQICRPPS(0.003)AGQS(0.997)GLLR	K13447	3	0.53036	6
osa04016 MAPK signaling pathway - plant	0.00615176	1.52	HORVU4Hr1G006260.5	189	S	Ethylene receptor	0.838946	1.5609e-14	209.84	S(0.161)GS(0.839)NLQLSHTLR	K14509	2	1.6578	4
osa04016 MAPK signaling pathway - plant	0.00615176	1.52	HORVU4Hr1G006260.5	187	S	Ethylene receptor	0.988887	2.42925e-09	176	S(0.989)GS(0.011)NLQLSHTLR	K14509	2	2.4996	11
osa04016 MAPK signaling pathway - plant	0.00615176	1.52	HORVU1Hr1G050560.1	586	S	Transcription factor MYC2	0.844404	0.0265544	54.261	PAAPS(0.003)S(0.152)S(0.844)GMHDNGAR	K13422	2	4.8847	1
osa04016 MAPK signaling pathway - plant	0.00615176	1.52	HORVU1Hr1G050560.1	462	S	Transcription factor MYC2	0.985843	0.00904557	41.188	PS(0.007)T(0.007)GT(0.009)GAPAKS(0.986)ES(0.992)DHS(0.98)DLEAS(0.02)VR	K13422	2	3.2649	1
osa04016 MAPK signaling pathway - plant	0.00615176	1.52	HORVU1Hr1G050560.1	464	S	Transcription factor MYC2	0.997328	0.000203997	120.37	S(0.003)ES(0.997)DHS(1)DLEASVR	K13422	2	3.7488	14
osa04016 MAPK signaling pathway - plant	0.00615176	1.52	HORVU1Hr1G050560.1	380	S	Transcription factor MYC2	0.999791	2.36762e-39	137.74	RNPS(1)PAPPAATASLTTAPGSLFSQHTATVTAPSNDAK	K13422	4	3.5241	16
osa04016 MAPK signaling pathway - plant	0.00615176	1.52	HORVU1Hr1G050560.1	467	S	Transcription factor MYC2	0.999998	0.000203997	120.37	S(0.015)ES(0.985)DHS(1)DLEASVR	K13422	2	3.3517	14
osa04016 MAPK signaling pathway - plant	0.00615176	1.52	HORVU4Hr1G086500.9	28	S	respiratory burst oxidase homolog B	0.846509	5.68363e-20	125.13	ADIEAGKPATESDTATLIPNS(0.01)GS(0.059)LEGS(0.847)S(0.084)R	K13447	3	6.2828	9
osa04016 MAPK signaling pathway - plant	0.00615176	1.52	HORVU4Hr1G086500.9	81	S	respiratory burst oxidase homolog B	0.997581	0.000639687	138	SKS(0.998)T(0.002)AAVALK	K13447	2	2.4211	15
osa04016 MAPK signaling pathway - plant	0.00615176	1.52	HORVU4Hr1G086500.9	622	S	respiratory burst oxidase homolog B	0.999994	2.09213e-60	208.87	TVFSEACRPPTEGES(1)GLLR	K13447	2	4.224	26
osa04016 MAPK signaling pathway - plant	0.00615176	1.52	HORVU2Hr1G104030.4	790	S	Receptor-like protein kinase 2	0.855813	3.39177e-05	104.76	S(0.042)DGS(0.856)S(0.103)HLSETFVVPELR	K13420	2	3.4136	4
osa04016 MAPK signaling pathway - plant	0.00615176	1.52	HORVU1Hr1G072140.1	90	S	respiratory burst oxidase homologue D	0.861758	0.0101471	59.731	LLAS(0.005)S(0.133)S(0.862)GHGALK	K13447	2	2.8275	3
osa04016 MAPK signaling pathway - plant	0.00615176	1.52	HORVU5Hr1G050330.2	634	S	Ethylene-insensitive protein 2	0.864322	4.44613e-05	127.62	KYHS(0.136)S(0.864)PDISALIAANR	K14513	3	-1.903	4
osa04016 MAPK signaling pathway - plant	0.00615176	1.52	HORVU5Hr1G050330.2	363	S	Ethylene-insensitive protein 2	0.873507	0.00226254	61.503	APSYPDGPPS(0.038)LT(0.089)FS(0.874)R	K14513	2	2.224	2
osa04016 MAPK signaling pathway - plant	0.00615176	1.52	HORVU5Hr1G050330.2	376	S	Ethylene-insensitive protein 2	0.874763	3.21217e-93	247.34	GSDVGSGS(0.113)LS(0.875)T(0.011)QS(0.001)GLGR	K14513	2	0.83685	4
osa04016 MAPK signaling pathway - plant	0.00615176	1.52	HORVU5Hr1G050330.2	379	S	Ethylene-insensitive protein 2	0.907649	0.00863717	67.661	GSDVGSGSLS(0.016)T(0.076)QS(0.908)GLGR	K14513	2	0.76551	2
osa04016 MAPK signaling pathway - plant	0.00615176	1.52	HORVU5Hr1G050330.2	624	S	Ethylene-insensitive protein 2	0.952846	5.8314e-20	96.492	FNATVERPYYDSTSVDES(0.001)ES(0.017)VGS(0.953)PGY(0.013)S(0.016)K	K14513	3	6.307	5
osa04016 MAPK signaling pathway - plant	0.00615176	1.52	HORVU5Hr1G050330.2	374	S	Ethylene-insensitive protein 2	0.957496	4.97337e-54	232.34	GSDVGSGS(0.957)LS(0.038)T(0.004)QSGLGR	K14513	2	0.38507	2
osa04016 MAPK signaling pathway - plant	0.00615176	1.52	HORVU5Hr1G050330.2	269	T	Ethylene-insensitive protein 2	0.973429	2.6668e-236	229.05	SALEHTESSDTTVESDPDSQQSTAY(0.001)T(0.003)AS(0.022)T(0.973)PK	K14513	3	5.0499	13
osa04016 MAPK signaling pathway - plant	0.00615176	1.52	HORVU5Hr1G050330.2	462	S	Ethylene-insensitive protein 2	0.989219	0	297.96	ASATSLNSWDS(0.989)MS(0.011)R	K14513	2	3.7974	17
osa04016 MAPK signaling pathway - plant	0.00615176	1.52	HORVU5Hr1G050330.2	195	S	Ethylene-insensitive protein 2	0.996407	2.12253e-18	139.27	SASNEAET(0.001)PEFS(0.996)MHS(0.002)QR	K14513	2	3.8108	15
osa04016 MAPK signaling pathway - plant	0.00615176	1.52	HORVU5Hr1G050330.2	443	S	Ethylene-insensitive protein 2	0.998235	0.00381905	141.87	TIEAS(0.002)KS(0.998)PLMR	K14513	2	4.4307	7
osa04016 MAPK signaling pathway - plant	0.00615176	1.52	HORVU5Hr1G050330.2	596	S	Ethylene-insensitive protein 2	0.998451	0.000845548	89.489	GSLGPNS(0.002)PQS(0.998)PAMNR	K14513	2	-29.889	3
osa04016 MAPK signaling pathway - plant	0.00615176	1.52	HORVU5Hr1G050330.2	633	S	Ethylene-insensitive protein 2	0.99881	1.731e-21	162	YHS(0.999)S(0.001)PDISALIAANR	K14513	2	2.6045	24
osa04016 MAPK signaling pathway - plant	0.00615176	1.52	HORVU5Hr1G050330.2	255	S	Ethylene-insensitive protein 2	0.999186	4.058e-124	154.78	SALEHTESSDTTVES(0.999)DPDS(0.001)QQSTAYTASTPK	K14513	3	5.4868	6
osa04016 MAPK signaling pathway - plant	0.00615176	1.52	HORVU5Hr1G050330.2	359	S	Ethylene-insensitive protein 2	0.9998	9.8571e-159	288.39	APSYPDGPPS(1)LTFSR	K14513	2	3.6441	17
osa04016 MAPK signaling pathway - plant	0.00615176	1.52	HORVU5Hr1G050330.2	372	S	Ethylene-insensitive protein 2	0.999872	2.50672e-18	146.37	GSDVGS(1)GSLSTQSGLGR	K14513	2	4.8463	10
osa04016 MAPK signaling pathway - plant	0.00615176	1.52	HORVU5Hr1G050330.2	593	S	Ethylene-insensitive protein 2	0.999995	1.03698e-13	153.26	GSLGPNS(1)PQSPAMNR	K14513	2	1.1068	7
osa04016 MAPK signaling pathway - plant	0.00615176	1.52	HORVU5Hr1G050330.2	368	S	Ethylene-insensitive protein 2	1	3.95585e-82	251.11	GKGS(1)DVGSGSLSTQSGLGR	K14513	2	3.8684	15
osa04016 MAPK signaling pathway - plant	0.00615176	1.52	HORVU0Hr1G011570.1	23	S	Protein kinase superfamily protein	0.897051	0.0173088	65.156	S(0.897)IGS(0.103)GNFGVAR	K14498	2	0.09694	2
osa04016 MAPK signaling pathway - plant	0.00615176	1.52	HORVU2Hr1G096350.1	398	S	Protein kinase superfamily protein	0.902242	0.00873458	71.896	TENPPS(0.902)PGS(0.098)R	K20717	2	2.3351	3
osa04016 MAPK signaling pathway - plant	0.00615176	1.52	HORVU2Hr1G096350.1	345	S	Protein kinase superfamily protein	0.954296	0.00344565	95.345	S(0.001)GGMAPES(0.954)PT(0.045)GR	K20717	2	1.6569	5
osa04016 MAPK signaling pathway - plant	0.00615176	1.52	HORVU2Hr1G096350.1	210	S	Protein kinase superfamily protein	0.976456	6.18557e-43	226.75	TANQFLSNHTLST(0.023)S(0.976)PR	K20717	2	3.6834	15
osa04016 MAPK signaling pathway - plant	0.00615176	1.52	HORVU2Hr1G096350.1	101	S	Protein kinase superfamily protein	0.995042	2.38517e-32	212.5	T(0.005)AS(0.995)DVTESRPILEK	K20717	2	2.8569	4
osa04016 MAPK signaling pathway - plant	0.00615176	1.52	HORVU2Hr1G096350.1	332	S	Protein kinase superfamily protein	0.999997	2.24676e-64	254.47	VHS(0.291)GS(0.709)VS(1)PLHPR	K20717	2	2.7598	22
osa04016 MAPK signaling pathway - plant	0.00615176	1.52	HORVU2Hr1G096350.1	328	S	Protein kinase superfamily protein	1	2.24676e-64	254.47	VHS(1)GSVS(1)PLHPR	K20717	2	3.9317	19
osa04016 MAPK signaling pathway - plant	0.00615176	1.52	HORVU2Hr1G075470.2	158	S	Protein kinase superfamily protein	0.924687	1.5644e-144	292.56	S(0.925)T(0.075)VGTPAYIAPEVLSR	K14498	2	4.5018	14
osa04016 MAPK signaling pathway - plant	0.00615176	1.52	HORVU2Hr1G075470.2	154	S	Protein kinase superfamily protein	0.926162	4.18975e-07	68.07	S(0.018)S(0.018)LLHS(0.926)KPKS(0.494)T(0.494)VGT(0.049)PAYIAPEVLSR	K14498	3	4.5304	9
osa04016 MAPK signaling pathway - plant	0.00615176	1.52	HORVU2Hr1G075470.2	159	T	Protein kinase superfamily protein	0.970948	3.2004e-125	288.22	S(0.029)T(0.971)VGTPAYIAPEVLSR	K14498	2	3.326	12
osa04016 MAPK signaling pathway - plant	0.00615176	1.52	HORVU2Hr1G075470.2	134	S	Protein kinase superfamily protein	0.999825	0.00254814	61.503	LENTLLDGS(1)PAPR	K14498	2	1.9149	3
osa04016 MAPK signaling pathway - plant	0.00615176	1.52	HORVU2Hr1G110230.24	158	S	Protein kinase superfamily protein	0.924687	1.5644e-144	292.56	S(0.925)T(0.075)VGTPAYIAPEVLSR	K14498	2	4.5018	9
osa04016 MAPK signaling pathway - plant	0.00615176	1.52	HORVU2Hr1G110230.24	159	T	Protein kinase superfamily protein	0.970948	3.2004e-125	288.22	S(0.029)T(0.971)VGTPAYIAPEVLSR	K14498	2	3.326	11
osa04016 MAPK signaling pathway - plant	0.00615176	1.52	HORVU2Hr1G110230.24	154	S	Protein kinase superfamily protein	1	0.000110218	148.76	SSVLHS(1)QPK	K14498	2	-1.0618	34
osa04016 MAPK signaling pathway - plant	0.00615176	1.52	HORVU7Hr1G085250.2	19	S	exoribonuclease 4	0.92614	6.97592e-29	148.31	Y(0.033)PQT(0.041)VS(0.926)DAEEEEPVELEPGAFVPVDPR	K20553	3	2.986	13
osa04016 MAPK signaling pathway - plant	0.00615176	1.52	HORVU7Hr1G095810.7	251	Y	mitogen-activated protein kinase 16	0.937063	3.34901e-05	78.673	VSFNDAPS(0.001)AIFWT(0.976)DY(0.937)VAT(0.086)R	K20538	2	6.3555	8
osa04016 MAPK signaling pathway - plant	0.00615176	1.52	HORVU7Hr1G095810.7	249	T	mitogen-activated protein kinase 16	0.975807	0.00170112	48.363	VSFNDAPS(0.001)AIFWT(0.976)DY(0.937)VAT(0.086)R	K20538	2	6.3555	3
osa04016 MAPK signaling pathway - plant	0.00615176	1.52	HORVU7Hr1G095810.7	67	S	mitogen-activated protein kinase 16	1	0.0216972	54.27	MPLPVES(1)HKK	K20538	2	-0.42597	2
osa04016 MAPK signaling pathway - plant	0.00615176	1.52	HORVU7Hr1G095810.7	459	S	mitogen-activated protein kinase 16	1	0.000718006	151.52	QFAHLEEHYS(1)K	K20538	2	3.8643	8
osa04016 MAPK signaling pathway - plant	0.00615176	1.52	HORVU6Hr1G079810.1	59	S	protein kinase family protein	0.940098	0.00173879	101.43	GGGPGYGS(0.002)QT(0.058)S(0.94)FR	K13414	2	4.0422	4
osa04016 MAPK signaling pathway - plant	0.00615176	1.52	HORVU4Hr1G057200.4	196	Y	mitogen-activated protein kinase 3	0.966357	0.000103625	93.772	PSSESDMMT(0.008)EY(0.966)VVT(0.026)R	K20536	2	5.026	2
osa04016 MAPK signaling pathway - plant	0.00615176	1.52	HORVU5Hr1G039860.1	106	S	Transcription factor VIP1	0.971148	3.07835e-34	155.82	S(0.029)GS(0.971)MDGVNSPFEGESALSGGPLDYAK	K20557	2	2.4964	15
osa04016 MAPK signaling pathway - plant	0.00615176	1.52	HORVU5Hr1G039860.1	14	S	Transcription factor VIP1	1	6.17589e-20	208.6	AHS(1)ETFLR	K20557	2	0.22505	30
osa04016 MAPK signaling pathway - plant	0.00615176	1.52	HORVU6Hr1G091700.4	645	S	Ethylene receptor 3	0.981453	2.80495e-10	118.64	FQLQPPAPLMSS(0.001)S(0.003)T(0.003)S(0.011)GGS(0.981)FER	K14509	2	2.5015	6
osa04016 MAPK signaling pathway - plant	0.00615176	1.52	HORVU6Hr1G091700.4	652	S	Ethylene receptor 3	0.999992	6.22682e-06	160.07	QYAS(1)PSFQLTGLK	K14509	2	2.3778	10
osa04016 MAPK signaling pathway - plant	0.00615176	1.52	HORVU4Hr1G001840.2	676	S	Pre-mRNA cleavage complex 2 protein Pcf11	0.986204	5.74489e-13	180.11	ES(0.013)S(0.986)PS(0.001)SSEHDIYASR	K14510	2	3.2801	8
osa04016 MAPK signaling pathway - plant	0.00615176	1.52	HORVU4Hr1G001840.2	325	S	Pre-mRNA cleavage complex 2 protein Pcf11	0.998738	0.000126063	100.36	ADS(0.999)PS(0.001)QRPSHSIHVNPK	K14510	3	1.7664	7
osa04016 MAPK signaling pathway - plant	0.00615176	1.52	HORVU6Hr1G064150.10	479	S	Protein kinase superfamily protein	0.994551	0.0038873	62.454	FSST(0.005)NS(0.995)GIHIR	K20717	2	4.5839	1
osa04016 MAPK signaling pathway - plant	0.00615176	1.52	HORVU4Hr1G006660.1	651	S	protein kinase family protein	0.996625	0.0103777	55.604	AS(0.997)FDS(0.003)LSPPINRP	K13414	2	3.8274	1
osa04016 MAPK signaling pathway - plant	0.00615176	1.52	HORVU0Hr1G004060.1	181	S	VQ motif family protein	0.997211	0.00045796	130.65	NLLATPT(0.003)VPS(0.997)PR	K20725	2	0.62436	6
osa04016 MAPK signaling pathway - plant	0.00615176	1.52	HORVU7Hr1G097740.1	193	Y	mitogen-activated protein kinase 1	0.997303	0.00940004	83.438	GQFMT(0.002)EY(0.997)VVT(0.001)R	K20535	2	3.4074	13
osa04016 MAPK signaling pathway - plant	0.00615176	1.52	HORVU5Hr1G078630.1	54	S	respiratory burst oxidase homologue D	0.997962	0.000379011	86.243	FADS(0.002)VS(0.998)APLR	K13447	2	-1.4769	12
osa04016 MAPK signaling pathway - plant	0.00615176	1.52	HORVU5Hr1G078630.1	343	S	respiratory burst oxidase homologue D	0.999961	9.52834e-06	79.895	NLS(1)QMLSQHLKPTTEPNPLR	K13447	3	0.40745	5
osa04016 MAPK signaling pathway - plant	0.00615176	1.52	HORVU5Hr1G078630.1	347	S	respiratory burst oxidase homologue D	1	1.2646e-96	309.21	NLSQMLS(1)QHLKPTTEPNPLR	K13447	3	1.6495	15
osa04016 MAPK signaling pathway - plant	0.00615176	1.52	HORVU7Hr1G021350.1	47	T	Protein kinase superfamily protein	0.998846	0.00520064	85.821	FLTQS(0.001)GT(0.999)FK	K20603	2	2.7406	5
osa04016 MAPK signaling pathway - plant	0.00615176	1.52	HORVU5Hr1G000590.2	227	S	Ethylene receptor 1	0.999736	5.2707e-223	338.89	S(1)GSSLQLTHTLR	K14509	2	3.4976	18
osa04016 MAPK signaling pathway - plant	0.00615176	1.52	HORVU5Hr1G000590.2	660	S	Ethylene receptor 1	1	0.00999246	123.5	GLS(1)NLKPR	K14509	2	-1.8706	6
osa04016 MAPK signaling pathway - plant	0.00615176	1.52	HORVU1Hr1G070250.2	294	S	WRKY DNA-binding protein 33	0.999886	0.00726277	46.823	LAGAVS(1)GGEDQFDSEEPDSK	K13424	2	4.08	1
osa04016 MAPK signaling pathway - plant	0.00615176	1.52	HORVU6Hr1G033380.2	14	S	Copper-transporting ATPase 1	0.999962	0.00217256	48.476	NGQS(1)HLKEPLLHAGDGASPAAAR	K17686	4	0.78351	3
osa04016 MAPK signaling pathway - plant	0.00615176	1.52	HORVU6Hr1G033380.2	28	S	Copper-transporting ATPase 1	1	6.26915e-66	254.55	EPLLHAGDGAS(1)PAAAR	K17686	2	0.48613	13
osa04016 MAPK signaling pathway - plant	0.00615176	1.52	HORVU6Hr1G033380.2	984	S	Copper-transporting ATPase 1	1	2.74478e-12	136.47	KPLHVEEAPVPAGPGDGGS(1)NLV	K17686	2	1.4958	16
osa04016 MAPK signaling pathway - plant	0.00615176	1.52	HORVU4Hr1G049720.1	157	S	mitogen-activated protein kinase kinase kinase 3	0.999978	0.00541268	73.305	YDIS(1)PEQSSHQSR	K20606	2	4.6611	4
osa04016 MAPK signaling pathway - plant	0.00615176	1.52	HORVU1Hr1G055440.1	120	S	Nucleoside diphosphate kinase family protein	0.999993	8.6752e-53	252.87	NVIHGSDS(1)VENAR	K00940	2	3.9485	14
osa04016 MAPK signaling pathway - plant	0.00615176	1.52	HORVU1Hr1G055440.1	118	S	Nucleoside diphosphate kinase family protein	0.999999	4.28668e-80	273.94	NVIHGS(1)DSVENAR	K00940	2	-66.845	13
osa04016 MAPK signaling pathway - plant	0.00615176	1.52	HORVU1Hr1G055440.1	92	T	Nucleoside diphosphate kinase family protein	1	6.14536e-05	116.28	IIGAT(1)NPLASEPGTIR	K00940	2	6.0859	14
osa04016 MAPK signaling pathway - plant	0.00615176	1.52	HORVU7Hr1G023760.3	194	T	mitogen-activated protein kinase 3	0.999996	1.17686e-58	207	TTSETDFMT(1)EY(1)VVTR	K14512	2	7.232	26
osa04016 MAPK signaling pathway - plant	0.00615176	1.52	HORVU7Hr1G023760.3	196	Y	mitogen-activated protein kinase 3	0.999998	1.0828e-205	286.01	TTSETDFMTEY(1)VVTR	K14512	2	5.684	31
osa04016 MAPK signaling pathway - plant	0.00615176	1.52	HORVU4Hr1G052210.3	80	T	calmodulin 5	0.999999	7.8094e-102	289.75	MKDT(1)DSEEELK	K02183	2	3.638	39
osa04016 MAPK signaling pathway - plant	0.00615176	1.52	HORVU4Hr1G052210.3	82	S	calmodulin 5	0.999999	2.10518e-50	242.43	MKDTDS(1)EEELKEAFR	K02183	3	1.1068	58
osa04016 MAPK signaling pathway - plant	0.00615176	1.52	HORVU4Hr1G052210.3	102	S	calmodulin 5	1	7.70662e-05	97.551	VFDKDQNGFIS(1)AAELR	K02183	2	3.7601	20
osa04016 MAPK signaling pathway - plant	0.00615176	1.52	HORVU4Hr1G052210.3	111	T	calmodulin 5	1	0.0272903	65.879	HVMT(1)NLGEK	K02183	2	2.9243	2
osa04016 MAPK signaling pathway - plant	0.00615176	1.52	HORVU1Hr1G081950.7	120	S	respiratory burst oxidase protein F	1	0.0057293	88.24	LLQFS(1)QELK	K13447	2	0.56975	1
osa04016 MAPK signaling pathway - plant	0.00615176	1.52	HORVU1Hr1G095400.1	62	S	Pleckstrin homology (PH) domain-containing protein	1	0.00378192	77.431	GASSLLQLLS(1)IPR	K00940	2	-2.4713	3
osa04016 MAPK signaling pathway - plant	0.00615176	1.52	HORVU7Hr1G088140.2	192	S	Abscisic acid receptor PYR1	1	8.69089e-37	200.13	LASVAEESGAAPGS(1)R	K14496	2	3.3308	13
osa04070 Phosphatidylinositol signaling system	0.000255356	2.21	HORVU1Hr1G001760.3	8	S	Phosphatidate cytidylyltransferase family protein	0.752722	0.00194873	81.409	EAS(0.003)S(0.085)S(0.753)S(0.159)DVS(0.001)ASHVGR	K00981	2	5.1637	2
osa04070 Phosphatidylinositol signaling system	0.000255356	2.21	HORVU7Hr1G041920.2	571	S	phosphatidylinositol-4-phosphate 5-kinase family protein	0.759655	0.000819345	105.79	HMNGGDIS(0.001)S(0.052)S(0.052)T(0.136)S(0.76)R	K00921	2	3.2941	3
osa04070 Phosphatidylinositol signaling system	0.000255356	2.21	HORVU7Hr1G041920.2	1132	S	phosphatidylinositol-4-phosphate 5-kinase family protein	0.908307	0.0167175	81.48	S(0.006)ES(0.908)S(0.086)PSNLSDR	K00921	2	44.935	2
osa04070 Phosphatidylinositol signaling system	0.000255356	2.21	HORVU7Hr1G041920.2	1218	S	phosphatidylinositol-4-phosphate 5-kinase family protein	0.985637	0.0293066	55.754	GLS(0.986)PT(0.014)FTNK	K00921	2	-2.7033	2
osa04070 Phosphatidylinositol signaling system	0.000255356	2.21	HORVU7Hr1G041920.2	1177	S	phosphatidylinositol-4-phosphate 5-kinase family protein	1	9.85013e-78	236.75	IKS(1)FDSGINFR	K00921	2	3.276	15
osa04070 Phosphatidylinositol signaling system	0.000255356	2.21	HORVU5Hr1G031300.2	56	S	Phosphatidylinositol 3,4,5-trisphosphate 3-phosphatase and dual-specificity protein phosphatase PTEN	0.766911	1.08684e-47	176.24	APANDSATQVASPNPVAPS(0.132)S(0.767)PS(0.079)APT(0.014)S(0.006)AT(0.001)T(0.001)QDAAGR	K01110	3	5.1417	8
osa04070 Phosphatidylinositol signaling system	0.000255356	2.21	HORVU5Hr1G031300.2	593	S	Phosphatidylinositol 3,4,5-trisphosphate 3-phosphatase and dual-specificity protein phosphatase PTEN	0.843373	0.00135963	66.002	IT(0.157)IS(0.843)GDQGIATAPDGISLK	K01110	2	3.1241	1
osa04070 Phosphatidylinositol signaling system	0.000255356	2.21	HORVU5Hr1G031300.2	81	S	Phosphatidylinositol 3,4,5-trisphosphate 3-phosphatase and dual-specificity protein phosphatase PTEN	0.884622	1.75747e-18	135.89	ETPSSMFS(0.012)T(0.083)S(0.885)GLS(0.015)S(0.006)WAK	K01110	2	5.8496	8
osa04070 Phosphatidylinositol signaling system	0.000255356	2.21	HORVU5Hr1G031300.2	80	T	Phosphatidylinositol 3,4,5-trisphosphate 3-phosphatase and dual-specificity protein phosphatase PTEN	0.96354	2.6579e-12	157.7	ETPSSMFS(0.018)T(0.964)S(0.013)GLS(0.005)S(0.002)WAK	K01110	2	5.3416	3
osa04070 Phosphatidylinositol signaling system	0.000255356	2.21	HORVU5Hr1G031300.2	653	S	Phosphatidylinositol 3,4,5-trisphosphate 3-phosphatase and dual-specificity protein phosphatase PTEN	0.987422	7.7707e-06	105.79	AIAADASVFSFGDEDDY(0.013)ES(0.987)E	K01110	2	3.1113	6
osa04070 Phosphatidylinositol signaling system	0.000255356	2.21	HORVU5Hr1G031300.2	135	T	Phosphatidylinositol 3,4,5-trisphosphate 3-phosphatase and dual-specificity protein phosphatase PTEN	0.994323	2.19607e-53	201.25	DPQQDETAEGST(0.005)T(0.994)PTTAQAGVFGSLTR	K01110	3	5.1836	23
osa04070 Phosphatidylinositol signaling system	0.000255356	2.21	HORVU5Hr1G031300.2	101	S	Phosphatidylinositol 3,4,5-trisphosphate 3-phosphatase and dual-specificity protein phosphatase PTEN	0.997991	1.30172e-97	274.89	IPQPSSGQES(0.998)PT(0.002)GK	K01110	2	2.7517	15
osa04070 Phosphatidylinositol signaling system	0.000255356	2.21	HORVU5Hr1G031300.2	541	S	Phosphatidylinositol 3,4,5-trisphosphate 3-phosphatase and dual-specificity protein phosphatase PTEN	1	0	342.23	ETGSDDKDDVFS(1)DNEAEDGSSK	K01110	3	2.1355	33
osa04070 Phosphatidylinositol signaling system	0.000255356	2.21	HORVU7Hr1G069660.4	1278	S	phosphatidylinositol-4-phosphate 5-kinase family protein	0.808999	0.00612972	63.301	VS(0.809)S(0.191)EGQFR	K00921	2	-0.55464	3
osa04070 Phosphatidylinositol signaling system	0.000255356	2.21	HORVU7Hr1G069660.4	1098	S	phosphatidylinositol-4-phosphate 5-kinase family protein	0.964241	0.00207094	90.376	RPIT(0.036)GS(0.964)FDGNMK	K00921	2	0.75291	3
osa04070 Phosphatidylinositol signaling system	0.000255356	2.21	HORVU7Hr1G069660.4	1279	S	phosphatidylinositol-4-phosphate 5-kinase family protein	0.97733	0.0184963	65.404	VS(0.023)S(0.977)EGQFR	K00921	2	-1.515	2
osa04070 Phosphatidylinositol signaling system	0.000255356	2.21	HORVU7Hr1G069660.4	868	S	phosphatidylinositol-4-phosphate 5-kinase family protein	0.988684	0.00356664	43.767	RDEIPAS(0.989)PADNQS(0.011)ILVSLSSR	K00921	3	-3.0612	1
osa04070 Phosphatidylinositol signaling system	0.000255356	2.21	HORVU7Hr1G069660.4	1258	S	phosphatidylinositol-4-phosphate 5-kinase family protein	0.999999	3.21507e-06	90.206	LNHANS(1)VNVNDHLDHQGSIIGVR	K00921	4	1.5968	8
osa04070 Phosphatidylinositol signaling system	0.000255356	2.21	HORVU7Hr1G069660.4	218	S	phosphatidylinositol-4-phosphate 5-kinase family protein	1	0.0012352	89.382	S(1)DDEDDDYTIFR	K00921	2	2.5544	6
osa04070 Phosphatidylinositol signaling system	0.000255356	2.21	HORVU6Hr1G093060.3	282	S	Phosphatidylinositol-4-phosphate 5-kinase family protein	0.816698	5.92345e-31	212.69	ILHS(0.019)S(0.817)S(0.164)VDMGNMK	K00889	2	3.144	4
osa04070 Phosphatidylinositol signaling system	0.000255356	2.21	HORVU6Hr1G093060.3	62	S	Phosphatidylinositol-4-phosphate 5-kinase family protein	0.998604	2.05877e-12	132.01	LPS(0.999)GDT(0.001)YSGTLLGSTPEGSGR	K00889	2	4.8982	14
osa04070 Phosphatidylinositol signaling system	0.000255356	2.21	HORVU6Hr1G093060.3	283	S	Phosphatidylinositol-4-phosphate 5-kinase family protein	0.999017	4.0929e-198	309.98	ILHSS(0.001)S(0.999)VDMGNMK	K00889	2	2.9468	23
osa04070 Phosphatidylinositol signaling system	0.000255356	2.21	HORVU6Hr1G093060.3	27	S	Phosphatidylinositol-4-phosphate 5-kinase family protein	0.999906	8.59723e-08	131.67	GAS(1)CNIESEVLATLANGQDPR	K00889	2	4.2192	12
osa04070 Phosphatidylinositol signaling system	0.000255356	2.21	HORVU4Hr1G006200.5	291	S	Phosphatidylinositol-4-phosphate 5-kinase family protein	0.823349	0.000249593	80.049	ISNGT(0.004)T(0.008)PIFVDDS(0.823)GNHS(0.165)PQDPPNK	K00889	3	6.9608	2
osa04070 Phosphatidylinositol signaling system	0.000255356	2.21	HORVU4Hr1G006200.5	295	S	Phosphatidylinositol-4-phosphate 5-kinase family protein	0.951606	1.11203e-05	142.76	ISNGTTPIFVDDS(0.048)GNHS(0.952)PQDPPNK	K00889	3	7.2865	6
osa04070 Phosphatidylinositol signaling system	0.000255356	2.21	HORVU4Hr1G017010.5	860	S	Phosphatidylinositol 4-kinase	0.880498	0.0012037	119.58	RVPS(0.88)T(0.12)IAMEEVK	K19801	2	3.6632	17
osa04070 Phosphatidylinositol signaling system	0.000255356	2.21	HORVU4Hr1G017010.5	163	S	Phosphatidylinositol 4-kinase	0.999734	0.00199521	91.245	PAPLS(1)PIASPR	K19801	2	2.3318	13
osa04070 Phosphatidylinositol signaling system	0.000255356	2.21	HORVU4Hr1G017010.5	11	S	Phosphatidylinositol 4-kinase	1	1.51603e-08	150.44	GLS(1)FGPEESPR	K19801	2	2.022	10
osa04070 Phosphatidylinositol signaling system	0.000255356	2.21	HORVU1Hr1G077420.1	422	S	Inositol-tetrakisphosphate 1-kinase 4	0.906847	4.21669e-09	85.443	KLES(0.074)VPCNGLDHQES(0.907)GLT(0.018)LDS(0.001)TCPVPMV	K00913	3	6.2335	4
osa04070 Phosphatidylinositol signaling system	0.000255356	2.21	HORVU7Hr1G077710.10	597	S	phosphatidylinositol-4-phosphate 5-kinase family protein	0.923754	7.80379e-06	73.948	VEES(0.038)AVS(0.924)S(0.038)ENLDDTEDILK	K00921	2	29.525	7
osa04070 Phosphatidylinositol signaling system	0.000255356	2.21	HORVU7Hr1G077710.10	548	S	phosphatidylinositol-4-phosphate 5-kinase family protein	0.999793	0.0266986	78.157	RLPS(1)PVSGPLR	K00921	2	1.7143	7
osa04070 Phosphatidylinositol signaling system	0.000255356	2.21	HORVU2Hr1G036380.5	1048	S	phosphatidylinositol-4-phosphate 5-kinase family protein	0.978207	1.20667e-36	144.55	TDLLEADTNIGKPTCLLQS(0.022)PGS(0.978)PR	K00921	3	2.8625	13
osa04070 Phosphatidylinositol signaling system	0.000255356	2.21	HORVU2Hr1G036380.5	575	S	phosphatidylinositol-4-phosphate 5-kinase family protein	0.991815	0.000131114	106.11	MFEEIS(0.008)VS(0.992)PR	K00921	2	2.2193	15
osa04070 Phosphatidylinositol signaling system	0.000255356	2.21	HORVU2Hr1G036380.5	1061	S	phosphatidylinositol-4-phosphate 5-kinase family protein	0.999542	7.81854e-05	81.578	EVCFS(1)DDEYSMSGK	K00921	2	6.0134	8
osa04070 Phosphatidylinositol signaling system	0.000255356	2.21	HORVU2Hr1G036380.5	902	Y	phosphatidylinositol-4-phosphate 5-kinase family protein	1	0.0169248	73.262	S(0.128)PQDWT(0.436)KT(0.436)VAVEIY(1)GK	K00921	2	29.417	5
osa04070 Phosphatidylinositol signaling system	0.000255356	2.21	HORVU2Hr1G036380.5	1170	S	phosphatidylinositol-4-phosphate 5-kinase family protein	1	3.56059e-09	201.66	IHS(1)FDSTVASR	K00921	2	1.8697	15
osa04070 Phosphatidylinositol signaling system	0.000255356	2.21	HORVU3Hr1G076320.33	351	S	Inositol hexakisphosphate and diphosphoinositol-pentakisphosphate kinase 1	0.978364	0.00397809	71.299	S(0.022)GRES(0.978)DS(1)DAEVEHAEK	K13024	2	2.5547	5
osa04070 Phosphatidylinositol signaling system	0.000255356	2.21	HORVU3Hr1G076320.33	353	S	Inositol hexakisphosphate and diphosphoinositol-pentakisphosphate kinase 1	0.999842	0.00138399	107.6	S(0.022)GRES(0.978)DS(1)DAEVEHAEK	K13024	2	2.5547	9
osa04070 Phosphatidylinositol signaling system	0.000255356	2.21	HORVU3Hr1G036430.4	113	S	Inositol-phosphate phosphatase	0.979549	0.0048378	42.066	FEIIDKEDHS(0.98)PVT(0.02)IADR	K18649	3	-0.64778	2
osa04070 Phosphatidylinositol signaling system	0.000255356	2.21	HORVU2Hr1G116910.1	227	S	diacylglycerol kinase 5	0.98067	3.63637e-05	79.182	VT(0.019)GS(0.981)DELNVEGYHTFR	K00901	2	3.007	9
osa04070 Phosphatidylinositol signaling system	0.000255356	2.21	HORVU2Hr1G116910.1	468	S	diacylglycerol kinase 5	0.999994	2.3663e-165	185.59	SVEDPTTPSSHGHENDDS(1)DS(1)LEDEDEWK	K00901	3	6.0861	45
osa04070 Phosphatidylinositol signaling system	0.000255356	2.21	HORVU2Hr1G116910.1	470	S	diacylglycerol kinase 5	0.999999	2.3663e-165	185.59	SVEDPTTPSSHGHENDDS(1)DS(1)LEDEDEWK	K00901	3	5.3586	67
osa04070 Phosphatidylinositol signaling system	0.000255356	2.21	HORVU4Hr1G065840.13	8	S	Inositol-tetrakisphosphate 1-kinase 2	0.997637	6.6094e-20	46.636	LHGDVS(0.998)DDEEEGAVMDPALLS(0.002)S(0.001)SSLAGAAAAAASR	K00913	3	4.1018	2
osa04070 Phosphatidylinositol signaling system	0.000255356	2.21	HORVU0Hr1G012510.2	185	S	Phosphoinositide phospholipase C 6	0.998674	0.00505353	135.24	RLS(0.999)LS(0.001)ETQLTK	K05857	2	3.0734	13
osa04070 Phosphatidylinositol signaling system	0.000255356	2.21	HORVU0Hr1G012510.2	375	S	Phosphoinositide phospholipase C 6	1	0.00162867	123.99	VEVQEYDMS(1)EK	K05857	2	3.8007	10
osa04070 Phosphatidylinositol signaling system	0.000255356	2.21	HORVU2Hr1G107760.9	11	S	Phosphatidylinositol-4-phosphate 5-kinase family protein	0.999745	0.00983738	65.421	TAAPAAS(1)NNHLQPR	K00889	2	1.7698	4
osa04070 Phosphatidylinositol signaling system	0.000255356	2.21	HORVU2Hr1G107760.9	278	S	Phosphatidylinositol-4-phosphate 5-kinase family protein	1	0.0151358	113.34	RNS(1)GLGRPPVK	K00889	2	1.5739	2
osa04070 Phosphatidylinositol signaling system	0.000255356	2.21	HORVU4Hr1G004590.4	441	S	Inositol hexakisphosphate and diphosphoinositol-pentakisphosphate kinase	0.999794	4.08068e-28	175.62	SGQESDS(1)DAEDLEHIEK	K13024	2	2.8735	17
osa04070 Phosphatidylinositol signaling system	0.000255356	2.21	HORVU4Hr1G004590.4	439	S	Inositol hexakisphosphate and diphosphoinositol-pentakisphosphate kinase	0.999997	3.42164e-79	209.61	SGQES(1)DSDAEDLEHIEK	K13024	2	5.9842	21
osa04070 Phosphatidylinositol signaling system	0.000255356	2.21	HORVU4Hr1G004590.4	356	S	Inositol hexakisphosphate and diphosphoinositol-pentakisphosphate kinase	1	3.2789e-125	275.19	QGS(1)GIIGTFGQSEELR	K13024	2	4.0542	15
osa04070 Phosphatidylinositol signaling system	0.000255356	2.21	HORVU3Hr1G073040.5	109	S	Phosphatidate cytidylyltransferase family protein	0.999987	1.5514e-133	290.87	DTGSGDVS(1)PSHAGR	K00981	2	3.3455	17
osa04070 Phosphatidylinositol signaling system	0.000255356	2.21	HORVU4Hr1G052210.3	80	T	calmodulin 5	0.999999	7.8094e-102	289.75	MKDT(1)DSEEELK	K02183	2	3.638	39
osa04070 Phosphatidylinositol signaling system	0.000255356	2.21	HORVU4Hr1G052210.3	82	S	calmodulin 5	0.999999	2.10518e-50	242.43	MKDTDS(1)EEELKEAFR	K02183	3	1.1068	58
osa04070 Phosphatidylinositol signaling system	0.000255356	2.21	HORVU4Hr1G052210.3	102	S	calmodulin 5	1	7.70662e-05	97.551	VFDKDQNGFIS(1)AAELR	K02183	2	3.7601	20
osa04070 Phosphatidylinositol signaling system	0.000255356	2.21	HORVU4Hr1G052210.3	111	T	calmodulin 5	1	0.0272903	65.879	HVMT(1)NLGEK	K02183	2	2.9243	2
osa04070 Phosphatidylinositol signaling system	0.000255356	2.21	HORVU5Hr1G060810.2	698	S	phosphatidylinositol-4-phosphate 5-kinase family protein	0.999999	0.000198101	120.65	VHS(1)FDSIFR	K00921	2	0.07294	13
osa04070 Phosphatidylinositol signaling system	0.000255356	2.21	HORVU2Hr1G013730.2	270	S	Phosphoinositide phospholipase C 6	1	2.4814e-41	193.23	QEDDAS(1)EHRDDDEDDDDEDEQK	K05857	3	4.5581	6
osa04070 Phosphatidylinositol signaling system	0.000255356	2.21	HORVU7Hr1G122550.2	215	S	Phosphatidylinositol-4-phosphate 5-kinase family protein	1	0.0138499	106.35	S(1)FERPPVK	K00889	2	1.5732	7
osa04070 Phosphatidylinositol signaling system	0.000255356	2.21	HORVU7Hr1G122550.2	206	S	Phosphatidylinositol-4-phosphate 5-kinase family protein	1	0.00024184	91.1	CSPSSFDINQEPAAAPAS(1)PK	K00889	2	5.6525	6
osa04130 SNARE interactions in vesicular transport	0.00083496	2.51	HORVU3Hr1G112450.1	196	S	Synaptobrevin homolog YKT6	0.762783	1.52009e-15	211.52	S(0.763)S(0.237)DLSAASQMFYK	K08516	2	2.9642	16
osa04130 SNARE interactions in vesicular transport	0.00083496	2.51	HORVU3Hr1G112450.1	197	S	Synaptobrevin homolog YKT6	0.959105	1.52009e-15	211.52	S(0.041)S(0.959)DLSAASQMFYK	K08516	2	4.3901	17
osa04130 SNARE interactions in vesicular transport	0.00083496	2.51	HORVU3Hr1G112450.1	191	S	Synaptobrevin homolog YKT6	1	0.0011547	135.13	LDS(1)LVEK	K08516	2	-4.2405	12
osa04130 SNARE interactions in vesicular transport	0.00083496	2.51	HORVU1Hr1G084160.1	129	T	Syntaxin-71	0.801285	0.000544566	70.598	IQSIPDGS(0.066)S(0.066)S(0.066)AT(0.801)K	K08506	2	2.2057	2
osa04130 SNARE interactions in vesicular transport	0.00083496	2.51	HORVU1Hr1G084160.1	150	S	Syntaxin-71	0.998509	1.14124e-72	244.64	FDS(0.999)T(0.001)SDGNFDDEYFK	K08506	2	4.9954	14
osa04130 SNARE interactions in vesicular transport	0.00083496	2.51	HORVU1Hr1G084160.1	152	S	Syntaxin-71	0.998731	2.0312e-119	280.9	FDST(0.001)S(0.999)DGNFDDEYFK	K08506	2	5.9553	15
osa04130 SNARE interactions in vesicular transport	0.00083496	2.51	HORVU1Hr1G084160.1	200	S	Syntaxin-71	1	1.4067e-172	294.48	NMAS(1)DMNEELDR	K08506	2	6.8425	32
osa04130 SNARE interactions in vesicular transport	0.00083496	2.51	HORVU5Hr1G103620.1	6	S	Syntaxin-121	0.808291	0.0205528	71.896	MNNLFS(0.808)S(0.052)S(0.139)WK	K08486	2	0.53482	1
osa04130 SNARE interactions in vesicular transport	0.00083496	2.51	HORVU5Hr1G103620.1	7	S	Syntaxin-121	0.882939	0.00383366	135.5	MNNLFS(0.013)S(0.883)S(0.104)WKR	K08486	2	3.5879	2
osa04130 SNARE interactions in vesicular transport	0.00083496	2.51	HORVU5Hr1G103620.1	8	S	Syntaxin-121	0.990025	2.19145e-38	240.94	MNNLFSS(0.01)S(0.99)WKR	K08486	2	2.7081	57
osa04130 SNARE interactions in vesicular transport	0.00083496	2.51	HORVU6Hr1G095330.1	16	S	Syntaxin-132	0.81363	6.52712e-64	150.98	RDS(0.814)S(0.129)T(0.057)DLEMGMHHPDASHNLQAFLNK	K08486	4	1.3384	2
osa04130 SNARE interactions in vesicular transport	0.00083496	2.51	HORVU6Hr1G095330.1	6	T	Syntaxin-132	0.991394	1.21446e-40	234.93	MNNLLT(0.991)DS(0.009)FELPR	K08486	2	1.2456	5
osa04130 SNARE interactions in vesicular transport	0.00083496	2.51	HORVU6Hr1G095330.1	8	S	Syntaxin-132	0.999972	5.78895e-66	226.09	MNNLLTDS(1)FELPR	K08486	2	0.65772	33
osa04130 SNARE interactions in vesicular transport	0.00083496	2.51	HORVU7Hr1G054730.9	120	S	Membrane fusion protein Use1	0.852117	0.00219282	85.513	STAQVEVGPS(0.852)S(0.148)HER	K08507	2	5.4453	11
osa04130 SNARE interactions in vesicular transport	0.00083496	2.51	HORVU7Hr1G054730.9	105	S	Membrane fusion protein Use1	0.985894	0.000134212	165.02	VGSPISLS(0.014)S(0.986)GLR	K08507	2	1.304	8
osa04130 SNARE interactions in vesicular transport	0.00083496	2.51	HORVU7Hr1G054730.9	99	S	Membrane fusion protein Use1	1	0.000306982	144.51	VGS(1)PISLSSGLR	K08507	2	-0.93883	15
osa04130 SNARE interactions in vesicular transport	0.00083496	2.51	HORVU6Hr1G091720.6	50	S	Bet1-like SNARE 1-1	0.951309	1.20002e-05	99.909	AS(0.004)AY(0.002)S(0.951)S(0.043)HEIDEHENER	K08504	3	1.7852	9
osa04130 SNARE interactions in vesicular transport	0.00083496	2.51	HORVU6Hr1G091720.6	77	S	Bet1-like SNARE 1-1	1	3.60083e-05	130.12	RIS(1)GDINEEVEAHNR	K08504	3	1.28	15
osa04130 SNARE interactions in vesicular transport	0.00083496	2.51	HORVU6Hr1G091720.6	71	S	Bet1-like SNARE 1-1	1	0.000188392	140.78	AMDGLQDRVS(1)ILK	K08504	2	1.5749	12
osa04130 SNARE interactions in vesicular transport	0.00083496	2.51	HORVU5Hr1G016680.2	107	S	Syntaxin-52	0.956194	0.00676137	58.794	QMGT(0.042)S(0.956)FNVS(0.002)NFANR	K08503	2	7.9424	3
osa04130 SNARE interactions in vesicular transport	0.00083496	2.51	HORVU5Hr1G016680.2	111	S	Syntaxin-52	0.999999	0.00149203	110.06	QMGTSFNVS(1)NFANR	K08503	2	6.5119	8
osa04130 SNARE interactions in vesicular transport	0.00083496	2.51	HORVU5Hr1G016680.2	123	S	Syntaxin-52	1	5.98632e-05	147.19	EDLLGQS(1)KK	K08503	2	1.2397	13
osa04130 SNARE interactions in vesicular transport	0.00083496	2.51	HORVU7Hr1G085550.2	9	S	Syntaxin-124	0.996087	1.06182e-93	239.98	MNDLFSSS(0.003)S(0.996)FKK	K08486	2	2.7673	23
osa04130 SNARE interactions in vesicular transport	0.00083496	2.51	HORVU6Hr1G011180.1	225	S	Syntaxin-51	0.999392	0.0209664	65.879	LEQT(0.001)VLS(0.999)AK	K08503	2	-0.63248	4
osa04130 SNARE interactions in vesicular transport	0.00083496	2.51	HORVU5Hr1G026120.1	8	S	Syntaxin-132	0.999977	4.62422e-20	213.77	NLLSNS(1)FELNK	K08486	2	1.4226	6
osa04130 SNARE interactions in vesicular transport	0.00083496	2.51	HORVU5Hr1G026120.1	6	S	Syntaxin-132	0.999993	5.28177e-29	229.4	NLLS(1)NSFELNK	K08486	2	2.0062	15
osa04130 SNARE interactions in vesicular transport	0.00083496	2.51	HORVU2Hr1G057350.3	18	S	Syntaxin-132	0.999998	0.000146792	63.189	RDS(1)S(1)RDGDVEMGMHQPDASDNLK	K08486	3	3.6558	7
osa04130 SNARE interactions in vesicular transport	0.00083496	2.51	HORVU2Hr1G057350.3	17	S	Syntaxin-132	0.999998	0.000146792	60.54	RDS(1)S(1)RDGDVEMGMHQPDASDNLK	K08486	3	3.6558	6
osa04130 SNARE interactions in vesicular transport	0.00083496	2.51	HORVU7Hr1G078500.1	170	S	vesicle-associated membrane protein 714	0.999999	0.000385475	122.2	TSTMQDS(1)GFHFR	K08515	2	2.8725	3
osa04130 SNARE interactions in vesicular transport	0.00083496	2.51	HORVU5Hr1G065530.1	60	S	Golgi SNAP receptor complex member 1-1	1	0.00419365	91.245	QQHAS(1)LLDLR	K08495	2	0.73909	8
osa04130 SNARE interactions in vesicular transport	0.00083496	2.51	HORVU5Hr1G103590.3	188	S	Syntaxin-121	1	0.0108589	120.65	ARS(1)FVDR	K08486	2	-1.1144	7
osa04136 Autophagy - other	0.00705381	2.16	HORVU1Hr1G059220.10	2426	S	Phosphatidylinositol 4-kinase	0.751085	6.6548e-72	159.62	DFSSGSTLSGGGGS(0.091)S(0.751)QHGS(0.091)EHLAS(0.066)VDAR	K07203	3	5.599	6
osa04136 Autophagy - other	0.00705381	2.16	HORVU6Hr1G061020.1	44	S	Autophagy-related protein 13	0.782221	5.37983e-20	178.05	S(0.782)FPS(0.177)S(0.041)LTEAASSALPLPSR	K08331	2	5.0667	1
osa04136 Autophagy - other	0.00705381	2.16	HORVU6Hr1G061020.1	94	S	Autophagy-related protein 13	0.808873	0.000305105	47.086	FS(0.001)PPPT(0.005)LY(0.073)AS(0.809)PT(0.151)PS(0.81)PPT(0.131)FGGGY(0.018)LQS(0.003)R	K08331	3	2.2981	1
osa04136 Autophagy - other	0.00705381	2.16	HORVU6Hr1G061020.1	98	S	Autophagy-related protein 13	0.809556	0.000305105	47.086	FS(0.001)PPPT(0.005)LY(0.073)AS(0.809)PT(0.151)PS(0.81)PPT(0.131)FGGGY(0.018)LQS(0.003)R	K08331	3	2.2981	1
osa04136 Autophagy - other	0.00705381	2.16	HORVU6Hr1G061020.1	66	S	Autophagy-related protein 13	0.926396	3.20542e-08	102.1	RPNS(0.926)WAS(0.073)PAAAY(0.001)WPQS(0.999)PGQHAK	K08331	3	2.0801	13
osa04136 Autophagy - other	0.00705381	2.16	HORVU6Hr1G061020.1	48	S	Autophagy-related protein 13	0.93945	7.16283e-96	236.82	SFPS(0.06)S(0.939)LTEAASSALPLPSR	K08331	2	6.0644	7
osa04136 Autophagy - other	0.00705381	2.16	HORVU6Hr1G061020.1	78	S	Autophagy-related protein 13	0.999996	3.20542e-08	102.1	RPNS(0.872)WAS(0.128)PAAAYWPQS(1)PGQHAK	K08331	3	0.23812	9
osa04136 Autophagy - other	0.00705381	2.16	HORVU5Hr1G047080.1	528	T	Regulatory-associated protein of TOR 2	0.787646	1.14494e-05	108.24	T(0.788)PPVS(0.212)PPQHDYLTGLR	K07204	3	-3.5754	4
osa04136 Autophagy - other	0.00705381	2.16	HORVU5Hr1G047080.1	494	S	Regulatory-associated protein of TOR 2	1	2.92503e-37	143.56	FGS(1)GGAGETSAPSSNIGMAR	K07204	2	3.845	10
osa04136 Autophagy - other	0.00705381	2.16	HORVU5Hr1G047080.1	532	S	Regulatory-associated protein of TOR 2	1	3.8403e-06	144.38	TPPVS(1)PPQHDYLTGLR	K07204	3	-1.5767	24
osa04136 Autophagy - other	0.00705381	2.16	HORVU4Hr1G020190.1	543	S	Autophagy-related protein 13	0.793538	0.000291915	73.305	VMTEEQGDAAS(0.085)T(0.085)S(0.794)ALLQS(0.037)K	K08331	2	4.9671	1
osa04136 Autophagy - other	0.00705381	2.16	HORVU4Hr1G020190.1	265	S	Autophagy-related protein 13	0.977766	7.03461e-37	176.01	TFS(0.022)S(0.978)LPSDGIAPACAAMTR	K08331	2	2.0362	14
osa04136 Autophagy - other	0.00705381	2.16	HORVU4Hr1G020190.1	303	S	Autophagy-related protein 13	0.992707	2.60588e-05	100.6	PSAS(0.001)PS(0.005)PLLHDS(0.993)PLT(0.001)R	K08331	2	5.241	13
osa04136 Autophagy - other	0.00705381	2.16	HORVU4Hr1G020190.1	283	S	Autophagy-related protein 13	0.996531	0.0274387	61.042	RHS(0.997)WS(0.003)IEPGAR	K08331	2	3.1373	2
osa04136 Autophagy - other	0.00705381	2.16	HORVU4Hr1G020190.1	421	S	Autophagy-related protein 13	0.999994	0.000142475	85.421	VLS(1)FDKYDLGYFHGLK	K08331	3	-0.91626	7
osa04136 Autophagy - other	0.00705381	2.16	HORVU4Hr1G020190.1	355	S	Autophagy-related protein 13	1	0.000672145	82.437	YES(1)APMVIPTGR	K08331	2	1.7087	13
osa04136 Autophagy - other	0.00705381	2.16	HORVU5Hr1G043520.1	371	S	PP2A regulatory subunit TAP46	0.819328	1.90161e-07	86.729	MIQEAS(0.052)S(0.129)S(0.819)WHK	K17606	2	1.6135	3
osa04136 Autophagy - other	0.00705381	2.16	HORVU5Hr1G043520.1	369	S	PP2A regulatory subunit TAP46	0.920111	0.00137154	71.896	MIQEAS(0.92)S(0.04)S(0.04)WHK	K17606	2	4.4009	3
osa04136 Autophagy - other	0.00705381	2.16	HORVU7Hr1G042410.6	749	S	autophagy 2	0.879756	2.91494e-83	226.75	FLVIDHTTSHNSAEAS(0.12)S(0.88)PLR	K17906	3	2.1837	7
osa04136 Autophagy - other	0.00705381	2.16	HORVU2Hr1G049500.2	182	S	Autophagy protein 5	0.905349	0.0208126	42.028	QGS(0.002)DEPES(0.905)PGS(0.092)VKPCR	K08339	2	2.7365	1
osa04136 Autophagy - other	0.00705381	2.16	HORVU6Hr1G085720.1	1069	S	Protein kinase superfamily protein	0.961421	1.4443e-35	152.07	S(0.011)T(0.028)S(0.961)PVPGDGGSNSETAVSPSFTR	K08333	2	2.9504	9
osa04136 Autophagy - other	0.00705381	2.16	HORVU2Hr1G085830.2	74	S	Ubiquitin-like-conjugating enzyme ATG10	0.965628	6.57528e-11	56.418	IGAGS(0.002)QS(0.032)EES(0.966)DDDPVPDDVVEHDTWVQSSR	K17888	3	6.5571	2
osa04136 Autophagy - other	0.00705381	2.16	HORVU2Hr1G092230.2	346	S	Autophagy-related protein 13	0.989852	1.09445e-05	114.69	GAAGSQES(0.99)PS(0.009)DIS(0.001)R	K08331	2	3.9215	12
osa04136 Autophagy - other	0.00705381	2.16	HORVU2Hr1G092230.2	284	S	Autophagy-related protein 13	0.992674	9.99416e-05	62.327	FSPPPLHY(0.015)AS(0.302)PT(0.69)PS(0.993)PPNFPGGY(0.001)LQSPLR	K08331	3	2.2853	5
osa04136 Autophagy - other	0.00705381	2.16	HORVU2Hr1G092230.2	393	S	Autophagy-related protein 13	0.997878	0.0022139	88.42	FSALSS(0.002)CDS(0.998)PR	K08331	2	3.2334	11
osa04136 Autophagy - other	0.00705381	2.16	HORVU2Hr1G092230.2	492	S	Autophagy-related protein 13	1	0.000655781	108.91	TSDALEELQS(1)FK	K08331	2	3.5689	4
osa04136 Autophagy - other	0.00705381	2.16	HORVU2Hr1G092230.2	254	S	Autophagy-related protein 13	1	3.59543e-05	66.106	PHS(1)WAPPALWPLAPAQQTR	K08331	3	-3.9753	15
osa04136 Autophagy - other	0.00705381	2.16	HORVU2Hr1G092230.2	353	S	Autophagy-related protein 13	1	0.00167599	115.41	S(1)FGRPEGLR	K08331	2	-2.0769	14
osa04136 Autophagy - other	0.00705381	2.16	HORVU2Hr1G092230.2	343	S	Autophagy-related protein 13	1	1.91331e-07	149.14	GAAGS(1)QES(0.97)PS(0.03)DISR	K08331	2	4.3319	21
osa04136 Autophagy - other	0.00705381	2.16	HORVU2Hr1G114610.8	207	S	Autophagy-related protein 101	0.993433	0.00161103	119.94	ALS(0.993)S(0.006)GHSYSLN	K19730	2	3.2905	12
osa04136 Autophagy - other	0.00705381	2.16	HORVU6Hr1G029550.2	12	S	Autophagy-related protein 11	0.994879	0.00107053	45.17	S(0.001)S(0.001)GS(0.001)AVT(0.004)AGGS(0.995)GGGAEGAALGQK	K08330	2	2.0308	2
osa04136 Autophagy - other	0.00705381	2.16	HORVU6Hr1G029550.2	540	S	Autophagy-related protein 11	0.999847	0.00621571	73.345	LAPQSLVGS(1)LLKPER	K08330	2	5.2758	1
osa04136 Autophagy - other	0.00705381	2.16	HORVU0Hr1G008860.2	707	S	Autophagy-related protein 9	0.997388	6.43569e-05	53.193	T(0.001)EAPLFDEAS(0.997)LEAGQNS(0.001)NQLAR	K17907	2	7.6763	3
osa04144 Endocytosis	3.9805e-09	2.34	HORVU7Hr1G100500.1	231	S	EH domain-containing protein 1	0.752766	0.00013183	53.335	VDHDMDGFPQAQGPS(0.091)T(0.091)NHWFNS(0.296)KS(0.77)S(0.753)K	K12483	4	-3.3336	4
osa04144 Endocytosis	3.9805e-09	2.34	HORVU7Hr1G100500.1	230	S	EH domain-containing protein 1	0.769837	0.00013183	53.335	VDHDMDGFPQAQGPS(0.091)T(0.091)NHWFNS(0.296)KS(0.77)S(0.753)K	K12483	4	-3.3336	4
osa04144 Endocytosis	3.9805e-09	2.34	HORVU7Hr1G100500.1	592	S	EH domain-containing protein 1	1	0.000192584	127.62	EALGGYS(1)IDKFEK	K12483	2	4.8382	13
osa04144 Endocytosis	3.9805e-09	2.34	HORVU5Hr1G120210.4	288	S	Ras-related protein Rab-25	0.774589	3.84163e-05	51.397	ALT(0.111)T(0.111)EDS(0.775)GAGVVGEGQS(0.003)ILVSGGEPTSVSSR	K07904	3	8.2212	1
osa04144 Endocytosis	3.9805e-09	2.34	HORVU5Hr1G021300.3	84	S	Heat shock 70 kDa protein 3	0.774917	0.0175593	70.806	FTDS(0.775)T(0.222)VQS(0.003)DIK	K03283	2	4.4354	4
osa04144 Endocytosis	3.9805e-09	2.34	HORVU5Hr1G021300.3	632	T	Heat shock 70 kDa protein 3	0.915686	4.29629e-07	68.42	MYQGAGADMEGGMDDDT(0.916)PAAS(0.084)GGPGPK	K03283	2	3.3724	3
osa04144 Endocytosis	3.9805e-09	2.34	HORVU5Hr1G021300.3	636	S	Heat shock 70 kDa protein 3	0.984476	8.08953e-05	55.094	MYQGAGADMEGGMDDDT(0.016)PAAS(0.984)GGPGPK	K03283	3	4.8487	9
osa04144 Endocytosis	3.9805e-09	2.34	HORVU6Hr1G088570.2	259	S	Clathrin interactor EPSIN 2	0.782513	0.0115057	69.327	SYGDEEAYS(0.783)S(0.217)R	K12471	2	5.2491	1
osa04144 Endocytosis	3.9805e-09	2.34	HORVU6Hr1G088570.2	292	Y	Clathrin interactor EPSIN 2	0.865706	8.94563e-05	52.077	KPS(0.999)NQQIAS(0.112)PPNY(0.866)EDVT(0.019)GDT(0.004)QDNHHDER	K12471	3	5.5354	2
osa04144 Endocytosis	3.9805e-09	2.34	HORVU6Hr1G088570.2	320	S	Clathrin interactor EPSIN 2	0.872781	0.00738498	65.404	VS(0.873)S(0.127)PSVPR	K12471	2	-3.3407	1
osa04144 Endocytosis	3.9805e-09	2.34	HORVU6Hr1G088570.2	239	S	Clathrin interactor EPSIN 2	0.999947	1.41313e-12	182.22	GSNS(1)NPEYAEGSGR	K12471	2	3.9961	13
osa04144 Endocytosis	3.9805e-09	2.34	HORVU6Hr1G088570.2	208	S	Clathrin interactor EPSIN 2	0.999995	4.1964e-05	116.95	EDDRYS(1)GAGDTPNR	K12471	2	4.2327	12
osa04144 Endocytosis	3.9805e-09	2.34	HORVU6Hr1G088570.2	288	S	Clathrin interactor EPSIN 2	0.999999	4.10097e-60	157.65	KPSNQQIAS(1)PPNYEDVTGDTQDNHHDER	K12471	4	0.35539	33
osa04144 Endocytosis	3.9805e-09	2.34	HORVU6Hr1G088570.2	251	S	Clathrin interactor EPSIN 2	1	2.52076e-21	208.63	S(1)YGDEEAYSSR	K12471	2	5.8101	29
osa04144 Endocytosis	3.9805e-09	2.34	HORVU6Hr1G088570.2	282	S	Clathrin interactor EPSIN 2	1	7.8573e-131	230.79	KPS(1)NQQIAS(1)PPNYEDVTGDTQDNHHDER	K12471	4	0.27229	24
osa04144 Endocytosis	3.9805e-09	2.34	HORVU6Hr1G088570.2	172	S	Clathrin interactor EPSIN 2	1	0.00983509	99.276	S(1)PGGYDNDRDR	K12471	2	0.38433	1
osa04144 Endocytosis	3.9805e-09	2.34	HORVU6Hr1G088570.2	265	S	Clathrin interactor EPSIN 2	1	2.8251e-100	276.14	GRGS(1)NADAPTQDERPIER	K12471	3	4.8432	35
osa04144 Endocytosis	3.9805e-09	2.34	HORVU5Hr1G088140.2	4	S	Tumor susceptibility gene 101 protein	0.790553	5.4967e-10	76.598	APS(0.791)PS(0.209)PPPPASGAQYAHQFLNTALSQR	K12183	3	4.1451	1
osa04144 Endocytosis	3.9805e-09	2.34	HORVU5Hr1G088140.2	6	S	Tumor susceptibility gene 101 protein	0.991118	2.19707e-22	108.8	APS(0.009)PS(0.991)PPPPASGAQYAHQFLNTALSQR	K12183	3	3.7498	9
osa04144 Endocytosis	3.9805e-09	2.34	HORVU5Hr1G088140.2	211	S	Tumor susceptibility gene 101 protein	1	0.0165917	78.043	FPAS(1)PQLAAR	K12183	2	37.396	6
osa04144 Endocytosis	3.9805e-09	2.34	HORVU1Hr1G050520.1	200	S	ADP-ribosylation factor GTPase-activating protein 3	0.794724	6.11778e-82	132.83	S(0.003)S(0.003)T(0.004)EEANNS(0.987)WPS(0.203)S(0.795)PVAAS(0.005)QTSTQAAAFPDFK	K12493	3	7.3897	9
osa04144 Endocytosis	3.9805e-09	2.34	HORVU1Hr1G050520.1	377	S	ADP-ribosylation factor GTPase-activating protein 3	0.876117	1.39325e-22	184.55	S(0.075)IS(0.876)S(0.049)SQFFGDQANLEK	K12493	2	9.6967	4
osa04144 Endocytosis	3.9805e-09	2.34	HORVU1Hr1G050520.1	375	S	ADP-ribosylation factor GTPase-activating protein 3	0.986575	4.51412e-53	220.86	S(0.987)IS(0.013)SSQFFGDQANLEK	K12493	2	10.787	11
osa04144 Endocytosis	3.9805e-09	2.34	HORVU1Hr1G050520.1	196	S	ADP-ribosylation factor GTPase-activating protein 3	0.98774	1.05037e-31	109.18	SSTEEANNS(0.988)WPS(0.563)S(0.446)PVAAS(0.002)QTSTQAAAFPDFK	K12493	3	7.0124	7
osa04144 Endocytosis	3.9805e-09	2.34	HORVU1Hr1G050520.1	458	S	ADP-ribosylation factor GTPase-activating protein 3	0.999999	4.21899e-18	182.1	LTSMAS(1)NIISDLDR	K12493	2	1.697	12
osa04144 Endocytosis	3.9805e-09	2.34	HORVU1Hr1G050520.1	240	S	ADP-ribosylation factor GTPase-activating protein 3	1	1.8366e-110	253.15	NEPEPEIIRS(1)PK	K12493	2	1.1159	15
osa04144 Endocytosis	3.9805e-09	2.34	HORVU3Hr1G010300.1	409	S	Vacuolar protein sorting-associated protein 4B	0.801758	3.16396e-06	93.517	VHLGDT(0.001)PHS(0.153)LS(0.802)ES(0.045)DFEVLGR	K12196	3	2.0089	7
osa04144 Endocytosis	3.9805e-09	2.34	HORVU3Hr1G066420.1	793	Y	Regulator of Vps4 activity in the MVB pathway protein	0.815922	0.0168469	43.177	VES(0.185)RDY(0.816)DLS(0.967)EEET(0.032)EAHK	K19476	2	0.12568	2
osa04144 Endocytosis	3.9805e-09	2.34	HORVU3Hr1G066420.1	663	S	Regulator of Vps4 activity in the MVB pathway protein	0.818409	0.023743	47.561	S(0.065)T(0.082)S(0.818)T(0.034)LFSR	K19476	2	-1.5388	1
osa04144 Endocytosis	3.9805e-09	2.34	HORVU3Hr1G066420.1	1081	S	Regulator of Vps4 activity in the MVB pathway protein	0.908052	0.00124568	65.467	TGAQFAVET(0.016)ES(0.076)PKS(0.908)PAK	K19476	2	0.87699	5
osa04144 Endocytosis	3.9805e-09	2.34	HORVU3Hr1G066420.1	1152	T	Regulator of Vps4 activity in the MVB pathway protein	0.941238	0.00191692	81.799	VS(0.058)T(0.941)PTSGPAHVHPK	K19476	2	0.94808	5
osa04144 Endocytosis	3.9805e-09	2.34	HORVU3Hr1G066420.1	654	S	Regulator of Vps4 activity in the MVB pathway protein	0.958482	0.00233186	57.464	GFSSADWS(0.06)QQHRS(0.958)ES(0.981)PVDR	K19476	3	1.0734	2
osa04144 Endocytosis	3.9805e-09	2.34	HORVU3Hr1G066420.1	656	S	Regulator of Vps4 activity in the MVB pathway protein	0.980947	0.00233186	57.464	GFSSADWS(0.06)QQHRS(0.958)ES(0.981)PVDR	K19476	3	1.0734	2
osa04144 Endocytosis	3.9805e-09	2.34	HORVU3Hr1G066420.1	831	S	Regulator of Vps4 activity in the MVB pathway protein	0.984046	0.00104259	58.088	MQT(0.002)S(0.02)APS(0.984)DDS(0.993)DDGDLGLNYGR	K19476	2	3.3961	2
osa04144 Endocytosis	3.9805e-09	2.34	HORVU3Hr1G066420.1	370	S	Regulator of Vps4 activity in the MVB pathway protein	0.991401	0.000263485	98.328	S(0.002)S(0.006)AS(0.991)GS(0.001)NWNVEFK	K19476	2	0.037788	11
osa04144 Endocytosis	3.9805e-09	2.34	HORVU3Hr1G066420.1	834	S	Regulator of Vps4 activity in the MVB pathway protein	0.9978	0.000302681	88.203	MQTSAPS(0.002)DDS(0.998)DDGDLGLNYGR	K19476	2	4.5207	4
osa04144 Endocytosis	3.9805e-09	2.34	HORVU3Hr1G066420.1	790	S	Regulator of Vps4 activity in the MVB pathway protein	0.999724	0.000127721	122.94	VES(1)RDYDLS(0.996)EEET(0.004)EAHK	K19476	3	1.4622	25
osa04144 Endocytosis	3.9805e-09	2.34	HORVU3Hr1G066420.1	1008	S	Regulator of Vps4 activity in the MVB pathway protein	0.999984	0.0174243	55.416	ENSIQEPHHERPGS(1)GVR	K19476	3	1.8847	1
osa04144 Endocytosis	3.9805e-09	2.34	HORVU3Hr1G066420.1	1025	S	Regulator of Vps4 activity in the MVB pathway protein	0.999994	5.60321e-06	106.29	TFFDS(1)DES(1)EEELER	K19476	2	5.9394	7
osa04144 Endocytosis	3.9805e-09	2.34	HORVU3Hr1G066420.1	1028	S	Regulator of Vps4 activity in the MVB pathway protein	1	1.10809e-09	138.33	TFFDS(1)DES(1)EEELER	K19476	2	5.9394	6
osa04144 Endocytosis	3.9805e-09	2.34	HORVU3Hr1G066420.1	796	S	Regulator of Vps4 activity in the MVB pathway protein	1	4.76972e-05	160.07	DYDLS(1)EEETEAHK	K19476	2	4.7471	16
osa04144 Endocytosis	3.9805e-09	2.34	HORVU3Hr1G066420.1	445	S	Regulator of Vps4 activity in the MVB pathway protein	1	5.2571e-230	338.28	NDKS(1)FNEQSSGVNDPTMISSNTR	K19476	3	3.8548	34
osa04144 Endocytosis	3.9805e-09	2.34	HORVU3Hr1G066420.1	909	S	Regulator of Vps4 activity in the MVB pathway protein	1	5.84543e-05	90.828	NS(1)FGANYQSEHLDGR	K19476	2	3.508	7
osa04144 Endocytosis	3.9805e-09	2.34	HORVU3Hr1G066420.1	570	S	Regulator of Vps4 activity in the MVB pathway protein	1	0.00516399	92.445	QGS(1)FDQESR	K19476	2	2.2357	8
osa04144 Endocytosis	3.9805e-09	2.34	HORVU6Hr1G093060.3	282	S	Phosphatidylinositol-4-phosphate 5-kinase family protein	0.816698	5.92345e-31	212.69	ILHS(0.019)S(0.817)S(0.164)VDMGNMK	K00889	2	3.144	4
osa04144 Endocytosis	3.9805e-09	2.34	HORVU6Hr1G093060.3	62	S	Phosphatidylinositol-4-phosphate 5-kinase family protein	0.998604	2.05877e-12	132.01	LPS(0.999)GDT(0.001)YSGTLLGSTPEGSGR	K00889	2	4.8982	14
osa04144 Endocytosis	3.9805e-09	2.34	HORVU6Hr1G093060.3	283	S	Phosphatidylinositol-4-phosphate 5-kinase family protein	0.999017	4.0929e-198	309.98	ILHSS(0.001)S(0.999)VDMGNMK	K00889	2	2.9468	23
osa04144 Endocytosis	3.9805e-09	2.34	HORVU6Hr1G093060.3	27	S	Phosphatidylinositol-4-phosphate 5-kinase family protein	0.999906	8.59723e-08	131.67	GAS(1)CNIESEVLATLANGQDPR	K00889	2	4.2192	12
osa04144 Endocytosis	3.9805e-09	2.34	HORVU4Hr1G006200.5	291	S	Phosphatidylinositol-4-phosphate 5-kinase family protein	0.823349	0.000249593	80.049	ISNGT(0.004)T(0.008)PIFVDDS(0.823)GNHS(0.165)PQDPPNK	K00889	3	6.9608	2
osa04144 Endocytosis	3.9805e-09	2.34	HORVU4Hr1G006200.5	295	S	Phosphatidylinositol-4-phosphate 5-kinase family protein	0.951606	1.11203e-05	142.76	ISNGTTPIFVDDS(0.048)GNHS(0.952)PQDPPNK	K00889	3	7.2865	6
osa04144 Endocytosis	3.9805e-09	2.34	HORVU5Hr1G077570.3	285	S	ADP-ribosylation factor GTPase-activating protein 3	0.824361	0.0137397	66.485	MIEAVMQS(0.824)AS(0.176)K	K12489	2	7.863	1
osa04144 Endocytosis	3.9805e-09	2.34	HORVU5Hr1G077570.3	432	S	ADP-ribosylation factor GTPase-activating protein 3	0.824368	4.33933e-53	207	ITGVIASLLS(0.013)S(0.824)QS(0.163)PER	K12489	2	5.8517	2
osa04144 Endocytosis	3.9805e-09	2.34	HORVU5Hr1G077570.3	480	S	ADP-ribosylation factor GTPase-activating protein 3	0.986883	0.00488704	70.598	NS(0.013)GS(0.987)GYFEHSSR	K12489	2	3.6419	3
osa04144 Endocytosis	3.9805e-09	2.34	HORVU5Hr1G077570.3	720	S	ADP-ribosylation factor GTPase-activating protein 3	0.997313	0.0115711	86.243	GT(0.003)VEKIS(0.997)PR	K12489	2	0.78088	5
osa04144 Endocytosis	3.9805e-09	2.34	HORVU5Hr1G077570.3	702	S	ADP-ribosylation factor GTPase-activating protein 3	0.998154	1.7151e-126	278.01	ALLLQEQPSS(0.998)PS(0.002)NGSSR	K12489	2	4.8316	13
osa04144 Endocytosis	3.9805e-09	2.34	HORVU5Hr1G077570.3	434	S	ADP-ribosylation factor GTPase-activating protein 3	0.999898	1.1624e-125	275.19	ITGVIASLLSSQS(1)PER	K12489	2	5.1328	42
osa04144 Endocytosis	3.9805e-09	2.34	HORVU3Hr1G098720.3	352	S	Regulator of Vps4 activity in the MVB pathway protein	0.8265	0.00098629	40.851	S(0.172)DS(0.827)IPLNS(0.001)PPVKPTEQEFFTR	K19476	3	-0.68798	1
osa04144 Endocytosis	3.9805e-09	2.34	HORVU3Hr1G098720.3	497	S	Regulator of Vps4 activity in the MVB pathway protein	0.969834	1.1561e-109	222.5	S(0.015)T(0.015)S(0.97)LEDDPFSYPNLFSSKP	K19476	2	6.2694	11
osa04144 Endocytosis	3.9805e-09	2.34	HORVU3Hr1G098720.3	357	S	Regulator of Vps4 activity in the MVB pathway protein	0.998099	2.41768e-08	87.533	SDSIPLNS(0.998)PPVKPT(0.002)EQEFFTR	K19476	3	1.0307	13
osa04144 Endocytosis	3.9805e-09	2.34	HORVU3Hr1G098720.3	314	S	Regulator of Vps4 activity in the MVB pathway protein	0.999103	1.03834e-05	141.36	SSEPPVS(0.999)PQS(0.001)AQPR	K19476	2	4.6666	19
osa04144 Endocytosis	3.9805e-09	2.34	HORVU3Hr1G098720.3	398	S	Regulator of Vps4 activity in the MVB pathway protein	0.999967	1.15103e-17	209.93	RPEQVHSVS(1)PIESR	K19476	3	0.60881	22
osa04144 Endocytosis	3.9805e-09	2.34	HORVU3Hr1G098720.3	380	T	Regulator of Vps4 activity in the MVB pathway protein	0.999989	0.000646739	158.02	SVDEVSAPQT(1)PK	K19476	2	3.1599	7
osa04144 Endocytosis	3.9805e-09	2.34	HORVU3Hr1G098720.3	243	S	Regulator of Vps4 activity in the MVB pathway protein	1	0	257.62	EKHEEPLAASAADEPGEAYES(1)DGGFDSLDLPEVPK	K19476	4	1.6539	34
osa04144 Endocytosis	3.9805e-09	2.34	HORVU5Hr1G123590.1	397	S	ADP-ribosylation factor GTPase-activating protein 2	0.830346	0.000225964	117.03	AIS(0.136)S(0.83)S(0.034)QYFGNTDR	K12493	2	3.2768	1
osa04144 Endocytosis	3.9805e-09	2.34	HORVU5Hr1G123590.1	425	S	ADP-ribosylation factor GTPase-activating protein 2	0.955259	1.26801e-28	202.93	FSGSS(0.001)S(0.007)IS(0.955)S(0.036)ADLFGR	K12493	2	6.5853	9
osa04144 Endocytosis	3.9805e-09	2.34	HORVU5Hr1G123590.1	396	S	ADP-ribosylation factor GTPase-activating protein 2	0.970065	0.000215814	113.86	AIS(0.97)S(0.024)S(0.006)QYFGNTDR	K12493	2	3.3106	8
osa04144 Endocytosis	3.9805e-09	2.34	HORVU5Hr1G123590.1	423	S	ADP-ribosylation factor GTPase-activating protein 2	0.983448	5.73229e-13	180.11	FSGSS(0.016)S(0.983)ISSADLFGR	K12493	2	0.94598	7
osa04144 Endocytosis	3.9805e-09	2.34	HORVU5Hr1G123590.1	208	S	ADP-ribosylation factor GTPase-activating protein 2	0.993098	8.2238e-286	320.65	SSTVNVLPS(0.007)S(0.993)PVAASQPANPSDDFPDFK	K12493	2	3.6577	32
osa04144 Endocytosis	3.9805e-09	2.34	HORVU5Hr1G123590.1	437	S	ADP-ribosylation factor GTPase-activating protein 2	1	0	385.32	DTNDS(1)DLDASAADLINR	K12493	2	4.71	15
osa04144 Endocytosis	3.9805e-09	2.34	HORVU1Hr1G033390.3	205	S	Ras-related protein Rab-25	0.84047	0.00359011	79.235	TISVDS(0.84)T(0.155)VGNS(0.005)K	K07904	2	1.6979	4
osa04144 Endocytosis	3.9805e-09	2.34	HORVU4Hr1G063180.2	289	T	Brefeldin A-inhibited guanine nucleotide-exchange protein 2	0.840817	2.2674e-165	177.88	T(0.04)T(0.04)S(0.04)S(0.04)T(0.841)AAGT(0.001)VPHDGAFETTAAAEEGANPADLLDSTDK	K18442	3	5.7471	1
osa04144 Endocytosis	3.9805e-09	2.34	HORVU4Hr1G063180.2	287	S	Brefeldin A-inhibited guanine nucleotide-exchange protein 2	0.858543	0	245.33	T(0.068)T(0.068)S(0.859)S(0.006)TAAGTVPHDGAFETTAAAEEGANPADLLDSTDKDMLDAK	K18442	4	3.6899	10
osa04144 Endocytosis	3.9805e-09	2.34	HORVU4Hr1G063180.2	1551	S	Brefeldin A-inhibited guanine nucleotide-exchange protein 2	1	1.47922e-42	217.76	EDES(1)QPS(1)EDGTEETSR	K18442	2	3.0969	19
osa04144 Endocytosis	3.9805e-09	2.34	HORVU4Hr1G063180.2	1554	S	Brefeldin A-inhibited guanine nucleotide-exchange protein 2	1	3.23024e-53	217.82	EDES(1)QPS(1)EDGTEETSR	K18442	2	3.0679	46
osa04144 Endocytosis	3.9805e-09	2.34	HORVU6Hr1G071850.3	264	S	ADP-ribosylation factor GTPase-activating protein 2	0.859463	2.14323e-12	124.62	AGFEST(0.001)NS(0.003)LNS(0.859)VDNS(0.104)FS(0.019)S(0.008)T(0.004)S(0.002)R	K12486	2	-1.3506	2
osa04144 Endocytosis	3.9805e-09	2.34	HORVU6Hr1G071850.3	268	S	ADP-ribosylation factor GTPase-activating protein 2	0.96483	8.08463e-24	162.14	AGFESTNSLNSVDNS(0.965)FS(0.022)S(0.008)T(0.003)S(0.001)R	K12486	2	1.6486	14
osa04144 Endocytosis	3.9805e-09	2.34	HORVU6Hr1G071850.3	261	S	ADP-ribosylation factor GTPase-activating protein 2	0.999942	6.1961e-217	277.96	AGFESTNS(1)LNSVDNSFSSTSR	K12486	2	3.079	29
osa04144 Endocytosis	3.9805e-09	2.34	HORVU6Hr1G071850.3	247	S	ADP-ribosylation factor GTPase-activating protein 2	1	0.00107703	108.34	YETQDFLKPS(1)LR	K12486	2	4.1553	12
osa04144 Endocytosis	3.9805e-09	2.34	HORVU5Hr1G053370.3	107	S	Ras-related protein Rab-25	0.867641	1.7665e-08	157.28	NLVANDEANS(0.002)GGNS(0.13)S(0.868)LLK	K07904	2	2.8136	12
osa04144 Endocytosis	3.9805e-09	2.34	HORVU5Hr1G053370.3	102	S	Ras-related protein Rab-25	0.993232	0.00309811	58.508	NLVANDEANS(0.993)GGNS(0.005)S(0.002)LLK	K07904	2	2.0779	7
osa04144 Endocytosis	3.9805e-09	2.34	HORVU1Hr1G031310.10	299	S	Maspardin	0.874452	1.43753e-10	130.17	GGS(0.874)S(0.126)GSSNDHEDGNSFDDHTR	K19367	3	3.4967	6
osa04144 Endocytosis	3.9805e-09	2.34	HORVU1Hr1G031310.10	300	S	Maspardin	0.9236	0.00034524	118.07	GGS(0.072)S(0.924)GS(0.004)SNDHEDGNSFDDHTR	K19367	3	4.3026	1
osa04144 Endocytosis	3.9805e-09	2.34	HORVU4Hr1G059060.2	357	T	ADP-ribosylation factor GTPase-activating protein 1	0.876654	3.78073e-05	91.993	YVGFGS(0.123)T(0.877)PPPSANR	K12492	2	2.7264	3
osa04144 Endocytosis	3.9805e-09	2.34	HORVU4Hr1G059060.2	511	S	ADP-ribosylation factor GTPase-activating protein 1	0.887678	0.00258296	45.17	NHNS(0.112)NS(0.888)WDDWDDQDKKEEPAK	K12492	4	1.7079	2
osa04144 Endocytosis	3.9805e-09	2.34	HORVU4Hr1G059060.2	498	S	ADP-ribosylation factor GTPase-activating protein 1	0.989566	9.51696e-05	80.049	YEQETSNGNS(0.002)NGWNS(0.99)PQDGS(0.008)AK	K12492	2	0.67218	5
osa04144 Endocytosis	3.9805e-09	2.34	HORVU4Hr1G059060.2	308	S	ADP-ribosylation factor GTPase-activating protein 1	0.999923	3.60023e-39	238.93	SKS(1)TQDMYTK	K12492	2	3.5765	13
osa04144 Endocytosis	3.9805e-09	2.34	HORVU4Hr1G059060.2	552	S	ADP-ribosylation factor GTPase-activating protein 1	0.999997	5.4568e-110	252.87	DDGFDSYSHHS(1)PANK	K12492	2	3.6265	39
osa04144 Endocytosis	3.9805e-09	2.34	HORVU4Hr1G059060.2	288	S	ADP-ribosylation factor GTPase-activating protein 1	1	0	335.64	NQS(1)AGSFAGAGADSGR	K12492	2	4.9324	15
osa04144 Endocytosis	3.9805e-09	2.34	HORVU7Hr1G055220.4	358	S	ADP-ribosylation factor GTPase-activating protein 2	0.895307	0.00436388	70.598	LFS(0.895)S(0.103)HY(0.002)HGIHDEK	K12489	2	-0.48947	5
osa04144 Endocytosis	3.9805e-09	2.34	HORVU7Hr1G055220.4	440	S	ADP-ribosylation factor GTPase-activating protein 2	0.999576	0.00032141	83.465	ITGVIASLLSAQSPEQCLHS(1)PR	K12489	3	5.4569	6
osa04144 Endocytosis	3.9805e-09	2.34	HORVU7Hr1G055220.4	690	S	ADP-ribosylation factor GTPase-activating protein 2	1	0.000243765	78.864	ALVQEQPAS(1)PPDGS(1)PR	K12489	2	5.1606	11
osa04144 Endocytosis	3.9805e-09	2.34	HORVU7Hr1G055220.4	695	S	ADP-ribosylation factor GTPase-activating protein 2	1	0.000285094	71.471	ALVQEQPAS(1)PPDGS(1)PR	K12489	2	5.1606	5
osa04144 Endocytosis	3.9805e-09	2.34	HORVU3Hr1G067530.4	112	S	Ras-related protein Rab-7A	0.901677	0.000168553	88.203	SFDTLNT(0.01)WHDEFLNQAS(0.902)PS(0.088)DPK	K07897	3	3.7429	9
osa04144 Endocytosis	3.9805e-09	2.34	HORVU3Hr1G067530.4	73	S	Ras-related protein Rab-7A	1	0.00352762	96.946	FQS(1)LGVAFYR	K07897	2	0.057458	5
osa04144 Endocytosis	3.9805e-09	2.34	HORVU4Hr1G063980.6	400	S	Senescence/dehydration-associated protein-related	0.908056	0.00323865	66.485	T(0.045)S(0.045)S(0.908)VVT(0.001)TSVVTHR	K19366	2	3.6911	6
osa04144 Endocytosis	3.9805e-09	2.34	HORVU6Hr1G081460.2	636	S	Heat shock 70 kDa protein 3	0.920737	0.000177537	54.418	MYQGAGADMEGGMDDDT(0.079)PAAS(0.921)GGAGPK	K03283	2	3.8099	2
osa04144 Endocytosis	3.9805e-09	2.34	HORVU3Hr1G070240.2	474	S	Clathrin interactor EPSIN 1	0.924606	0.00559617	84.58	VKS(0.925)S(0.075)IWADSMSR	K12471	2	1.515	3
osa04144 Endocytosis	3.9805e-09	2.34	HORVU3Hr1G063860.2	248	S	Regulator of Vps4 activity in the MVB pathway protein	0.926279	1.97474e-20	218.12	IESSPGS(0.926)S(0.074)ISR	K19476	2	4.0656	12
osa04144 Endocytosis	3.9805e-09	2.34	HORVU3Hr1G063860.2	245	S	Regulator of Vps4 activity in the MVB pathway protein	0.954986	0.000424301	147.72	IES(0.029)S(0.955)PGS(0.011)S(0.004)IS(0.001)R	K19476	2	1.2631	2
osa04144 Endocytosis	3.9805e-09	2.34	HORVU3Hr1G063860.2	274	S	Regulator of Vps4 activity in the MVB pathway protein	0.999994	0.000628292	119.55	TPES(1)PKS(1)PAVSSR	K19476	2	1.6885	22
osa04144 Endocytosis	3.9805e-09	2.34	HORVU3Hr1G063860.2	271	S	Regulator of Vps4 activity in the MVB pathway protein	0.999995	0.000570677	119.55	TPES(1)PKS(1)PAVSSR	K19476	2	1.3172	16
osa04144 Endocytosis	3.9805e-09	2.34	HORVU3Hr1G024530.5	397	S	phospholipase D P2	0.935148	1.47024e-41	155.82	TLDTVHHDDFHQPNFGT(0.054)AS(0.935)IT(0.011)K	K01115	3	4.0855	9
osa04144 Endocytosis	3.9805e-09	2.34	HORVU1Hr1G048970.4	794	S	phospholipase D P2	0.951122	0	340.61	EIEDS(0.029)PS(0.951)T(0.02)PSTANNPQDQAR	K01115	2	2.4297	1
osa04144 Endocytosis	3.9805e-09	2.34	HORVU1Hr1G048970.4	795	T	phospholipase D P2	0.999207	0	316.33	EIEDSPS(0.001)T(0.999)PSTANNPQDQAR	K01115	2	1.6366	14
osa04144 Endocytosis	3.9805e-09	2.34	HORVU7Hr1G089120.1	220	S	Ras-related protein Rab-25	0.952937	0.0242479	63.883	AVDAGEDS(0.953)AS(0.047)GPGKGEK	K07904	2	3.0109	1
osa04144 Endocytosis	3.9805e-09	2.34	HORVU7Hr1G089120.1	222	S	Ras-related protein Rab-25	0.994082	9.14766e-05	122.61	AVDAGEDS(0.006)AS(0.994)GPGKGEK	K07904	2	1.9011	9
osa04144 Endocytosis	3.9805e-09	2.34	HORVU2Hr1G102200.1	483	S	Clathrin interactor EPSIN 1	0.962124	7.99122e-07	179.21	DPFNLSS(0.038)S(0.962)INGR	K12471	2	-1.2614	10
osa04144 Endocytosis	3.9805e-09	2.34	HORVU1Hr1G043660.1	354	S	pH-response regulator protein palA/RIM20	0.99035	1.74758e-07	120.21	S(0.005)T(0.005)S(0.99)LAEVLDASNER	K12200	2	4.05	6
osa04144 Endocytosis	3.9805e-09	2.34	HORVU6Hr1G034130.9	3	S	Brefeldin A-inhibited guanine nucleotide-exchange protein 1	0.990821	0.00096486	69.224	AS(0.991)PT(0.009)APLGGSTPSGR	K18442	2	-20.466	7
osa04144 Endocytosis	3.9805e-09	2.34	HORVU6Hr1G077000.1	472	S	dynamin-like 3	0.994115	0.000753265	76.196	IVLEADGY(0.001)QPY(0.005)LIS(0.994)PEK	K01528	2	4.7324	6
osa04144 Endocytosis	3.9805e-09	2.34	HORVU6Hr1G077000.1	904	S	dynamin-like 3	0.99982	0	420.69	AAAASYSDDTSGPESGPQS(1)PSQSGEDWR	K01528	3	3.2105	30
osa04144 Endocytosis	3.9805e-09	2.34	HORVU6Hr1G077000.1	90	S	dynamin-like 3	0.999981	0.000505585	48.363	QAASLLADDDPS(1)DDAAPR	K01528	2	2.3539	4
osa04144 Endocytosis	3.9805e-09	2.34	HORVU6Hr1G077000.1	776	S	dynamin-like 3	0.999995	4.66079e-96	286.59	QSHS(1)DGSLDTMAR	K01528	2	5.5851	29
osa04144 Endocytosis	3.9805e-09	2.34	HORVU6Hr1G077000.1	880	S	dynamin-like 3	1	3.00458e-07	144.47	QLS(1)VHDNR	K01528	2	0.0027928	13
osa04144 Endocytosis	3.9805e-09	2.34	HORVU7Hr1G045860.5	206	S	Vacuolar protein sorting-associated protein VTA1 homolog	0.998281	1.03525e-05	135.24	DS(0.998)FS(0.002)AVQPGNVSSR	K12199	2	6.759	13
osa04144 Endocytosis	3.9805e-09	2.34	HORVU5Hr1G107250.1	547	T	Vacuolar protein sorting-associated protein 35	0.998584	0.010313	44.585	LQGQDGDVT(0.999)GEEVPAT(0.001)PK	K18468	2	1.1324	1
osa04144 Endocytosis	3.9805e-09	2.34	HORVU5Hr1G107250.1	554	T	Vacuolar protein sorting-associated protein 35	1	2.43361e-50	191.98	LQGQDGDVTGEEVPAT(1)PK	K18468	2	4.1871	13
osa04144 Endocytosis	3.9805e-09	2.34	HORVU6Hr1G059210.1	403	S	ADP-ribosylation factor GTPase-activating protein 3	0.999742	3.76056e-28	209.08	HGS(1)ASSLDSAASLEESK	K12489	2	3.7777	11
osa04144 Endocytosis	3.9805e-09	2.34	HORVU2Hr1G107760.9	11	S	Phosphatidylinositol-4-phosphate 5-kinase family protein	0.999745	0.00983738	65.421	TAAPAAS(1)NNHLQPR	K00889	2	1.7698	4
osa04144 Endocytosis	3.9805e-09	2.34	HORVU2Hr1G107760.9	278	S	Phosphatidylinositol-4-phosphate 5-kinase family protein	1	0.0151358	113.34	RNS(1)GLGRPPVK	K00889	2	1.5739	2
osa04144 Endocytosis	3.9805e-09	2.34	HORVU5Hr1G048010.1	135	T	Clathrin, heavy chain	0.99988	0.00012015	116.28	RPIT(1)ADSALMNPNTR	K04646	2	4.29	14
osa04144 Endocytosis	3.9805e-09	2.34	HORVU3Hr1G083780.7	14	S	sorting nexin 1	0.999996	0.00541614	61.968	S(1)PGAAAGAPFLSICVTDPVK	K17917	2	2.7317	3
osa04144 Endocytosis	3.9805e-09	2.34	HORVU2Hr1G040440.1	88	S	Charged multivesicular body protein 6	0.999997	6.69503e-05	120.37	SIQS(1)EINIDDVQK	K12195	2	4.1736	12
osa04144 Endocytosis	3.9805e-09	2.34	HORVU4Hr1G059390.1	82	S	Heat shock 70 kDa protein 3	0.999999	3.01472e-39	203.52	RFS(1)DASVQSDAK	K03283	2	2.8324	14
osa04144 Endocytosis	3.9805e-09	2.34	HORVU3Hr1G059010.11	309	S	Actin-related protein 2/3 complex subunit 2A	1	0.00502592	119.07	LVHGGS(1)FR	K05758	2	-3.8263	8
osa04144 Endocytosis	3.9805e-09	2.34	HORVU3Hr1G108480.1	35	S	ARF-GAP domain 13	1	0.000954456	91.993	MATGGDQAS(1)PPR	K12486	2	2.1891	5
osa04144 Endocytosis	3.9805e-09	2.34	HORVU4Hr1G002880.3	935	S	SEC7-like guanine nucleotide exchange family protein	1	2.76285e-53	240.82	FSQLLS(1)LDSEEPR	K18443	2	6.6944	15
osa04144 Endocytosis	3.9805e-09	2.34	HORVU4Hr1G002880.3	919	T	SEC7-like guanine nucleotide exchange family protein	1	2.98777e-29	197.71	PVPSSISTSHIPVMGT(1)PR	K18443	2	2.6443	30
osa04144 Endocytosis	3.9805e-09	2.34	HORVU4Hr1G089310.19	658	S	AP-2 complex subunit alpha-1	1	2.3326e-295	220.69	MPS(1)QNIADESNVSHDSHEETAVEAPK	K11824	3	5.0124	29
osa04144 Endocytosis	3.9805e-09	2.34	HORVU4Hr1G090800.2	283	S	Charged multivesicular body protein 3	1	2.55415e-18	130.81	TAVAES(1)VDDDEDDLEK	K12193	2	3.5908	15
osa04144 Endocytosis	3.9805e-09	2.34	HORVU5Hr1G088970.4	810	T	SEC7-like guanine nucleotide exchange family protein	1	0.000158656	95.263	LGSYAVAPQALPINT(1)PK	K18443	2	5.7711	13
osa04144 Endocytosis	3.9805e-09	2.34	HORVU5Hr1G088970.4	822	S	SEC7-like guanine nucleotide exchange family protein	1	0.00130487	80.128	FS(1)QLLYLDTEEPR	K18443	2	4.3682	15
osa04144 Endocytosis	3.9805e-09	2.34	HORVU5Hr1G112790.6	94	S	Ras-related protein Rab-8A	1	2.10236e-13	204.61	QRLS(1)EADSKPEGGTIK	K07901	3	4.2971	16
osa04144 Endocytosis	3.9805e-09	2.34	HORVU5Hr1G113180.1	518	S	Heat shock 70 kDa protein 3	1	0.0137088	92.747	GRLS(1)KDDIEK	K03283	2	1.778	2
osa04144 Endocytosis	3.9805e-09	2.34	HORVU5Hr1G113180.1	637	S	Heat shock 70 kDa protein 3	1	2.37575e-22	128.39	MYQGAGADMPGGMDDDVPAAS(1)GGAGPK	K03283	2	2.4679	23
osa04144 Endocytosis	3.9805e-09	2.34	HORVU7Hr1G052840.2	7	S	Ras-related protein Rab-25	1	0	513.28	GMGDDS(1)DGEAEEYLFK	K07904	2	56.963	38
osa04144 Endocytosis	3.9805e-09	2.34	HORVU7Hr1G122550.2	215	S	Phosphatidylinositol-4-phosphate 5-kinase family protein	1	0.0138499	106.35	S(1)FERPPVK	K00889	2	1.5732	7
osa04144 Endocytosis	3.9805e-09	2.34	HORVU7Hr1G122550.2	206	S	Phosphatidylinositol-4-phosphate 5-kinase family protein	1	0.00024184	91.1	CSPSSFDINQEPAAAPAS(1)PK	K00889	2	5.6525	6
osa04145 Phagosome	0.0896594	1.48	HORVU7Hr1G041920.2	571	S	phosphatidylinositol-4-phosphate 5-kinase family protein	0.759655	0.000819345	105.79	HMNGGDIS(0.001)S(0.052)S(0.052)T(0.136)S(0.76)R	K00921	2	3.2941	3
osa04145 Phagosome	0.0896594	1.48	HORVU7Hr1G041920.2	1132	S	phosphatidylinositol-4-phosphate 5-kinase family protein	0.908307	0.0167175	81.48	S(0.006)ES(0.908)S(0.086)PSNLSDR	K00921	2	44.935	2
osa04145 Phagosome	0.0896594	1.48	HORVU7Hr1G041920.2	1218	S	phosphatidylinositol-4-phosphate 5-kinase family protein	0.985637	0.0293066	55.754	GLS(0.986)PT(0.014)FTNK	K00921	2	-2.7033	2
osa04145 Phagosome	0.0896594	1.48	HORVU7Hr1G041920.2	1177	S	phosphatidylinositol-4-phosphate 5-kinase family protein	1	9.85013e-78	236.75	IKS(1)FDSGINFR	K00921	2	3.276	15
osa04145 Phagosome	0.0896594	1.48	HORVU4Hr1G025090.1	6	S	Protein transport protein Sec61 subunit beta	0.793366	5.08055e-61	233.48	S(0.103)S(0.103)S(0.793)QSQSSVGGAGAAGSR	K09481	2	4.097	6
osa04145 Phagosome	0.0896594	1.48	HORVU4Hr1G025090.1	10	S	Protein transport protein Sec61 subunit beta	0.808791	3.0741e-05	91.131	SSSQSQS(0.809)S(0.191)VGGAGAAGSR	K09481	2	-0.73326	1
osa04145 Phagosome	0.0896594	1.48	HORVU4Hr1G025090.1	11	S	Protein transport protein Sec61 subunit beta	0.912311	4.75687e-05	109.59	S(0.003)S(0.003)S(0.002)QS(0.001)QS(0.079)S(0.912)VGGAGAAGSR	K09481	2	3.0111	3
osa04145 Phagosome	0.0896594	1.48	HORVU4Hr1G025090.1	46	S	Protein transport protein Sec61 subunit beta	0.99984	0	538.09	TSS(1)SASGGGGFSSGGGNNMLR	K09481	2	4.2299	40
osa04145 Phagosome	0.0896594	1.48	HORVU4Hr1G025090.1	49	S	Protein transport protein Sec61 subunit beta	0.999963	2.36005e-41	163.29	T(0.024)S(0.035)S(0.863)S(0.078)AS(1)GGGGFSSGGGNNMLR	K09481	2	5.2266	14
osa04145 Phagosome	0.0896594	1.48	HORVU7Hr1G069660.4	1278	S	phosphatidylinositol-4-phosphate 5-kinase family protein	0.808999	0.00612972	63.301	VS(0.809)S(0.191)EGQFR	K00921	2	-0.55464	3
osa04145 Phagosome	0.0896594	1.48	HORVU7Hr1G069660.4	1098	S	phosphatidylinositol-4-phosphate 5-kinase family protein	0.964241	0.00207094	90.376	RPIT(0.036)GS(0.964)FDGNMK	K00921	2	0.75291	3
osa04145 Phagosome	0.0896594	1.48	HORVU7Hr1G069660.4	1279	S	phosphatidylinositol-4-phosphate 5-kinase family protein	0.97733	0.0184963	65.404	VS(0.023)S(0.977)EGQFR	K00921	2	-1.515	2
osa04145 Phagosome	0.0896594	1.48	HORVU7Hr1G069660.4	868	S	phosphatidylinositol-4-phosphate 5-kinase family protein	0.988684	0.00356664	43.767	RDEIPAS(0.989)PADNQS(0.011)ILVSLSSR	K00921	3	-3.0612	1
osa04145 Phagosome	0.0896594	1.48	HORVU7Hr1G069660.4	1258	S	phosphatidylinositol-4-phosphate 5-kinase family protein	0.999999	3.21507e-06	90.206	LNHANS(1)VNVNDHLDHQGSIIGVR	K00921	4	1.5968	8
osa04145 Phagosome	0.0896594	1.48	HORVU7Hr1G069660.4	218	S	phosphatidylinositol-4-phosphate 5-kinase family protein	1	0.0012352	89.382	S(1)DDEDDDYTIFR	K00921	2	2.5544	6
osa04145 Phagosome	0.0896594	1.48	HORVU6Hr1G018420.3	535	S	calnexin 1	0.875006	1.11062e-09	177.83	KPSAVVPDATAGS(0.875)S(0.125)GDKEEK	K08054	3	2.9475	15
osa04145 Phagosome	0.0896594	1.48	HORVU5Hr1G048380.2	7	S	Protein transport protein Sec61 subunit beta	0.8794	8.20831e-38	204.6	TS(0.006)S(0.114)S(0.879)GAGGGGGFSGGNNMLR	K09481	2	3.7472	2
osa04145 Phagosome	0.0896594	1.48	HORVU5Hr1G048380.2	6	S	Protein transport protein Sec61 subunit beta	0.999844	0	460.58	TSS(1)SGAGGGGGFSGGNNMLR	K09481	2	4.4053	43
osa04145 Phagosome	0.0896594	1.48	HORVU5Hr1G048380.2	16	S	Protein transport protein Sec61 subunit beta	0.999996	0.00342799	65.942	T(0.135)S(0.165)S(0.561)S(0.139)GAGGGGGFS(1)GGNNMLR	K09481	2	6.7859	1
osa04145 Phagosome	0.0896594	1.48	HORVU3Hr1G067530.4	112	S	Ras-related protein Rab-7A	0.901677	0.000168553	88.203	SFDTLNT(0.01)WHDEFLNQAS(0.902)PS(0.088)DPK	K07897	3	3.7429	9
osa04145 Phagosome	0.0896594	1.48	HORVU3Hr1G067530.4	73	S	Ras-related protein Rab-7A	1	0.00352762	96.946	FQS(1)LGVAFYR	K07897	2	0.057458	5
osa04145 Phagosome	0.0896594	1.48	HORVU7Hr1G077710.10	597	S	phosphatidylinositol-4-phosphate 5-kinase family protein	0.923754	7.80379e-06	73.948	VEES(0.038)AVS(0.924)S(0.038)ENLDDTEDILK	K00921	2	29.525	7
osa04145 Phagosome	0.0896594	1.48	HORVU7Hr1G077710.10	548	S	phosphatidylinositol-4-phosphate 5-kinase family protein	0.999793	0.0266986	78.157	RLPS(1)PVSGPLR	K00921	2	1.7143	7
osa04145 Phagosome	0.0896594	1.48	HORVU1Hr1G094800.2	51	S	V-type proton ATPase subunit C	0.962707	0.00110861	113.46	HS(0.963)FDT(0.037)PLYR	K02148	2	3.4065	1
osa04145 Phagosome	0.0896594	1.48	HORVU2Hr1G036380.5	1048	S	phosphatidylinositol-4-phosphate 5-kinase family protein	0.978207	1.20667e-36	144.55	TDLLEADTNIGKPTCLLQS(0.022)PGS(0.978)PR	K00921	3	2.8625	13
osa04145 Phagosome	0.0896594	1.48	HORVU2Hr1G036380.5	575	S	phosphatidylinositol-4-phosphate 5-kinase family protein	0.991815	0.000131114	106.11	MFEEIS(0.008)VS(0.992)PR	K00921	2	2.2193	15
osa04145 Phagosome	0.0896594	1.48	HORVU2Hr1G036380.5	1061	S	phosphatidylinositol-4-phosphate 5-kinase family protein	0.999542	7.81854e-05	81.578	EVCFS(1)DDEYSMSGK	K00921	2	6.0134	8
osa04145 Phagosome	0.0896594	1.48	HORVU2Hr1G036380.5	902	Y	phosphatidylinositol-4-phosphate 5-kinase family protein	1	0.0169248	73.262	S(0.128)PQDWT(0.436)KT(0.436)VAVEIY(1)GK	K00921	2	29.417	5
osa04145 Phagosome	0.0896594	1.48	HORVU2Hr1G036380.5	1170	S	phosphatidylinositol-4-phosphate 5-kinase family protein	1	3.56059e-09	201.66	IHS(1)FDSTVASR	K00921	2	1.8697	15
osa04145 Phagosome	0.0896594	1.48	HORVU2Hr1G109990.2	164	S	V-type proton ATPase subunit a3	0.985288	1.21606e-23	140.31	EMVADQS(0.985)GDS(0.01)S(0.004)LESPLLHQEMVIDPSK	K02154	3	2.3752	8
osa04145 Phagosome	0.0896594	1.48	HORVU4Hr1G062880.3	271	S	V-type proton ATPase subunit a3	0.99678	4.24652e-53	179.27	QMEANQS(0.997)GET(0.003)SLESPLLEQDMLTDASK	K02154	3	5.3871	21
osa04145 Phagosome	0.0896594	1.48	HORVU4Hr1G062880.3	161	S	V-type proton ATPase subunit a3	1	3.27648e-29	211.15	DLNADKS(1)PFQR	K02154	2	5.3772	9
osa04145 Phagosome	0.0896594	1.48	HORVU4Hr1G062880.3	328	S	V-type proton ATPase subunit a3	1	9.25112e-43	193.23	QES(1)VDEPVTDPQSGEK	K02154	2	2.8558	11
osa04145 Phagosome	0.0896594	1.48	HORVU3Hr1G059320.2	175	S	V-type proton ATPase subunit E	0.999009	5.7491e-43	132.41	ADVHEPEILVDHSVYLPPS(0.999)PS(0.001)HDDK	K02150	3	3.2443	29
osa04145 Phagosome	0.0896594	1.48	HORVU5Hr1G100900.2	116	S	tubulin beta-5 chain	0.999997	0.0101245	70.598	INVYYNEAS(1)GGR	K07375	2	5.087	1
osa04145 Phagosome	0.0896594	1.48	HORVU4Hr1G087740.2	76	S	tubulin beta chain 2	0.999999	0.000884508	93.026	VNVYYNEAS(1)CGR	K07375	2	3.0645	4
osa04145 Phagosome	0.0896594	1.48	HORVU5Hr1G060810.2	698	S	phosphatidylinositol-4-phosphate 5-kinase family protein	0.999999	0.000198101	120.65	VHS(1)FDSIFR	K00921	2	0.07294	13
osa04145 Phagosome	0.0896594	1.48	HORVU7Hr1G109770.1	47	S	V-type ATP synthase alpha chain	0.999999	0.0033869	88.24	MTTFEES(1)ER	K02145	2	2.9402	11
osa04145 Phagosome	0.0896594	1.48	HORVU7Hr1G109770.1	158	S	V-type ATP synthase alpha chain	1	1.36854e-51	181.29	GVS(1)VPALDKDQLWEFQPNK	K02145	2	3.7816	26
osa04145 Phagosome	0.0896594	1.48	HORVU1Hr1G081280.1	349	T	tubulin alpha-4 chain	1	2.10296e-95	276.15	TIQFVDWCPT(1)GFK	K07374	2	6.5156	46
osa04145 Phagosome	0.0896594	1.48	HORVU2Hr1G037550.1	349	T	tubulin alpha-4 chain	1	6.0089e-151	310.36	TVQFVDWCPT(1)GFK	K07374	2	7.2847	31
osa04626 Plant-pathogen interaction	0.00226622	1.54	HORVU3Hr1G055910.5	366	T	WRKY DNA-binding protein 27	0.751782	0.000931865	72.075	STPAEDHVT(0.005)T(0.016)T(0.039)T(0.752)T(0.055)S(0.133)PK	K13425	2	3.2469	1
osa04626 Plant-pathogen interaction	0.00226622	1.54	HORVU3Hr1G055910.5	367	T	WRKY DNA-binding protein 27	0.788019	1.62326e-14	155.61	STPAEDHVTTT(0.001)T(0.015)T(0.788)S(0.196)PK	K13425	2	3.7353	2
osa04626 Plant-pathogen interaction	0.00226622	1.54	HORVU3Hr1G055910.5	368	S	WRKY DNA-binding protein 27	0.993531	2.39606e-34	179.9	STPAEDHVTTTTT(0.006)S(0.994)PK	K13425	2	3.3432	9
osa04626 Plant-pathogen interaction	0.00226622	1.54	HORVU2Hr1G046660.6	10	S	calcium-dependent protein kinase 33	0.757848	5.80028e-08	76.084	AT(0.016)S(0.758)PDS(0.226)VQGGANGYGYSHQPK	K13412	3	3.3116	2
osa04626 Plant-pathogen interaction	0.00226622	1.54	HORVU2Hr1G046660.6	35	S	calcium-dependent protein kinase 33	0.989161	6.41833e-06	96.311	QAQT(0.002)PPS(0.989)Y(0.009)NNAQPPPQAEVR	K13412	2	1.3934	9
osa04626 Plant-pathogen interaction	0.00226622	1.54	HORVU2Hr1G046660.6	13	S	calcium-dependent protein kinase 33	0.999983	4.51976e-31	174.4	ATSPDS(1)VQGGANGYGYSHQPK	K13412	3	3.7591	25
osa04626 Plant-pathogen interaction	0.00226622	1.54	HORVU2Hr1G046660.6	32	T	calcium-dependent protein kinase 33	0.999989	7.52744e-61	186.81	QAQT(1)PPSYNNAQPPPQAEVR	K13412	2	2.4541	16
osa04626 Plant-pathogen interaction	0.00226622	1.54	HORVU2Hr1G046660.6	50	T	calcium-dependent protein kinase 33	0.999996	3.328e-33	127.52	YT(1)PPAMNPPVVPPVVAPSKPTPDTILGK	K13412	3	5.7435	15
osa04626 Plant-pathogen interaction	0.00226622	1.54	HORVU2Hr1G046660.6	502	S	calcium-dependent protein kinase 33	1	6.68111e-05	124.62	DIIS(1)EVDTDNDGR	K13412	2	3.5577	7
osa04626 Plant-pathogen interaction	0.00226622	1.54	HORVU2Hr1G046660.6	249	S	calcium-dependent protein kinase 33	1	1.03532e-16	122.13	DIVGS(1)AYYVAPEVLR	K13412	2	6.3845	15
osa04626 Plant-pathogen interaction	0.00226622	1.54	HORVU5Hr1G049240.3	285	S	cyclic nucleotide-gated channel 17	0.768116	0.00198949	59.77	SYEDGDGS(0.768)GS(0.231)FAAHGLS(0.001)AK	K05391	2	3.2746	1
osa04626 Plant-pathogen interaction	0.00226622	1.54	HORVU5Hr1G049240.3	287	S	cyclic nucleotide-gated channel 17	0.994763	3.17207e-05	81.908	SYEDGDGS(0.005)GS(0.995)FAAHGLS(0.001)AK	K05391	2	1.9751	5
osa04626 Plant-pathogen interaction	0.00226622	1.54	HORVU4Hr1G081670.1	836	S	respiratory burst oxidase homologue D	0.770757	2.02046e-14	127.62	LEGDVESGNPGDAS(0.044)T(0.044)S(0.771)T(0.103)S(0.038)FR	K13447	2	3.9493	2
osa04626 Plant-pathogen interaction	0.00226622	1.54	HORVU4Hr1G081670.1	104	S	respiratory burst oxidase homologue D	0.865919	0.00645989	64.266	FAES(0.866)VS(0.132)APLT(0.002)APHGAPR	K13447	3	-1.711	3
osa04626 Plant-pathogen interaction	0.00226622	1.54	HORVU4Hr1G081670.1	398	S	respiratory burst oxidase homologue D	0.999933	9.20781e-21	142.07	NLSQMLS(1)QHLRPTAEPNPLR	K13447	3	2.0998	13
osa04626 Plant-pathogen interaction	0.00226622	1.54	HORVU4Hr1G081670.1	394	S	respiratory burst oxidase homologue D	0.999984	0.00229115	48.928	NLS(1)QMLS(0.994)QHLRPT(0.006)AEPNPLR	K13447	3	0.48305	3
osa04626 Plant-pathogen interaction	0.00226622	1.54	HORVU4Hr1G081670.1	106	S	respiratory burst oxidase homologue D	1	0	347.98	FAESVS(1)APLTAPHGAPR	K13447	2	4.1467	17
osa04626 Plant-pathogen interaction	0.00226622	1.54	HORVU6Hr1G014700.1	173	S	calcium-dependent protein kinase 28	0.793239	1.13945e-70	199.96	T(0.103)AS(0.103)MS(0.793)NLPSPSGVPNPQAL	K13412	2	4.7327	1
osa04626 Plant-pathogen interaction	0.00226622	1.54	HORVU3Hr1G106950.3	120	S	Calcium-binding EF-hand family protein	0.813131	0.0112444	50.521	S(0.074)EAPS(0.813)FAS(0.078)AS(0.012)S(0.012)S(0.006)S(0.003)T(0.003)ASSSASEDAPAR	K13448	2	1.3814	1
osa04626 Plant-pathogen interaction	0.00226622	1.54	HORVU3Hr1G106950.3	92	S	Calcium-binding EF-hand family protein	1	0.00879016	123.42	KLS(1)IPSPK	K13448	2	-1.151	13
osa04626 Plant-pathogen interaction	0.00226622	1.54	HORVU2Hr1G070690.2	43	S	Protein kinase superfamily protein	0.820738	0.00872249	75.012	TAAAAS(0.051)S(0.128)S(0.821)GVGAR	K13430	2	1.9084	3
osa04626 Plant-pathogen interaction	0.00226622	1.54	HORVU5Hr1G024550.3	640	S	respiratory burst oxidase homologue D	0.835307	0.00613712	55.094	AIFSQICRPPS(0.835)AGQS(0.164)GLLR	K13447	3	-7.1169	1
osa04626 Plant-pathogen interaction	0.00226622	1.54	HORVU5Hr1G024550.3	644	S	respiratory burst oxidase homologue D	0.997187	5.37412e-06	93.626	AIFSQICRPPS(0.003)AGQS(0.997)GLLR	K13447	3	0.53036	6
osa04626 Plant-pathogen interaction	0.00226622	1.54	HORVU4Hr1G086500.9	28	S	respiratory burst oxidase homolog B	0.846509	5.68363e-20	125.13	ADIEAGKPATESDTATLIPNS(0.01)GS(0.059)LEGS(0.847)S(0.084)R	K13447	3	6.2828	9
osa04626 Plant-pathogen interaction	0.00226622	1.54	HORVU4Hr1G086500.9	81	S	respiratory burst oxidase homolog B	0.997581	0.000639687	138	SKS(0.998)T(0.002)AAVALK	K13447	2	2.4211	15
osa04626 Plant-pathogen interaction	0.00226622	1.54	HORVU4Hr1G086500.9	622	S	respiratory burst oxidase homolog B	0.999994	2.09213e-60	208.87	TVFSEACRPPTEGES(1)GLLR	K13447	2	4.224	26
osa04626 Plant-pathogen interaction	0.00226622	1.54	HORVU2Hr1G104030.4	790	S	Receptor-like protein kinase 2	0.855813	3.39177e-05	104.76	S(0.042)DGS(0.856)S(0.103)HLSETFVVPELR	K13420	2	3.4136	4
osa04626 Plant-pathogen interaction	0.00226622	1.54	HORVU1Hr1G072140.1	90	S	respiratory burst oxidase homologue D	0.861758	0.0101471	59.731	LLAS(0.005)S(0.133)S(0.862)GHGALK	K13447	2	2.8275	3
osa04626 Plant-pathogen interaction	0.00226622	1.54	HORVU7Hr1G055370.6	256	S	receptor-like protein kinase 1	0.866168	0.000176224	116.36	LTEVGGGT(0.019)S(0.866)LQT(0.115)R	K13429	2	2.4503	5
osa04626 Plant-pathogen interaction	0.00226622	1.54	HORVU7Hr1G055370.6	70	T	receptor-like protein kinase 1	0.899184	5.92983e-05	120.35	VT(0.899)PS(0.049)T(0.049)S(0.006)QADGAS(0.986)PAAGIT(0.01)VDK	K13429	2	5.1738	15
osa04626 Plant-pathogen interaction	0.00226622	1.54	HORVU7Hr1G055370.6	57	S	receptor-like protein kinase 1	0.979403	5.42454e-07	163.09	KDALLPSS(0.002)EES(0.979)T(0.018)R	K13429	2	3.2921	22
osa04626 Plant-pathogen interaction	0.00226622	1.54	HORVU7Hr1G055370.6	80	S	receptor-like protein kinase 1	1	1.9303e-241	334.64	VTPSTSQADGAS(1)PAAGITVDK	K13429	2	3.5035	21
osa04626 Plant-pathogen interaction	0.00226622	1.54	HORVU3Hr1G096920.6	294	S	Disease resistance protein (CC-NBS-LRR class) family	0.872486	0.000980228	70.806	VTEQPS(0.128)S(0.872)PNIDR	K13457	2	3.7541	4
osa04626 Plant-pathogen interaction	0.00226622	1.54	HORVU3Hr1G096920.6	201	S	Disease resistance protein (CC-NBS-LRR class) family	0.994769	3.91954e-05	58.206	S(0.995)QDS(0.005)FPELVKDEDLIGIEDNRR	K13457	3	-0.00108	5
osa04626 Plant-pathogen interaction	0.00226622	1.54	HORVU6Hr1G066470.4	26	S	Calcium-dependent protein kinase family protein	0.895358	0.0056101	52.201	HDS(0.895)GY(0.105)APVAADADADSQPGK	K13412	2	6.015	2
osa04626 Plant-pathogen interaction	0.00226622	1.54	HORVU6Hr1G066470.4	39	S	Calcium-dependent protein kinase family protein	1	2.58976e-06	108.25	HDSGYAPVAADADADS(1)QPGK	K13412	2	2.8304	13
osa04626 Plant-pathogen interaction	0.00226622	1.54	HORVU2Hr1G058530.2	554	T	calcium dependent protein kinase 1	0.900923	0.00114314	138	KGQGQT(0.901)S(0.099)FGLR	K13412	2	2.9474	5
osa04626 Plant-pathogen interaction	0.00226622	1.54	HORVU2Hr1G058530.2	555	S	calcium dependent protein kinase 1	0.99711	0.00155574	158.59	KGQGQT(0.003)S(0.997)FGLR	K13412	2	1.9758	24
osa04626 Plant-pathogen interaction	0.00226622	1.54	HORVU2Hr1G058530.2	83	S	calcium dependent protein kinase 1	1	1.15194e-41	236.67	VQS(1)AGLLAESVLK	K13412	2	2.5845	14
osa04626 Plant-pathogen interaction	0.00226622	1.54	HORVU3Hr1G074300.1	65	S	Calmodulin-like protein	0.915839	0.00685959	59.625	AT(0.091)T(0.27)VS(0.639)PPDS(0.916)PT(0.084)GAGAR	K13448	2	4.3023	1
osa04626 Plant-pathogen interaction	0.00226622	1.54	HORVU3Hr1G074300.1	188	S	Calmodulin-like protein	1	7.4748e-06	113.67	VLS(1)QLGDDPSVAECEAMIR	K13448	2	6.6519	8
osa04626 Plant-pathogen interaction	0.00226622	1.54	HORVU4Hr1G050990.2	15	S	calmodulin like 42	0.922253	9.99232e-25	138.49	MDTAPAPAPAPT(0.019)KPS(0.922)LS(0.059)K	K13448	2	4.049	14
osa04626 Plant-pathogen interaction	0.00226622	1.54	HORVU4Hr1G050990.2	17	S	calmodulin like 42	0.983425	1.31367e-19	132.61	MDTAPAPAPAPTKPS(0.016)LS(0.983)K	K13448	2	4.254	14
osa04626 Plant-pathogen interaction	0.00226622	1.54	HORVU4Hr1G050990.2	23	S	calmodulin like 42	0.999995	1.30707e-05	132.39	KPSPS(1)FR	K13448	2	0.49337	14
osa04626 Plant-pathogen interaction	0.00226622	1.54	HORVU6Hr1G079810.1	59	S	protein kinase family protein	0.940098	0.00173879	101.43	GGGPGYGS(0.002)QT(0.058)S(0.94)FR	K13414	2	4.0422	4
osa04626 Plant-pathogen interaction	0.00226622	1.54	HORVU3Hr1G055730.3	460	S	calcium-dependent protein kinase 6	0.947925	0.023048	65.467	SLDT(0.004)DNS(0.948)GT(0.048)IT(0.001)LEELR	K13412	2	3.9982	1
osa04626 Plant-pathogen interaction	0.00226622	1.54	HORVU3Hr1G055730.3	93	T	calcium-dependent protein kinase 6	0.998784	0.0228889	44.16	PKPQT(0.001)APAPAPT(0.999)PEAGQVAMGR	K13412	3	0.046545	1
osa04626 Plant-pathogen interaction	0.00226622	1.54	HORVU3Hr1G055730.3	280	S	calcium-dependent protein kinase 6	0.999829	0.0120939	55.354	DLVGS(1)AYYVAPEVLKR	K13412	2	-17.547	3
osa04626 Plant-pathogen interaction	0.00226622	1.54	HORVU3Hr1G055730.3	583	S	calcium-dependent protein kinase 6	1	6.22224e-14	196.44	NNS(1)PEIVPNRR	K13412	2	4.0226	24
osa04626 Plant-pathogen interaction	0.00226622	1.54	HORVU3Hr1G055730.3	255	S	calcium-dependent protein kinase 6	1	0.00851564	64.582	DLKPENFLFLNNKEDS(1)PLK	K13412	3	2.8629	2
osa04626 Plant-pathogen interaction	0.00226622	1.54	HORVU3Hr1G055730.3	441	S	calcium-dependent protein kinase 6	1	1.41488e-73	250.08	IVAENLS(1)EEEITGLK	K13412	2	7.3342	15
osa04626 Plant-pathogen interaction	0.00226622	1.54	HORVU4Hr1G079950.13	28	S	Protein kinase superfamily protein	0.975511	0.00128985	101.52	FLTAS(0.976)GT(0.024)FKDGELR	K04368	2	4.0156	1
osa04626 Plant-pathogen interaction	0.00226622	1.54	HORVU4Hr1G079950.13	30	T	Protein kinase superfamily protein	0.99996	0.000281025	118.64	FLTASGT(1)FKDGELR	K04368	2	3.2928	10
osa04626 Plant-pathogen interaction	0.00226622	1.54	HORVU4Hr1G019530.3	214	S	calcium-dependent protein kinase 2	0.978542	4.11876e-05	61.745	FSDVVGS(0.979)PY(0.015)Y(0.006)VAPEVLQK	K13412	2	3.4982	4
osa04626 Plant-pathogen interaction	0.00226622	1.54	HORVU4Hr1G019530.3	433	S	calcium-dependent protein kinase 2	0.989472	0.00172071	74.643	EENLVS(0.011)AFS(0.989)FFDK	K13412	2	-2.1819	5
osa04626 Plant-pathogen interaction	0.00226622	1.54	HORVU4Hr1G019530.3	502	S	calcium-dependent protein kinase 2	1	6.6619e-265	333.04	NS(1)LNLNLGDILNPSNS	K13412	2	3.1848	15
osa04626 Plant-pathogen interaction	0.00226622	1.54	HORVU6Hr1G094990.1	435	S	Calcium-dependent protein kinase family protein	0.978809	0.00795125	75.012	YGS(0.979)T(0.021)ELGDSEVR	K13412	2	7.1295	3
osa04626 Plant-pathogen interaction	0.00226622	1.54	HORVU6Hr1G079040.7	749	S	cyclic nucleotide gated channel 19	0.979595	5.62613e-05	92.178	S(0.98)RPS(0.02)EEHECLPDTR	K05391	3	0.70568	14
osa04626 Plant-pathogen interaction	0.00226622	1.54	HORVU7Hr1G075240.1	144	S	calmodulin 3	0.990211	9.35396e-14	135.82	VLDKDAS(0.99)GT(0.009)VS(0.001)VADLR	K13448	2	2.803	15
osa04626 Plant-pathogen interaction	0.00226622	1.54	HORVU7Hr1G075240.1	54	S	calmodulin 3	0.999998	0.0124034	66.953	ELS(1)EEQVASMR	K13448	2	4.502	3
osa04626 Plant-pathogen interaction	0.00226622	1.54	HORVU7Hr1G053300.5	125	S	RPM1 interacting protein 4 transcript 2	0.992375	7.4161e-05	65.62	AGGY(0.008)S(0.992)VEQS(1)PAPS(0.998)PLHPY(0.002)GQS(0.001)K	K13456	2	4.2448	11
osa04626 Plant-pathogen interaction	0.00226622	1.54	HORVU7Hr1G053300.5	133	S	RPM1 interacting protein 4 transcript 2	0.999438	5.62339e-13	142.63	AGGY(0.137)S(0.864)VEQS(0.999)PAPS(0.999)PLHPYGQSK	K13456	2	3.2765	34
osa04626 Plant-pathogen interaction	0.00226622	1.54	HORVU7Hr1G053300.5	129	S	RPM1 interacting protein 4 transcript 2	0.999903	1.29512e-05	109.61	AGGYSVEQS(1)PAPSPLHPYGQSK	K13456	3	1.1752	33
osa04626 Plant-pathogen interaction	0.00226622	1.54	HORVU7Hr1G053300.5	159	S	RPM1 interacting protein 4 transcript 2	1	4.9021e-126	192.49	AEHSDGSSYGLVANANS(1)VDR	K13456	2	3.0157	29
osa04626 Plant-pathogen interaction	0.00226622	1.54	HORVU7Hr1G053300.5	61	S	RPM1 interacting protein 4 transcript 2	1	5.3807e-218	260.35	GGKPMNPNDPVENPEAFSSSVVAPS(1)PNR	K13456	3	4.785	47
osa04626 Plant-pathogen interaction	0.00226622	1.54	HORVU7Hr1G053300.5	91	S	RPM1 interacting protein 4 transcript 2	1	2.51872e-92	255.55	RPS(1)DGPAPAPPLS(1)PYHR	K13456	2	5.3525	51
osa04626 Plant-pathogen interaction	0.00226622	1.54	HORVU7Hr1G053300.5	79	S	RPM1 interacting protein 4 transcript 2	1	1.99124e-13	179.92	PAPALPPAS(1)PPPAHHHER	K13456	3	1.5467	16
osa04626 Plant-pathogen interaction	0.00226622	1.54	HORVU7Hr1G053300.5	101	S	RPM1 interacting protein 4 transcript 2	1	2.51872e-92	255.55	RPSDGPAPAPPLS(1)PYHR	K13456	3	-0.93211	48
osa04626 Plant-pathogen interaction	0.00226622	1.54	HORVU1Hr1G087020.1	24	Y	Calcium-dependent protein kinase	0.996549	0.0133479	98.865	Y(0.997)LHS(0.004)FKHPAS(1)QR	K13412	3	0.35141	2
osa04626 Plant-pathogen interaction	0.00226622	1.54	HORVU1Hr1G087020.1	27	S	Calcium-dependent protein kinase	1	4.20719e-05	199.3	YLHS(1)FKHPASQR	K13412	3	0.33897	52
osa04626 Plant-pathogen interaction	0.00226622	1.54	HORVU1Hr1G087020.1	33	S	Calcium-dependent protein kinase	1	0.00163949	134.49	YLHS(1)FKHPAS(1)QR	K13412	3	0.14866	26
osa04626 Plant-pathogen interaction	0.00226622	1.54	HORVU4Hr1G006660.1	651	S	protein kinase family protein	0.996625	0.0103777	55.604	AS(0.997)FDS(0.003)LSPPINRP	K13414	2	3.8274	1
osa04626 Plant-pathogen interaction	0.00226622	1.54	HORVU7Hr1G055980.7	45	S	Protein kinase superfamily protein	0.9967	0.00900727	43.727	APPS(0.997)IQVPELS(0.003)FDELK	K13436	2	4.1674	1
osa04626 Plant-pathogen interaction	0.00226622	1.54	HORVU7Hr1G055980.7	24	S	Protein kinase superfamily protein	1	3.274e-169	235.3	WFCCAHVDTPYEENGDEFPHS(1)PER	K13436	3	2.923	41
osa04626 Plant-pathogen interaction	0.00226622	1.54	HORVU5Hr1G078630.1	54	S	respiratory burst oxidase homologue D	0.997962	0.000379011	86.243	FADS(0.002)VS(0.998)APLR	K13447	2	-1.4769	12
osa04626 Plant-pathogen interaction	0.00226622	1.54	HORVU5Hr1G078630.1	343	S	respiratory burst oxidase homologue D	0.999961	9.52834e-06	79.895	NLS(1)QMLSQHLKPTTEPNPLR	K13447	3	0.40745	5
osa04626 Plant-pathogen interaction	0.00226622	1.54	HORVU5Hr1G078630.1	347	S	respiratory burst oxidase homologue D	1	1.2646e-96	309.21	NLSQMLS(1)QHLKPTTEPNPLR	K13447	3	1.6495	15
osa04626 Plant-pathogen interaction	0.00226622	1.54	HORVU5Hr1G088830.1	646	S	cyclic nucleotide-gated channel 17	0.998096	6.85322e-09	147.64	WES(0.998)YS(0.002)WWSEEHPAADKPK	K05391	3	1.46	8
osa04626 Plant-pathogen interaction	0.00226622	1.54	HORVU5Hr1G121530.2	221	S	RPM1 interacting protein 4	0.999603	0.0251175	50.641	AS(1)PLRPGSEPGLR	K13456	2	2.2368	4
osa04626 Plant-pathogen interaction	0.00226622	1.54	HORVU4Hr1G015770.3	6	T	receptor kinase 2	0.999654	0.00095242	163.59	HST(1)PTQSDLER	K13457	2	5.5306	12
osa04626 Plant-pathogen interaction	0.00226622	1.54	HORVU3Hr1G007420.1	60	S	calmodulin like 23	0.999731	6.51094e-05	146.58	AIAPPATES(1)AGGR	K13448	2	2.454	11
osa04626 Plant-pathogen interaction	0.00226622	1.54	HORVU3Hr1G007420.1	42	S	calmodulin like 23	0.9999	4.5769e-143	308.15	FDTDGDGRIS(1)PSELAAVSR	K13448	3	-0.0047799	49
osa04626 Plant-pathogen interaction	0.00226622	1.54	HORVU3Hr1G007420.1	185	T	calmodulin like 23	1	0.0197471	47.491	PLDGGVPDDDGKAKT(1)E	K13448	2	2.2454	1
osa04626 Plant-pathogen interaction	0.00226622	1.54	HORVU3Hr1G014890.2	390	S	Disease resistance protein (CC-NBS-LRR class) family	0.999776	0.00891024	85.443	IQHTEES(1)PPPS(1)PLR	K13457	2	27.64	10
osa04626 Plant-pathogen interaction	0.00226622	1.54	HORVU3Hr1G014890.2	394	S	Disease resistance protein (CC-NBS-LRR class) family	1	3.30851e-24	160.04	IQHTEES(1)PPPS(1)PLR	K13457	2	27.64	26
osa04626 Plant-pathogen interaction	0.00226622	1.54	HORVU1Hr1G070250.2	294	S	WRKY DNA-binding protein 33	0.999886	0.00726277	46.823	LAGAVS(1)GGEDQFDSEEPDSK	K13424	2	4.08	1
osa04626 Plant-pathogen interaction	0.00226622	1.54	HORVU4Hr1G082790.6	49	S	Calcium-dependent protein kinase family protein	0.999982	2.20461e-05	114.95	SDKPWPDADS(1)FKPTAAGILR	K13412	3	-2.4397	6
osa04626 Plant-pathogen interaction	0.00226622	1.54	HORVU2Hr1G114260.1	30	S	Glycerol kinase	0.999997	0.00010779	120.75	HAS(1)PVASHQLEFK	K00864	2	2.9487	12
osa04626 Plant-pathogen interaction	0.00226622	1.54	HORVU0Hr1G007760.1	160	S	Disease resistance protein (CC-NBS-LRR class) family	0.999999	0.000263069	121.96	S(1)QDSFPEFVK	K13457	2	-0.64525	15
osa04626 Plant-pathogen interaction	0.00226622	1.54	HORVU2Hr1G107970.1	158	S	Disease resistance protein (CC-NBS-LRR class) family	0.999999	7.54039e-09	191.49	RWS(1)QDSFPEFVK	K13457	2	5.1592	17
osa04626 Plant-pathogen interaction	0.00226622	1.54	HORVU4Hr1G052210.3	80	T	calmodulin 5	0.999999	7.8094e-102	289.75	MKDT(1)DSEEELK	K02183	2	3.638	39
osa04626 Plant-pathogen interaction	0.00226622	1.54	HORVU4Hr1G052210.3	82	S	calmodulin 5	0.999999	2.10518e-50	242.43	MKDTDS(1)EEELKEAFR	K02183	3	1.1068	58
osa04626 Plant-pathogen interaction	0.00226622	1.54	HORVU4Hr1G052210.3	102	S	calmodulin 5	1	7.70662e-05	97.551	VFDKDQNGFIS(1)AAELR	K02183	2	3.7601	20
osa04626 Plant-pathogen interaction	0.00226622	1.54	HORVU4Hr1G052210.3	111	T	calmodulin 5	1	0.0272903	65.879	HVMT(1)NLGEK	K02183	2	2.9243	2
osa04626 Plant-pathogen interaction	0.00226622	1.54	HORVU1Hr1G017120.3	78	S	Protein kinase superfamily protein	1	7.40911e-06	114.5	EATQGFGDEALIGEGS(1)FGR	K13436	2	3.5051	6
osa04626 Plant-pathogen interaction	0.00226622	1.54	HORVU1Hr1G081950.7	120	S	respiratory burst oxidase protein F	1	0.0057293	88.24	LLQFS(1)QELK	K13447	2	0.56975	1
osa04626 Plant-pathogen interaction	0.00226622	1.54	HORVU2Hr1G068630.1	46	T	RPM1-interacting protein 4-like isoform X3 [Aegilops tauschii subsp. tauschii]	1	9.78107e-08	168.69	ASSEAQGQHT(1)PGR	K13456	2	0.12597	2
osa04626 Plant-pathogen interaction	0.00226622	1.54	HORVU2Hr1G068630.1	97	S	RPM1-interacting protein 4-like isoform X3 [Aegilops tauschii subsp. tauschii]	1	1.75796e-38	244.37	DDKLS(1)PDSSAR	K13456	2	3.0015	50
osa04626 Plant-pathogen interaction	0.00226622	1.54	HORVU2Hr1G068630.1	13	S	RPM1-interacting protein 4-like isoform X3 [Aegilops tauschii subsp. tauschii]	1	2.4318e-211	282.46	NAAGSAS(1)PMQSNSSAK	K13456	2	2.4405	31
osa04626 Plant-pathogen interaction	0.00226622	1.54	HORVU2Hr1G114940.3	81	S	cyclic nucleotide gated channel 8	1	0.00336009	100.56	TAFAEDLKS(1)FKK	K05391	2	3.7196	9
osa04626 Plant-pathogen interaction	0.00226622	1.54	HORVU2Hr1G114940.3	15	S	cyclic nucleotide gated channel 8	1	0.0115688	92.428	RLDEFS(1)PR	K05391	2	0.60423	3
osa04626 Plant-pathogen interaction	0.00226622	1.54	HORVU5Hr1G078180.5	24	S	Protein kinase superfamily protein	1	4.1847e-251	326.12	EHEHEFPS(1)S(1)PDEK	K13436	2	2.4695	96
osa04626 Plant-pathogen interaction	0.00226622	1.54	HORVU5Hr1G078180.5	23	S	Protein kinase superfamily protein	1	3.1467e-154	282.67	EHEHEFPS(1)S(1)PDEKEGNGFDTK	K13436	3	3.0017	46
osa04626 Plant-pathogen interaction	0.00226622	1.54	HORVU5Hr1G110900.3	321	S	calcium-dependent protein kinase 19	1	5.18309e-93	288.58	LTAAQVLEHPWLHDS(1)KK	K13412	3	0.72127	35
osa04626 Plant-pathogen interaction	0.00226622	1.54	HORVU5Hr1G110900.3	518	S	calcium-dependent protein kinase 19	1	1.93475e-06	151.66	QRFS(1)NLSLK	K13412	2	2.6671	15
osa04626 Plant-pathogen interaction	0.00226622	1.54	HORVU7Hr1G079400.3	27	S	cyclic nucleotide gated channel 1	1	1.84988e-55	235.69	SEQSVISENAVS(1)PR	K05391	2	4.7276	15
osa04712 Circadian rhythm - plant	0.136278	1.57	HORVU2Hr1G092930.1	28	S	casein kinase II beta subunit 4	0.862447	4.33085e-07	146.58	S(0.11)S(0.862)PS(0.027)T(0.001)SWGFSGGR	K03115	2	1.812	13
osa04712 Circadian rhythm - plant	0.136278	1.57	HORVU2Hr1G092930.1	32	S	casein kinase II beta subunit 4	0.947175	0.0013881	69.224	S(0.232)S(0.757)PS(0.011)T(0.05)S(0.947)WGFS(0.002)GGR	K03115	2	1.6599	4
osa04712 Circadian rhythm - plant	0.136278	1.57	HORVU5Hr1G095530.1	54	S	phytochrome C	0.882148	0.0115604	56.08	HFDYS(0.002)S(0.019)S(0.097)VS(0.882)ALNR	K12120	2	5.3773	2
osa04712 Circadian rhythm - plant	0.136278	1.57	HORVU6Hr1G057630.1	238	S	Two-component response regulator-like PRR1	0.97053	2.60028e-22	163.34	TDQLENLPSIAEDDDNAS(0.023)S(0.971)PGGMFS(0.007)R	K12127	3	1.6862	8
osa04712 Circadian rhythm - plant	0.136278	1.57	HORVU6Hr1G037760.2	31	S	Transcription factor HY5	0.971158	6.8695e-05	44.584	EGMES(0.971)DDEIGT(0.029)VPELGLGPSGASTSGR	K16241	3	2.8985	3
osa04712 Circadian rhythm - plant	0.136278	1.57	HORVU6Hr1G058740.2	578	S	cryptochrome 2	0.982994	8.07846e-08	151.55	MEDTGSIVNS(0.983)PIS(0.017)R	K12119	2	4.6872	11
osa04712 Circadian rhythm - plant	0.136278	1.57	HORVU6Hr1G058740.2	526	S	cryptochrome 2	0.999986	0.000694699	128.41	ELS(1)PSAPHCDQK	K12119	2	3.5672	1
osa04712 Circadian rhythm - plant	0.136278	1.57	HORVU3Hr1G021140.13	172	S	gigantea protein (GI)	0.99765	0.0185487	79.795	ANY(0.002)S(0.998)PGNEPER	K12124	2	6.2356	1
osa04712 Circadian rhythm - plant	0.136278	1.57	HORVU4Hr1G053400.1	1084	S	phytochrome B	0.999958	0.00368453	87.727	QNS(1)DGTETMLFLFR	K12121	2	-2.433	8
osa04712 Circadian rhythm - plant	0.136278	1.57	HORVU3Hr1G024220.2	43	S	Transcription factor HY5	1	0.0036952	102.03	EGGAES(1)DEEIR	K16241	2	-3.545	9
osa04712 Circadian rhythm - plant	0.136278	1.57	HORVU4Hr1G008610.1	600	S	phytochrome A	1	0.00342482	62.454	AS(1)LDEQIGDLK	K12120	2	1.8628	4
osa04712 Circadian rhythm - plant	0.136278	1.57	HORVU4Hr1G057550.3	3	S	pseudo-response regulator 7	1	8.72841e-13	164.43	VS(1)AGQAGADGPSSSDIR	K12129	2	4.2083	8
