# Supplementary material for: Global proteome analyses of phosphorylation and succinylation of barley root proteins in response to phosphate starvation and recovery
Source: Front Plant Sci. 2022 Aug 18;13:917652. doi: 10.3389/fpls.2022.917652 (PMC9433975; doi:10.3389/fpls.2022.917652)
Supplement: Supplementary file 1 [file Data_Sheet_1.ZIP › Additional files/Table S3.xlsx]

## Sheet: ident
KEGG pathway	Mapping	Background	All Mapping	All Background	Fold Enrichment	Fisher's exact test p value	-log10(p value)	Related proteins
osa00020 Citrate cycle (TCA cycle)	33	73	504	7523	6.75	3.38198e-20	19.47	HORVU0Hr1G013850.1 HORVU1Hr1G013740.1 HORVU1Hr1G023630.1 HORVU1Hr1G041250.5 HORVU1Hr1G081550.1 HORVU1Hr1G090710.12 HORVU2Hr1G006250.1 HORVU2Hr1G013170.1 HORVU2Hr1G036950.1 HORVU2Hr1G070090.3 HORVU2Hr1G082800.1 HORVU2Hr1G087970.4 HORVU3Hr1G040360.1 HORVU3Hr1G058460.4 HORVU3Hr1G059060.2 HORVU4Hr1G011850.1 HORVU4Hr1G028600.1 HORVU4Hr1G049590.3 HORVU4Hr1G080640.1 HORVU5Hr1G022100.2 HORVU5Hr1G077200.2…
osa03010 Ribosome	106	705	504	7523	2.24	1.63123e-16	15.79	HORVU0Hr1G004130.1 HORVU0Hr1G004480.1 HORVU0Hr1G023290.1 HORVU1Hr1G021720.1 HORVU1Hr1G022570.1 HORVU1Hr1G023660.1 HORVU1Hr1G024710.2 HORVU1Hr1G038890.1 HORVU1Hr1G039160.1 HORVU1Hr1G042220.1 HORVU1Hr1G072060.1 HORVU1Hr1G073640.1 HORVU1Hr1G079370.1 HORVU1Hr1G085170.5 HORVU1Hr1G088040.2 HORVU1Hr1G089760.1 HORVU2Hr1G018820.1 HORVU2Hr1G019160.1 HORVU2Hr1G029890.1 HORVU2Hr1G030880.1 HORVU2Hr1G043220.1 …
osa00010 Glycolysis / Gluconeogenesis	39	187	504	7523	3.11	1.00099e-10	10	HORVU1Hr1G006860.7 HORVU1Hr1G013740.1 HORVU1Hr1G023630.1 HORVU1Hr1G075680.2 HORVU1Hr1G082250.2 HORVU2Hr1G080140.3 HORVU2Hr1G119460.2 HORVU3Hr1G002780.5 HORVU3Hr1G013350.1 HORVU3Hr1G034820.7 HORVU3Hr1G039200.3 HORVU3Hr1G080530.5 HORVU3Hr1G088540.1 HORVU3Hr1G088570.1 HORVU4Hr1G007620.2 HORVU4Hr1G016810.14 HORVU4Hr1G056050.1 HORVU5Hr1G002040.4 HORVU5Hr1G032980.3 HORVU5Hr1G041120.1 HORVU5Hr1G057090.4…
osa00710 Carbon fixation in photosynthetic organisms	27	123	504	7523	3.28	2.64484e-08	7.58	HORVU1Hr1G018540.17 HORVU1Hr1G028030.13 HORVU1Hr1G041250.5 HORVU1Hr1G045720.1 HORVU1Hr1G081550.1 HORVU1Hr1G090710.12 HORVU2Hr1G030820.1 HORVU2Hr1G050980.2 HORVU2Hr1G066480.2 HORVU3Hr1G002780.5 HORVU3Hr1G013350.1 HORVU3Hr1G058460.4 HORVU3Hr1G073220.3 HORVU3Hr1G088540.1 HORVU3Hr1G088570.1 HORVU5Hr1G032980.3 HORVU5Hr1G055350.3 HORVU5Hr1G082630.5 HORVU5Hr1G098890.10 HORVU6Hr1G003470.2 HORVU6Hr1G03183…
osa00630 Glyoxylate and dicarboxylate metabolism	24	106	504	7523	3.38	8.5078e-08	7.07	HORVU0Hr1G018380.1 HORVU1Hr1G013740.1 HORVU1Hr1G023630.1 HORVU1Hr1G041250.5 HORVU1Hr1G055860.2 HORVU1Hr1G081550.1 HORVU1Hr1G090710.12 HORVU2Hr1G103130.3 HORVU2Hr1G110110.1 HORVU2Hr1G123770.1 HORVU3Hr1G058460.4 HORVU3Hr1G067110.1 HORVU4Hr1G011500.1 HORVU4Hr1G066860.5 HORVU4Hr1G080640.1 HORVU4Hr1G088440.10 HORVU5Hr1G098890.10 HORVU5Hr1G099820.1 HORVU6Hr1G074030.1 HORVU6Hr1G091890.1 HORVU6Hr1G091950…
osa00250 Alanine, aspartate and glutamate metabolism	18	71	504	7523	3.78	6.05788e-07	6.22	HORVU0Hr1G017370.1 HORVU1Hr1G018540.17 HORVU1Hr1G062900.2 HORVU1Hr1G080320.2 HORVU2Hr1G030820.1 HORVU2Hr1G093030.1 HORVU2Hr1G098880.1 HORVU3Hr1G049610.1 HORVU3Hr1G073220.3 HORVU4Hr1G054060.4 HORVU4Hr1G066860.5 HORVU4Hr1G075360.5 HORVU4Hr1G075800.1 HORVU4Hr1G076100.13 HORVU5Hr1G104700.3 HORVU6Hr1G003470.2 HORVU6Hr1G031480.15 HORVU6Hr1G074030.1
osa00270 Cysteine and methionine metabolism	27	145	504	7523	2.78	9.18455e-07	6.04	HORVU0Hr1G017370.1 HORVU1Hr1G041250.5 HORVU1Hr1G081550.1 HORVU1Hr1G090710.12 HORVU2Hr1G000280.3 HORVU2Hr1G109370.1 HORVU2Hr1G110120.3 HORVU2Hr1G113180.3 HORVU3Hr1G058460.4 HORVU3Hr1G073220.3 HORVU4Hr1G002270.3 HORVU4Hr1G016410.2 HORVU4Hr1G072880.2 HORVU4Hr1G073630.1 HORVU4Hr1G075360.5 HORVU5Hr1G005980.2 HORVU5Hr1G006780.7 HORVU5Hr1G026730.1 HORVU5Hr1G053950.13 HORVU5Hr1G067490.2 HORVU5Hr1G082120.…
osa00280 Valine, leucine and isoleucine degradation	17	66	504	7523	3.84	9.78153e-07	6.01	HORVU1Hr1G013740.1 HORVU1Hr1G013820.5 HORVU1Hr1G023630.1 HORVU1Hr1G038330.1 HORVU2Hr1G012440.2 HORVU2Hr1G107550.1 HORVU3Hr1G038140.5 HORVU3Hr1G070630.1 HORVU3Hr1G073560.3 HORVU4Hr1G053180.1 HORVU4Hr1G075360.5 HORVU5Hr1G062090.1 HORVU6Hr1G062260.4 HORVU6Hr1G091130.9 HORVU7Hr1G021890.4 HORVU7Hr1G042880.2 HORVU7Hr1G085310.1
osa00620 Pyruvate metabolism	24	120	504	7523	2.99	9.79981e-07	6.01	HORVU1Hr1G013740.1 HORVU1Hr1G023630.1 HORVU1Hr1G028030.13 HORVU1Hr1G041250.5 HORVU1Hr1G045720.1 HORVU1Hr1G081550.1 HORVU1Hr1G090710.12 HORVU2Hr1G050980.2 HORVU2Hr1G119460.2 HORVU3Hr1G039200.3 HORVU3Hr1G058460.4 HORVU4Hr1G049590.3 HORVU4Hr1G050810.9 HORVU5Hr1G041120.1 HORVU5Hr1G055350.3 HORVU5Hr1G062090.1 HORVU5Hr1G077200.2 HORVU5Hr1G098890.10 HORVU6Hr1G003770.1 HORVU6Hr1G076810.1 HORVU7Hr1G001330…
osa00071 Fatty acid degradation	19	83	504	7523	3.42	1.6043e-06	5.79	HORVU1Hr1G024240.1 HORVU1Hr1G038330.1 HORVU1Hr1G058880.2 HORVU1Hr1G082250.2 HORVU3Hr1G013880.1 HORVU3Hr1G015590.2 HORVU3Hr1G034820.7 HORVU4Hr1G016810.14 HORVU4Hr1G025820.8 HORVU4Hr1G053180.1 HORVU5Hr1G040740.4 HORVU5Hr1G057090.4 HORVU5Hr1G062090.1 HORVU6Hr1G024100.1 HORVU6Hr1G090260.1 HORVU6Hr1G091130.9 HORVU7Hr1G000580.2 HORVU7Hr1G042880.2 HORVU7Hr1G083490.8
osa00030 Pentose phosphate pathway	15	57	504	7523	3.93	3.18777e-06	5.5	HORVU1Hr1G006860.7 HORVU1Hr1G080480.2 HORVU2Hr1G066480.2 HORVU2Hr1G083940.2 HORVU3Hr1G002780.5 HORVU3Hr1G088540.1 HORVU3Hr1G088570.1 HORVU3Hr1G096050.1 HORVU4Hr1G007620.2 HORVU5Hr1G032980.3 HORVU5Hr1G069850.14 HORVU6Hr1G070270.5 HORVU7Hr1G006160.4 HORVU7Hr1G013600.3 HORVU7Hr1G040550.1
osa00480 Glutathione metabolism	28	167	504	7523	2.5	5.0208e-06	5.3	HORVU0Hr1G017540.2 HORVU1Hr1G008120.1 HORVU1Hr1G017050.3 HORVU1Hr1G049280.1 HORVU1Hr1G052470.2 HORVU1Hr1G080480.2 HORVU2Hr1G075970.1 HORVU2Hr1G079960.4 HORVU2Hr1G083940.2 HORVU2Hr1G087970.4 HORVU2Hr1G096960.3 HORVU3Hr1G059060.2 HORVU3Hr1G074040.3 HORVU3Hr1G097950.2 HORVU3Hr1G107170.1 HORVU4Hr1G057210.1 HORVU4Hr1G057740.1 HORVU4Hr1G057910.1 HORVU4Hr1G073930.1 HORVU4Hr1G081100.1 HORVU4Hr1G081150.1 …
osa00592 alpha-Linolenic acid metabolism	18	89	504	7523	3.02	1.90445e-05	4.72	HORVU1Hr1G001950.2 HORVU1Hr1G024240.1 HORVU1Hr1G038330.1 HORVU1Hr1G058880.2 HORVU1Hr1G082250.2 HORVU2Hr1G004230.5 HORVU3Hr1G013880.1 HORVU3Hr1G015590.2 HORVU3Hr1G034820.7 HORVU4Hr1G016810.14 HORVU4Hr1G066270.1 HORVU4Hr1G081940.3 HORVU5Hr1G057090.4 HORVU6Hr1G024100.1 HORVU6Hr1G091130.9 HORVU7Hr1G000580.2 HORVU7Hr1G083490.8 HORVU7Hr1G095960.1
osa00220 Arginine biosynthesis	11	40	504	7523	4.1	4.25123e-05	4.37	HORVU0Hr1G017370.1 HORVU1Hr1G018540.17 HORVU1Hr1G062900.2 HORVU2Hr1G030820.1 HORVU2Hr1G093030.1 HORVU3Hr1G073220.3 HORVU4Hr1G054060.4 HORVU4Hr1G066860.5 HORVU5Hr1G104700.3 HORVU6Hr1G003470.2 HORVU6Hr1G074030.1
osa03050 Proteasome	20	112	504	7523	2.67	4.50378e-05	4.35	HORVU0Hr1G040340.1 HORVU1Hr1G028190.1 HORVU1Hr1G090810.1 HORVU2Hr1G014000.1 HORVU2Hr1G036390.1 HORVU2Hr1G110590.1 HORVU3Hr1G037790.1 HORVU4Hr1G017540.4 HORVU4Hr1G076770.2 HORVU5Hr1G076600.2 HORVU5Hr1G110330.1 HORVU5Hr1G122430.1 HORVU6Hr1G017500.1 HORVU6Hr1G083150.1 HORVU6Hr1G087650.1 HORVU7Hr1G027220.3 HORVU7Hr1G057390.2 HORVU7Hr1G084550.2 HORVU7Hr1G090380.1 HORVU7Hr1G115980.1
osa00670 One carbon pool by folate	7	18	504	7523	5.8	9.65265e-05	4.02	HORVU1Hr1G055860.2 HORVU2Hr1G103130.3 HORVU2Hr1G110110.1 HORVU3Hr1G098870.2 HORVU4Hr1G011500.1 HORVU4Hr1G088440.10 HORVU5Hr1G066960.2
osa00260 Glycine, serine and threonine metabolism	16	84	504	7523	2.84	0.000117235	3.93	HORVU0Hr1G018380.1 HORVU1Hr1G013740.1 HORVU1Hr1G023630.1 HORVU1Hr1G055860.2 HORVU2Hr1G080970.1 HORVU2Hr1G103130.3 HORVU2Hr1G110110.1 HORVU2Hr1G113180.3 HORVU3Hr1G067110.1 HORVU3Hr1G080530.5 HORVU4Hr1G011500.1 HORVU4Hr1G072880.2 HORVU4Hr1G075360.5 HORVU5Hr1G053950.13 HORVU5Hr1G062090.1 HORVU7Hr1G092800.3
osa00640 Propanoate metabolism	11	49	504	7523	3.35	0.000308859	3.51	HORVU1Hr1G013740.1 HORVU1Hr1G023630.1 HORVU1Hr1G024240.1 HORVU2Hr1G012440.2 HORVU2Hr1G036950.1 HORVU2Hr1G107550.1 HORVU4Hr1G053180.1 HORVU6Hr1G058210.1 HORVU7Hr1G000580.2 HORVU7Hr1G083490.8 HORVU7Hr1G085310.1
osa00053 Ascorbate and aldarate metabolism	14	87	504	7523	2.4	0.00177199	2.75	HORVU1Hr1G008120.1 HORVU2Hr1G075970.1 HORVU4Hr1G001710.1 HORVU4Hr1G008270.8 HORVU4Hr1G021270.2 HORVU4Hr1G057210.1 HORVU5Hr1G013840.1 HORVU5Hr1G037160.3 HORVU5Hr1G062090.1 HORVU5Hr1G079230.1 HORVU5Hr1G096370.1 HORVU7Hr1G042880.2 HORVU7Hr1G072240.4 HORVU7Hr1G075760.3
osa00970 Aminoacyl-tRNA biosynthesis	12	72	504	7523	2.49	0.0027334	2.56	HORVU1Hr1G021130.2 HORVU2Hr1G049240.1 HORVU2Hr1G057880.3 HORVU3Hr1G012410.6 HORVU3Hr1G015870.7 HORVU3Hr1G032730.1 HORVU4Hr1G040550.1 HORVU4Hr1G078750.2 HORVU5Hr1G018330.2 HORVU5Hr1G026140.3 HORVU5Hr1G061970.11 HORVU7Hr1G055340.1
osa00410 beta-Alanine metabolism	10	58	504	7523	2.57	0.00469896	2.33	HORVU1Hr1G024240.1 HORVU2Hr1G107550.1 HORVU4Hr1G053180.1 HORVU5Hr1G062090.1 HORVU6Hr1G074200.1 HORVU7Hr1G000580.2 HORVU7Hr1G042880.2 HORVU7Hr1G083490.8 HORVU7Hr1G085310.1 HORVU7Hr1G118240.1
osa00190 Oxidative phosphorylation	36	334	504	7523	1.61	0.00474835	2.32	HORVU0Hr1G013850.1 HORVU1Hr1G031600.1 HORVU1Hr1G038040.1 HORVU1Hr1G051280.1 HORVU1Hr1G057570.4 HORVU1Hr1G075110.4 HORVU1Hr1G080890.1 HORVU1Hr1G083840.2 HORVU1Hr1G094800.2 HORVU2Hr1G026060.1 HORVU2Hr1G035860.1 HORVU2Hr1G042700.2 HORVU2Hr1G051740.1 HORVU2Hr1G066620.1 HORVU2Hr1G071350.1 HORVU2Hr1G072660.2 HORVU2Hr1G104480.1 HORVU2Hr1G111640.2 HORVU3Hr1G052370.1 HORVU3Hr1G059320.2 HORVU3Hr1G063590.2 …
osa00051 Fructose and mannose metabolism	12	85	504	7523	2.11	0.0132953	1.88	HORVU1Hr1G075680.2 HORVU2Hr1G122950.1 HORVU3Hr1G002780.5 HORVU3Hr1G013350.1 HORVU3Hr1G088540.1 HORVU3Hr1G088570.1 HORVU5Hr1G032980.3 HORVU5Hr1G082630.5 HORVU6Hr1G070270.5 HORVU7Hr1G040550.1 HORVU7Hr1G056770.2 HORVU7Hr1G076150.1
osa00590 Arachidonic acid metabolism	4	20	504	7523	2.99	0.0408971	1.39	HORVU2Hr1G011030.1 HORVU2Hr1G079960.4 HORVU2Hr1G096960.3 HORVU6Hr1G063830.1

## Sheet: ident Pathway2Protein
KEGG pathway	Fisher's exact test p value	Fold Enrichment	Protein accession	Position	Amino acid	Protein description	Gene name	Localization probability	PEP	Score	KEGG KO No.	Modified sequence	Charge	Mass error [ppm]	MS/MS Count
osa00010 Glycolysis / Gluconeogenesis	1.00099e-10	3.11	HORVU1Hr1G006860.7	646	K	Glucose-6-phosphate isomerase	---	1	0.000240623	75.5	K01810	FLAVK(1)PSTPYDTTVLPK	2	-3.0541	4
osa00010 Glycolysis / Gluconeogenesis	1.00099e-10	3.11	HORVU1Hr1G006860.7	219	K	Glucose-6-phosphate isomerase	---	1	0.0015017	99.305	K01810	IK(1)QFSETFR	2	2.1921	8
osa00010 Glycolysis / Gluconeogenesis	1.00099e-10	3.11	HORVU1Hr1G006860.7	178	K	Glucose-6-phosphate isomerase	---	1	0.00139171	69.915	K01810	GEK(1)INSTENR	2	-1.0125	7
osa00010 Glycolysis / Gluconeogenesis	1.00099e-10	3.11	HORVU1Hr1G006860.7	546	K	Glucose-6-phosphate isomerase	---	1	0.000265347	53.363	K01810	TPEQLHSEK(1)VPENLIPHK	3	1.1287	3
osa00010 Glycolysis / Gluconeogenesis	1.00099e-10	3.11	HORVU1Hr1G006860.7	117	K	Glucose-6-phosphate isomerase	---	1	3.66659e-10	143.22	K01810	ALQAHVGAIHK(1)THLR	3	4.1849	9
osa00010 Glycolysis / Gluconeogenesis	1.00099e-10	3.11	HORVU1Hr1G013740.1	137	K	Dihydrolipoyl dehydrogenase	---	1	0.000730127	66.953	K00382	AVAGLTK(1)GIEGLFK	2	0.050722	4
osa00010 Glycolysis / Gluconeogenesis	1.00099e-10	3.11	HORVU1Hr1G013740.1	419	K	Dihydrolipoyl dehydrogenase	---	1	0.0042362	48.785	K00382	VGK(1)FPLMANSR	2	1.5787	1
osa00010 Glycolysis / Gluconeogenesis	1.00099e-10	3.11	HORVU1Hr1G013740.1	409	K	Dihydrolipoyl dehydrogenase	---	1	0.00095708	76.255	K00382	TEEQVK(1)ASGIPYR	2	2.2929	4
osa00010 Glycolysis / Gluconeogenesis	1.00099e-10	3.11	HORVU1Hr1G013740.1	444	K	Dihydrolipoyl dehydrogenase	---	1	0.003445	67.464	K00382	VVADK(1)ETDK	2	2.7864	6
osa00010 Glycolysis / Gluconeogenesis	1.00099e-10	3.11	HORVU1Hr1G013740.1	277	K	Dihydrolipoyl dehydrogenase	---	1	7.57326e-05	85.813	K00382	TK(1)VVGVDTSGDGVK	2	4.6884	4
osa00010 Glycolysis / Gluconeogenesis	1.00099e-10	3.11	HORVU1Hr1G023630.1	237	K	Dihydrolipoyl dehydrogenase	---	1	0.00357387	76.572	K00382	SLPGVTIDEK(1)K	2	1.9443	8
osa00010 Glycolysis / Gluconeogenesis	1.00099e-10	3.11	HORVU1Hr1G023630.1	370	K	Dihydrolipoyl dehydrogenase	---	1	2.47071e-74	210.62	K00382	VPYTAGIGLHAIGVETDK(1)GGR	3	2.1773	15
osa00010 Glycolysis / Gluconeogenesis	1.00099e-10	3.11	HORVU1Hr1G023630.1	142	K	Dihydrolipoyl dehydrogenase	---	1	4.77024e-08	69.224	K00382	ALLHSSHMYHEAK(1)SSFAHHGVK	4	1.7492	11
osa00010 Glycolysis / Gluconeogenesis	1.00099e-10	3.11	HORVU1Hr1G023630.1	315	K	Dihydrolipoyl dehydrogenase	---	1	1.92162e-21	166.71	K00382	TK(1)VVGVDTSGSGVK	2	0.69065	15
osa00010 Glycolysis / Gluconeogenesis	1.00099e-10	3.11	HORVU1Hr1G023630.1	467	K	Dihydrolipoyl dehydrogenase	---	1	2.98951e-06	125.17	K00382	AK(1)AIDDAEGMVK	2	1.2466	27
osa00010 Glycolysis / Gluconeogenesis	1.00099e-10	3.11	HORVU1Hr1G023630.1	457	K	Dihydrolipoyl dehydrogenase	---	1	9.93277e-53	179.21	K00382	ASGVAYQVGK(1)FPLLANSR	2	0.83936	9
osa00010 Glycolysis / Gluconeogenesis	1.00099e-10	3.11	HORVU1Hr1G023630.1	106	K	Dihydrolipoyl dehydrogenase	---	1	0.00086881	83.775	K00382	AAQLGLK(1)TTCIEK	2	1.6418	7
osa00010 Glycolysis / Gluconeogenesis	1.00099e-10	3.11	HORVU1Hr1G023630.1	541	K	Dihydrolipoyl dehydrogenase	---	1	0.000354098	72.365	K00382	EACMNTYDK(1)AIHM	2	-0.20857	8
osa00010 Glycolysis / Gluconeogenesis	1.00099e-10	3.11	HORVU1Hr1G023630.1	190	K	Dihydrolipoyl dehydrogenase	---	1	0.00168792	85.622	K00382	VEYVK(1)GFGK	2	3.5692	14
osa00010 Glycolysis / Gluconeogenesis	1.00099e-10	3.11	HORVU1Hr1G023630.1	185	K	Dihydrolipoyl dehydrogenase	---	1	0.00660697	125.98	K00382	NK(1)VEYVK	2	2.3022	11
osa00010 Glycolysis / Gluconeogenesis	1.00099e-10	3.11	HORVU1Hr1G023630.1	183	K	Dihydrolipoyl dehydrogenase	---	0.999615	0.0124292	125.5	K00382	K(1)NKVEYVK	2	1.9151	17
osa00010 Glycolysis / Gluconeogenesis	1.00099e-10	3.11	HORVU1Hr1G023630.1	253	K	Dihydrolipoyl dehydrogenase	---	1	2.26922e-21	132.9	K00382	IVSSTGALALTEIPK(1)K	2	2.2696	10
osa00010 Glycolysis / Gluconeogenesis	1.00099e-10	3.11	HORVU1Hr1G023630.1	168	K	Dihydrolipoyl dehydrogenase	---	1	0.00150744	104.39	K00382	DK(1)AVSGLTK	2	2.5334	12
osa00010 Glycolysis / Gluconeogenesis	1.00099e-10	3.11	HORVU1Hr1G023630.1	112	K	Dihydrolipoyl dehydrogenase	---	1	0.013943	88.35	K00382	TTCIEK(1)R	2	2.1427	2
osa00010 Glycolysis / Gluconeogenesis	1.00099e-10	3.11	HORVU1Hr1G023630.1	447	K	Dihydrolipoyl dehydrogenase	---	1	1.388e-144	277.21	K00382	TEEQVK(1)ASGVAYQVGK	2	0.75467	19
osa00010 Glycolysis / Gluconeogenesis	1.00099e-10	3.11	HORVU1Hr1G023630.1	482	K	Dihydrolipoyl dehydrogenase	---	1	0.000194464	121.67	K00382	VISEK(1)ETDR	2	1.3015	13
osa00010 Glycolysis / Gluconeogenesis	1.00099e-10	3.11	HORVU1Hr1G023630.1	216	K	Dihydrolipoyl dehydrogenase	---	1	4.13789e-06	103.69	K00382	GK(1)NIIVATGSDVK	2	1.6099	13
osa00010 Glycolysis / Gluconeogenesis	1.00099e-10	3.11	HORVU1Hr1G023630.1	175	K	Dihydrolipoyl dehydrogenase	---	1	1.79212e-21	185.18	K00382	AVSGLTK(1)GIEGLFK	2	0.71301	17
osa00010 Glycolysis / Gluconeogenesis	1.00099e-10	3.11	HORVU1Hr1G075680.2	359	K	hexokinase 1	---	1	0.00472416	72.365	K00844	SDK(1)LPLSEYDK	2	0.82418	1
osa00010 Glycolysis / Gluconeogenesis	1.00099e-10	3.11	HORVU1Hr1G082250.2	231	K	alcohol dehydrogenase 1	---	1	1.86858e-05	86.838	K18857	IIGVDLNPAK(1)YEQAK	2	0.68127	5
osa00010 Glycolysis / Gluconeogenesis	1.00099e-10	3.11	HORVU1Hr1G082250.2	237	K	alcohol dehydrogenase 1	---	1	0.00135	85.622	K18857	K(1)FGCTDFVNPK	2	6.5749	7
osa00010 Glycolysis / Gluconeogenesis	1.00099e-10	3.11	HORVU1Hr1G082250.2	326	K	alcohol dehydrogenase 1	---	1	0.00137119	62.88	K18857	GTFFGNYK(1)PR	2	1.5358	5
osa00010 Glycolysis / Gluconeogenesis	1.00099e-10	3.11	HORVU1Hr1G082250.2	318	K	alcohol dehydrogenase 1	---	1	1.23744e-05	114.39	K18857	TLK(1)GTFFGNYKPR	2	2.4729	19
osa00010 Glycolysis / Gluconeogenesis	1.00099e-10	3.11	HORVU2Hr1G080140.3	112	K	Aldose 1-epimerase	---	1	0.000593741	66.953	K01785	VYHTYLNDGK(1)NAIHGGK	3	0.25583	2
osa00010 Glycolysis / Gluconeogenesis	1.00099e-10	3.11	HORVU2Hr1G119460.2	197	K	Pyruvate kinase family protein	---	0.993204	0.00676259	57.888	K00873	TGFLK(0.993)DGK(0.007)PIK	2	3.9318	3
osa00010 Glycolysis / Gluconeogenesis	1.00099e-10	3.11	HORVU2Hr1G119460.2	318	K	Pyruvate kinase family protein	---	1	0.00741715	83.623	K00873	K(1)GSDLVTVR	2	0.11786	3
osa00010 Glycolysis / Gluconeogenesis	1.00099e-10	3.11	HORVU3Hr1G002780.5	37	K	fructose-bisphosphate aldolase 2	---	1	0.0175403	48.157	K01623	CAEYYK(1)QGAR	2	-7.5821	1
osa00010 Glycolysis / Gluconeogenesis	1.00099e-10	3.11	HORVU3Hr1G013350.1	246	K	triosephosphate isomerase	---	1	3.91197e-29	146.58	K01803	DWLK(1)TNVSPEVAESTR	2	1.4085	9
osa00010 Glycolysis / Gluconeogenesis	1.00099e-10	3.11	HORVU3Hr1G013350.1	201	K	triosephosphate isomerase	---	1	6.23268e-24	97.084	K01803	EAGSTMEVVAEQTK(1)AIAGK	2	-0.10062	4
osa00010 Glycolysis / Gluconeogenesis	1.00099e-10	3.11	HORVU3Hr1G013350.1	56	K	triosephosphate isomerase	---	1	1.07462e-05	117.18	K01803	K(1)FFVGGNWK	2	3.3032	14
osa00010 Glycolysis / Gluconeogenesis	1.00099e-10	3.11	HORVU3Hr1G013350.1	122	K	triosephosphate isomerase	---	1	9.35258e-09	130.99	K01803	LRPEIQVAAQNCWVK(1)K	3	1.7066	29
osa00010 Glycolysis / Gluconeogenesis	1.00099e-10	3.11	HORVU3Hr1G013350.1	107	K	triosephosphate isomerase	---	1	1.1019e-05	99.589	K01803	AK(1)LRPEIQVAAQNCWVK	3	1.6925	8
osa00010 Glycolysis / Gluconeogenesis	1.00099e-10	3.11	HORVU3Hr1G034820.7	59	K	alcohol dehydrogenase 1	---	1	0.0192276	50.116	K18857	INTDRGVMIGDRK(1)SR	3	-4.9778	1
osa00010 Glycolysis / Gluconeogenesis	1.00099e-10	3.11	HORVU3Hr1G039200.3	424	K	Pyruvate kinase family protein	---	1	2.19128e-09	95.345	K00873	SAK(1)ETGLCNAGESIVALHR	3	1.5343	4
osa00010 Glycolysis / Gluconeogenesis	1.00099e-10	3.11	HORVU3Hr1G039200.3	160	K	Pyruvate kinase family protein	---	1	0.0140052	60.892	K00873	K(1)GSDLVEVR	2	2.7271	1
osa00010 Glycolysis / Gluconeogenesis	1.00099e-10	3.11	HORVU3Hr1G080530.5	104	K	Phosphoglycerate mutase, 2,3-bisphosphoglycerate-independent	---	1	1.7897e-10	101.43	K15633	IFAQGAK(1)LVDAALASGK	2	0.6558	3
osa00010 Glycolysis / Gluconeogenesis	1.00099e-10	3.11	HORVU3Hr1G080530.5	130	K	Phosphoglycerate mutase, 2,3-bisphosphoglycerate-independent	---	1	0.000134964	54.261	K15633	ESFDK(1)GTLHLIGLLSDGGVHSR	3	0.27955	2
osa00010 Glycolysis / Gluconeogenesis	1.00099e-10	3.11	HORVU3Hr1G080530.5	309	K	Phosphoglycerate mutase, 2,3-bisphosphoglycerate-independent	---	1	7.08533e-05	64.906	K15633	ALEFPDFDK(1)FDR	2	-1.6895	4
osa00010 Glycolysis / Gluconeogenesis	1.00099e-10	3.11	HORVU3Hr1G080530.5	156	K	Phosphoglycerate mutase, 2,3-bisphosphoglycerate-independent	---	1	0.000414204	65.173	K15633	LDQVQLIVK(1)GASER	2	0.11852	3
osa00010 Glycolysis / Gluconeogenesis	1.00099e-10	3.11	HORVU3Hr1G080530.5	488	K	Phosphoglycerate mutase, 2,3-bisphosphoglycerate-independent	---	1	0.00172189	65.933	K15633	NK(1)AGQPMLDK	2	0.021258	2
osa00010 Glycolysis / Gluconeogenesis	1.00099e-10	3.11	HORVU3Hr1G080530.5	250	K	Phosphoglycerate mutase, 2,3-bisphosphoglycerate-independent	---	1	1.60789e-05	108.4	K15633	FQNALEAVK(1)TLR	2	0.48944	14
osa00010 Glycolysis / Gluconeogenesis	1.00099e-10	3.11	HORVU3Hr1G080530.5	227	K	Phosphoglycerate mutase, 2,3-bisphosphoglycerate-independent	---	1	0.00371929	81.099	K15633	YENDWSVVK(1)R	2	2.421	8
osa00010 Glycolysis / Gluconeogenesis	1.00099e-10	3.11	HORVU3Hr1G080530.5	407	K	Phosphoglycerate mutase, 2,3-bisphosphoglycerate-independent	---	1	0.00219006	69.716	K15633	MK(1)ALEIAER	2	3.136	5
osa00010 Glycolysis / Gluconeogenesis	1.00099e-10	3.11	HORVU3Hr1G080530.5	319	K	Phosphoglycerate mutase, 2,3-bisphosphoglycerate-independent	---	1	5.13912e-06	77.157	K15633	IK(1)YAGMLQYDGELK	2	2.4924	10
osa00010 Glycolysis / Gluconeogenesis	1.00099e-10	3.11	HORVU3Hr1G080530.5	353	K	Phosphoglycerate mutase, 2,3-bisphosphoglycerate-independent	---	1	8.37943e-08	114.39	K15633	TSGEYLVK(1)NGVR	2	-0.30332	13
osa00010 Glycolysis / Gluconeogenesis	1.00099e-10	3.11	HORVU3Hr1G080530.5	335	K	Phosphoglycerate mutase, 2,3-bisphosphoglycerate-independent	---	1	6.64031e-05	90.156	K15633	LPSK(1)YLVSPPLIER	2	0.25223	7
osa00010 Glycolysis / Gluconeogenesis	1.00099e-10	3.11	HORVU3Hr1G080530.5	423	K	Phosphoglycerate mutase, 2,3-bisphosphoglycerate-independent	---	1	0.00249201	54.584	K15633	DAILSGK(1)FDQVR	2	2.1573	3
osa00010 Glycolysis / Gluconeogenesis	1.00099e-10	3.11	HORVU3Hr1G088540.1	67	K	fructose-bisphosphate aldolase 2	---	1	8.3484e-89	240.82	K01623	GILAADESTGTIGK(1)R	2	1.8792	17
osa00010 Glycolysis / Gluconeogenesis	1.00099e-10	3.11	HORVU3Hr1G088540.1	53	K	fructose-bisphosphate aldolase 2	---	1	1.19828e-05	99.127	K01623	NAAYIGTPGK(1)GILAADESTGTIGK	3	1.7211	9
osa00010 Glycolysis / Gluconeogenesis	1.00099e-10	3.11	HORVU3Hr1G088540.1	346	K	fructose-bisphosphate aldolase 2	---	1	0.00203564	108.92	K01623	TENEEK(1)AR	2	2.1029	8
osa00010 Glycolysis / Gluconeogenesis	1.00099e-10	3.11	HORVU3Hr1G088540.1	266	K	fructose-bisphosphate aldolase 2	---	1	4.14541e-05	88.734	K01623	K(1)VTPEVIAEYTVR	2	-0.19993	15
osa00010 Glycolysis / Gluconeogenesis	1.00099e-10	3.11	HORVU3Hr1G088540.1	116	K	fructose-bisphosphate aldolase 2	---	1	0.00334015	67.507	K01623	GGK(1)PFVDILK	2	1.726	7
osa00010 Glycolysis / Gluconeogenesis	1.00099e-10	3.11	HORVU3Hr1G088540.1	383	K	fructose-bisphosphate aldolase 2	---	1	2.43452e-18	126.63	K01623	GDATLGEGASESLHVK(1)DYK	3	2.3025	28
osa00010 Glycolysis / Gluconeogenesis	1.00099e-10	3.11	HORVU3Hr1G088540.1	123	K	fructose-bisphosphate aldolase 2	---	1	4.98104e-05	65.173	K01623	PFVDILK(1)EGNVLPGIK	2	-0.46216	13
osa00010 Glycolysis / Gluconeogenesis	1.00099e-10	3.11	HORVU3Hr1G088540.1	161	K	fructose-bisphosphate aldolase 2	---	1	0.000517093	86.205	K01623	CAK(1)YYEAGAR	2	1.3077	10
osa00010 Glycolysis / Gluconeogenesis	1.00099e-10	3.11	HORVU3Hr1G088540.1	316	K	fructose-bisphosphate aldolase 2	---	0.99898	0.000163592	88.734	K01623	LQTK(0.999)K(0.001)PWNLSFSFGR	3	1.2854	7
osa00010 Glycolysis / Gluconeogenesis	1.00099e-10	3.11	HORVU3Hr1G088540.1	356	K	fructose-bisphosphate aldolase 2	---	1	1.22339e-44	177.47	K01623	CK(1)ANSEATLGTYK	2	0.86058	15
osa00010 Glycolysis / Gluconeogenesis	1.00099e-10	3.11	HORVU3Hr1G088540.1	367	K	fructose-bisphosphate aldolase 2	---	1	6.46061e-36	156.48	K01623	ANSEATLGTYK(1)GDATLGEGASESLHVK	3	1.1638	11
osa00010 Glycolysis / Gluconeogenesis	1.00099e-10	3.11	HORVU3Hr1G088540.1	38	K	fructose-bisphosphate aldolase 2	---	1	0.00267324	113.14	K01623	YK(1)DELIK	2	3.7187	14
osa00010 Glycolysis / Gluconeogenesis	1.00099e-10	3.11	HORVU3Hr1G088540.1	254	K	fructose-bisphosphate aldolase 2	---	1	7.40033e-15	80.389	K01623	ALNDQHVLLEGTLLK(1)PNMVTPGSDAK	3	0.26293	10
osa00010 Glycolysis / Gluconeogenesis	1.00099e-10	3.11	HORVU3Hr1G088540.1	317	K	fructose-bisphosphate aldolase 2	---	1	7.43805e-10	121.8	K01623	K(1)PWNLSFSFGR	2	-0.66995	10
osa00010 Glycolysis / Gluconeogenesis	1.00099e-10	3.11	HORVU3Hr1G088540.1	335	K	fructose-bisphosphate aldolase 2	---	1	8.3748e-06	115.04	K01623	ALQQSTLK(1)AWSGK	2	1.369	14
osa00010 Glycolysis / Gluconeogenesis	1.00099e-10	3.11	HORVU3Hr1G088540.1	132	K	fructose-bisphosphate aldolase 2	---	1	0.00391979	69.276	K01623	EGNVLPGIK(1)VDK	2	3.0927	12
osa00010 Glycolysis / Gluconeogenesis	1.00099e-10	3.11	HORVU3Hr1G088540.1	340	K	fructose-bisphosphate aldolase 2	---	1	7.15277e-23	191.24	K01623	AWSGK(1)TENEEK	2	-0.37153	15
osa00010 Glycolysis / Gluconeogenesis	1.00099e-10	3.11	HORVU3Hr1G088540.1	43	K	fructose-bisphosphate aldolase 2	---	1	3.24318e-40	194.55	K01623	YKDELIK(1)NAAYIGTPGK	2	-0.2976	30
osa00010 Glycolysis / Gluconeogenesis	1.00099e-10	3.11	HORVU3Hr1G088570.1	332	K	fructose-bisphosphate aldolase 2	---	1	0.0186119	50.09	K01623	AWSGK(1)AENEEK	2	1.0864	1
osa00010 Glycolysis / Gluconeogenesis	1.00099e-10	3.11	HORVU4Hr1G007620.2	87	K	phosphoglucomutase	---	1	9.31292e-16	137.58	K01835	DTTPYEGQK(1)PGTSGLR	2	1.4951	13
osa00010 Glycolysis / Gluconeogenesis	1.00099e-10	3.11	HORVU4Hr1G007620.2	545	K	phosphoglucomutase	---	1	0.000545654	43.306	K01835	MQASLPDVNK(1)SIK	2	0.52595	1
osa00010 Glycolysis / Gluconeogenesis	1.00099e-10	3.11	HORVU4Hr1G007620.2	612	K	phosphoglucomutase	---	1	6.36103e-18	136.84	K01835	IYIEQYEK(1)DSSK	2	0.91961	15
osa00010 Glycolysis / Gluconeogenesis	1.00099e-10	3.11	HORVU4Hr1G007620.2	637	K	phosphoglucomutase	---	1	0.000176936	112.8	K01835	LSK(1)IQEYTGR	2	2.6753	14
osa00010 Glycolysis / Gluconeogenesis	1.00099e-10	3.11	HORVU4Hr1G007620.2	138	K	phosphoglucomutase	---	1	7.03726e-05	111.61	K01835	YFSK(1)DAVQIIAK	2	-0.084157	9
osa00010 Glycolysis / Gluconeogenesis	1.00099e-10	3.11	HORVU4Hr1G007620.2	284	K	phosphoglucomutase	---	1	0.0162136	50.834	K01835	TIFDFESIK(1)K	2	0.77205	3
osa00010 Glycolysis / Gluconeogenesis	1.00099e-10	3.11	HORVU4Hr1G016810.14	237	K	alcohol dehydrogenase 1	---	1	0.00013527	104.39	K18857	K(1)FGCTEFVNPK	2	3.046	13
osa00010 Glycolysis / Gluconeogenesis	1.00099e-10	3.11	HORVU4Hr1G016810.14	367	K	alcohol dehydrogenase 1	---	1	4.07237e-05	81.335	K18857	AFDLMAK(1)GEGIR	2	1.1223	6
osa00010 Glycolysis / Gluconeogenesis	1.00099e-10	3.11	HORVU4Hr1G016810.14	326	K	alcohol dehydrogenase 1	---	1	0.00448532	65.313	K18857	GTFFGNFK(1)PR	2	0.93235	8
osa00010 Glycolysis / Gluconeogenesis	1.00099e-10	3.11	HORVU4Hr1G016810.14	318	K	alcohol dehydrogenase 1	---	1	3.46468e-10	92.428	K18857	TLK(1)GTFFGNFKPR	2	-0.56595	14
osa00010 Glycolysis / Gluconeogenesis	1.00099e-10	3.11	HORVU4Hr1G056050.1	445	K	pyruvate decarboxylase-2	---	1	0.00292417	63.397	K01568	DK(1)AIIVQPER	2	3.0253	6
osa00010 Glycolysis / Gluconeogenesis	1.00099e-10	3.11	HORVU4Hr1G056050.1	353	K	pyruvate decarboxylase-2	---	1	0.0222412	46.447	K01568	AVK(1)PVLVAGPK	2	1.7336	1
osa00010 Glycolysis / Gluconeogenesis	1.00099e-10	3.11	HORVU4Hr1G056050.1	476	K	pyruvate decarboxylase-2	---	1	0.00716426	72.492	K01568	EYLSALAK(1)R	2	0.70987	3
osa00010 Glycolysis / Gluconeogenesis	1.00099e-10	3.11	HORVU4Hr1G056050.1	500	K	pyruvate decarboxylase-2	---	1	0.000111097	49.487	K01568	IFVPEGHPLK(1)GEANEPLR	3	-0.52849	2
osa00010 Glycolysis / Gluconeogenesis	1.00099e-10	3.11	HORVU4Hr1G056050.1	489	K	pyruvate decarboxylase-2	---	1	0.00526498	58.916	K01568	NTTAYENYK(1)R	2	-1.0725	5
osa00010 Glycolysis / Gluconeogenesis	1.00099e-10	3.11	HORVU4Hr1G056050.1	361	K	pyruvate decarboxylase-2	---	0.999998	0.00126626	69.915	K01568	AVKPVLVAGPK(1)LR	2	1.3645	7
osa00010 Glycolysis / Gluconeogenesis	1.00099e-10	3.11	HORVU4Hr1G056050.1	480	K	pyruvate decarboxylase-2	---	1	6.595e-10	114.39	K01568	VQK(1)NTTAYENYK	2	2.696	14
osa00010 Glycolysis / Gluconeogenesis	1.00099e-10	3.11	HORVU5Hr1G002040.4	237	K	Enolase	---	1	9.45667e-17	166.65	K01689	EAMK(1)MGVEVYHNLK	3	1.2503	15
osa00010 Glycolysis / Gluconeogenesis	1.00099e-10	3.11	HORVU5Hr1G002040.4	334	K	Enolase	---	1	4.40286e-05	108.93	K01689	ISGDSLK(1)NVYK	2	1.5762	14
osa00010 Glycolysis / Gluconeogenesis	1.00099e-10	3.11	HORVU5Hr1G002040.4	181	K	Enolase	---	1	7.0128e-09	106	K01689	K(1)IPLYQHIANLAGNK	3	0.75094	17
osa00010 Glycolysis / Gluconeogenesis	1.00099e-10	3.11	HORVU5Hr1G002040.4	95	K	Enolase	---	1	3.20816e-14	143.22	K01689	DGGSDYLGK(1)GVSK	2	0.53399	15
osa00010 Glycolysis / Gluconeogenesis	1.00099e-10	3.11	HORVU5Hr1G002040.4	282	K	Enolase	---	1	2.39858e-06	130.79	K01689	EGLELLK(1)TAIEK	2	2.4584	13
osa00010 Glycolysis / Gluconeogenesis	1.00099e-10	3.11	HORVU5Hr1G002040.4	287	K	Enolase	---	1	0.000135468	120.65	K01689	TAIEK(1)AGYTGK	2	2.7522	15
osa00010 Glycolysis / Gluconeogenesis	1.00099e-10	3.11	HORVU5Hr1G002040.4	389	K	Enolase	---	1	0.00320461	98.009	K01689	VAK(1)AIQEK	2	0.45894	14
osa00010 Glycolysis / Gluconeogenesis	1.00099e-10	3.11	HORVU5Hr1G002040.4	394	K	Enolase	---	1	7.61007e-09	141.44	K01689	AIQEK(1)SCNALLLK	2	0.67292	19
osa00010 Glycolysis / Gluconeogenesis	1.00099e-10	3.11	HORVU5Hr1G002040.4	465	K	Enolase	---	1	0.00044518	113.14	K01689	LAK(1)YNQLLR	2	2.3451	14
osa00010 Glycolysis / Gluconeogenesis	1.00099e-10	3.11	HORVU5Hr1G002040.4	420	K	Enolase	---	1	0.000127533	104.04	K01689	MSK(1)HAGWGVMTSHR	3	0.010451	13
osa00010 Glycolysis / Gluconeogenesis	1.00099e-10	3.11	HORVU5Hr1G002040.4	327	K	Enolase	---	1	1.58533e-38	199.3	K01689	EENNDGSQK(1)ISGDSLK	2	1.174	12
osa00010 Glycolysis / Gluconeogenesis	1.00099e-10	3.11	HORVU5Hr1G002040.4	318	K	Enolase	---	1	1.22696e-67	175.68	K01689	TYDLNFK(1)EENNDGSQK	2	0.040614	18
osa00010 Glycolysis / Gluconeogenesis	1.00099e-10	3.11	HORVU5Hr1G002040.4	157	K	Enolase	---	1	0.00251984	60.589	K01689	NEWGWCK(1)QK	2	1.0068	6
osa00010 Glycolysis / Gluconeogenesis	1.00099e-10	3.11	HORVU5Hr1G002040.4	247	K	Enolase	---	1	4.71965e-28	163.93	K01689	MGVEVYHNLK(1)SVIK	2	1.561	20
osa00010 Glycolysis / Gluconeogenesis	1.00099e-10	3.11	HORVU5Hr1G032980.3	68	K	fructose-bisphosphate aldolase 2	---	1	1.02017e-06	86.243	K01623	GILAMDESNATCGK(1)R	2	-0.55871	6
osa00010 Glycolysis / Gluconeogenesis	1.00099e-10	3.11	HORVU5Hr1G041120.1	503	K	Pyruvate kinase family protein	---	1	0.00852524	57.888	K00873	ASGVIK(1)SHDR	2	2.1648	1
osa00010 Glycolysis / Gluconeogenesis	1.00099e-10	3.11	HORVU5Hr1G041120.1	39	K	Pyruvate kinase family protein	---	1	0.00166577	83.623	K00873	IVGTLGPK(1)SR	2	1.604	13
osa00010 Glycolysis / Gluconeogenesis	1.00099e-10	3.11	HORVU5Hr1G041120.1	497	K	Pyruvate kinase family protein	---	1	0.00260196	55.578	K00873	VALDHGK(1)ASGVIK	2	1.6408	4
osa00010 Glycolysis / Gluconeogenesis	1.00099e-10	3.11	HORVU5Hr1G041120.1	381	K	Pyruvate kinase family protein	---	1	0.00455691	72.042	K00873	VFNQDLYFK(1)R	2	1.8772	5
osa00010 Glycolysis / Gluconeogenesis	1.00099e-10	3.11	HORVU5Hr1G041120.1	444	K	Pyruvate kinase family protein	---	1	0.0119736	89.123	K00873	LK(1)TNQLK	2	-2.0339	4
osa00010 Glycolysis / Gluconeogenesis	1.00099e-10	3.11	HORVU5Hr1G041120.1	490	K	Pyruvate kinase family protein	---	1	6.66164e-08	81.578	K00873	HPAESTSTTNESVLK(1)VALDHGK	3	1.2764	3
osa00010 Glycolysis / Gluconeogenesis	1.00099e-10	3.11	HORVU5Hr1G041120.1	297	K	Pyruvate kinase family protein	---	1	0.000256748	85.716	K00873	VFLFQK(1)SALHK	2	3.1861	6
osa00010 Glycolysis / Gluconeogenesis	1.00099e-10	3.11	HORVU5Hr1G041120.1	513	K	Pyruvate kinase family protein	---	1	5.68639e-06	120.65	K00873	VVVCQK(1)VGDSSVVK	2	-0.54643	11
osa00010 Glycolysis / Gluconeogenesis	1.00099e-10	3.11	HORVU5Hr1G057090.4	265	K	alcohol dehydrogenase 1	---	1	0.00137119	62.88	K18857	GTFFGNYK(1)PR	2	1.5358	5
osa00010 Glycolysis / Gluconeogenesis	1.00099e-10	3.11	HORVU5Hr1G058950.3	453	K	enolase 1	---	1	0.0128812	47.349	K01689	LAK(1)YNQLVR	2	3.6694	1
osa00010 Glycolysis / Gluconeogenesis	1.00099e-10	3.11	HORVU5Hr1G062090.1	417	K	Aldehyde dehydrogenase family 7 member A1	---	1	0.000688797	87.895	K14085	ESFLK(1)GIQTIR	2	3.3754	5
osa00010 Glycolysis / Gluconeogenesis	1.00099e-10	3.11	HORVU5Hr1G069850.14	73	K	Glucose-6-phosphate isomerase	---	1	1.74075e-24	120.75	K01810	APGQGGGGGAVEK(1)DPIK	2	-1.0209	10
osa00010 Glycolysis / Gluconeogenesis	1.00099e-10	3.11	HORVU5Hr1G069850.14	541	K	Glucose-6-phosphate isomerase	---	1	0.002232	69.915	K01810	AAGEVLALQK(1)R	2	2.9599	4
osa00010 Glycolysis / Gluconeogenesis	1.00099e-10	3.11	HORVU5Hr1G077200.2	136	K	Pyruvate dehydrogenase E1 component subunit beta	---	1	0.00813912	72.038	K00162	ITK(1)GLLDK	2	2.2677	10
osa00010 Glycolysis / Gluconeogenesis	1.00099e-10	3.11	HORVU5Hr1G077200.2	141	K	Pyruvate dehydrogenase E1 component subunit beta	---	1	0.00172933	65.404	K00162	GLLDK(1)YGPDR	2	2.5874	8
osa00010 Glycolysis / Gluconeogenesis	1.00099e-10	3.11	HORVU5Hr1G082630.5	158	K	triosephosphate isomerase	---	1	0.000701971	97.175	K01803	HVIGEDDQFIGK(1)K	2	0.75978	8
osa00010 Glycolysis / Gluconeogenesis	1.00099e-10	3.11	HORVU5Hr1G082630.5	298	K	triosephosphate isomerase	---	1	0.000606498	81.48	K01803	GPDFATICNSVTSK(1)K	2	2.1588	1
osa00010 Glycolysis / Gluconeogenesis	1.00099e-10	3.11	HORVU6Hr1G003770.1	428	K	Dihydrolipoyllysine-residue acetyltransferase component of pyruvate dehydrogenase complex	---	1	1.6821e-104	261.49	K00627	GLGTIGEEVK(1)QLAQR	2	2.6946	18
osa00010 Glycolysis / Gluconeogenesis	1.00099e-10	3.11	HORVU6Hr1G003770.1	523	K	Dihydrolipoyllysine-residue acetyltransferase component of pyruvate dehydrogenase complex	---	1	0.000963403	106	K00627	AFK(1)GYIENPTTMLL	2	0.024485	5
osa00010 Glycolysis / Gluconeogenesis	1.00099e-10	3.11	HORVU6Hr1G003770.1	358	K	Dihydrolipoyllysine-residue acetyltransferase component of pyruvate dehydrogenase complex	---	1	3.38912e-46	183.08	K00627	LRGELNPLQEASGGK(1)K	3	2.6357	37
osa00010 Glycolysis / Gluconeogenesis	1.00099e-10	3.11	HORVU6Hr1G003770.1	520	K	Dihydrolipoyllysine-residue acetyltransferase component of pyruvate dehydrogenase complex	---	1	2.46272e-10	147.72	K00627	VIDGAIGAEFLK(1)AFK	2	1.1398	12
osa00010 Glycolysis / Gluconeogenesis	1.00099e-10	3.11	HORVU6Hr1G003770.1	255	K	Dihydrolipoyllysine-residue acetyltransferase component of pyruvate dehydrogenase complex	---	1	2.95859e-16	135.5	K00627	K(1)LAEDNNVQLSSVK	2	2.5786	12
osa00010 Glycolysis / Gluconeogenesis	1.00099e-10	3.11	HORVU6Hr1G003770.1	290	K	Dihydrolipoyllysine-residue acetyltransferase component of pyruvate dehydrogenase complex	---	1	8.50985e-20	144.27	K00627	ADIEDYLASGAK(1)GGK	2	1.4156	12
osa00010 Glycolysis / Gluconeogenesis	1.00099e-10	3.11	HORVU6Hr1G003770.1	197	K	Dihydrolipoyllysine-residue acetyltransferase component of pyruvate dehydrogenase complex	---	1	6.20879e-08	93.649	K00627	DYK(1)PSAADAPAAPSESK	2	-1.7742	10
osa00010 Glycolysis / Gluconeogenesis	1.00099e-10	3.11	HORVU6Hr1G003770.1	359	K	Dihydrolipoyllysine-residue acetyltransferase component of pyruvate dehydrogenase complex	---	1	0.000312777	120.33	K00627	K(1)ISINDLVIK	2	1.6303	14
osa00010 Glycolysis / Gluconeogenesis	1.00099e-10	3.11	HORVU6Hr1G003770.1	194	K	Dihydrolipoyllysine-residue acetyltransferase component of pyruvate dehydrogenase complex	---	0.990951	6.05992e-09	102.55	K00627	FK(0.991)DYK(0.009)PSAADAPAAPSESK	3	1.4197	17
osa00010 Glycolysis / Gluconeogenesis	1.00099e-10	3.11	HORVU6Hr1G003770.1	228	K	Dihydrolipoyllysine-residue acetyltransferase component of pyruvate dehydrogenase complex	---	1	0.0221599	54.436	K00627	VPAK(1)ASEPK	2	-0.3797	3
osa00010 Glycolysis / Gluconeogenesis	1.00099e-10	3.11	HORVU6Hr1G003770.1	236	K	Dihydrolipoyllysine-residue acetyltransferase component of pyruvate dehydrogenase complex	---	1	0.00207798	81.642	K00627	APK(1)AEESSR	2	2.0441	2
osa00010 Glycolysis / Gluconeogenesis	1.00099e-10	3.11	HORVU6Hr1G003770.1	220	K	Dihydrolipoyllysine-residue acetyltransferase component of pyruvate dehydrogenase complex	---	1	6.97575e-11	117.45	K00627	ATPEPAEPK(1)VEEK	2	1.1762	14
osa00010 Glycolysis / Gluconeogenesis	1.00099e-10	3.11	HORVU6Hr1G003770.1	211	K	Dihydrolipoyllysine-residue acetyltransferase component of pyruvate dehydrogenase complex	---	1	4.90796e-19	95.052	K00627	DYKPSAADAPAAPSESK(1)ATPEPAEPK	3	-0.0049137	6
osa00010 Glycolysis / Gluconeogenesis	1.00099e-10	3.11	HORVU6Hr1G003770.1	172	K	Dihydrolipoyllysine-residue acetyltransferase component of pyruvate dehydrogenase complex	---	1	0.00169654	61.48	K00627	IVQGDGAK(1)EIK	2	2.0641	8
osa00010 Glycolysis / Gluconeogenesis	1.00099e-10	3.11	HORVU6Hr1G003770.1	482	K	Dihydrolipoyllysine-residue acetyltransferase component of pyruvate dehydrogenase complex	---	1	2.94768e-12	168.69	K00627	QFSAIINPPQSAILAIGSAEK(1)R	3	0.029386	8
osa00010 Glycolysis / Gluconeogenesis	1.00099e-10	3.11	HORVU6Hr1G003770.1	278	K	Dihydrolipoyllysine-residue acetyltransferase component of pyruvate dehydrogenase complex	---	1	0.0108968	67.887	K00627	ILK(1)ADIEDYLASGAK	2	1.3495	1
osa00010 Glycolysis / Gluconeogenesis	1.00099e-10	3.11	HORVU6Hr1G003770.1	224	K	Dihydrolipoyllysine-residue acetyltransferase component of pyruvate dehydrogenase complex	---	1	0.00307976	93.561	K00627	VEEK(1)VPAK	2	1.1182	21
osa00010 Glycolysis / Gluconeogenesis	1.00099e-10	3.11	HORVU6Hr1G031830.4	274	K	phosphoglycerate kinase	---	1	8.88871e-37	175.68	K00927	FYKEEEK(1)NEPEFAK	3	1.7072	24
osa00010 Glycolysis / Gluconeogenesis	1.00099e-10	3.11	HORVU6Hr1G031830.4	203	K	phosphoglycerate kinase	---	1	2.88322e-08	129.28	K00927	GAK(1)VILASHLGR	2	2.4119	14
osa00010 Glycolysis / Gluconeogenesis	1.00099e-10	3.11	HORVU6Hr1G031830.4	161	K	phosphoglycerate kinase	---	1	1.33667e-05	110.52	K00927	SVGTLGEADLK(1)GK	2	-3.0648	15
osa00010 Glycolysis / Gluconeogenesis	1.00099e-10	3.11	HORVU6Hr1G031830.4	282	K	phosphoglycerate kinase	---	1	2.59268e-13	130.78	K00927	K(1)LASVADLYVNDAFGTAHR	3	2.0015	11
osa00010 Glycolysis / Gluconeogenesis	1.00099e-10	3.11	HORVU6Hr1G031830.4	347	K	phosphoglycerate kinase	---	1	6.05181e-20	160.52	K00927	KPFAAIVGGSK(1)VSSK	2	0.45747	19
osa00010 Glycolysis / Gluconeogenesis	1.00099e-10	3.11	HORVU6Hr1G031830.4	281	K	phosphoglycerate kinase	---	1	7.38803e-06	115.05	K00927	FYKEEEKNEPEFAK(1)K	3	0.62892	13
osa00010 Glycolysis / Gluconeogenesis	1.00099e-10	3.11	HORVU6Hr1G031830.4	337	K	phosphoglycerate kinase	---	1	0.000850963	77.358	K00927	K(1)PFAAIVGGSK	2	1.2195	8
osa00010 Glycolysis / Gluconeogenesis	1.00099e-10	3.11	HORVU6Hr1G031830.4	219	K	phosphoglycerate kinase	---	0.999998	0.000518643	71.219	K00927	GVTPK(1)FSLKPLVPR	2	3.3981	6
osa00010 Glycolysis / Gluconeogenesis	1.00099e-10	3.11	HORVU6Hr1G031830.4	409	K	phosphoglycerate kinase	---	1	2.83977e-05	70.806	K00927	GVK(1)LLLPTDVVVADK	2	-0.084655	6
osa00010 Glycolysis / Gluconeogenesis	1.00099e-10	3.11	HORVU6Hr1G031830.4	214	K	phosphoglycerate kinase	---	1	0.00839471	72.492	K00927	PK(1)GVTPK	2	2.2686	12
osa00010 Glycolysis / Gluconeogenesis	1.00099e-10	3.11	HORVU6Hr1G031830.4	351	K	phosphoglycerate kinase	---	1	0.000696346	74.524	K00927	VSSK(1)IGVIESLLAK	2	1.0429	10
osa00010 Glycolysis / Gluconeogenesis	1.00099e-10	3.11	HORVU6Hr1G031830.4	270	K	phosphoglycerate kinase	---	1	8.81876e-07	112.73	K00927	FYK(1)EEEK	2	3.2771	19
osa00010 Glycolysis / Gluconeogenesis	1.00099e-10	3.11	HORVU6Hr1G031830.4	223	K	phosphoglycerate kinase	---	1	0.000643944	94.806	K00927	FSLK(1)PLVPR	2	2.8753	13
osa00010 Glycolysis / Gluconeogenesis	1.00099e-10	3.11	HORVU6Hr1G031830.4	195	K	phosphoglycerate kinase	---	1	0.00586238	55.754	K00927	ASIPTIK(1)YLLEK	2	-0.15372	4
osa00010 Glycolysis / Gluconeogenesis	1.00099e-10	3.11	HORVU6Hr1G032070.2	329	K	glyceraldehyde-3-phosphate dehydrogenase C2	---	1	0.00622406	59.645	K00134	LEK(1)SASYDDVK	2	0.86412	1
osa00010 Glycolysis / Gluconeogenesis	1.00099e-10	3.11	HORVU6Hr1G032070.2	293	K	glyceraldehyde-3-phosphate dehydrogenase C2	---	1	8.23002e-09	85.813	K00134	GAGQNIIPSSTGAAK(1)AVGK	2	2.9864	12
osa00010 Glycolysis / Gluconeogenesis	1.00099e-10	3.11	HORVU6Hr1G032070.2	297	K	glyceraldehyde-3-phosphate dehydrogenase C2	---	1	7.38734e-08	132.39	K00134	AVGK(1)VLPELNGK	2	1.9715	21
osa00010 Glycolysis / Gluconeogenesis	1.00099e-10	3.11	HORVU6Hr1G054520.3	74	K	glyceraldehyde-3-phosphate dehydrogenase C2	---	1	2.34523e-27	184.27	K00134	TLLFGEK(1)EVAVFGCR	2	2.127	8
osa00010 Glycolysis / Gluconeogenesis	1.00099e-10	3.11	HORVU6Hr1G054520.3	147	K	glyceraldehyde-3-phosphate dehydrogenase C2	---	1	0.00127844	119.07	K00134	K(1)VIISAPSK	2	2.9529	25
osa00010 Glycolysis / Gluconeogenesis	1.00099e-10	3.11	HORVU6Hr1G054520.3	67	K	glyceraldehyde-3-phosphate dehydrogenase C2	---	1	5.7277e-09	165.39	K00134	DSK(1)TLLFGEK	2	2.1187	30
osa00010 Glycolysis / Gluconeogenesis	1.00099e-10	3.11	HORVU6Hr1G054520.3	280	K	glyceraldehyde-3-phosphate dehydrogenase C2	---	1	0.000406082	102.55	K00134	LAK(1)PATYEQIK	2	2.0814	13
osa00010 Glycolysis / Gluconeogenesis	1.00099e-10	3.11	HORVU6Hr1G054520.3	57	K	glyceraldehyde-3-phosphate dehydrogenase C2	---	1	1.03161e-17	159.44	K00134	YDTVHGQWK(1)HHEVK	3	0.76002	15
osa00010 Glycolysis / Gluconeogenesis	1.00099e-10	3.11	HORVU6Hr1G054520.3	248	K	glyceraldehyde-3-phosphate dehydrogenase C2	---	1	7.38734e-08	132.39	K00134	AVGK(1)VLPELNGK	2	1.9715	21
osa00010 Glycolysis / Gluconeogenesis	1.00099e-10	3.11	HORVU6Hr1G054520.3	167	K	glyceraldehyde-3-phosphate dehydrogenase C2	---	1	7.64605e-26	152.23	K00134	DAPMFVCGVNEK(1)EYK	2	0.87371	33
osa00010 Glycolysis / Gluconeogenesis	1.00099e-10	3.11	HORVU6Hr1G054520.3	288	K	glyceraldehyde-3-phosphate dehydrogenase C2	---	1	2.70401e-31	179.31	K00134	PATYEQIK(1)AAIK	2	3.7856	36
osa00010 Glycolysis / Gluconeogenesis	1.00099e-10	3.11	HORVU6Hr1G054520.3	244	K	glyceraldehyde-3-phosphate dehydrogenase C2	---	1	4.5546e-29	150.85	K00134	AASFNIIPSSTGAAK(1)AVGK	2	1.4987	16
osa00010 Glycolysis / Gluconeogenesis	1.00099e-10	3.11	HORVU6Hr1G054520.3	292	K	glyceraldehyde-3-phosphate dehydrogenase C2	---	1	1.97372e-09	138.23	K00134	AAIK(1)EESEGNLK	2	2.3042	14
osa00010 Glycolysis / Gluconeogenesis	1.00099e-10	3.11	HORVU6Hr1G054520.3	256	K	glyceraldehyde-3-phosphate dehydrogenase C2	---	1	3.113e-09	112.73	K00134	VLPELNGK(1)LTGMAFR	2	-0.76287	16
osa00010 Glycolysis / Gluconeogenesis	1.00099e-10	3.11	HORVU6Hr1G054520.3	62	K	glyceraldehyde-3-phosphate dehydrogenase C2	---	1	0.000413583	131.3	K00134	HHEVK(1)VK	2	2.9453	7
osa00010 Glycolysis / Gluconeogenesis	1.00099e-10	3.11	HORVU6Hr1G054520.3	5	K	glyceraldehyde-3-phosphate dehydrogenase C2	---	1	7.5106e-08	126.82	K00134	APIK(1)IGINGFGR	2	1.2678	11
osa00010 Glycolysis / Gluconeogenesis	1.00099e-10	3.11	HORVU6Hr1G054520.3	223	K	glyceraldehyde-3-phosphate dehydrogenase C2	---	1	1.8872e-06	140.05	K00134	TVDGPSSK(1)DWR	2	1.0174	15
osa00010 Glycolysis / Gluconeogenesis	1.00099e-10	3.11	HORVU6Hr1G070270.5	445	K	ATP-dependent 6-phosphofructokinase 7	---	1	0.00453407	57.293	K00895	LLAQLVETEMNK(1)R	2	0.92685	1
osa00010 Glycolysis / Gluconeogenesis	1.00099e-10	3.11	HORVU6Hr1G070270.5	456	K	ATP-dependent 6-phosphofructokinase 7	---	1	3.11965e-05	56.202	K00895	K(1)FNAICHFFGYQAR	3	-0.99303	2
osa00010 Glycolysis / Gluconeogenesis	1.00099e-10	3.11	HORVU6Hr1G070270.5	553	K	ATP-dependent 6-phosphofructokinase 7	---	1	0.0185684	58.286	K00895	GK(1)AYEMLR	2	1.6744	3
osa00010 Glycolysis / Gluconeogenesis	1.00099e-10	3.11	HORVU6Hr1G070270.5	53	K	ATP-dependent 6-phosphofructokinase 7	---	1	0.00536051	90.308	K00895	ELSEVQQK(1)R	2	1.2312	3
osa00010 Glycolysis / Gluconeogenesis	1.00099e-10	3.11	HORVU6Hr1G070270.5	611	K	ATP-dependent 6-phosphofructokinase 7	---	1	0.0214971	54.436	K00895	LQEYLEK(1)VK	2	2.6182	3
osa00010 Glycolysis / Gluconeogenesis	1.00099e-10	3.11	HORVU6Hr1G070270.5	115	K	ATP-dependent 6-phosphofructokinase 7	---	1	0.000105505	59.731	K00895	AANVPDAK(1)VISEHPAVR	3	1.272	6
osa00010 Glycolysis / Gluconeogenesis	1.00099e-10	3.11	HORVU6Hr1G070270.5	604	K	ATP-dependent 6-phosphofructokinase 7	---	1	0.0099464	65.156	K00895	K(1)LQEYLEK	2	2.0947	7
osa00010 Glycolysis / Gluconeogenesis	1.00099e-10	3.11	HORVU6Hr1G070270.5	617	K	ATP-dependent 6-phosphofructokinase 7	---	1	0.0100469	46.068	K00895	SIVK(1)PGCSQDVLK	2	-1.1891	1
osa00010 Glycolysis / Gluconeogenesis	1.00099e-10	3.11	HORVU6Hr1G076810.1	170	K	Pyruvate dehydrogenase E1 component subunit alpha	---	1	0.016509	62.88	K00161	GGSMHFYK(1)K	2	1.8142	3
osa00010 Glycolysis / Gluconeogenesis	1.00099e-10	3.11	HORVU6Hr1G076810.1	124	K	Pyruvate dehydrogenase E1 component subunit alpha	---	1	6.868e-06	111.39	K00161	K(1)DSIITAYR	2	2.7273	14
osa00010 Glycolysis / Gluconeogenesis	1.00099e-10	3.11	HORVU6Hr1G076810.1	350	K	Pyruvate dehydrogenase E1 component subunit alpha	---	1	2.7211e-29	173.15	K00161	LILAHDLATPAELK(1)DMEK	3	0.87828	44
osa00010 Glycolysis / Gluconeogenesis	1.00099e-10	3.11	HORVU6Hr1G076810.1	259	K	Pyruvate dehydrogenase E1 component subunit alpha	---	1	0.00903727	89.123	K00161	SPSYYK(1)R	2	1.0706	6
osa00010 Glycolysis / Gluconeogenesis	1.00099e-10	3.11	HORVU6Hr1G076810.1	253	K	Pyruvate dehydrogenase E1 component subunit alpha	---	1	0.00170141	93.467	K00161	AAK(1)SPSYYK	2	1.6831	15
osa00010 Glycolysis / Gluconeogenesis	1.00099e-10	3.11	HORVU6Hr1G076810.1	358	K	Pyruvate dehydrogenase E1 component subunit alpha	---	1	0.00318994	105.36	K00161	K(1)EVDAAIAK	2	1.5746	13
osa00010 Glycolysis / Gluconeogenesis	1.00099e-10	3.11	HORVU6Hr1G076810.1	336	K	Pyruvate dehydrogenase E1 component subunit alpha	---	1	1.2246e-19	135.24	K00161	K(1)LILAHDLATPAELK	3	2.6144	21
osa00010 Glycolysis / Gluconeogenesis	1.00099e-10	3.11	HORVU6Hr1G076810.1	354	K	Pyruvate dehydrogenase E1 component subunit alpha	---	1	0.0047035	94.806	K00161	DMEK(1)EIRK	2	-1.1849	17
osa00010 Glycolysis / Gluconeogenesis	1.00099e-10	3.11	HORVU6Hr1G076810.1	162	K	Pyruvate dehydrogenase E1 component subunit alpha	---	1	0.0139099	55.235	K00161	GK(1)GGSMHFYK	2	1.1495	2
osa00010 Glycolysis / Gluconeogenesis	1.00099e-10	3.11	HORVU6Hr1G076810.1	366	K	Pyruvate dehydrogenase E1 component subunit alpha	---	1	4.87415e-05	103.69	K00161	EVDAAIAK(1)AK	2	4.129	17
osa00010 Glycolysis / Gluconeogenesis	1.00099e-10	3.11	HORVU6Hr1G076810.1	278	K	Pyruvate dehydrogenase E1 component subunit alpha	---	1	4.33083e-13	142.71	K00161	VDGMDVLAVK(1)QACK	2	1.798	12
osa00010 Glycolysis / Gluconeogenesis	1.00099e-10	3.11	HORVU6Hr1G076810.1	96	K	Pyruvate dehydrogenase E1 component subunit alpha	---	1	9.73505e-06	112.7	K00161	RMEIAADSLYK(1)AK	2	0.48052	36
osa00010 Glycolysis / Gluconeogenesis	1.00099e-10	3.11	HORVU6Hr1G090260.1	441	K	alcohol dehydrogenase 1	---	1	0.00546679	76.572	K00121	VWK(1)GTAFGGFK	2	-0.60052	3
osa00010 Glycolysis / Gluconeogenesis	1.00099e-10	3.11	HORVU7Hr1G001330.9	403	K	Dihydrolipoyllysine-residue acetyltransferase component of pyruvate dehydrogenase complex	---	1	0.000312777	120.33	K00627	K(1)ISINDLVIK	2	1.6303	14
osa00010 Glycolysis / Gluconeogenesis	1.00099e-10	3.11	HORVU7Hr1G001330.9	334	K	Dihydrolipoyllysine-residue acetyltransferase component of pyruvate dehydrogenase complex	---	1	7.41306e-10	95.138	K00627	ADIEDYLSSASK(1)GSK	2	2.1061	13
osa00010 Glycolysis / Gluconeogenesis	1.00099e-10	3.11	HORVU7Hr1G001330.9	272	K	Dihydrolipoyllysine-residue acetyltransferase component of pyruvate dehydrogenase complex	---	1	3.7091e-06	112.7	K00627	EVSK(1)APEPTATK	2	-1.437	9
osa00010 Glycolysis / Gluconeogenesis	1.00099e-10	3.11	HORVU7Hr1G001330.9	563	K	Dihydrolipoyllysine-residue acetyltransferase component of pyruvate dehydrogenase complex	---	1	8.96701e-14	124.06	K00627	VIDGAMGAEWLK(1)AFK	2	1.5327	21
osa00010 Glycolysis / Gluconeogenesis	1.00099e-10	3.11	HORVU7Hr1G001330.9	280	K	Dihydrolipoyllysine-residue acetyltransferase component of pyruvate dehydrogenase complex	---	1	5.44877e-32	135.5	K00627	APEPTATK(1)TEESSQSGDR	2	-1.051	13
osa00010 Glycolysis / Gluconeogenesis	1.00099e-10	3.11	HORVU7Hr1G001330.9	322	K	Dihydrolipoyllysine-residue acetyltransferase component of pyruvate dehydrogenase complex	---	1	1.53715e-05	77.696	K00627	ILK(1)ADIEDYLSSASK	2	2.716	4
osa00010 Glycolysis / Gluconeogenesis	1.00099e-10	3.11	HORVU7Hr1G001330.9	299	K	Dihydrolipoyllysine-residue acetyltransferase component of pyruvate dehydrogenase complex	---	1	1.8635e-16	161.23	K00627	K(1)LAEDNNVPLSSLK	2	0.50964	15
osa00010 Glycolysis / Gluconeogenesis	1.00099e-10	3.11	HORVU7Hr1G001330.9	402	K	Dihydrolipoyllysine-residue acetyltransferase component of pyruvate dehydrogenase complex	---	1	1.24944e-27	183.08	K00627	SELNPMQDASGGK(1)K	2	0.28407	46
osa00010 Glycolysis / Gluconeogenesis	1.00099e-10	3.11	HORVU7Hr1G001330.9	526	K	Dihydrolipoyllysine-residue acetyltransferase component of pyruvate dehydrogenase complex	---	1	2.08084e-12	139.94	K00627	QFCAIVNPPQSAILAIGSAEK(1)R	3	3.022	3
osa00010 Glycolysis / Gluconeogenesis	1.00099e-10	3.11	HORVU7Hr1G040550.1	233	K	Pyrophosphate--fructose 6-phosphate 1-phosphotransferase	---	1	0.00116616	83.623	K00895	DK(1)IETPEQFK	2	2.3033	9
osa00010 Glycolysis / Gluconeogenesis	1.00099e-10	3.11	HORVU7Hr1G040550.1	488	K	Pyrophosphate--fructose 6-phosphate 1-phosphotransferase	---	1	0.000517093	96.311	K00895	AAGK(1)YSAHFR	2	2.144	15
osa00010 Glycolysis / Gluconeogenesis	1.00099e-10	3.11	HORVU7Hr1G040550.1	328	K	Pyrophosphate--fructose 6-phosphate 1-phosphotransferase	---	1	0.00554301	60.589	K00895	STGK(1)YYHFVR	2	6.1857	3
osa00010 Glycolysis / Gluconeogenesis	1.00099e-10	3.11	HORVU7Hr1G040550.1	188	K	Pyrophosphate--fructose 6-phosphate 1-phosphotransferase	---	1	0.00516345	55.235	K00895	AK(1)GSTMYGFK	2	2.0178	3
osa00010 Glycolysis / Gluconeogenesis	1.00099e-10	3.11	HORVU7Hr1G040550.1	295	K	Pyrophosphate--fructose 6-phosphate 1-phosphotransferase	---	1	0.0200839	49.96	K00895	TIDGDLK(1)CK	2	5.2073	2
osa00010 Glycolysis / Gluconeogenesis	1.00099e-10	3.11	HORVU7Hr1G040550.1	288	K	Pyrophosphate--fructose 6-phosphate 1-phosphotransferase	---	1	0.00128412	51.531	K00895	VIGCPK(1)TIDGDLK	2	3.1537	2
osa00010 Glycolysis / Gluconeogenesis	1.00099e-10	3.11	HORVU7Hr1G040550.1	586	K	Pyrophosphate--fructose 6-phosphate 1-phosphotransferase	---	1	0.000799765	92.428	K00895	AMVELDAAPFK(1)K	2	2.1762	4
osa00010 Glycolysis / Gluconeogenesis	1.00099e-10	3.11	HORVU7Hr1G040550.1	431	K	Pyrophosphate--fructose 6-phosphate 1-phosphotransferase	---	1	0.00793878	62.969	K00895	SK(1)LEPASR	2	1.9735	4
osa00010 Glycolysis / Gluconeogenesis	1.00099e-10	3.11	HORVU7Hr1G040550.1	382	K	Pyrophosphate--fructose 6-phosphate 1-phosphotransferase	---	1	0.0012731	76.255	K00895	NVTDYITDVVCK(1)R	2	-0.4942	1
osa00010 Glycolysis / Gluconeogenesis	1.00099e-10	3.11	HORVU7Hr1G040550.1	196	K	Pyrophosphate--fructose 6-phosphate 1-phosphotransferase	---	1	0.000220598	65.879	K00895	GSTMYGFK(1)GGPAGVMK	2	0.86226	4
osa00010 Glycolysis / Gluconeogenesis	1.00099e-10	3.11	HORVU7Hr1G042880.2	84	K	Aldehyde dehydrogenase family 2 member C4	---	1	2.82989e-06	106.97	K00128	FVDAASGK(1)TFPTLDPR	2	0.096694	1
osa00010 Glycolysis / Gluconeogenesis	1.00099e-10	3.11	HORVU7Hr1G042880.2	421	K	Aldehyde dehydrogenase family 2 member C4	---	1	1.47788e-17	104	K00128	SGVDSGATLVTGGDK(1)LGDK	2	1.5772	8
osa00010 Glycolysis / Gluconeogenesis	1.00099e-10	3.11	HORVU7Hr1G042880.2	466	K	Aldehyde dehydrogenase family 2 member C4	---	1	0.00130949	112.8	K00128	FNDLNEVIK(1)R	2	3.4843	13
osa00010 Glycolysis / Gluconeogenesis	1.00099e-10	3.11	HORVU7Hr1G042880.2	385	K	Aldehyde dehydrogenase family 2 member C4	---	1	2.4685e-06	117.41	K00128	K(1)GVEQGPQIDDEQFK	2	1.4132	8
osa00010 Glycolysis / Gluconeogenesis	1.00099e-10	3.11	HORVU7Hr1G042880.2	369	K	Aldehyde dehydrogenase family 2 member C4	---	1	0.00292417	53.517	K00128	VYDEFVEK(1)SK	2	0.30065	5
osa00010 Glycolysis / Gluconeogenesis	1.00099e-10	3.11	HORVU7Hr1G042880.2	399	K	Aldehyde dehydrogenase family 2 member C4	---	1	1.64969e-32	179.98	K00128	GVEQGPQIDDEQFK(1)K	2	0.69779	7
osa00010 Glycolysis / Gluconeogenesis	1.00099e-10	3.11	HORVU7Hr1G042880.2	406	K	Aldehyde dehydrogenase family 2 member C4	---	1	9.47583e-34	173.15	K00128	YIK(1)SGVDSGATLVTGGDK	2	0.74693	15
osa00010 Glycolysis / Gluconeogenesis	1.00099e-10	3.11	HORVU7Hr1G072650.1	345	K	Dihydrolipoyllysine-residue acetyltransferase component of pyruvate dehydrogenase complex	---	1	1.2069e-75	218.58	K00627	EQHGVK(1)VSVNDIVIK	3	2.615	29
osa00010 Glycolysis / Gluconeogenesis	1.00099e-10	3.11	HORVU7Hr1G072650.1	339	K	Dihydrolipoyllysine-residue acetyltransferase component of pyruvate dehydrogenase complex	---	1	0.00039752	131.22	K00627	NELK(1)EQHGVK	2	1.9297	15
osa00010 Glycolysis / Gluconeogenesis	1.00099e-10	3.11	HORVU7Hr1G072650.1	416	K	Dihydrolipoyllysine-residue acetyltransferase component of pyruvate dehydrogenase complex	---	1	9.02437e-63	228.73	K00627	TISAISSEVK(1)QLAEK	2	1.5643	24
osa00010 Glycolysis / Gluconeogenesis	1.00099e-10	3.11	HORVU7Hr1G072650.1	266	K	Dihydrolipoyllysine-residue acetyltransferase component of pyruvate dehydrogenase complex	---	1	1.67555e-21	175.64	K00627	EK(1)TAPAAPLPQPAR	2	0.99803	15
osa00010 Glycolysis / Gluconeogenesis	1.00099e-10	3.11	HORVU7Hr1G072650.1	255	K	Dihydrolipoyllysine-residue acetyltransferase component of pyruvate dehydrogenase complex	---	1	0.000249076	55.782	K00627	GDVLAALK(1)SGTALSSAK	2	3.1327	2
osa00010 Glycolysis / Gluconeogenesis	1.00099e-10	3.11	HORVU7Hr1G072650.1	264	K	Dihydrolipoyllysine-residue acetyltransferase component of pyruvate dehydrogenase complex	---	1	4.58785e-05	117.3	K00627	SGTALSSAK(1)EK	2	0.12521	12
osa00010 Glycolysis / Gluconeogenesis	1.00099e-10	3.11	HORVU7Hr1G072650.1	227	K	Dihydrolipoyllysine-residue acetyltransferase component of pyruvate dehydrogenase complex	---	1	0.000377599	85.081	K00627	MLIK(1)EHGLNASLLK	2	1.7465	4
osa00010 Glycolysis / Gluconeogenesis	1.00099e-10	3.11	HORVU7Hr1G072650.1	469	K	Dihydrolipoyllysine-residue acetyltransferase component of pyruvate dehydrogenase complex	---	1	2.23066e-47	181.44	K00627	GNK(1)VVEPVMDNDGTEK	2	1.2312	32
osa00010 Glycolysis / Gluconeogenesis	1.00099e-10	3.11	HORVU7Hr1G074690.1	74	K	glyceraldehyde-3-phosphate dehydrogenase C2	---	1	2.93067e-26	126.48	K00134	TLLFGEK(1)PVTVFGVR	2	1.604	13
osa00010 Glycolysis / Gluconeogenesis	1.00099e-10	3.11	HORVU7Hr1G074690.1	67	K	glyceraldehyde-3-phosphate dehydrogenase C2	---	0.895194	7.98221e-06	73.262	K00134	LK(0.105)DDK(0.895)TLLFGEKPVTVFGVR	4	2.3756	2
osa00010 Glycolysis / Gluconeogenesis	1.00099e-10	3.11	HORVU7Hr1G074690.1	261	K	glyceraldehyde-3-phosphate dehydrogenase C2	---	1	0.00916511	65.156	K00134	AASYDDIK(1)K	2	1.4761	6
osa00010 Glycolysis / Gluconeogenesis	1.00099e-10	3.11	HORVU7Hr1G074690.1	120	K	glyceraldehyde-3-phosphate dehydrogenase C2	---	1	0.00635134	90.761	K00134	K(1)VVISAPSK	2	4.3875	14
osa00010 Glycolysis / Gluconeogenesis	1.00099e-10	3.11	HORVU7Hr1G074690.1	57	K	glyceraldehyde-3-phosphate dehydrogenase C2	---	1	3.91251e-17	138	K00134	YDTVHGHWK(1)HSDIK	3	0.37197	18
osa00010 Glycolysis / Gluconeogenesis	1.00099e-10	3.11	HORVU7Hr1G074690.1	253	K	glyceraldehyde-3-phosphate dehydrogenase C2	---	1	1.68058e-05	110.88	K00134	TEK(1)AASYDDIK	2	0.96691	27
osa00010 Glycolysis / Gluconeogenesis	1.00099e-10	3.11	HORVU7Hr1G074690.1	265	K	glyceraldehyde-3-phosphate dehydrogenase C2	---	1	0.0048928	58.916	K00134	AIK(1)AASEGK	2	0.86999	2
osa00010 Glycolysis / Gluconeogenesis	1.00099e-10	3.11	HORVU7Hr1G074690.1	229	K	glyceraldehyde-3-phosphate dehydrogenase C2	---	1	1.01676e-06	70.806	K00134	VLPELNGK(1)LTGMSFR	2	0.15043	2
osa00010 Glycolysis / Gluconeogenesis	1.00099e-10	3.11	HORVU7Hr1G074690.1	62	K	glyceraldehyde-3-phosphate dehydrogenase C2	---	1	6.17275e-05	139.02	K00134	HSDIK(1)LK	2	2.587	14
osa00010 Glycolysis / Gluconeogenesis	1.00099e-10	3.11	HORVU7Hr1G074690.1	5	K	glyceraldehyde-3-phosphate dehydrogenase C2	---	1	0.00053076	102.46	K00134	IK(1)IGINGFGR	2	2.6416	8
osa00010 Glycolysis / Gluconeogenesis	1.00099e-10	3.11	HORVU7Hr1G108230.7	85	K	phosphoglycerate kinase	---	1	2.59268e-13	130.78	K00927	K(1)LASVADLYVNDAFGTAHR	3	2.0015	11
osa00010 Glycolysis / Gluconeogenesis	1.00099e-10	3.11	HORVU7Hr1G108230.7	73	K	phosphoglycerate kinase	---	1	0.00512037	75.243	K00927	FYK(1)EEEK	2	3.2771	5
osa00010 Glycolysis / Gluconeogenesis	1.00099e-10	3.11	HORVU7Hr1G108230.7	140	K	phosphoglycerate kinase	---	1	0.000850963	77.358	K00927	K(1)PFAAIVGGSK	2	1.2195	8
osa00020 Citrate cycle (TCA cycle)	3.38198e-20	6.75	HORVU0Hr1G013850.1	84	K	Succinate dehydrogenase [ubiquinone] flavoprotein subunit, mitochondrial	---	1	4.09213e-75	233.7	K00234	AFGGQSLDFGK(1)GGQAYR	2	1.2982	15
osa00020 Citrate cycle (TCA cycle)	3.38198e-20	6.75	HORVU0Hr1G013850.1	448	K	Succinate dehydrogenase [ubiquinone] flavoprotein subunit, mitochondrial	---	1	1.23691e-08	144.27	K00234	LISEAQK(1)SFHDVK	2	0.022228	14
osa00020 Citrate cycle (TCA cycle)	3.38198e-20	6.75	HORVU0Hr1G013850.1	69	K	Succinate dehydrogenase [ubiquinone] flavoprotein subunit, mitochondrial	---	1	0.000736847	113.7	K00234	TEDGK(1)IYQR	2	1.6521	13
osa00020 Citrate cycle (TCA cycle)	3.38198e-20	6.75	HORVU0Hr1G013850.1	238	K	Succinate dehydrogenase [ubiquinone] flavoprotein subunit, mitochondrial	---	1	0.000986842	59.645	K00234	YAPTAK(1)DLASR	2	0.22255	4
osa00020 Citrate cycle (TCA cycle)	3.38198e-20	6.75	HORVU0Hr1G013850.1	390	K	Succinate dehydrogenase [ubiquinone] flavoprotein subunit, mitochondrial	---	0.999974	1.59192e-27	148.22	K00234	VAEISKPGETQKPLEK(1)DAGEK	3	1.6862	15
osa00020 Citrate cycle (TCA cycle)	3.38198e-20	6.75	HORVU0Hr1G013850.1	386	K	Succinate dehydrogenase [ubiquinone] flavoprotein subunit, mitochondrial	---	0.999732	0.000150578	65.173	K00234	VAEISKPGETQK(1)PLEK	3	2.0077	6
osa00020 Citrate cycle (TCA cycle)	3.38198e-20	6.75	HORVU0Hr1G013850.1	380	K	Succinate dehydrogenase [ubiquinone] flavoprotein subunit, mitochondrial	---	0.999351	0.00393773	51.569	K00234	VAEISK(0.999)PGETQK(0.001)PLEK	3	1.6833	4
osa00020 Citrate cycle (TCA cycle)	3.38198e-20	6.75	HORVU1Hr1G013740.1	137	K	Dihydrolipoyl dehydrogenase	---	1	0.000730127	66.953	K00382	AVAGLTK(1)GIEGLFK	2	0.050722	4
osa00020 Citrate cycle (TCA cycle)	3.38198e-20	6.75	HORVU1Hr1G013740.1	419	K	Dihydrolipoyl dehydrogenase	---	1	0.0042362	48.785	K00382	VGK(1)FPLMANSR	2	1.5787	1
osa00020 Citrate cycle (TCA cycle)	3.38198e-20	6.75	HORVU1Hr1G013740.1	409	K	Dihydrolipoyl dehydrogenase	---	1	0.00095708	76.255	K00382	TEEQVK(1)ASGIPYR	2	2.2929	4
osa00020 Citrate cycle (TCA cycle)	3.38198e-20	6.75	HORVU1Hr1G013740.1	444	K	Dihydrolipoyl dehydrogenase	---	1	0.003445	67.464	K00382	VVADK(1)ETDK	2	2.7864	6
osa00020 Citrate cycle (TCA cycle)	3.38198e-20	6.75	HORVU1Hr1G013740.1	277	K	Dihydrolipoyl dehydrogenase	---	1	7.57326e-05	85.813	K00382	TK(1)VVGVDTSGDGVK	2	4.6884	4
osa00020 Citrate cycle (TCA cycle)	3.38198e-20	6.75	HORVU1Hr1G023630.1	237	K	Dihydrolipoyl dehydrogenase	---	1	0.00357387	76.572	K00382	SLPGVTIDEK(1)K	2	1.9443	8
osa00020 Citrate cycle (TCA cycle)	3.38198e-20	6.75	HORVU1Hr1G023630.1	370	K	Dihydrolipoyl dehydrogenase	---	1	2.47071e-74	210.62	K00382	VPYTAGIGLHAIGVETDK(1)GGR	3	2.1773	15
osa00020 Citrate cycle (TCA cycle)	3.38198e-20	6.75	HORVU1Hr1G023630.1	142	K	Dihydrolipoyl dehydrogenase	---	1	4.77024e-08	69.224	K00382	ALLHSSHMYHEAK(1)SSFAHHGVK	4	1.7492	11
osa00020 Citrate cycle (TCA cycle)	3.38198e-20	6.75	HORVU1Hr1G023630.1	315	K	Dihydrolipoyl dehydrogenase	---	1	1.92162e-21	166.71	K00382	TK(1)VVGVDTSGSGVK	2	0.69065	15
osa00020 Citrate cycle (TCA cycle)	3.38198e-20	6.75	HORVU1Hr1G023630.1	467	K	Dihydrolipoyl dehydrogenase	---	1	2.98951e-06	125.17	K00382	AK(1)AIDDAEGMVK	2	1.2466	27
osa00020 Citrate cycle (TCA cycle)	3.38198e-20	6.75	HORVU1Hr1G023630.1	457	K	Dihydrolipoyl dehydrogenase	---	1	9.93277e-53	179.21	K00382	ASGVAYQVGK(1)FPLLANSR	2	0.83936	9
osa00020 Citrate cycle (TCA cycle)	3.38198e-20	6.75	HORVU1Hr1G023630.1	106	K	Dihydrolipoyl dehydrogenase	---	1	0.00086881	83.775	K00382	AAQLGLK(1)TTCIEK	2	1.6418	7
osa00020 Citrate cycle (TCA cycle)	3.38198e-20	6.75	HORVU1Hr1G023630.1	541	K	Dihydrolipoyl dehydrogenase	---	1	0.000354098	72.365	K00382	EACMNTYDK(1)AIHM	2	-0.20857	8
osa00020 Citrate cycle (TCA cycle)	3.38198e-20	6.75	HORVU1Hr1G023630.1	190	K	Dihydrolipoyl dehydrogenase	---	1	0.00168792	85.622	K00382	VEYVK(1)GFGK	2	3.5692	14
osa00020 Citrate cycle (TCA cycle)	3.38198e-20	6.75	HORVU1Hr1G023630.1	185	K	Dihydrolipoyl dehydrogenase	---	1	0.00660697	125.98	K00382	NK(1)VEYVK	2	2.3022	11
osa00020 Citrate cycle (TCA cycle)	3.38198e-20	6.75	HORVU1Hr1G023630.1	183	K	Dihydrolipoyl dehydrogenase	---	0.999615	0.0124292	125.5	K00382	K(1)NKVEYVK	2	1.9151	17
osa00020 Citrate cycle (TCA cycle)	3.38198e-20	6.75	HORVU1Hr1G023630.1	253	K	Dihydrolipoyl dehydrogenase	---	1	2.26922e-21	132.9	K00382	IVSSTGALALTEIPK(1)K	2	2.2696	10
osa00020 Citrate cycle (TCA cycle)	3.38198e-20	6.75	HORVU1Hr1G023630.1	168	K	Dihydrolipoyl dehydrogenase	---	1	0.00150744	104.39	K00382	DK(1)AVSGLTK	2	2.5334	12
osa00020 Citrate cycle (TCA cycle)	3.38198e-20	6.75	HORVU1Hr1G023630.1	112	K	Dihydrolipoyl dehydrogenase	---	1	0.013943	88.35	K00382	TTCIEK(1)R	2	2.1427	2
osa00020 Citrate cycle (TCA cycle)	3.38198e-20	6.75	HORVU1Hr1G023630.1	447	K	Dihydrolipoyl dehydrogenase	---	1	1.388e-144	277.21	K00382	TEEQVK(1)ASGVAYQVGK	2	0.75467	19
osa00020 Citrate cycle (TCA cycle)	3.38198e-20	6.75	HORVU1Hr1G023630.1	482	K	Dihydrolipoyl dehydrogenase	---	1	0.000194464	121.67	K00382	VISEK(1)ETDR	2	1.3015	13
osa00020 Citrate cycle (TCA cycle)	3.38198e-20	6.75	HORVU1Hr1G023630.1	216	K	Dihydrolipoyl dehydrogenase	---	1	4.13789e-06	103.69	K00382	GK(1)NIIVATGSDVK	2	1.6099	13
osa00020 Citrate cycle (TCA cycle)	3.38198e-20	6.75	HORVU1Hr1G023630.1	175	K	Dihydrolipoyl dehydrogenase	---	1	1.79212e-21	185.18	K00382	AVSGLTK(1)GIEGLFK	2	0.71301	17
osa00020 Citrate cycle (TCA cycle)	3.38198e-20	6.75	HORVU1Hr1G041250.5	152	K	Malate dehydrogenase	---	1	3.60072e-15	130.71	K00025	EFAPSIPEK(1)NISCLTR	2	-0.15058	15
osa00020 Citrate cycle (TCA cycle)	3.38198e-20	6.75	HORVU1Hr1G041250.5	238	K	Malate dehydrogenase	---	1	0.0193087	51.456	K00025	GAAIIK(1)AR	2	2.5692	2
osa00020 Citrate cycle (TCA cycle)	3.38198e-20	6.75	HORVU1Hr1G041250.5	203	K	Malate dehydrogenase	---	0.998618	1.99938e-48	112.29	K00025	NAIIWGNHSSSQYPDVNHATVK(0.999)TASGEK(0.001)PVR	4	1.9473	9
osa00020 Citrate cycle (TCA cycle)	3.38198e-20	6.75	HORVU1Hr1G041250.5	241	K	Malate dehydrogenase	---	1	2.60964e-08	121.69	K00025	K(1)LSSALSAASSACDHIR	3	3.2291	15
osa00020 Citrate cycle (TCA cycle)	3.38198e-20	6.75	HORVU1Hr1G041250.5	313	K	Malate dehydrogenase	---	1	1.74043e-44	193.94	K00025	K(1)MDATAQELSEEK	2	-0.21041	32
osa00020 Citrate cycle (TCA cycle)	3.38198e-20	6.75	HORVU1Hr1G041250.5	143	K	Malate dehydrogenase	---	1	1.41621e-08	60.734	K00025	VLVVANPANTNALILK(1)EFAPSIPEK	3	-0.33213	4
osa00020 Citrate cycle (TCA cycle)	3.38198e-20	6.75	HORVU1Hr1G041250.5	112	K	Malate dehydrogenase	---	1	2.05945e-21	128.68	K00025	NVSIYK(1)SQASALEAHAAPNCK	3	1.038	14
osa00020 Citrate cycle (TCA cycle)	3.38198e-20	6.75	HORVU1Hr1G041250.5	209	K	Malate dehydrogenase	---	1	0.000856942	109.36	K00025	TASGEK(1)PVR	2	-1.3256	12
osa00020 Citrate cycle (TCA cycle)	3.38198e-20	6.75	HORVU1Hr1G041250.5	56	K	Malate dehydrogenase	---	1	0.0008314	51.569	K00025	GVK(1)MELVDAAFPLLK	2	1.4284	3
osa00020 Citrate cycle (TCA cycle)	3.38198e-20	6.75	HORVU1Hr1G041250.5	106	K	Malate dehydrogenase	---	1	4.09957e-55	204.34	K00025	DVMTK(1)NVSIYK	2	0.62389	30
osa00020 Citrate cycle (TCA cycle)	3.38198e-20	6.75	HORVU1Hr1G081550.1	237	K	malate dehydrogenase	---	1	0.0121628	65.313	K00026	ANTFVAQK(1)K	2	-1.5574	1
osa00020 Citrate cycle (TCA cycle)	3.38198e-20	6.75	HORVU1Hr1G081550.1	384	K	malate dehydrogenase	---	1	0.0070967	51.872	K00026	ASIEK(1)GIEFVHK	2	2.4739	2
osa00020 Citrate cycle (TCA cycle)	3.38198e-20	6.75	HORVU1Hr1G081550.1	375	K	malate dehydrogenase	---	1	0.00526332	57.032	K00026	ALEALK(1)PELK	2	2.2173	1
osa00020 Citrate cycle (TCA cycle)	3.38198e-20	6.75	HORVU1Hr1G090710.12	149	K	malate dehydrogenase	---	1	4.62605e-06	114.93	K00026	INAGIVK(1)GLCTAIAR	2	0.71167	14
osa00020 Citrate cycle (TCA cycle)	3.38198e-20	6.75	HORVU1Hr1G090710.12	142	K	malate dehydrogenase	---	1	0.00963552	49.16	K00026	DDLFK(1)INAGIVK	2	2.8042	3
osa00020 Citrate cycle (TCA cycle)	3.38198e-20	6.75	HORVU1Hr1G090710.12	357	K	malate dehydrogenase	---	1	2.93956e-06	104.39	K00026	GELLSSIEK(1)GVK	2	1.9342	15
osa00020 Citrate cycle (TCA cycle)	3.38198e-20	6.75	HORVU1Hr1G090710.12	192	K	malate dehydrogenase	---	1	0.000226442	90.142	K00026	K(1)LFGVTTLDVVR	2	1.4507	7
osa00020 Citrate cycle (TCA cycle)	3.38198e-20	6.75	HORVU2Hr1G006250.1	240	K	Dihydrolipoyllysine-residue succinyltransferase component of 2-oxoglutarate dehydrogenase complex	---	1	1.14889e-14	147.78	K00658	K(1)QAPKPTPSK	2	1.1696	12
osa00020 Citrate cycle (TCA cycle)	3.38198e-20	6.75	HORVU2Hr1G006250.1	234	K	Dihydrolipoyllysine-residue succinyltransferase component of 2-oxoglutarate dehydrogenase complex	---	1	0.00750737	76.605	K00658	QTK(1)VEPPKK	2	2.5526	6
osa00020 Citrate cycle (TCA cycle)	3.38198e-20	6.75	HORVU2Hr1G006250.1	314	K	Dihydrolipoyllysine-residue succinyltransferase component of 2-oxoglutarate dehydrogenase complex	---	1	0.000114216	108.2	K00658	SDYKDEFVEK(1)HGVK	3	2.1011	11
osa00020 Citrate cycle (TCA cycle)	3.38198e-20	6.75	HORVU2Hr1G006250.1	220	K	Dihydrolipoyllysine-residue succinyltransferase component of 2-oxoglutarate dehydrogenase complex	---	1	0.0066696	79.059	K00658	ESPPAK(1)AEEK	2	1.4568	3
osa00020 Citrate cycle (TCA cycle)	3.38198e-20	6.75	HORVU2Hr1G006250.1	308	K	Dihydrolipoyllysine-residue succinyltransferase component of 2-oxoglutarate dehydrogenase complex	---	1	0.0010473	74.849	K00658	SDYK(1)DEFVEK	2	2.5434	13
osa00020 Citrate cycle (TCA cycle)	3.38198e-20	6.75	HORVU2Hr1G006250.1	318	K	Dihydrolipoyllysine-residue succinyltransferase component of 2-oxoglutarate dehydrogenase complex	---	1	1.74771e-14	150.44	K00658	HGVK(1)LGLMSCFVK	2	0.17117	16
osa00020 Citrate cycle (TCA cycle)	3.38198e-20	6.75	HORVU2Hr1G006250.1	214	K	Dihydrolipoyllysine-residue succinyltransferase component of 2-oxoglutarate dehydrogenase complex	---	1	1.5797e-25	154.48	K00658	SAAPAETHVAPSEEAPQK(1)ESPPAK	3	0.85263	15
osa00020 Citrate cycle (TCA cycle)	3.38198e-20	6.75	HORVU2Hr1G006250.1	260	K	Dihydrolipoyllysine-residue succinyltransferase component of 2-oxoglutarate dehydrogenase complex	---	1	6.40192e-06	99.276	K00658	TSPTEPQLPPK(1)ER	2	-0.21029	5
osa00020 Citrate cycle (TCA cycle)	3.38198e-20	6.75	HORVU2Hr1G013170.1	516	K	2-oxoglutarate dehydrogenase, E1 component	---	1	0.00328779	100.67	K00164	IHDK(1)VNR	2	1.5289	9
osa00020 Citrate cycle (TCA cycle)	3.38198e-20	6.75	HORVU2Hr1G013170.1	836	K	2-oxoglutarate dehydrogenase, E1 component	---	1	1.4127e-11	96.78	K00164	SNLSEFDDVEGHPGFDK(1)QGTR	3	1.9267	3
osa00020 Citrate cycle (TCA cycle)	3.38198e-20	6.75	HORVU2Hr1G013170.1	486	K	2-oxoglutarate dehydrogenase, E1 component	---	1	4.68286e-35	188.6	K00164	MYQVIK(1)NHPSSLK	2	0.3716	19
osa00020 Citrate cycle (TCA cycle)	3.38198e-20	6.75	HORVU2Hr1G013170.1	535	K	2-oxoglutarate dehydrogenase, E1 component	---	1	0.00806306	77.072	K00164	SKDYVPNK(1)R	2	-0.51079	4
osa00020 Citrate cycle (TCA cycle)	3.38198e-20	6.75	HORVU2Hr1G013170.1	819	K	2-oxoglutarate dehydrogenase, E1 component	---	0.900539	0.000362042	58.045	K00164	HK(0.099)ECK(0.901)SNLSEFDDVEGHPGFDK	4	1.1971	4
osa00020 Citrate cycle (TCA cycle)	3.38198e-20	6.75	HORVU2Hr1G013170.1	527	K	2-oxoglutarate dehydrogenase, E1 component	---	1	0.00169607	62.969	K00164	ILNEEFAK(1)SK	2	1.9278	5
osa00020 Citrate cycle (TCA cycle)	3.38198e-20	6.75	HORVU2Hr1G013170.1	566	K	2-oxoglutarate dehydrogenase, E1 component	---	0.99999	0.000203281	106.35	K00164	NTGVKPEVLK(1)R	2	-0.69063	12
osa00020 Citrate cycle (TCA cycle)	3.38198e-20	6.75	HORVU2Hr1G013170.1	580	K	2-oxoglutarate dehydrogenase, E1 component	---	1	6.85907e-05	57.003	K00164	VGQAITSLPESFK(1)PHR	3	2.2459	4
osa00020 Citrate cycle (TCA cycle)	3.38198e-20	6.75	HORVU2Hr1G013170.1	529	K	2-oxoglutarate dehydrogenase, E1 component	---	1	0.00623575	84.368	K00164	SK(1)DYVPNKR	2	1.8664	2
osa00020 Citrate cycle (TCA cycle)	3.38198e-20	6.75	HORVU2Hr1G013170.1	507	K	2-oxoglutarate dehydrogenase, E1 component	---	1	5.68639e-06	101.48	K00164	LLETGEVAK(1)EDVDR	2	0.11863	4
osa00020 Citrate cycle (TCA cycle)	3.38198e-20	6.75	HORVU2Hr1G013170.1	493	K	2-oxoglutarate dehydrogenase, E1 component	---	1	0.000384397	103.69	K00164	NHPSSLK(1)LYEQK	2	0.085236	5
osa00020 Citrate cycle (TCA cycle)	3.38198e-20	6.75	HORVU2Hr1G036950.1	348	K	Succinyl-CoA ligase [ADP-forming] subunit alpha	---	0.996804	1.61873e-08	76.009	K01899	ESK(0.997)TEK(0.003)PVVAFIAGLTAPPGR	3	0.66639	3
osa00020 Citrate cycle (TCA cycle)	3.38198e-20	6.75	HORVU2Hr1G036950.1	251	K	Succinyl-CoA ligase [ADP-forming] subunit alpha	---	1	3.81675e-09	128.46	K01899	LIGPNCPGIIK(1)PGECK	2	0.64648	16
osa00020 Citrate cycle (TCA cycle)	3.38198e-20	6.75	HORVU2Hr1G036950.1	412	K	Succinyl-CoA ligase [ADP-forming] subunit alpha	---	1	0.000528195	87.895	K01899	IGSTMFEIFK(1)QR	2	-0.57094	3
osa00020 Citrate cycle (TCA cycle)	3.38198e-20	6.75	HORVU2Hr1G036950.1	379	K	Succinyl-CoA ligase [ADP-forming] subunit alpha	---	1	2.59586e-88	183.7	K01899	MGHAGAIVSGGK(1)GTAQDK	3	1.7197	31
osa00020 Citrate cycle (TCA cycle)	3.38198e-20	6.75	HORVU2Hr1G036950.1	164	K	Succinyl-CoA ligase [ADP-forming] subunit alpha	---	1	3.67792e-06	84.266	K01899	K(1)GGTEHLGLPVFNSVAEAK	3	1.8466	10
osa00020 Citrate cycle (TCA cycle)	3.38198e-20	6.75	HORVU2Hr1G036950.1	266	K	Succinyl-CoA ligase [ADP-forming] subunit alpha	---	1	0.00799237	67.507	K01899	IGIMPGYIHK(1)PGR	3	3.1711	4
osa00020 Citrate cycle (TCA cycle)	3.38198e-20	6.75	HORVU2Hr1G036950.1	230	K	Succinyl-CoA ligase [ADP-forming] subunit alpha	---	1	0.00472223	75.915	K01899	VK(1)AALNR	2	2.4147	11
osa00020 Citrate cycle (TCA cycle)	3.38198e-20	6.75	HORVU2Hr1G036950.1	140	K	Succinyl-CoA ligase [ADP-forming] subunit alpha	---	1	1.84383e-72	115.06	K01899	VICQGITGK(1)NGTFHTEQAIEYGTNMVGGVTPK	3	1.2154	10
osa00020 Citrate cycle (TCA cycle)	3.38198e-20	6.75	HORVU2Hr1G070090.3	877	K	2-oxoglutarate dehydrogenase, E1 component	---	1	0.00881019	67.881	K00164	K(1)SDCNDVAICR	2	-1.3406	2
osa00020 Citrate cycle (TCA cycle)	3.38198e-20	6.75	HORVU2Hr1G070090.3	565	K	2-oxoglutarate dehydrogenase, E1 component	---	1	4.79052e-05	136.84	K00164	NTGVKPEILK(1)R	2	1.3399	13
osa00020 Citrate cycle (TCA cycle)	3.38198e-20	6.75	HORVU2Hr1G070090.3	534	K	2-oxoglutarate dehydrogenase, E1 component	---	1	7.5959e-09	150.17	K00164	SKDDIPNK(1)R	2	-0.54304	12
osa00020 Citrate cycle (TCA cycle)	3.38198e-20	6.75	HORVU2Hr1G070090.3	579	K	2-oxoglutarate dehydrogenase, E1 component	---	1	3.60044e-05	66.953	K00164	VGEAMTTLPETFK(1)PHR	3	1.3645	11
osa00020 Citrate cycle (TCA cycle)	3.38198e-20	6.75	HORVU2Hr1G070090.3	511	K	2-oxoglutarate dehydrogenase, E1 component	---	1	0.000194146	108.3	K00164	EDIDK(1)IHK	2	1.1779	14
osa00020 Citrate cycle (TCA cycle)	3.38198e-20	6.75	HORVU2Hr1G070090.3	835	K	2-oxoglutarate dehydrogenase, E1 component	---	1	2.03648e-11	80.026	K00164	SSLSEFDDLAGHPGFDK(1)QGTR	3	2.2155	7
osa00020 Citrate cycle (TCA cycle)	3.38198e-20	6.75	HORVU2Hr1G070090.3	345	K	2-oxoglutarate dehydrogenase, E1 component	---	1	0.0195382	50.297	K00164	AK(1)QYYSNDLDR	2	0.52474	1
osa00020 Citrate cycle (TCA cycle)	3.38198e-20	6.75	HORVU2Hr1G070090.3	528	K	2-oxoglutarate dehydrogenase, E1 component	---	1	4.44992e-06	133.98	K00164	SK(1)DDIPNKR	2	1.3005	14
osa00020 Citrate cycle (TCA cycle)	3.38198e-20	6.75	HORVU2Hr1G070090.3	851	K	2-oxoglutarate dehydrogenase, E1 component	---	1	0.000570991	65.408	K00164	DRNDHK(1)DLEEGIR	3	3.2257	2
osa00020 Citrate cycle (TCA cycle)	3.38198e-20	6.75	HORVU2Hr1G070090.3	525	K	2-oxoglutarate dehydrogenase, E1 component	---	1	0.000162347	92.732	K00164	VSTILNEEFK(1)K	2	1.4861	7
osa00020 Citrate cycle (TCA cycle)	3.38198e-20	6.75	HORVU2Hr1G070090.3	515	K	2-oxoglutarate dehydrogenase, E1 component	---	1	8.79918e-09	136.94	K00164	K(1)VSTILNEEFK	2	4.3415	29
osa00020 Citrate cycle (TCA cycle)	3.38198e-20	6.75	HORVU2Hr1G082800.1	111	K	isocitrate dehydrogenase 1	---	1	2.33077e-11	170.85	K00030	HK(1)NVDIVVIR	2	2.3656	15
osa00020 Citrate cycle (TCA cycle)	3.38198e-20	6.75	HORVU2Hr1G087970.4	35	K	Isocitrate dehydrogenase [NADP]	---	0.817679	0.00391849	69.915	K00031	ILTGWK(0.818)K(0.182)PICIGR	3	4.0375	2
osa00020 Citrate cycle (TCA cycle)	3.38198e-20	6.75	HORVU2Hr1G087970.4	292	K	Isocitrate dehydrogenase [NADP]	---	1	4.64889e-11	131.54	K00031	DLALLSHGAK(1)VTR	2	1.574	15
osa00020 Citrate cycle (TCA cycle)	3.38198e-20	6.75	HORVU2Hr1G087970.4	229	K	Isocitrate dehydrogenase [NADP]	---	1	2.48458e-06	82.822	K00031	LHEK(1)GQETSTNSIASIFAWTR	3	0.66411	1
osa00020 Citrate cycle (TCA cycle)	3.38198e-20	6.75	HORVU2Hr1G087970.4	282	K	Isocitrate dehydrogenase [NADP]	---	1	4.66436e-09	138.71	K00031	MTK(1)DLALLSHGAK	2	0.93755	31
osa00020 Citrate cycle (TCA cycle)	3.38198e-20	6.75	HORVU3Hr1G040360.1	593	K	ATP-citrate synthase subunit 1	---	1	0.0286113	64.547	K01648	LK(1)QPLYR	2	3.4153	1
osa00020 Citrate cycle (TCA cycle)	3.38198e-20	6.75	HORVU3Hr1G040360.1	590	K	ATP-citrate synthase subunit 1	---	1	0.00915002	41.824	K01648	SIGLIGHTFDQK(1)R	3	0.73447	1
osa00020 Citrate cycle (TCA cycle)	3.38198e-20	6.75	HORVU3Hr1G040360.1	266	K	ATP-citrate synthase subunit 1	---	1	0.0173697	50.297	K01648	LFK(1)SEVQFGHAGAK	3	2.0301	1
osa00020 Citrate cycle (TCA cycle)	3.38198e-20	6.75	HORVU3Hr1G040360.1	100	K	ATP-citrate synthase subunit 1	---	1	1.65777e-15	128.41	K01648	SAAASSMSALK(1)QPTIR	2	-0.25723	8
osa00020 Citrate cycle (TCA cycle)	3.38198e-20	6.75	HORVU3Hr1G058460.4	159	K	malate dehydrogenase	---	1	0.0188633	77.072	K00026	K(1)AGTYDEK	2	0.40383	1
osa00020 Citrate cycle (TCA cycle)	3.38198e-20	6.75	HORVU3Hr1G058460.4	327	K	malate dehydrogenase	---	1	0.00466132	58.916	K00026	GELK(1)SSIEK	2	2.6511	3
osa00020 Citrate cycle (TCA cycle)	3.38198e-20	6.75	HORVU3Hr1G058460.4	244	K	malate dehydrogenase	---	1	1.20279e-06	115.05	K00026	TQDGGTEVVEAK(1)AGK	2	0.57152	10
osa00020 Citrate cycle (TCA cycle)	3.38198e-20	6.75	HORVU3Hr1G058460.4	332	K	malate dehydrogenase	---	1	0.00351916	61.577	K00026	SSIEK(1)GVAFANAS	2	0.28626	4
osa00020 Citrate cycle (TCA cycle)	3.38198e-20	6.75	HORVU3Hr1G058460.4	323	K	malate dehydrogenase	---	1	0.00212857	74.849	K00026	EGLEALK(1)GELK	2	3.3299	7
osa00020 Citrate cycle (TCA cycle)	3.38198e-20	6.75	HORVU3Hr1G059060.2	155	K	Isocitrate dehydrogenase [NADP]	---	1	0.00136152	97.033	K00031	EFNLK(1)QMWR	2	2.3409	3
osa00020 Citrate cycle (TCA cycle)	3.38198e-20	6.75	HORVU3Hr1G059060.2	181	K	Isocitrate dehydrogenase [NADP]	---	1	0.00284142	77.072	K00031	EPIICK(1)NVPK	2	1.1406	3
osa00020 Citrate cycle (TCA cycle)	3.38198e-20	6.75	HORVU3Hr1G059060.2	192	K	Isocitrate dehydrogenase [NADP]	---	1	0.000447309	90.263	K00031	LVPGWTK(1)PICIGR	2	0.10827	4
osa00020 Citrate cycle (TCA cycle)	3.38198e-20	6.75	HORVU3Hr1G059060.2	213	K	Isocitrate dehydrogenase [NADP]	---	1	9.97665e-05	90.761	K00031	ATDAVLK(1)GPGK	2	3.0067	10
osa00020 Citrate cycle (TCA cycle)	3.38198e-20	6.75	HORVU3Hr1G059060.2	138	K	Isocitrate dehydrogenase [NADP]	---	1	0.000228839	50.641	K00031	YNVAIK(1)CATITPDEDR	2	-3.3654	1
osa00020 Citrate cycle (TCA cycle)	3.38198e-20	6.75	HORVU3Hr1G059060.2	121	K	Isocitrate dehydrogenase [NADP]	---	1	0.00189312	40.83	K00031	DATDDK(1)VTVEAAEATLK	2	-1.3165	1
osa00020 Citrate cycle (TCA cycle)	3.38198e-20	6.75	HORVU3Hr1G059060.2	435	K	Isocitrate dehydrogenase [NADP]	---	1	1.48873e-15	115.05	K00031	LEEACVGTVESGK(1)MTK	2	2.735	5
osa00020 Citrate cycle (TCA cycle)	3.38198e-20	6.75	HORVU3Hr1G059060.2	438	K	Isocitrate dehydrogenase [NADP]	---	1	1.63374e-09	142.51	K00031	MTK(1)DLALLVHGSSK	2	1.5495	38
osa00020 Citrate cycle (TCA cycle)	3.38198e-20	6.75	HORVU3Hr1G059060.2	302	K	Isocitrate dehydrogenase [NADP]	---	1	2.18675e-34	212.27	K00031	SK(1)YEAAGIWYEHR	2	1.0791	21
osa00020 Citrate cycle (TCA cycle)	3.38198e-20	6.75	HORVU3Hr1G059060.2	93	K	Isocitrate dehydrogenase [NADP]	---	1	0.00391785	72.038	K00031	VFWQSIK(1)DK	2	2.4884	5
osa00020 Citrate cycle (TCA cycle)	3.38198e-20	6.75	HORVU3Hr1G059060.2	409	K	Isocitrate dehydrogenase [NADP]	---	1	0.00327977	78.178	K00031	AK(1)LDDNAR	2	1.8766	12
osa00020 Citrate cycle (TCA cycle)	3.38198e-20	6.75	HORVU3Hr1G059060.2	449	K	Isocitrate dehydrogenase [NADP]	---	1	2.49651e-05	106.11	K00031	DLALLVHGSSK(1)VTR	2	1.5031	12
osa00020 Citrate cycle (TCA cycle)	3.38198e-20	6.75	HORVU3Hr1G059060.2	150	K	Isocitrate dehydrogenase [NADP]	---	1	0.00475536	67.903	K00031	VK(1)EFNLK	2	3.0726	3
osa00020 Citrate cycle (TCA cycle)	3.38198e-20	6.75	HORVU4Hr1G011850.1	203	K	Dihydrolipoyllysine-residue succinyltransferase component of 2-oxoglutarate dehydrogenase complex	---	0.999553	3.27436e-05	53.073	K00658	SAAPSEAHVAPSEETSQK(1)ETPPPPPPEKPK	4	1.8806	1
osa00020 Citrate cycle (TCA cycle)	3.38198e-20	6.75	HORVU4Hr1G011850.1	463	K	Dihydrolipoyllysine-residue succinyltransferase component of 2-oxoglutarate dehydrogenase complex	---	1	0.002461	58.916	K00658	IK(1)DVVEDPR	2	2.238	4
osa00020 Citrate cycle (TCA cycle)	3.38198e-20	6.75	HORVU4Hr1G011850.1	185	K	Dihydrolipoyllysine-residue succinyltransferase component of 2-oxoglutarate dehydrogenase complex	---	1	1.15441e-41	162.78	K00658	IAVISK(1)SAAPSEAHVAPSEETSQK	3	1.7119	14
osa00020 Citrate cycle (TCA cycle)	3.38198e-20	6.75	HORVU4Hr1G011850.1	213	K	Dihydrolipoyllysine-residue succinyltransferase component of 2-oxoglutarate dehydrogenase complex	---	1	0.00266839	66.664	K00658	ETPPPPPPEK(1)PK	2	0.37436	5
osa00020 Citrate cycle (TCA cycle)	3.38198e-20	6.75	HORVU4Hr1G011850.1	227	K	Dihydrolipoyllysine-residue succinyltransferase component of 2-oxoglutarate dehydrogenase complex	---	1	9.27896e-24	154.81	K00658	VESVK(1)TQASK	2	1.6274	15
osa00020 Citrate cycle (TCA cycle)	3.38198e-20	6.75	HORVU4Hr1G011850.1	215	K	Dihydrolipoyllysine-residue succinyltransferase component of 2-oxoglutarate dehydrogenase complex	---	0.986371	9.98789e-05	61.042	K00658	ETPPPPPPEK(0.014)PK(0.986)VEQK	3	1.2537	3
osa00020 Citrate cycle (TCA cycle)	3.38198e-20	6.75	HORVU4Hr1G011850.1	302	K	Dihydrolipoyllysine-residue succinyltransferase component of 2-oxoglutarate dehydrogenase complex	---	1	1.74771e-14	150.44	K00658	HGVK(1)LGLMSCFVK	2	0.17117	16
osa00020 Citrate cycle (TCA cycle)	3.38198e-20	6.75	HORVU4Hr1G011850.1	244	K	Dihydrolipoyllysine-residue succinyltransferase component of 2-oxoglutarate dehydrogenase complex	---	1	0.000128623	81.48	K00658	LASPSEPQLPPK(1)ER	2	1.2865	9
osa00020 Citrate cycle (TCA cycle)	3.38198e-20	6.75	HORVU4Hr1G011850.1	292	K	Dihydrolipoyllysine-residue succinyltransferase component of 2-oxoglutarate dehydrogenase complex	---	1	0.00236044	85.622	K00658	TDYK(1)DEFVK	2	2.3954	15
osa00020 Citrate cycle (TCA cycle)	3.38198e-20	6.75	HORVU4Hr1G011850.1	232	K	Dihydrolipoyllysine-residue succinyltransferase component of 2-oxoglutarate dehydrogenase complex	---	1	4.3414e-10	110.14	K00658	TQASK(1)LASPSEPQLPPK	2	1.089	13
osa00020 Citrate cycle (TCA cycle)	3.38198e-20	6.75	HORVU4Hr1G011850.1	222	K	Dihydrolipoyllysine-residue succinyltransferase component of 2-oxoglutarate dehydrogenase complex	---	1	0.00273996	108.3	K00658	SPK(1)VESVK	2	2.7153	14
osa00020 Citrate cycle (TCA cycle)	3.38198e-20	6.75	HORVU4Hr1G011850.1	297	K	Dihydrolipoyllysine-residue succinyltransferase component of 2-oxoglutarate dehydrogenase complex	---	1	1.57088e-41	225.68	K00658	TDYKDEFVK(1)K	2	2.0505	22
osa00020 Citrate cycle (TCA cycle)	3.38198e-20	6.75	HORVU4Hr1G028600.1	269	K	Succinyl-CoA ligase [ADP-forming] subunit beta	---	1	0.0107052	41.025	K01648	FTVLNTK(1)GR	2	-16.509	1
osa00020 Citrate cycle (TCA cycle)	3.38198e-20	6.75	HORVU4Hr1G049590.3	90	K	Fumarate hydratase class II	---	1	0.00833965	51.569	K01679	VPNDK(1)LWGAQTQR	2	1.1851	3
osa00020 Citrate cycle (TCA cycle)	3.38198e-20	6.75	HORVU4Hr1G049590.3	192	K	Fumarate hydratase class II	---	1	0.0013522	101.41	K01679	AAEILGHK(1)R	2	3.7562	14
osa00020 Citrate cycle (TCA cycle)	3.38198e-20	6.75	HORVU4Hr1G049590.3	239	K	Fumarate hydratase class II	---	1	0.000499987	48.822	K01679	FIPSLEQLHK(1)SLHSK	3	2.0685	3
osa00020 Citrate cycle (TCA cycle)	3.38198e-20	6.75	HORVU4Hr1G049590.3	455	K	Fumarate hydratase class II	---	1	4.36942e-05	72.846	K01679	LLGDASVSFEK(1)NCVR	2	1.5222	3
osa00020 Citrate cycle (TCA cycle)	3.38198e-20	6.75	HORVU4Hr1G049590.3	500	K	Fumarate hydratase class II	---	1	0.00195664	95.311	K01679	AHK(1)EGTTLK	2	8.8757	1
osa00020 Citrate cycle (TCA cycle)	3.38198e-20	6.75	HORVU4Hr1G049590.3	196	K	Fumarate hydratase class II	---	1	0.000325585	92.707	K01679	RGDK(1)FVHPNDHVNR	4	3.7141	13
osa00020 Citrate cycle (TCA cycle)	3.38198e-20	6.75	HORVU4Hr1G049590.3	496	K	Fumarate hydratase class II	---	1	2.10512e-07	108.93	K01679	IGYDNAAAVAK(1)K	2	1.0266	13
osa00020 Citrate cycle (TCA cycle)	3.38198e-20	6.75	HORVU4Hr1G049590.3	249	K	Fumarate hydratase class II	---	1	0.00642461	49.96	K01679	SDEFK(1)DIIK	2	0.37578	2
osa00020 Citrate cycle (TCA cycle)	3.38198e-20	6.75	HORVU4Hr1G080640.1	613	K	Aconitate hydratase 1	---	1	0.00384024	69.905	K01681	DGK(1)EVYFR	2	4.0436	8
osa00020 Citrate cycle (TCA cycle)	3.38198e-20	6.75	HORVU4Hr1G080640.1	772	K	Aconitate hydratase 1	---	1	2.1367e-26	144.09	K01681	GEVGPK(1)TIHVPSGEK	3	1.3092	32
osa00020 Citrate cycle (TCA cycle)	3.38198e-20	6.75	HORVU4Hr1G080640.1	825	K	Aconitate hydratase 1	---	1	0.000443889	81.799	K01681	GPMLQGVK(1)AVISK	2	1.4366	11
osa00020 Citrate cycle (TCA cycle)	3.38198e-20	6.75	HORVU4Hr1G080640.1	427	K	Aconitate hydratase 1	---	1	6.02284e-23	136.94	K01681	SDWLSCLDNK(1)VGFK	2	1.4454	9
osa00020 Citrate cycle (TCA cycle)	3.38198e-20	6.75	HORVU4Hr1G080640.1	495	K	Aconitate hydratase 1	---	1	0.00403189	51.531	K01681	ACDLGLEVK(1)PWIK	2	0.083935	1
osa00020 Citrate cycle (TCA cycle)	3.38198e-20	6.75	HORVU4Hr1G080640.1	830	K	Aconitate hydratase 1	---	1	0.00170244	81.642	K01681	AVISK(1)SFER	2	2.2846	8
osa00020 Citrate cycle (TCA cycle)	3.38198e-20	6.75	HORVU4Hr1G080640.1	93	K	Aconitate hydratase 1	---	1	0.000403158	77.157	K01681	DVEK(1)ILDWENSATK	2	0.93089	5
osa00020 Citrate cycle (TCA cycle)	3.38198e-20	6.75	HORVU4Hr1G080640.1	352	K	Aconitate hydratase 1	---	1	0.000467109	107.08	K01681	TLDYLK(1)LTGR	2	3.1154	13
osa00020 Citrate cycle (TCA cycle)	3.38198e-20	6.75	HORVU4Hr1G080640.1	378	K	Aconitate hydratase 1	---	1	5.41829e-41	207.12	K01681	ANNMFVDYK(1)QVQAER	2	0.037239	30
osa00020 Citrate cycle (TCA cycle)	3.38198e-20	6.75	HORVU4Hr1G080640.1	515	K	Aconitate hydratase 1	---	1	3.67075e-05	133.76	K01681	YLDK(1)SGLQK	2	2.0857	25
osa00020 Citrate cycle (TCA cycle)	3.38198e-20	6.75	HORVU4Hr1G080640.1	110	K	Aconitate hydratase 1	---	1	0.00459096	49.16	K01681	QVEIPFK(1)PAR	2	1.1098	3
osa00020 Citrate cycle (TCA cycle)	3.38198e-20	6.75	HORVU4Hr1G080640.1	790	K	Aconitate hydratase 1	---	1	0.00465358	49.16	K01681	LAVFDAAMK(1)YK	2	0.28963	2
osa00020 Citrate cycle (TCA cycle)	3.38198e-20	6.75	HORVU4Hr1G080640.1	437	K	Aconitate hydratase 1	---	1	0.000326711	88.181	K01681	GFAVPK(1)ESQGK	2	1.298	12
osa00020 Citrate cycle (TCA cycle)	3.38198e-20	6.75	HORVU4Hr1G080640.1	442	K	Aconitate hydratase 1	---	1	3.14868e-06	108.4	K01681	ESQGK(1)VAEFSFR	2	1.0273	14
osa00020 Citrate cycle (TCA cycle)	3.38198e-20	6.75	HORVU4Hr1G080640.1	137	K	Aconitate hydratase 1	---	1	0.000634566	67.548	K01681	DAMSK(1)LGSDPNK	2	-2.3646	9
osa00020 Citrate cycle (TCA cycle)	3.38198e-20	6.75	HORVU4Hr1G080640.1	103	K	Aconitate hydratase 1	---	0.999894	1.31917e-08	66.66	K01681	ILDWENSATK(1)QVEIPFKPAR	3	-0.41254	1
osa00020 Citrate cycle (TCA cycle)	3.38198e-20	6.75	HORVU4Hr1G080640.1	766	K	Aconitate hydratase 1	---	1	0.000641026	84.368	K01681	FLK(1)GEVGPK	2	2.3781	13
osa00020 Citrate cycle (TCA cycle)	3.38198e-20	6.75	HORVU4Hr1G080640.1	510	K	Aconitate hydratase 1	---	1	0.00317737	78.932	K01681	TSLAPGSGVVK(1)K	2	2.0389	14
osa00020 Citrate cycle (TCA cycle)	3.38198e-20	6.75	HORVU4Hr1G080640.1	89	K	Aconitate hydratase 1	---	1	7.49054e-38	202.72	K01681	NCDEFQVTGK(1)DVEK	2	1.5726	12
osa00020 Citrate cycle (TCA cycle)	3.38198e-20	6.75	HORVU4Hr1G080640.1	414	K	Aconitate hydratase 1	---	1	0.0146867	61.494	K01681	VTLK(1)NMK	2	1.5604	4
osa00020 Citrate cycle (TCA cycle)	3.38198e-20	6.75	HORVU4Hr1G080640.1	792	K	Aconitate hydratase 1	---	1	4.18031e-10	124.69	K01681	YK(1)NEGHDTIILAGAEYGSGSSR	3	1.9327	20
osa00020 Citrate cycle (TCA cycle)	3.38198e-20	6.75	HORVU4Hr1G080640.1	781	K	Aconitate hydratase 1	---	1	0.000177014	67.887	K01681	TIHVPSGEK(1)LAVFDAAMK	3	1.8529	15
osa00020 Citrate cycle (TCA cycle)	3.38198e-20	6.75	HORVU4Hr1G080640.1	735	K	Aconitate hydratase 1	---	1	0.0010347	122.44	K01681	K(1)DFNSYGSR	2	3.3139	10
osa00020 Citrate cycle (TCA cycle)	3.38198e-20	6.75	HORVU5Hr1G022100.2	387	K	Succinyl-CoA ligase [ADP-forming] subunit beta	---	1	0.0010417	99.34	K01648	GGPNYQTGLAK(1)MR	2	2.3181	5
osa00020 Citrate cycle (TCA cycle)	3.38198e-20	6.75	HORVU5Hr1G077200.2	136	K	Pyruvate dehydrogenase E1 component subunit beta	---	1	0.00813912	72.038	K00162	ITK(1)GLLDK	2	2.2677	10
osa00020 Citrate cycle (TCA cycle)	3.38198e-20	6.75	HORVU5Hr1G077200.2	141	K	Pyruvate dehydrogenase E1 component subunit beta	---	1	0.00172933	65.404	K00162	GLLDK(1)YGPDR	2	2.5874	8
osa00020 Citrate cycle (TCA cycle)	3.38198e-20	6.75	HORVU5Hr1G098890.10	141	K	malate dehydrogenase	---	1	3.8815e-05	78.816	K00026	DDLFNK(1)NAGIVR	2	2.9137	7
osa00020 Citrate cycle (TCA cycle)	3.38198e-20	6.75	HORVU5Hr1G099820.1	353	K	citrate synthase 3	---	1	0.00996469	101.41	K01647	K(1)MSGFGHR	2	1.6067	2
osa00020 Citrate cycle (TCA cycle)	3.38198e-20	6.75	HORVU5Hr1G099820.1	363	K	citrate synthase 3	---	1	0.00193806	113.14	K01647	VYK(1)NYDPR	2	2.717	15
osa00020 Citrate cycle (TCA cycle)	3.38198e-20	6.75	HORVU5Hr1G099820.1	64	K	citrate synthase 3	---	1	0.00471991	48.701	K01647	YEVK(1)VSEDGTVR	2	0.76894	1
osa00020 Citrate cycle (TCA cycle)	3.38198e-20	6.75	HORVU5Hr1G099820.1	407	K	citrate synthase 3	---	1	0.000499495	99.855	K01647	AALSDDYFIK(1)R	2	0.74472	11
osa00020 Citrate cycle (TCA cycle)	3.38198e-20	6.75	HORVU5Hr1G099820.1	223	K	citrate synthase 3	---	1	0.0173494	40.533	K01647	VLGK(1)APAIAAAAYLR	2	1.8773	1
osa00020 Citrate cycle (TCA cycle)	3.38198e-20	6.75	HORVU6Hr1G003770.1	428	K	Dihydrolipoyllysine-residue acetyltransferase component of pyruvate dehydrogenase complex	---	1	1.6821e-104	261.49	K00627	GLGTIGEEVK(1)QLAQR	2	2.6946	18
osa00020 Citrate cycle (TCA cycle)	3.38198e-20	6.75	HORVU6Hr1G003770.1	523	K	Dihydrolipoyllysine-residue acetyltransferase component of pyruvate dehydrogenase complex	---	1	0.000963403	106	K00627	AFK(1)GYIENPTTMLL	2	0.024485	5
osa00020 Citrate cycle (TCA cycle)	3.38198e-20	6.75	HORVU6Hr1G003770.1	358	K	Dihydrolipoyllysine-residue acetyltransferase component of pyruvate dehydrogenase complex	---	1	3.38912e-46	183.08	K00627	LRGELNPLQEASGGK(1)K	3	2.6357	37
osa00020 Citrate cycle (TCA cycle)	3.38198e-20	6.75	HORVU6Hr1G003770.1	520	K	Dihydrolipoyllysine-residue acetyltransferase component of pyruvate dehydrogenase complex	---	1	2.46272e-10	147.72	K00627	VIDGAIGAEFLK(1)AFK	2	1.1398	12
osa00020 Citrate cycle (TCA cycle)	3.38198e-20	6.75	HORVU6Hr1G003770.1	255	K	Dihydrolipoyllysine-residue acetyltransferase component of pyruvate dehydrogenase complex	---	1	2.95859e-16	135.5	K00627	K(1)LAEDNNVQLSSVK	2	2.5786	12
osa00020 Citrate cycle (TCA cycle)	3.38198e-20	6.75	HORVU6Hr1G003770.1	290	K	Dihydrolipoyllysine-residue acetyltransferase component of pyruvate dehydrogenase complex	---	1	8.50985e-20	144.27	K00627	ADIEDYLASGAK(1)GGK	2	1.4156	12
osa00020 Citrate cycle (TCA cycle)	3.38198e-20	6.75	HORVU6Hr1G003770.1	197	K	Dihydrolipoyllysine-residue acetyltransferase component of pyruvate dehydrogenase complex	---	1	6.20879e-08	93.649	K00627	DYK(1)PSAADAPAAPSESK	2	-1.7742	10
osa00020 Citrate cycle (TCA cycle)	3.38198e-20	6.75	HORVU6Hr1G003770.1	359	K	Dihydrolipoyllysine-residue acetyltransferase component of pyruvate dehydrogenase complex	---	1	0.000312777	120.33	K00627	K(1)ISINDLVIK	2	1.6303	14
osa00020 Citrate cycle (TCA cycle)	3.38198e-20	6.75	HORVU6Hr1G003770.1	194	K	Dihydrolipoyllysine-residue acetyltransferase component of pyruvate dehydrogenase complex	---	0.990951	6.05992e-09	102.55	K00627	FK(0.991)DYK(0.009)PSAADAPAAPSESK	3	1.4197	17
osa00020 Citrate cycle (TCA cycle)	3.38198e-20	6.75	HORVU6Hr1G003770.1	228	K	Dihydrolipoyllysine-residue acetyltransferase component of pyruvate dehydrogenase complex	---	1	0.0221599	54.436	K00627	VPAK(1)ASEPK	2	-0.3797	3
osa00020 Citrate cycle (TCA cycle)	3.38198e-20	6.75	HORVU6Hr1G003770.1	236	K	Dihydrolipoyllysine-residue acetyltransferase component of pyruvate dehydrogenase complex	---	1	0.00207798	81.642	K00627	APK(1)AEESSR	2	2.0441	2
osa00020 Citrate cycle (TCA cycle)	3.38198e-20	6.75	HORVU6Hr1G003770.1	220	K	Dihydrolipoyllysine-residue acetyltransferase component of pyruvate dehydrogenase complex	---	1	6.97575e-11	117.45	K00627	ATPEPAEPK(1)VEEK	2	1.1762	14
osa00020 Citrate cycle (TCA cycle)	3.38198e-20	6.75	HORVU6Hr1G003770.1	211	K	Dihydrolipoyllysine-residue acetyltransferase component of pyruvate dehydrogenase complex	---	1	4.90796e-19	95.052	K00627	DYKPSAADAPAAPSESK(1)ATPEPAEPK	3	-0.0049137	6
osa00020 Citrate cycle (TCA cycle)	3.38198e-20	6.75	HORVU6Hr1G003770.1	172	K	Dihydrolipoyllysine-residue acetyltransferase component of pyruvate dehydrogenase complex	---	1	0.00169654	61.48	K00627	IVQGDGAK(1)EIK	2	2.0641	8
osa00020 Citrate cycle (TCA cycle)	3.38198e-20	6.75	HORVU6Hr1G003770.1	482	K	Dihydrolipoyllysine-residue acetyltransferase component of pyruvate dehydrogenase complex	---	1	2.94768e-12	168.69	K00627	QFSAIINPPQSAILAIGSAEK(1)R	3	0.029386	8
osa00020 Citrate cycle (TCA cycle)	3.38198e-20	6.75	HORVU6Hr1G003770.1	278	K	Dihydrolipoyllysine-residue acetyltransferase component of pyruvate dehydrogenase complex	---	1	0.0108968	67.887	K00627	ILK(1)ADIEDYLASGAK	2	1.3495	1
osa00020 Citrate cycle (TCA cycle)	3.38198e-20	6.75	HORVU6Hr1G003770.1	224	K	Dihydrolipoyllysine-residue acetyltransferase component of pyruvate dehydrogenase complex	---	1	0.00307976	93.561	K00627	VEEK(1)VPAK	2	1.1182	21
osa00020 Citrate cycle (TCA cycle)	3.38198e-20	6.75	HORVU6Hr1G047360.5	339	K	Isocitrate dehydrogenase [NAD] subunit 2, mitochondrial	---	1	2.66362e-09	119.55	K00030	IHNAILQTIAEGK(1)YR	3	2.803	13
osa00020 Citrate cycle (TCA cycle)	3.38198e-20	6.75	HORVU6Hr1G047360.5	206	K	Isocitrate dehydrogenase [NAD] subunit 2, mitochondrial	---	1	0.0192367	79.059	K00030	K(1)TDGLFLK	2	2.6752	4
osa00020 Citrate cycle (TCA cycle)	3.38198e-20	6.75	HORVU6Hr1G047360.5	213	K	Isocitrate dehydrogenase [NAD] subunit 2, mitochondrial	---	1	0.000205967	108.4	K00030	TDGLFLK(1)CCR	2	1.0501	22
osa00020 Citrate cycle (TCA cycle)	3.38198e-20	6.75	HORVU6Hr1G047360.5	348	K	Isocitrate dehydrogenase [NAD] subunit 2, mitochondrial	---	1	7.226e-27	178.52	K00030	TADLGGK(1)SSTSDYTK	2	1.2945	15
osa00020 Citrate cycle (TCA cycle)	3.38198e-20	6.75	HORVU6Hr1G047360.5	200	K	Isocitrate dehydrogenase [NAD] subunit 2, mitochondrial	---	1	0.0150764	50.297	K00030	VSAIHK(1)ANIMR	2	1.4291	4
osa00020 Citrate cycle (TCA cycle)	3.38198e-20	6.75	HORVU6Hr1G047360.5	169	K	Isocitrate dehydrogenase [NAD] subunit 2, mitochondrial	---	1	0.000415224	81.335	K00030	GVVESLK(1)IITR	2	-19.679	9
osa00020 Citrate cycle (TCA cycle)	3.38198e-20	6.75	HORVU6Hr1G047360.5	96	K	Isocitrate dehydrogenase [NAD] subunit 2, mitochondrial	---	1	0.00313897	53.028	K00030	VGLK(1)GPMATPIGK	2	0.47369	3
osa00020 Citrate cycle (TCA cycle)	3.38198e-20	6.75	HORVU6Hr1G047360.5	105	K	Isocitrate dehydrogenase [NAD] subunit 2, mitochondrial	---	1	5.71307e-10	130.31	K00030	GPMATPIGK(1)GHR	2	-0.66353	56
osa00020 Citrate cycle (TCA cycle)	3.38198e-20	6.75	HORVU6Hr1G053650.1	384	K	isocitrate dehydrogenase 1	---	1	0.0024492	69.905	K00030	GVIAEGK(1)YR	2	3.6858	11
osa00020 Citrate cycle (TCA cycle)	3.38198e-20	6.75	HORVU6Hr1G053650.1	247	K	isocitrate dehydrogenase 1	---	1	3.19766e-15	94.507	K00030	ANIMK(1)LADGLFLESCR	2	-0.95968	8
osa00020 Citrate cycle (TCA cycle)	3.38198e-20	6.75	HORVU6Hr1G053650.1	242	K	isocitrate dehydrogenase 1	---	1	4.43259e-05	101.82	K00030	VTAVHK(1)ANIMK	2	1.8172	22
osa00020 Citrate cycle (TCA cycle)	3.38198e-20	6.75	HORVU6Hr1G053650.1	377	K	isocitrate dehydrogenase 1	---	1	0.00537819	50.116	K00030	LESAVK(1)GVIAEGK	2	2.0207	2
osa00020 Citrate cycle (TCA cycle)	3.38198e-20	6.75	HORVU6Hr1G058210.1	130	K	Succinyl-CoA ligase [ADP-forming] subunit beta	---	1	0.0104652	69.915	K01900	VVGK(1)VYLCEK	2	-2.6953	1
osa00020 Citrate cycle (TCA cycle)	3.38198e-20	6.75	HORVU6Hr1G058210.1	63	K	Succinyl-CoA ligase [ADP-forming] subunit beta	---	1	1.99918e-15	151.22	K01900	EVLK(1)NVFPSEK	2	0.88458	16
osa00020 Citrate cycle (TCA cycle)	3.38198e-20	6.75	HORVU6Hr1G058210.1	181	K	Succinyl-CoA ligase [ADP-forming] subunit beta	---	1	0.000683938	105.36	K01900	IVK(1)VPVDVFK	2	1.8688	14
osa00020 Citrate cycle (TCA cycle)	3.38198e-20	6.75	HORVU6Hr1G058210.1	217	K	Succinyl-CoA ligase [ADP-forming] subunit beta	---	1	0.00154742	108.3	K01900	QSSIEQIK(1)K	2	1.066	5
osa00020 Citrate cycle (TCA cycle)	3.38198e-20	6.75	HORVU6Hr1G058210.1	70	K	Succinyl-CoA ligase [ADP-forming] subunit beta	---	1	0.000171576	78.932	K01900	NVFPSEK(1)EIVVK	2	2.5699	15
osa00020 Citrate cycle (TCA cycle)	3.38198e-20	6.75	HORVU6Hr1G058210.1	188	K	Succinyl-CoA ligase [ADP-forming] subunit beta	---	1	3.01724e-38	169.52	K01900	VPVDVFK(1)GITDEDAAK	2	1.0084	15
osa00020 Citrate cycle (TCA cycle)	3.38198e-20	6.75	HORVU6Hr1G058210.1	262	K	Succinyl-CoA ligase [ADP-forming] subunit beta	---	1	0.000643247	142.36	K01900	QK(1)EIFALR	2	3.2554	15
osa00020 Citrate cycle (TCA cycle)	3.38198e-20	6.75	HORVU6Hr1G058210.1	119	K	Succinyl-CoA ligase [ADP-forming] subunit beta	---	1	8.00123e-95	228.73	K01900	MLNQVLVTK(1)QTGPQGK	3	2.382	59
osa00020 Citrate cycle (TCA cycle)	3.38198e-20	6.75	HORVU6Hr1G058210.1	205	K	Succinyl-CoA ligase [ADP-forming] subunit beta	---	1	0.000119349	94.66	K01900	VVDGLAPK(1)TADR	2	0.39111	12
osa00020 Citrate cycle (TCA cycle)	3.38198e-20	6.75	HORVU6Hr1G058210.1	93	K	Succinyl-CoA ligase [ADP-forming] subunit beta	---	1	0.000512954	102.55	K01900	SGLK(1)GGVHIVK	2	2.4136	12
osa00020 Citrate cycle (TCA cycle)	3.38198e-20	6.75	HORVU6Hr1G058210.1	100	K	Succinyl-CoA ligase [ADP-forming] subunit beta	---	1	8.67271e-41	131.06	K01900	GGVHIVK(1)AEEAEGLAAK	3	3.6626	44
osa00020 Citrate cycle (TCA cycle)	3.38198e-20	6.75	HORVU6Hr1G058210.1	126	K	Succinyl-CoA ligase [ADP-forming] subunit beta	---	1	1.20407e-15	170.69	K01900	QTGPQGK(1)VVGK	2	1.4296	15
osa00020 Citrate cycle (TCA cycle)	3.38198e-20	6.75	HORVU6Hr1G058210.1	197	K	Succinyl-CoA ligase [ADP-forming] subunit beta	---	1	2.6876e-14	115.79	K01900	GITDEDAAK(1)VVDGLAPK	2	-1.5069	5
osa00020 Citrate cycle (TCA cycle)	3.38198e-20	6.75	HORVU6Hr1G058210.1	75	K	Succinyl-CoA ligase [ADP-forming] subunit beta	---	1	2.92814e-09	108.4	K01900	EIVVK(1)SQILAGGR	2	1.5144	6
osa00020 Citrate cycle (TCA cycle)	3.38198e-20	6.75	HORVU6Hr1G058210.1	250	K	Succinyl-CoA ligase [ADP-forming] subunit beta	---	1	1.78707e-05	57.042	K01900	LVAADAK(1)LNFDDNAAFR	2	-0.71529	1
osa00020 Citrate cycle (TCA cycle)	3.38198e-20	6.75	HORVU6Hr1G058210.1	218	K	Succinyl-CoA ligase [ADP-forming] subunit beta	---	1	0.0100167	94.806	K01900	K(1)LYELFCK	2	2.0496	8
osa00020 Citrate cycle (TCA cycle)	3.38198e-20	6.75	HORVU6Hr1G058210.1	377	K	Succinyl-CoA ligase [ADP-forming] subunit beta	---	1	0.00085833	63.397	K01900	QVDLK(1)VPVVVR	2	1.5728	6
osa00020 Citrate cycle (TCA cycle)	3.38198e-20	6.75	HORVU6Hr1G058210.1	59	K	Succinyl-CoA ligase [ADP-forming] subunit beta	---	1	5.32193e-07	117.45	K01900	GAVVGSVQEVK(1)EVLK	2	0.97568	8
osa00020 Citrate cycle (TCA cycle)	3.38198e-20	6.75	HORVU6Hr1G058210.1	393	K	Succinyl-CoA ligase [ADP-forming] subunit beta	---	1	2.8039e-05	124.81	K01900	LEGTNVDQGK(1)R	2	-0.25337	15
osa00020 Citrate cycle (TCA cycle)	3.38198e-20	6.75	HORVU6Hr1G058210.1	89	K	Succinyl-CoA ligase [ADP-forming] subunit beta	---	1	0.000579307	86.205	K01900	GLGTFK(1)SGLK	2	2.4387	7
osa00020 Citrate cycle (TCA cycle)	3.38198e-20	6.75	HORVU6Hr1G076810.1	170	K	Pyruvate dehydrogenase E1 component subunit alpha	---	1	0.016509	62.88	K00161	GGSMHFYK(1)K	2	1.8142	3
osa00020 Citrate cycle (TCA cycle)	3.38198e-20	6.75	HORVU6Hr1G076810.1	124	K	Pyruvate dehydrogenase E1 component subunit alpha	---	1	6.868e-06	111.39	K00161	K(1)DSIITAYR	2	2.7273	14
osa00020 Citrate cycle (TCA cycle)	3.38198e-20	6.75	HORVU6Hr1G076810.1	350	K	Pyruvate dehydrogenase E1 component subunit alpha	---	1	2.7211e-29	173.15	K00161	LILAHDLATPAELK(1)DMEK	3	0.87828	44
osa00020 Citrate cycle (TCA cycle)	3.38198e-20	6.75	HORVU6Hr1G076810.1	259	K	Pyruvate dehydrogenase E1 component subunit alpha	---	1	0.00903727	89.123	K00161	SPSYYK(1)R	2	1.0706	6
osa00020 Citrate cycle (TCA cycle)	3.38198e-20	6.75	HORVU6Hr1G076810.1	253	K	Pyruvate dehydrogenase E1 component subunit alpha	---	1	0.00170141	93.467	K00161	AAK(1)SPSYYK	2	1.6831	15
osa00020 Citrate cycle (TCA cycle)	3.38198e-20	6.75	HORVU6Hr1G076810.1	358	K	Pyruvate dehydrogenase E1 component subunit alpha	---	1	0.00318994	105.36	K00161	K(1)EVDAAIAK	2	1.5746	13
osa00020 Citrate cycle (TCA cycle)	3.38198e-20	6.75	HORVU6Hr1G076810.1	336	K	Pyruvate dehydrogenase E1 component subunit alpha	---	1	1.2246e-19	135.24	K00161	K(1)LILAHDLATPAELK	3	2.6144	21
osa00020 Citrate cycle (TCA cycle)	3.38198e-20	6.75	HORVU6Hr1G076810.1	354	K	Pyruvate dehydrogenase E1 component subunit alpha	---	1	0.0047035	94.806	K00161	DMEK(1)EIRK	2	-1.1849	17
osa00020 Citrate cycle (TCA cycle)	3.38198e-20	6.75	HORVU6Hr1G076810.1	162	K	Pyruvate dehydrogenase E1 component subunit alpha	---	1	0.0139099	55.235	K00161	GK(1)GGSMHFYK	2	1.1495	2
osa00020 Citrate cycle (TCA cycle)	3.38198e-20	6.75	HORVU6Hr1G076810.1	366	K	Pyruvate dehydrogenase E1 component subunit alpha	---	1	4.87415e-05	103.69	K00161	EVDAAIAK(1)AK	2	4.129	17
osa00020 Citrate cycle (TCA cycle)	3.38198e-20	6.75	HORVU6Hr1G076810.1	278	K	Pyruvate dehydrogenase E1 component subunit alpha	---	1	4.33083e-13	142.71	K00161	VDGMDVLAVK(1)QACK	2	1.798	12
osa00020 Citrate cycle (TCA cycle)	3.38198e-20	6.75	HORVU6Hr1G076810.1	96	K	Pyruvate dehydrogenase E1 component subunit alpha	---	1	9.73505e-06	112.7	K00161	RMEIAADSLYK(1)AK	2	0.48052	36
osa00020 Citrate cycle (TCA cycle)	3.38198e-20	6.75	HORVU6Hr1G091890.1	17	K	Aconitate hydratase 1	---	1	0.000255239	70.806	K01681	HGVVGK(1)FVEFHGEGMGK	3	2.827	5
osa00020 Citrate cycle (TCA cycle)	3.38198e-20	6.75	HORVU6Hr1G091950.9	52	K	Aconitate hydratase 1	---	1	0.00904965	46.447	K01681	IDK(1)LPYSIR	2	2.6989	1
osa00020 Citrate cycle (TCA cycle)	3.38198e-20	6.75	HORVU6Hr1G091950.9	817	K	Aconitate hydratase 1	---	1	0.0064343	72.038	K01681	AVIAK(1)SFER	2	2.7728	1
osa00020 Citrate cycle (TCA cycle)	3.38198e-20	6.75	HORVU6Hr1G091950.9	750	K	Aconitate hydratase 1	---	1	0.00377933	61.577	K01681	IVNK(1)FLGGEVGPK	2	1.6852	6
osa00020 Citrate cycle (TCA cycle)	3.38198e-20	6.75	HORVU6Hr1G091950.9	97	K	Aconitate hydratase 1	---	1	0.0159619	49.96	K01681	LAEIPFK(1)PAR	2	2.9718	3
osa00020 Citrate cycle (TCA cycle)	3.38198e-20	6.75	HORVU6Hr1G091950.9	502	K	Aconitate hydratase 1	---	1	0.00247197	63.212	K01681	YLLK(1)SGLQEYFNK	2	2.2246	1
osa00020 Citrate cycle (TCA cycle)	3.38198e-20	6.75	HORVU7Hr1G001330.9	403	K	Dihydrolipoyllysine-residue acetyltransferase component of pyruvate dehydrogenase complex	---	1	0.000312777	120.33	K00627	K(1)ISINDLVIK	2	1.6303	14
osa00020 Citrate cycle (TCA cycle)	3.38198e-20	6.75	HORVU7Hr1G001330.9	334	K	Dihydrolipoyllysine-residue acetyltransferase component of pyruvate dehydrogenase complex	---	1	7.41306e-10	95.138	K00627	ADIEDYLSSASK(1)GSK	2	2.1061	13
osa00020 Citrate cycle (TCA cycle)	3.38198e-20	6.75	HORVU7Hr1G001330.9	272	K	Dihydrolipoyllysine-residue acetyltransferase component of pyruvate dehydrogenase complex	---	1	3.7091e-06	112.7	K00627	EVSK(1)APEPTATK	2	-1.437	9
osa00020 Citrate cycle (TCA cycle)	3.38198e-20	6.75	HORVU7Hr1G001330.9	563	K	Dihydrolipoyllysine-residue acetyltransferase component of pyruvate dehydrogenase complex	---	1	8.96701e-14	124.06	K00627	VIDGAMGAEWLK(1)AFK	2	1.5327	21
osa00020 Citrate cycle (TCA cycle)	3.38198e-20	6.75	HORVU7Hr1G001330.9	280	K	Dihydrolipoyllysine-residue acetyltransferase component of pyruvate dehydrogenase complex	---	1	5.44877e-32	135.5	K00627	APEPTATK(1)TEESSQSGDR	2	-1.051	13
osa00020 Citrate cycle (TCA cycle)	3.38198e-20	6.75	HORVU7Hr1G001330.9	322	K	Dihydrolipoyllysine-residue acetyltransferase component of pyruvate dehydrogenase complex	---	1	1.53715e-05	77.696	K00627	ILK(1)ADIEDYLSSASK	2	2.716	4
osa00020 Citrate cycle (TCA cycle)	3.38198e-20	6.75	HORVU7Hr1G001330.9	299	K	Dihydrolipoyllysine-residue acetyltransferase component of pyruvate dehydrogenase complex	---	1	1.8635e-16	161.23	K00627	K(1)LAEDNNVPLSSLK	2	0.50964	15
osa00020 Citrate cycle (TCA cycle)	3.38198e-20	6.75	HORVU7Hr1G001330.9	402	K	Dihydrolipoyllysine-residue acetyltransferase component of pyruvate dehydrogenase complex	---	1	1.24944e-27	183.08	K00627	SELNPMQDASGGK(1)K	2	0.28407	46
osa00020 Citrate cycle (TCA cycle)	3.38198e-20	6.75	HORVU7Hr1G001330.9	526	K	Dihydrolipoyllysine-residue acetyltransferase component of pyruvate dehydrogenase complex	---	1	2.08084e-12	139.94	K00627	QFCAIVNPPQSAILAIGSAEK(1)R	3	3.022	3
osa00020 Citrate cycle (TCA cycle)	3.38198e-20	6.75	HORVU7Hr1G072650.1	345	K	Dihydrolipoyllysine-residue acetyltransferase component of pyruvate dehydrogenase complex	---	1	1.2069e-75	218.58	K00627	EQHGVK(1)VSVNDIVIK	3	2.615	29
osa00020 Citrate cycle (TCA cycle)	3.38198e-20	6.75	HORVU7Hr1G072650.1	339	K	Dihydrolipoyllysine-residue acetyltransferase component of pyruvate dehydrogenase complex	---	1	0.00039752	131.22	K00627	NELK(1)EQHGVK	2	1.9297	15
osa00020 Citrate cycle (TCA cycle)	3.38198e-20	6.75	HORVU7Hr1G072650.1	416	K	Dihydrolipoyllysine-residue acetyltransferase component of pyruvate dehydrogenase complex	---	1	9.02437e-63	228.73	K00627	TISAISSEVK(1)QLAEK	2	1.5643	24
osa00020 Citrate cycle (TCA cycle)	3.38198e-20	6.75	HORVU7Hr1G072650.1	266	K	Dihydrolipoyllysine-residue acetyltransferase component of pyruvate dehydrogenase complex	---	1	1.67555e-21	175.64	K00627	EK(1)TAPAAPLPQPAR	2	0.99803	15
osa00020 Citrate cycle (TCA cycle)	3.38198e-20	6.75	HORVU7Hr1G072650.1	255	K	Dihydrolipoyllysine-residue acetyltransferase component of pyruvate dehydrogenase complex	---	1	0.000249076	55.782	K00627	GDVLAALK(1)SGTALSSAK	2	3.1327	2
osa00020 Citrate cycle (TCA cycle)	3.38198e-20	6.75	HORVU7Hr1G072650.1	264	K	Dihydrolipoyllysine-residue acetyltransferase component of pyruvate dehydrogenase complex	---	1	4.58785e-05	117.3	K00627	SGTALSSAK(1)EK	2	0.12521	12
osa00020 Citrate cycle (TCA cycle)	3.38198e-20	6.75	HORVU7Hr1G072650.1	227	K	Dihydrolipoyllysine-residue acetyltransferase component of pyruvate dehydrogenase complex	---	1	0.000377599	85.081	K00627	MLIK(1)EHGLNASLLK	2	1.7465	4
osa00020 Citrate cycle (TCA cycle)	3.38198e-20	6.75	HORVU7Hr1G072650.1	469	K	Dihydrolipoyllysine-residue acetyltransferase component of pyruvate dehydrogenase complex	---	1	2.23066e-47	181.44	K00627	GNK(1)VVEPVMDNDGTEK	2	1.2312	32
osa00020 Citrate cycle (TCA cycle)	3.38198e-20	6.75	HORVU7Hr1G074890.4	269	K	Succinate dehydrogenase [ubiquinone] iron-sulfur subunit 1, mitochondrial	---	1	0.00151394	87.942	K00235	GLNPAK(1)QIDTIK	2	2.0319	4
osa00020 Citrate cycle (TCA cycle)	3.38198e-20	6.75	HORVU7Hr1G074890.4	67	K	Succinate dehydrogenase [ubiquinone] iron-sulfur subunit 1, mitochondrial	---	0.995851	0.000315797	66.619	K00235	WDPDSPSTK(0.004)PHLK(0.996)DYK	3	0.66083	5
osa00020 Citrate cycle (TCA cycle)	3.38198e-20	6.75	HORVU7Hr1G074890.4	182	K	Succinate dehydrogenase [ubiquinone] iron-sulfur subunit 1, mitochondrial	---	1	0.00181381	79.059	K00235	EIYQSK(1)ADR	2	0.77636	22
osa00020 Citrate cycle (TCA cycle)	3.38198e-20	6.75	HORVU7Hr1G074890.4	88	K	Succinate dehydrogenase [ubiquinone] iron-sulfur subunit 1, mitochondrial	---	1	0.000200043	75.474	K00235	IK(1)NEQDPSLTFR	2	1.4988	9
osa00020 Citrate cycle (TCA cycle)	3.38198e-20	6.75	HORVU7Hr1G074890.4	63	K	Succinate dehydrogenase [ubiquinone] iron-sulfur subunit 1, mitochondrial	---	1	0.000493938	69.276	K00235	WDPDSPSTK(1)PHLK	2	0.91907	6
osa00020 Citrate cycle (TCA cycle)	3.38198e-20	6.75	HORVU7Hr1G074890.4	247	K	Succinate dehydrogenase [ubiquinone] iron-sulfur subunit 1, mitochondrial	---	1	0.00045495	69.276	K00235	LDSINDEFK(1)LYR	2	-1.4882	5
osa00030 Pentose phosphate pathway	3.18777e-06	3.93	HORVU1Hr1G006860.7	646	K	Glucose-6-phosphate isomerase	---	1	0.000240623	75.5	K01810	FLAVK(1)PSTPYDTTVLPK	2	-3.0541	4
osa00030 Pentose phosphate pathway	3.18777e-06	3.93	HORVU1Hr1G006860.7	219	K	Glucose-6-phosphate isomerase	---	1	0.0015017	99.305	K01810	IK(1)QFSETFR	2	2.1921	8
osa00030 Pentose phosphate pathway	3.18777e-06	3.93	HORVU1Hr1G006860.7	178	K	Glucose-6-phosphate isomerase	---	1	0.00139171	69.915	K01810	GEK(1)INSTENR	2	-1.0125	7
osa00030 Pentose phosphate pathway	3.18777e-06	3.93	HORVU1Hr1G006860.7	546	K	Glucose-6-phosphate isomerase	---	1	0.000265347	53.363	K01810	TPEQLHSEK(1)VPENLIPHK	3	1.1287	3
osa00030 Pentose phosphate pathway	3.18777e-06	3.93	HORVU1Hr1G006860.7	117	K	Glucose-6-phosphate isomerase	---	1	3.66659e-10	143.22	K01810	ALQAHVGAIHK(1)THLR	3	4.1849	9
osa00030 Pentose phosphate pathway	3.18777e-06	3.93	HORVU1Hr1G080480.2	137	K	6-phosphogluconate dehydrogenase, decarboxylating 1	---	1	0.00146833	70.389	K00033	TAAK(1)VDSTLSR	2	1.694	10
osa00030 Pentose phosphate pathway	3.18777e-06	3.93	HORVU1Hr1G080480.2	398	K	6-phosphogluconate dehydrogenase, decarboxylating 1	---	1	0.00154868	81.642	K00033	YLSGLK(1)DER	2	3.5705	9
osa00030 Pentose phosphate pathway	3.18777e-06	3.93	HORVU1Hr1G080480.2	426	K	6-phosphogluconate dehydrogenase, decarboxylating 1	---	1	0.00995049	98.009	K00033	K(1)VLVDNVR	2	1.1524	5
osa00030 Pentose phosphate pathway	3.18777e-06	3.93	HORVU1Hr1G080480.2	579	K	6-phosphogluconate dehydrogenase, decarboxylating 1	---	1	0.0150809	47.915	K00033	IDRPGSFHTEWTK(1)LAR	3	-0.17437	1
osa00030 Pentose phosphate pathway	3.18777e-06	3.93	HORVU2Hr1G066480.2	69	K	ribose-5-phosphate isomerase 2	---	1	0.00150851	72.038	K01807	EK(1)MIEGAGAR	2	0.37448	3
osa00030 Pentose phosphate pathway	3.18777e-06	3.93	HORVU2Hr1G083940.2	175	K	glucose-6-phosphate dehydrogenase 6	---	1	0.00299338	82.716	K00036	VIVEK(1)PFGR	2	2.6273	10
osa00030 Pentose phosphate pathway	3.18777e-06	3.93	HORVU3Hr1G002780.5	37	K	fructose-bisphosphate aldolase 2	---	1	0.0175403	48.157	K01623	CAEYYK(1)QGAR	2	-7.5821	1
osa00030 Pentose phosphate pathway	3.18777e-06	3.93	HORVU3Hr1G088540.1	67	K	fructose-bisphosphate aldolase 2	---	1	8.3484e-89	240.82	K01623	GILAADESTGTIGK(1)R	2	1.8792	17
osa00030 Pentose phosphate pathway	3.18777e-06	3.93	HORVU3Hr1G088540.1	53	K	fructose-bisphosphate aldolase 2	---	1	1.19828e-05	99.127	K01623	NAAYIGTPGK(1)GILAADESTGTIGK	3	1.7211	9
osa00030 Pentose phosphate pathway	3.18777e-06	3.93	HORVU3Hr1G088540.1	346	K	fructose-bisphosphate aldolase 2	---	1	0.00203564	108.92	K01623	TENEEK(1)AR	2	2.1029	8
osa00030 Pentose phosphate pathway	3.18777e-06	3.93	HORVU3Hr1G088540.1	266	K	fructose-bisphosphate aldolase 2	---	1	4.14541e-05	88.734	K01623	K(1)VTPEVIAEYTVR	2	-0.19993	15
osa00030 Pentose phosphate pathway	3.18777e-06	3.93	HORVU3Hr1G088540.1	116	K	fructose-bisphosphate aldolase 2	---	1	0.00334015	67.507	K01623	GGK(1)PFVDILK	2	1.726	7
osa00030 Pentose phosphate pathway	3.18777e-06	3.93	HORVU3Hr1G088540.1	383	K	fructose-bisphosphate aldolase 2	---	1	2.43452e-18	126.63	K01623	GDATLGEGASESLHVK(1)DYK	3	2.3025	28
osa00030 Pentose phosphate pathway	3.18777e-06	3.93	HORVU3Hr1G088540.1	123	K	fructose-bisphosphate aldolase 2	---	1	4.98104e-05	65.173	K01623	PFVDILK(1)EGNVLPGIK	2	-0.46216	13
osa00030 Pentose phosphate pathway	3.18777e-06	3.93	HORVU3Hr1G088540.1	161	K	fructose-bisphosphate aldolase 2	---	1	0.000517093	86.205	K01623	CAK(1)YYEAGAR	2	1.3077	10
osa00030 Pentose phosphate pathway	3.18777e-06	3.93	HORVU3Hr1G088540.1	316	K	fructose-bisphosphate aldolase 2	---	0.99898	0.000163592	88.734	K01623	LQTK(0.999)K(0.001)PWNLSFSFGR	3	1.2854	7
osa00030 Pentose phosphate pathway	3.18777e-06	3.93	HORVU3Hr1G088540.1	356	K	fructose-bisphosphate aldolase 2	---	1	1.22339e-44	177.47	K01623	CK(1)ANSEATLGTYK	2	0.86058	15
osa00030 Pentose phosphate pathway	3.18777e-06	3.93	HORVU3Hr1G088540.1	367	K	fructose-bisphosphate aldolase 2	---	1	6.46061e-36	156.48	K01623	ANSEATLGTYK(1)GDATLGEGASESLHVK	3	1.1638	11
osa00030 Pentose phosphate pathway	3.18777e-06	3.93	HORVU3Hr1G088540.1	38	K	fructose-bisphosphate aldolase 2	---	1	0.00267324	113.14	K01623	YK(1)DELIK	2	3.7187	14
osa00030 Pentose phosphate pathway	3.18777e-06	3.93	HORVU3Hr1G088540.1	254	K	fructose-bisphosphate aldolase 2	---	1	7.40033e-15	80.389	K01623	ALNDQHVLLEGTLLK(1)PNMVTPGSDAK	3	0.26293	10
osa00030 Pentose phosphate pathway	3.18777e-06	3.93	HORVU3Hr1G088540.1	317	K	fructose-bisphosphate aldolase 2	---	1	7.43805e-10	121.8	K01623	K(1)PWNLSFSFGR	2	-0.66995	10
osa00030 Pentose phosphate pathway	3.18777e-06	3.93	HORVU3Hr1G088540.1	335	K	fructose-bisphosphate aldolase 2	---	1	8.3748e-06	115.04	K01623	ALQQSTLK(1)AWSGK	2	1.369	14
osa00030 Pentose phosphate pathway	3.18777e-06	3.93	HORVU3Hr1G088540.1	132	K	fructose-bisphosphate aldolase 2	---	1	0.00391979	69.276	K01623	EGNVLPGIK(1)VDK	2	3.0927	12
osa00030 Pentose phosphate pathway	3.18777e-06	3.93	HORVU3Hr1G088540.1	340	K	fructose-bisphosphate aldolase 2	---	1	7.15277e-23	191.24	K01623	AWSGK(1)TENEEK	2	-0.37153	15
osa00030 Pentose phosphate pathway	3.18777e-06	3.93	HORVU3Hr1G088540.1	43	K	fructose-bisphosphate aldolase 2	---	1	3.24318e-40	194.55	K01623	YKDELIK(1)NAAYIGTPGK	2	-0.2976	30
osa00030 Pentose phosphate pathway	3.18777e-06	3.93	HORVU3Hr1G088570.1	332	K	fructose-bisphosphate aldolase 2	---	1	0.0186119	50.09	K01623	AWSGK(1)AENEEK	2	1.0864	1
osa00030 Pentose phosphate pathway	3.18777e-06	3.93	HORVU3Hr1G096050.1	191	K	Transaldolase 1	---	1	0.000312149	90.263	K00616	WLHK(1)VVNRPNVYIK	3	3.4113	5
osa00030 Pentose phosphate pathway	3.18777e-06	3.93	HORVU3Hr1G096050.1	272	K	Transaldolase 1	---	1	0.0019682	78.932	K00616	VDSLIDK(1)MLEK	2	-0.40059	4
osa00030 Pentose phosphate pathway	3.18777e-06	3.93	HORVU3Hr1G096050.1	276	K	Transaldolase 1	---	1	4.67115e-06	93.162	K00616	MLEK(1)IGTPEALALR	2	-0.63087	10
osa00030 Pentose phosphate pathway	3.18777e-06	3.93	HORVU3Hr1G096050.1	303	K	Transaldolase 1	---	1	0.00135536	90.308	K00616	IANQLYLK(1)K	2	2.3084	9
osa00030 Pentose phosphate pathway	3.18777e-06	3.93	HORVU3Hr1G096050.1	295	K	Transaldolase 1	---	1	0.000159896	76.85	K00616	AAVAQAK(1)IANQLYLK	2	-1.9935	5
osa00030 Pentose phosphate pathway	3.18777e-06	3.93	HORVU3Hr1G096050.1	187	K	Transaldolase 1	---	1	0.000598179	71.219	K00616	LANDTQGTVEAAK(1)WLHK	3	3.5166	7
osa00030 Pentose phosphate pathway	3.18777e-06	3.93	HORVU4Hr1G007620.2	87	K	phosphoglucomutase	---	1	9.31292e-16	137.58	K01835	DTTPYEGQK(1)PGTSGLR	2	1.4951	13
osa00030 Pentose phosphate pathway	3.18777e-06	3.93	HORVU4Hr1G007620.2	545	K	phosphoglucomutase	---	1	0.000545654	43.306	K01835	MQASLPDVNK(1)SIK	2	0.52595	1
osa00030 Pentose phosphate pathway	3.18777e-06	3.93	HORVU4Hr1G007620.2	612	K	phosphoglucomutase	---	1	6.36103e-18	136.84	K01835	IYIEQYEK(1)DSSK	2	0.91961	15
osa00030 Pentose phosphate pathway	3.18777e-06	3.93	HORVU4Hr1G007620.2	637	K	phosphoglucomutase	---	1	0.000176936	112.8	K01835	LSK(1)IQEYTGR	2	2.6753	14
osa00030 Pentose phosphate pathway	3.18777e-06	3.93	HORVU4Hr1G007620.2	138	K	phosphoglucomutase	---	1	7.03726e-05	111.61	K01835	YFSK(1)DAVQIIAK	2	-0.084157	9
osa00030 Pentose phosphate pathway	3.18777e-06	3.93	HORVU4Hr1G007620.2	284	K	phosphoglucomutase	---	1	0.0162136	50.834	K01835	TIFDFESIK(1)K	2	0.77205	3
osa00030 Pentose phosphate pathway	3.18777e-06	3.93	HORVU5Hr1G032980.3	68	K	fructose-bisphosphate aldolase 2	---	1	1.02017e-06	86.243	K01623	GILAMDESNATCGK(1)R	2	-0.55871	6
osa00030 Pentose phosphate pathway	3.18777e-06	3.93	HORVU5Hr1G069850.14	73	K	Glucose-6-phosphate isomerase	---	1	1.74075e-24	120.75	K01810	APGQGGGGGAVEK(1)DPIK	2	-1.0209	10
osa00030 Pentose phosphate pathway	3.18777e-06	3.93	HORVU5Hr1G069850.14	541	K	Glucose-6-phosphate isomerase	---	1	0.002232	69.915	K01810	AAGEVLALQK(1)R	2	2.9599	4
osa00030 Pentose phosphate pathway	3.18777e-06	3.93	HORVU6Hr1G070270.5	445	K	ATP-dependent 6-phosphofructokinase 7	---	1	0.00453407	57.293	K00895	LLAQLVETEMNK(1)R	2	0.92685	1
osa00030 Pentose phosphate pathway	3.18777e-06	3.93	HORVU6Hr1G070270.5	456	K	ATP-dependent 6-phosphofructokinase 7	---	1	3.11965e-05	56.202	K00895	K(1)FNAICHFFGYQAR	3	-0.99303	2
osa00030 Pentose phosphate pathway	3.18777e-06	3.93	HORVU6Hr1G070270.5	553	K	ATP-dependent 6-phosphofructokinase 7	---	1	0.0185684	58.286	K00895	GK(1)AYEMLR	2	1.6744	3
osa00030 Pentose phosphate pathway	3.18777e-06	3.93	HORVU6Hr1G070270.5	53	K	ATP-dependent 6-phosphofructokinase 7	---	1	0.00536051	90.308	K00895	ELSEVQQK(1)R	2	1.2312	3
osa00030 Pentose phosphate pathway	3.18777e-06	3.93	HORVU6Hr1G070270.5	611	K	ATP-dependent 6-phosphofructokinase 7	---	1	0.0214971	54.436	K00895	LQEYLEK(1)VK	2	2.6182	3
osa00030 Pentose phosphate pathway	3.18777e-06	3.93	HORVU6Hr1G070270.5	115	K	ATP-dependent 6-phosphofructokinase 7	---	1	0.000105505	59.731	K00895	AANVPDAK(1)VISEHPAVR	3	1.272	6
osa00030 Pentose phosphate pathway	3.18777e-06	3.93	HORVU6Hr1G070270.5	604	K	ATP-dependent 6-phosphofructokinase 7	---	1	0.0099464	65.156	K00895	K(1)LQEYLEK	2	2.0947	7
osa00030 Pentose phosphate pathway	3.18777e-06	3.93	HORVU6Hr1G070270.5	617	K	ATP-dependent 6-phosphofructokinase 7	---	1	0.0100469	46.068	K00895	SIVK(1)PGCSQDVLK	2	-1.1891	1
osa00030 Pentose phosphate pathway	3.18777e-06	3.93	HORVU7Hr1G006160.4	362	K	6-phosphogluconate dehydrogenase, decarboxylating 1	---	1	3.26868e-13	124.46	K00033	ICSYAQGMNIIK(1)AK	2	7.8229	12
osa00030 Pentose phosphate pathway	3.18777e-06	3.93	HORVU7Hr1G006160.4	63	K	6-phosphogluconate dehydrogenase, decarboxylating 1	---	0.999996	9.89716e-09	54.418	K00033	AK(1)LEGNLPLYGFHDPASFVNSIQKPR	4	1.1496	1
osa00030 Pentose phosphate pathway	3.18777e-06	3.93	HORVU7Hr1G006160.4	276	K	6-phosphogluconate dehydrogenase, decarboxylating 1	---	1	0.0265423	42.835	K00033	VLDK(1)TGMK	2	2.2876	2
osa00030 Pentose phosphate pathway	3.18777e-06	3.93	HORVU7Hr1G006160.4	382	K	6-phosphogluconate dehydrogenase, decarboxylating 1	---	1	0.00299115	67.903	K00033	IWK(1)GGCIIR	2	1.548	6
osa00030 Pentose phosphate pathway	3.18777e-06	3.93	HORVU7Hr1G006160.4	368	K	6-phosphogluconate dehydrogenase, decarboxylating 1	---	1	1.61021e-05	83.214	K00033	STEK(1)GWGLNLGELAR	2	0.92454	3
osa00030 Pentose phosphate pathway	3.18777e-06	3.93	HORVU7Hr1G006160.4	313	K	6-phosphogluconate dehydrogenase, decarboxylating 1	---	1	0.00186517	84.368	K00033	FLSGLK(1)DER	2	2.5498	10
osa00030 Pentose phosphate pathway	3.18777e-06	3.93	HORVU7Hr1G006160.4	54	K	6-phosphogluconate dehydrogenase, decarboxylating 1	---	1	1.74833e-15	154.81	K00033	TTSK(1)VDETVQR	2	0.15533	15
osa00030 Pentose phosphate pathway	3.18777e-06	3.93	HORVU7Hr1G013600.3	524	K	Transketolase	---	1	5.30431e-10	120.65	K00615	ETAGAYK(1)VAVLNR	2	1.1205	13
osa00030 Pentose phosphate pathway	3.18777e-06	3.93	HORVU7Hr1G013600.3	339	K	Transketolase	---	1	7.57242e-29	153.52	K00615	FAQYEQK(1)YPEDAATLK	2	3.2624	4
osa00030 Pentose phosphate pathway	3.18777e-06	3.93	HORVU7Hr1G013600.3	542	K	Transketolase	---	1	0.00220789	78.043	K00615	QK(1)LPHLPGTSIEGVAK	3	2.3685	5
osa00030 Pentose phosphate pathway	3.18777e-06	3.93	HORVU7Hr1G013600.3	593	K	Transketolase	---	1	0.00169607	61.48	K00615	AAEELTK(1)EGK	2	-1.3508	7
osa00030 Pentose phosphate pathway	3.18777e-06	3.93	HORVU7Hr1G013600.3	517	K	Transketolase	---	1	0.00134327	75.474	K00615	PADGK(1)ETAGAYK	2	0.54171	3
osa00030 Pentose phosphate pathway	3.18777e-06	3.93	HORVU7Hr1G013600.3	69	K	Transketolase	---	1	0.000199463	79.059	K00615	YNPK(1)NPYWFNR	2	1.6815	5
osa00030 Pentose phosphate pathway	3.18777e-06	3.93	HORVU7Hr1G013600.3	416	K	Transketolase	---	1	1.24295e-05	101.45	K00615	MFGDFQK(1)DTPEER	2	1.365	5
osa00030 Pentose phosphate pathway	3.18777e-06	3.93	HORVU7Hr1G013600.3	648	K	Transketolase	---	1	0.0174455	52.591	K00615	GK(1)TIGIDK	2	1.1103	1
osa00030 Pentose phosphate pathway	3.18777e-06	3.93	HORVU7Hr1G013600.3	654	K	Transketolase	---	1	3.71227e-05	106.47	K00615	TIGIDK(1)FGASAPAPK	2	0.56914	8
osa00030 Pentose phosphate pathway	3.18777e-06	3.93	HORVU7Hr1G013600.3	663	K	Transketolase	---	1	0.00299266	76.572	K00615	FGASAPAPK(1)IYK	2	0.96506	4
osa00030 Pentose phosphate pathway	3.18777e-06	3.93	HORVU7Hr1G040550.1	233	K	Pyrophosphate--fructose 6-phosphate 1-phosphotransferase	---	1	0.00116616	83.623	K00895	DK(1)IETPEQFK	2	2.3033	9
osa00030 Pentose phosphate pathway	3.18777e-06	3.93	HORVU7Hr1G040550.1	488	K	Pyrophosphate--fructose 6-phosphate 1-phosphotransferase	---	1	0.000517093	96.311	K00895	AAGK(1)YSAHFR	2	2.144	15
osa00030 Pentose phosphate pathway	3.18777e-06	3.93	HORVU7Hr1G040550.1	328	K	Pyrophosphate--fructose 6-phosphate 1-phosphotransferase	---	1	0.00554301	60.589	K00895	STGK(1)YYHFVR	2	6.1857	3
osa00030 Pentose phosphate pathway	3.18777e-06	3.93	HORVU7Hr1G040550.1	188	K	Pyrophosphate--fructose 6-phosphate 1-phosphotransferase	---	1	0.00516345	55.235	K00895	AK(1)GSTMYGFK	2	2.0178	3
osa00030 Pentose phosphate pathway	3.18777e-06	3.93	HORVU7Hr1G040550.1	295	K	Pyrophosphate--fructose 6-phosphate 1-phosphotransferase	---	1	0.0200839	49.96	K00895	TIDGDLK(1)CK	2	5.2073	2
osa00030 Pentose phosphate pathway	3.18777e-06	3.93	HORVU7Hr1G040550.1	288	K	Pyrophosphate--fructose 6-phosphate 1-phosphotransferase	---	1	0.00128412	51.531	K00895	VIGCPK(1)TIDGDLK	2	3.1537	2
osa00030 Pentose phosphate pathway	3.18777e-06	3.93	HORVU7Hr1G040550.1	586	K	Pyrophosphate--fructose 6-phosphate 1-phosphotransferase	---	1	0.000799765	92.428	K00895	AMVELDAAPFK(1)K	2	2.1762	4
osa00030 Pentose phosphate pathway	3.18777e-06	3.93	HORVU7Hr1G040550.1	431	K	Pyrophosphate--fructose 6-phosphate 1-phosphotransferase	---	1	0.00793878	62.969	K00895	SK(1)LEPASR	2	1.9735	4
osa00030 Pentose phosphate pathway	3.18777e-06	3.93	HORVU7Hr1G040550.1	382	K	Pyrophosphate--fructose 6-phosphate 1-phosphotransferase	---	1	0.0012731	76.255	K00895	NVTDYITDVVCK(1)R	2	-0.4942	1
osa00030 Pentose phosphate pathway	3.18777e-06	3.93	HORVU7Hr1G040550.1	196	K	Pyrophosphate--fructose 6-phosphate 1-phosphotransferase	---	1	0.000220598	65.879	K00895	GSTMYGFK(1)GGPAGVMK	2	0.86226	4
osa00051 Fructose and mannose metabolism	0.0132953	2.11	HORVU1Hr1G075680.2	359	K	hexokinase 1	---	1	0.00472416	72.365	K00844	SDK(1)LPLSEYDK	2	0.82418	1
osa00051 Fructose and mannose metabolism	0.0132953	2.11	HORVU2Hr1G122950.1	319	K	phosphomannomutase	---	1	0.00258901	46.358	K17497	TYK(1)GGNDHEIFESDR	3	2.7085	1
osa00051 Fructose and mannose metabolism	0.0132953	2.11	HORVU3Hr1G002780.5	37	K	fructose-bisphosphate aldolase 2	---	1	0.0175403	48.157	K01623	CAEYYK(1)QGAR	2	-7.5821	1
osa00051 Fructose and mannose metabolism	0.0132953	2.11	HORVU3Hr1G013350.1	246	K	triosephosphate isomerase	---	1	3.91197e-29	146.58	K01803	DWLK(1)TNVSPEVAESTR	2	1.4085	9
osa00051 Fructose and mannose metabolism	0.0132953	2.11	HORVU3Hr1G013350.1	201	K	triosephosphate isomerase	---	1	6.23268e-24	97.084	K01803	EAGSTMEVVAEQTK(1)AIAGK	2	-0.10062	4
osa00051 Fructose and mannose metabolism	0.0132953	2.11	HORVU3Hr1G013350.1	56	K	triosephosphate isomerase	---	1	1.07462e-05	117.18	K01803	K(1)FFVGGNWK	2	3.3032	14
osa00051 Fructose and mannose metabolism	0.0132953	2.11	HORVU3Hr1G013350.1	122	K	triosephosphate isomerase	---	1	9.35258e-09	130.99	K01803	LRPEIQVAAQNCWVK(1)K	3	1.7066	29
osa00051 Fructose and mannose metabolism	0.0132953	2.11	HORVU3Hr1G013350.1	107	K	triosephosphate isomerase	---	1	1.1019e-05	99.589	K01803	AK(1)LRPEIQVAAQNCWVK	3	1.6925	8
osa00051 Fructose and mannose metabolism	0.0132953	2.11	HORVU3Hr1G088540.1	67	K	fructose-bisphosphate aldolase 2	---	1	8.3484e-89	240.82	K01623	GILAADESTGTIGK(1)R	2	1.8792	17
osa00051 Fructose and mannose metabolism	0.0132953	2.11	HORVU3Hr1G088540.1	53	K	fructose-bisphosphate aldolase 2	---	1	1.19828e-05	99.127	K01623	NAAYIGTPGK(1)GILAADESTGTIGK	3	1.7211	9
osa00051 Fructose and mannose metabolism	0.0132953	2.11	HORVU3Hr1G088540.1	346	K	fructose-bisphosphate aldolase 2	---	1	0.00203564	108.92	K01623	TENEEK(1)AR	2	2.1029	8
osa00051 Fructose and mannose metabolism	0.0132953	2.11	HORVU3Hr1G088540.1	266	K	fructose-bisphosphate aldolase 2	---	1	4.14541e-05	88.734	K01623	K(1)VTPEVIAEYTVR	2	-0.19993	15
osa00051 Fructose and mannose metabolism	0.0132953	2.11	HORVU3Hr1G088540.1	116	K	fructose-bisphosphate aldolase 2	---	1	0.00334015	67.507	K01623	GGK(1)PFVDILK	2	1.726	7
osa00051 Fructose and mannose metabolism	0.0132953	2.11	HORVU3Hr1G088540.1	383	K	fructose-bisphosphate aldolase 2	---	1	2.43452e-18	126.63	K01623	GDATLGEGASESLHVK(1)DYK	3	2.3025	28
osa00051 Fructose and mannose metabolism	0.0132953	2.11	HORVU3Hr1G088540.1	123	K	fructose-bisphosphate aldolase 2	---	1	4.98104e-05	65.173	K01623	PFVDILK(1)EGNVLPGIK	2	-0.46216	13
osa00051 Fructose and mannose metabolism	0.0132953	2.11	HORVU3Hr1G088540.1	161	K	fructose-bisphosphate aldolase 2	---	1	0.000517093	86.205	K01623	CAK(1)YYEAGAR	2	1.3077	10
osa00051 Fructose and mannose metabolism	0.0132953	2.11	HORVU3Hr1G088540.1	316	K	fructose-bisphosphate aldolase 2	---	0.99898	0.000163592	88.734	K01623	LQTK(0.999)K(0.001)PWNLSFSFGR	3	1.2854	7
osa00051 Fructose and mannose metabolism	0.0132953	2.11	HORVU3Hr1G088540.1	356	K	fructose-bisphosphate aldolase 2	---	1	1.22339e-44	177.47	K01623	CK(1)ANSEATLGTYK	2	0.86058	15
osa00051 Fructose and mannose metabolism	0.0132953	2.11	HORVU3Hr1G088540.1	367	K	fructose-bisphosphate aldolase 2	---	1	6.46061e-36	156.48	K01623	ANSEATLGTYK(1)GDATLGEGASESLHVK	3	1.1638	11
osa00051 Fructose and mannose metabolism	0.0132953	2.11	HORVU3Hr1G088540.1	38	K	fructose-bisphosphate aldolase 2	---	1	0.00267324	113.14	K01623	YK(1)DELIK	2	3.7187	14
osa00051 Fructose and mannose metabolism	0.0132953	2.11	HORVU3Hr1G088540.1	254	K	fructose-bisphosphate aldolase 2	---	1	7.40033e-15	80.389	K01623	ALNDQHVLLEGTLLK(1)PNMVTPGSDAK	3	0.26293	10
osa00051 Fructose and mannose metabolism	0.0132953	2.11	HORVU3Hr1G088540.1	317	K	fructose-bisphosphate aldolase 2	---	1	7.43805e-10	121.8	K01623	K(1)PWNLSFSFGR	2	-0.66995	10
osa00051 Fructose and mannose metabolism	0.0132953	2.11	HORVU3Hr1G088540.1	335	K	fructose-bisphosphate aldolase 2	---	1	8.3748e-06	115.04	K01623	ALQQSTLK(1)AWSGK	2	1.369	14
osa00051 Fructose and mannose metabolism	0.0132953	2.11	HORVU3Hr1G088540.1	132	K	fructose-bisphosphate aldolase 2	---	1	0.00391979	69.276	K01623	EGNVLPGIK(1)VDK	2	3.0927	12
osa00051 Fructose and mannose metabolism	0.0132953	2.11	HORVU3Hr1G088540.1	340	K	fructose-bisphosphate aldolase 2	---	1	7.15277e-23	191.24	K01623	AWSGK(1)TENEEK	2	-0.37153	15
osa00051 Fructose and mannose metabolism	0.0132953	2.11	HORVU3Hr1G088540.1	43	K	fructose-bisphosphate aldolase 2	---	1	3.24318e-40	194.55	K01623	YKDELIK(1)NAAYIGTPGK	2	-0.2976	30
osa00051 Fructose and mannose metabolism	0.0132953	2.11	HORVU3Hr1G088570.1	332	K	fructose-bisphosphate aldolase 2	---	1	0.0186119	50.09	K01623	AWSGK(1)AENEEK	2	1.0864	1
osa00051 Fructose and mannose metabolism	0.0132953	2.11	HORVU5Hr1G032980.3	68	K	fructose-bisphosphate aldolase 2	---	1	1.02017e-06	86.243	K01623	GILAMDESNATCGK(1)R	2	-0.55871	6
osa00051 Fructose and mannose metabolism	0.0132953	2.11	HORVU5Hr1G082630.5	158	K	triosephosphate isomerase	---	1	0.000701971	97.175	K01803	HVIGEDDQFIGK(1)K	2	0.75978	8
osa00051 Fructose and mannose metabolism	0.0132953	2.11	HORVU5Hr1G082630.5	298	K	triosephosphate isomerase	---	1	0.000606498	81.48	K01803	GPDFATICNSVTSK(1)K	2	2.1588	1
osa00051 Fructose and mannose metabolism	0.0132953	2.11	HORVU6Hr1G070270.5	445	K	ATP-dependent 6-phosphofructokinase 7	---	1	0.00453407	57.293	K00895	LLAQLVETEMNK(1)R	2	0.92685	1
osa00051 Fructose and mannose metabolism	0.0132953	2.11	HORVU6Hr1G070270.5	456	K	ATP-dependent 6-phosphofructokinase 7	---	1	3.11965e-05	56.202	K00895	K(1)FNAICHFFGYQAR	3	-0.99303	2
osa00051 Fructose and mannose metabolism	0.0132953	2.11	HORVU6Hr1G070270.5	553	K	ATP-dependent 6-phosphofructokinase 7	---	1	0.0185684	58.286	K00895	GK(1)AYEMLR	2	1.6744	3
osa00051 Fructose and mannose metabolism	0.0132953	2.11	HORVU6Hr1G070270.5	53	K	ATP-dependent 6-phosphofructokinase 7	---	1	0.00536051	90.308	K00895	ELSEVQQK(1)R	2	1.2312	3
osa00051 Fructose and mannose metabolism	0.0132953	2.11	HORVU6Hr1G070270.5	611	K	ATP-dependent 6-phosphofructokinase 7	---	1	0.0214971	54.436	K00895	LQEYLEK(1)VK	2	2.6182	3
osa00051 Fructose and mannose metabolism	0.0132953	2.11	HORVU6Hr1G070270.5	115	K	ATP-dependent 6-phosphofructokinase 7	---	1	0.000105505	59.731	K00895	AANVPDAK(1)VISEHPAVR	3	1.272	6
osa00051 Fructose and mannose metabolism	0.0132953	2.11	HORVU6Hr1G070270.5	604	K	ATP-dependent 6-phosphofructokinase 7	---	1	0.0099464	65.156	K00895	K(1)LQEYLEK	2	2.0947	7
osa00051 Fructose and mannose metabolism	0.0132953	2.11	HORVU6Hr1G070270.5	617	K	ATP-dependent 6-phosphofructokinase 7	---	1	0.0100469	46.068	K00895	SIVK(1)PGCSQDVLK	2	-1.1891	1
osa00051 Fructose and mannose metabolism	0.0132953	2.11	HORVU7Hr1G040550.1	233	K	Pyrophosphate--fructose 6-phosphate 1-phosphotransferase	---	1	0.00116616	83.623	K00895	DK(1)IETPEQFK	2	2.3033	9
osa00051 Fructose and mannose metabolism	0.0132953	2.11	HORVU7Hr1G040550.1	488	K	Pyrophosphate--fructose 6-phosphate 1-phosphotransferase	---	1	0.000517093	96.311	K00895	AAGK(1)YSAHFR	2	2.144	15
osa00051 Fructose and mannose metabolism	0.0132953	2.11	HORVU7Hr1G040550.1	328	K	Pyrophosphate--fructose 6-phosphate 1-phosphotransferase	---	1	0.00554301	60.589	K00895	STGK(1)YYHFVR	2	6.1857	3
osa00051 Fructose and mannose metabolism	0.0132953	2.11	HORVU7Hr1G040550.1	188	K	Pyrophosphate--fructose 6-phosphate 1-phosphotransferase	---	1	0.00516345	55.235	K00895	AK(1)GSTMYGFK	2	2.0178	3
osa00051 Fructose and mannose metabolism	0.0132953	2.11	HORVU7Hr1G040550.1	295	K	Pyrophosphate--fructose 6-phosphate 1-phosphotransferase	---	1	0.0200839	49.96	K00895	TIDGDLK(1)CK	2	5.2073	2
osa00051 Fructose and mannose metabolism	0.0132953	2.11	HORVU7Hr1G040550.1	288	K	Pyrophosphate--fructose 6-phosphate 1-phosphotransferase	---	1	0.00128412	51.531	K00895	VIGCPK(1)TIDGDLK	2	3.1537	2
osa00051 Fructose and mannose metabolism	0.0132953	2.11	HORVU7Hr1G040550.1	586	K	Pyrophosphate--fructose 6-phosphate 1-phosphotransferase	---	1	0.000799765	92.428	K00895	AMVELDAAPFK(1)K	2	2.1762	4
osa00051 Fructose and mannose metabolism	0.0132953	2.11	HORVU7Hr1G040550.1	431	K	Pyrophosphate--fructose 6-phosphate 1-phosphotransferase	---	1	0.00793878	62.969	K00895	SK(1)LEPASR	2	1.9735	4
osa00051 Fructose and mannose metabolism	0.0132953	2.11	HORVU7Hr1G040550.1	382	K	Pyrophosphate--fructose 6-phosphate 1-phosphotransferase	---	1	0.0012731	76.255	K00895	NVTDYITDVVCK(1)R	2	-0.4942	1
osa00051 Fructose and mannose metabolism	0.0132953	2.11	HORVU7Hr1G040550.1	196	K	Pyrophosphate--fructose 6-phosphate 1-phosphotransferase	---	1	0.000220598	65.879	K00895	GSTMYGFK(1)GGPAGVMK	2	0.86226	4
osa00051 Fructose and mannose metabolism	0.0132953	2.11	HORVU7Hr1G056770.2	375	K	L-threonine 3-dehydrogenase	---	0.99999	0.000626603	67.548	K00008	SGK(1)IDVKPLITHR	3	3.7118	5
osa00051 Fructose and mannose metabolism	0.0132953	2.11	HORVU7Hr1G056770.2	379	K	L-threonine 3-dehydrogenase	---	1	0.00144817	78.932	K00008	IDVK(1)PLITHR	2	0.91169	8
osa00051 Fructose and mannose metabolism	0.0132953	2.11	HORVU7Hr1G056770.2	79	K	L-threonine 3-dehydrogenase	---	1	0.00542252	54.436	K00008	NTLK(1)IMPFK	2	2.4481	4
osa00051 Fructose and mannose metabolism	0.0132953	2.11	HORVU7Hr1G076150.1	170	K	5-dehydro-2-deoxygluconokinase	---	1	2.15304e-09	113.34	K00847	AAK(1)SAGILCSYDPNVR	2	-0.25288	14
osa00051 Fructose and mannose metabolism	0.0132953	2.11	HORVU7Hr1G076150.1	246	K	5-dehydro-2-deoxygluconokinase	---	1	1.40646e-09	107.08	K00847	LLIVTDGEK(1)GCR	2	-0.4847	14
osa00051 Fructose and mannose metabolism	0.0132953	2.11	HORVU7Hr1G076150.1	296	K	5-dehydro-2-deoxygluconokinase	---	1	3.93217e-09	107.08	K00847	DDSIFYNEAK(1)LR	2	1.8136	9
osa00051 Fructose and mannose metabolism	0.0132953	2.11	HORVU7Hr1G076150.1	253	K	5-dehydro-2-deoxygluconokinase	---	1	0.0215664	56.091	K00847	YFTK(1)DFK	2	3.5534	5
osa00051 Fructose and mannose metabolism	0.0132953	2.11	HORVU7Hr1G076150.1	61	K	5-dehydro-2-deoxygluconokinase	---	1	0.000670831	65.421	K00847	APGGAPANVACAVSK(1)LGGSSAFVGK	3	1.9139	5
osa00051 Fructose and mannose metabolism	0.0132953	2.11	HORVU7Hr1G076150.1	314	K	5-dehydro-2-deoxygluconokinase	---	1	1.00533e-15	146.37	K00847	EVLQFSNACGAICTTK(1)K	2	1.5113	1
osa00053 Ascorbate and aldarate metabolism	0.00177199	2.4	HORVU1Hr1G008120.1	128	K	dehydroascorbate reductase 2	---	1	0.0223751	56.378	K21888	VLLTLEEK(1)K	2	1.1199	4
osa00053 Ascorbate and aldarate metabolism	0.00177199	2.4	HORVU1Hr1G008120.1	207	K	dehydroascorbate reductase 2	---	1	0.000362704	72.922	K21888	IFSTFVTFLK(1)SK	2	-0.23065	5
osa00053 Ascorbate and aldarate metabolism	0.00177199	2.4	HORVU1Hr1G008120.1	142	K	dehydroascorbate reductase 2	---	1	0.0143491	64.906	K21888	LIDVSNK(1)PDWFLK	2	-15.452	1
osa00053 Ascorbate and aldarate metabolism	0.00177199	2.4	HORVU1Hr1G008120.1	290	K	dehydroascorbate reductase 2	---	0.999806	0.00181429	98.009	K21888	ESFVK(1)TKPTK	2	1.3668	9
osa00053 Ascorbate and aldarate metabolism	0.00177199	2.4	HORVU2Hr1G075970.1	160	K	Peroxidase superfamily protein	---	1	0.000311664	62.271	K00434	ELLK(1)TTHCHPILVR	3	3.0879	5
osa00053 Ascorbate and aldarate metabolism	0.00177199	2.4	HORVU4Hr1G001710.1	81	K	monodehydroascorbate reductase 1	---	1	6.51026e-15	133.13	K08232	EFAK(1)QGVQPGELAIISK	2	-1.5366	5
osa00053 Ascorbate and aldarate metabolism	0.00177199	2.4	HORVU4Hr1G001710.1	324	K	monodehydroascorbate reductase 1	---	1	5.25152e-06	82.437	K08232	PLTGLFK(1)GQVAEEK	2	0.63452	1
osa00053 Ascorbate and aldarate metabolism	0.00177199	2.4	HORVU4Hr1G001710.1	382	K	monodehydroascorbate reductase 1	---	1	0.00199866	101.48	K08232	SAEQAVK(1)AIK	2	0.048819	11
osa00053 Ascorbate and aldarate metabolism	0.00177199	2.4	HORVU4Hr1G001710.1	216	K	monodehydroascorbate reductase 1	---	1	0.0055265	60.709	K08232	LYAAIQAK(1)K	2	3.0861	5
osa00053 Ascorbate and aldarate metabolism	0.00177199	2.4	HORVU4Hr1G001710.1	331	K	monodehydroascorbate reductase 1	---	1	0.00339641	55.235	K08232	GQVAEEK(1)GGIK	2	-4.1072	7
osa00053 Ascorbate and aldarate metabolism	0.00177199	2.4	HORVU4Hr1G008270.8	454	K	UDP-glucose 6-dehydrogenase family protein	---	1	0.00568178	67.464	K00012	NVVNADK(1)LR	2	2.0282	6
osa00053 Ascorbate and aldarate metabolism	0.00177199	2.4	HORVU4Hr1G021270.2	64	K	UDP-glucose 6-dehydrogenase family protein	---	1	0.000634566	74.849	K00012	GK(1)NLFFSNDIEK	2	-0.22209	4
osa00053 Ascorbate and aldarate metabolism	0.00177199	2.4	HORVU4Hr1G021270.2	118	K	UDP-glucose 6-dehydrogenase family protein	---	1	0.0130778	49.16	K00012	MIADVAK(1)SDK	2	-0.55776	1
osa00053 Ascorbate and aldarate metabolism	0.00177199	2.4	HORVU4Hr1G021270.2	186	K	UDP-glucose 6-dehydrogenase family protein	---	1	0.000802149	60	K00012	ETPEGQK(1)AVQTLK	2	-1.5898	3
osa00053 Ascorbate and aldarate metabolism	0.00177199	2.4	HORVU4Hr1G021270.2	326	K	UDP-glucose 6-dehydrogenase family protein	---	1	0.0206644	48.157	K00012	K(1)IAVLGFAFK	2	3.1541	1
osa00053 Ascorbate and aldarate metabolism	0.00177199	2.4	HORVU4Hr1G021270.2	325	K	UDP-glucose 6-dehydrogenase family protein	---	1	4.27901e-08	81.799	K00012	VVSSMFNTVANK(1)K	2	0.19592	10
osa00053 Ascorbate and aldarate metabolism	0.00177199	2.4	HORVU4Hr1G021270.2	121	K	UDP-glucose 6-dehydrogenase family protein	---	1	0.0151911	46.447	K00012	SDK(1)IVVEK	2	1.7486	2
osa00053 Ascorbate and aldarate metabolism	0.00177199	2.4	HORVU4Hr1G057210.1	136	K	Peroxidase superfamily protein	---	1	1.29354e-08	136.84	K00434	LPDATK(1)GSDHLR	3	2.8871	26
osa00053 Ascorbate and aldarate metabolism	0.00177199	2.4	HORVU4Hr1G057210.1	30	K	Peroxidase superfamily protein	---	1	9.47931e-09	108.2	K00434	ALIAEK(1)NCSPLMLR	2	1.2367	14
osa00053 Ascorbate and aldarate metabolism	0.00177199	2.4	HORVU4Hr1G057210.1	122	K	Peroxidase superfamily protein	---	1	0.00671159	43.168	K00434	EDK(1)PQPPPEGR	2	-2.7743	1
osa00053 Ascorbate and aldarate metabolism	0.00177199	2.4	HORVU4Hr1G057210.1	62	K	Peroxidase superfamily protein	---	1	1.31883e-08	77.347	K00434	K(1)PAEQAHAANAGLDIAVR	3	2.57	13
osa00053 Ascorbate and aldarate metabolism	0.00177199	2.4	HORVU5Hr1G013840.1	118	K	L-galactose dehydrogenase	---	1	0.00307352	67.881	K17744	YK(1)EGFDFSAAR	2	0.61279	2
osa00053 Ascorbate and aldarate metabolism	0.00177199	2.4	HORVU5Hr1G037160.3	252	K	Peroxidase superfamily protein	---	0.998325	0.0202287	64.266	K00434	SGWGK(0.002)PETK(0.998)YTK	2	-0.57482	1
osa00053 Ascorbate and aldarate metabolism	0.00177199	2.4	HORVU5Hr1G037160.3	93	K	Peroxidase superfamily protein	---	1	0.000488432	111.61	K00434	EK(1)SCHPILVR	3	4.2719	14
osa00053 Ascorbate and aldarate metabolism	0.00177199	2.4	HORVU5Hr1G037160.3	279	K	Peroxidase superfamily protein	---	1	0.00169607	61.48	K00434	FDNSYFK(1)DVK	2	2.2807	8
osa00053 Ascorbate and aldarate metabolism	0.00177199	2.4	HORVU5Hr1G062090.1	417	K	Aldehyde dehydrogenase family 7 member A1	---	1	0.000688797	87.895	K14085	ESFLK(1)GIQTIR	2	3.3754	5
osa00053 Ascorbate and aldarate metabolism	0.00177199	2.4	HORVU5Hr1G079230.1	342	K	GDP-D-mannose 3',5'-epimerase	---	1	0.00160665	76.572	K10046	NSDNTLIK(1)EK	2	1.0315	7
osa00053 Ascorbate and aldarate metabolism	0.00177199	2.4	HORVU5Hr1G079230.1	245	K	GDP-D-mannose 3',5'-epimerase	---	1	0.00044518	90.308	K10046	EK(1)APAAFCR	2	3.0612	10
osa00053 Ascorbate and aldarate metabolism	0.00177199	2.4	HORVU5Hr1G079230.1	372	K	GDP-D-mannose 3',5'-epimerase	---	1	1.70526e-05	79.795	K10046	EK(1)SEGADVSAYGSSK	2	2.7727	1
osa00053 Ascorbate and aldarate metabolism	0.00177199	2.4	HORVU5Hr1G079230.1	218	K	GDP-D-mannose 3',5'-epimerase	---	1	0.00560065	77.358	K10046	HYTK(1)DFDIECR	2	1.6688	4
osa00053 Ascorbate and aldarate metabolism	0.00177199	2.4	HORVU5Hr1G096370.1	64	K	UDP-glucose 6-dehydrogenase family protein	---	1	0.000601637	79.311	K00012	GK(1)NLFFSTDVEK	2	2.1312	14
osa00053 Ascorbate and aldarate metabolism	0.00177199	2.4	HORVU5Hr1G096370.1	118	K	UDP-glucose 6-dehydrogenase family protein	---	1	0.000978577	65.404	K00012	MIADVSK(1)SDK	2	3.3654	12
osa00053 Ascorbate and aldarate metabolism	0.00177199	2.4	HORVU5Hr1G096370.1	139	K	UDP-glucose 6-dehydrogenase family protein	---	1	1.7283e-36	200.76	K00012	TAEAIEK(1)ILTHNSK	2	0.67271	14
osa00053 Ascorbate and aldarate metabolism	0.00177199	2.4	HORVU5Hr1G096370.1	326	K	UDP-glucose 6-dehydrogenase family protein	---	1	0.0206644	48.157	K00012	K(1)IAVLGFAFK	2	3.1541	1
osa00053 Ascorbate and aldarate metabolism	0.00177199	2.4	HORVU5Hr1G096370.1	307	K	UDP-glucose 6-dehydrogenase family protein	---	1	0.00331765	77.072	K00012	INDYQK(1)SR	2	0.57521	10
osa00053 Ascorbate and aldarate metabolism	0.00177199	2.4	HORVU5Hr1G096370.1	121	K	UDP-glucose 6-dehydrogenase family protein	---	1	0.0151911	46.447	K00012	SDK(1)IVVEK	2	1.7486	2
osa00053 Ascorbate and aldarate metabolism	0.00177199	2.4	HORVU5Hr1G096370.1	454	K	UDP-glucose 6-dehydrogenase family protein	---	1	0.00223235	72.492	K00012	NVVDAEK(1)LR	2	2.0134	8
osa00053 Ascorbate and aldarate metabolism	0.00177199	2.4	HORVU5Hr1G096370.1	132	K	UDP-glucose 6-dehydrogenase family protein	---	1	0.000485075	92.707	K00012	STVPVK(1)TAEAIEK	2	1.4899	12
osa00053 Ascorbate and aldarate metabolism	0.00177199	2.4	HORVU5Hr1G096370.1	325	K	UDP-glucose 6-dehydrogenase family protein	---	1	3.15203e-14	176.45	K00012	VVSSMFNTVSGK(1)K	2	-0.80904	26
osa00053 Ascorbate and aldarate metabolism	0.00177199	2.4	HORVU5Hr1G096370.1	301	K	UDP-glucose 6-dehydrogenase family protein	---	1	0.000292839	133.98	K00012	QVIK(1)INDYQK	2	1.5081	14
osa00053 Ascorbate and aldarate metabolism	0.00177199	2.4	HORVU5Hr1G096370.1	126	K	UDP-glucose 6-dehydrogenase family protein	---	1	0.0124612	47.334	K00012	IVVEK(1)STVPVK	2	1.2985	1
osa00053 Ascorbate and aldarate metabolism	0.00177199	2.4	HORVU7Hr1G042880.2	84	K	Aldehyde dehydrogenase family 2 member C4	---	1	2.82989e-06	106.97	K00128	FVDAASGK(1)TFPTLDPR	2	0.096694	1
osa00053 Ascorbate and aldarate metabolism	0.00177199	2.4	HORVU7Hr1G042880.2	421	K	Aldehyde dehydrogenase family 2 member C4	---	1	1.47788e-17	104	K00128	SGVDSGATLVTGGDK(1)LGDK	2	1.5772	8
osa00053 Ascorbate and aldarate metabolism	0.00177199	2.4	HORVU7Hr1G042880.2	466	K	Aldehyde dehydrogenase family 2 member C4	---	1	0.00130949	112.8	K00128	FNDLNEVIK(1)R	2	3.4843	13
osa00053 Ascorbate and aldarate metabolism	0.00177199	2.4	HORVU7Hr1G042880.2	385	K	Aldehyde dehydrogenase family 2 member C4	---	1	2.4685e-06	117.41	K00128	K(1)GVEQGPQIDDEQFK	2	1.4132	8
osa00053 Ascorbate and aldarate metabolism	0.00177199	2.4	HORVU7Hr1G042880.2	369	K	Aldehyde dehydrogenase family 2 member C4	---	1	0.00292417	53.517	K00128	VYDEFVEK(1)SK	2	0.30065	5
osa00053 Ascorbate and aldarate metabolism	0.00177199	2.4	HORVU7Hr1G042880.2	399	K	Aldehyde dehydrogenase family 2 member C4	---	1	1.64969e-32	179.98	K00128	GVEQGPQIDDEQFK(1)K	2	0.69779	7
osa00053 Ascorbate and aldarate metabolism	0.00177199	2.4	HORVU7Hr1G042880.2	406	K	Aldehyde dehydrogenase family 2 member C4	---	1	9.47583e-34	173.15	K00128	YIK(1)SGVDSGATLVTGGDK	2	0.74693	15
osa00053 Ascorbate and aldarate metabolism	0.00177199	2.4	HORVU7Hr1G072240.4	481	K	monodehydroascorbate reductase 6	---	1	1.46277e-06	80.815	K08232	LK(1)SATSVEDALEIAR	2	3.7898	6
osa00053 Ascorbate and aldarate metabolism	0.00177199	2.4	HORVU7Hr1G072240.4	194	K	monodehydroascorbate reductase 6	---	1	1.85838e-09	117.21	K08232	LPEK(1)IGGNLPGVHYIR	3	2.6708	23
osa00053 Ascorbate and aldarate metabolism	0.00177199	2.4	HORVU7Hr1G072240.4	282	K	monodehydroascorbate reductase 6	---	1	0.0161231	60.892	K08232	FVK(1)GGLISK	2	1.0946	1
osa00053 Ascorbate and aldarate metabolism	0.00177199	2.4	HORVU7Hr1G072240.4	267	K	monodehydroascorbate reductase 6	---	1	0.00794658	49.96	K08232	LFTPSLAK(1)K	2	2.3644	3
osa00053 Ascorbate and aldarate metabolism	0.00177199	2.4	HORVU7Hr1G072240.4	220	K	monodehydroascorbate reductase 6	---	1	2.84792e-08	96.313	K08232	DVADADSLVSSLGK(1)SK	2	2.7655	1
osa00053 Ascorbate and aldarate metabolism	0.00177199	2.4	HORVU7Hr1G072240.4	288	K	monodehydroascorbate reductase 6	---	1	0.000386661	81.799	K08232	GGLISK(1)LDAGSDGR	2	1.8906	12
osa00053 Ascorbate and aldarate metabolism	0.00177199	2.4	HORVU7Hr1G072240.4	268	K	monodehydroascorbate reductase 6	---	1	0.00480816	62.271	K08232	K(1)YEELYEQNGVK	2	1.8431	1
osa00053 Ascorbate and aldarate metabolism	0.00177199	2.4	HORVU7Hr1G072240.4	168	K	monodehydroascorbate reductase 6	---	1	0.00135561	72.042	K08232	TQTLK(1)TSSGK	2	0.90813	10
osa00053 Ascorbate and aldarate metabolism	0.00177199	2.4	HORVU7Hr1G075760.3	98	K	L-gulonolactone oxidase 2	---	1	2.9738e-06	83.214	K00103	ATEEHLQK(1)DGSNIAR	3	0.32346	7
osa00053 Ascorbate and aldarate metabolism	0.00177199	2.4	HORVU7Hr1G075760.3	54	K	L-gulonolactone oxidase 2	---	1	0.0252582	51.456	K00103	QGK(1)VIYR	2	1.5134	3
osa00061 Fatty acid biosynthesis	0.108679	1.8	HORVU3Hr1G073560.3	618	K	Malonate--CoA ligase	---	1	0.00941714	75.243	K18660	NAMGK(1)VNK	2	1.7479	6
osa00061 Fatty acid biosynthesis	0.108679	1.8	HORVU3Hr1G073560.3	523	K	Malonate--CoA ligase	---	1	3.50078e-05	110.88	K18660	TNADIMK(1)VGGYK	2	0.79297	23
osa00061 Fatty acid biosynthesis	0.108679	1.8	HORVU4Hr1G025820.8	726	K	long-chain acyl-CoA synthetase 7	---	1	0.0258968	69.716	K01897	RPQAK(1)AYFAK	2	-0.48493	4
osa00061 Fatty acid biosynthesis	0.108679	1.8	HORVU4Hr1G055240.1	356	K	Malonyl CoA-acyl carrier protein transacylase	---	1	7.47584e-06	85.821	K00645	SYELGPGK(1)VIAGIIK	2	0.017083	7
osa00061 Fatty acid biosynthesis	0.108679	1.8	HORVU4Hr1G055240.1	367	K	Malonyl CoA-acyl carrier protein transacylase	---	1	0.0198912	44.82	K00645	INK(1)GASIENIGA	2	0.98094	1
osa00061 Fatty acid biosynthesis	0.108679	1.8	HORVU4Hr1G055240.1	363	K	Malonyl CoA-acyl carrier protein transacylase	---	1	0.0100682	80.294	K00645	VIAGIIK(1)R	2	0.64877	3
osa00061 Fatty acid biosynthesis	0.108679	1.8	HORVU5Hr1G040740.4	683	K	Long-chain-fatty-acid--CoA ligase 1	---	1	0.0209316	72.042	K01897	RPQAK(1)AYFTK	2	0.48324	1
osa00061 Fatty acid biosynthesis	0.108679	1.8	HORVU6Hr1G033320.17	257	K	3-oxoacyl-[acyl-carrier-protein] synthase 2	---	1	9.1212e-07	91.939	K09458	ALSTK(1)YNSLPQASSR	2	2.5993	9
osa00061 Fatty acid biosynthesis	0.108679	1.8	HORVU7Hr1G033770.3	137	K	3-oxoacyl-[acyl-carrier-protein] synthase 2	---	1	0.00118	51.454	K09458	GFSSEGYIDGK(1)NDR	2	-0.50237	1
osa00061 Fatty acid biosynthesis	0.108679	1.8	HORVU7Hr1G033770.3	116	K	3-oxoacyl-[acyl-carrier-protein] synthase 2	---	1	0.00220586	90.761	K09458	FDASK(1)FPTR	2	3.0116	9
osa00061 Fatty acid biosynthesis	0.108679	1.8	HORVU7Hr1G085220.11	128	K	Enoyl-[acyl-carrier-protein] reductase [NADH] 1	---	1	0.00226647	84.699	K00208	GK(1)FDESR	2	1.7735	7
osa00061 Fatty acid biosynthesis	0.108679	1.8	HORVU7Hr1G085220.11	303	K	Enoyl-[acyl-carrier-protein] reductase [NADH] 1	---	1	0.00676195	50.297	K00208	AAK(1)AIGFIEK	2	2.2408	2
osa00071 Fatty acid degradation	1.6043e-06	3.42	HORVU1Hr1G024240.1	470	K	Acyl-CoA dehydrogenase	---	0.996919	0.00201839	46.768	K00232	EITGIASFK(0.003)PAAVAK(0.997)SR	3	3.1305	1
osa00071 Fatty acid degradation	1.6043e-06	3.42	HORVU1Hr1G024240.1	282	K	Acyl-CoA dehydrogenase	---	1	0.012527	46.835	K00232	IQNK(1)IGLR	2	-0.79872	1
osa00071 Fatty acid degradation	1.6043e-06	3.42	HORVU1Hr1G038330.1	226	K	3-ketoacyl-CoA thiolase	---	1	4.43259e-05	96.957	K07513	FK(1)EEIVPVHTK	2	1.6431	9
osa00071 Fatty acid degradation	1.6043e-06	3.42	HORVU1Hr1G058880.2	339	K	Fatty acid oxidation complex subunit alpha	---	1	0.00607346	71.066	K10527	EVNEK(1)FLNTGINR	2	0.58015	1
osa00071 Fatty acid degradation	1.6043e-06	3.42	HORVU1Hr1G082250.2	231	K	alcohol dehydrogenase 1	---	1	1.86858e-05	86.838	K18857	IIGVDLNPAK(1)YEQAK	2	0.68127	5
osa00071 Fatty acid degradation	1.6043e-06	3.42	HORVU1Hr1G082250.2	237	K	alcohol dehydrogenase 1	---	1	0.00135	85.622	K18857	K(1)FGCTDFVNPK	2	6.5749	7
osa00071 Fatty acid degradation	1.6043e-06	3.42	HORVU1Hr1G082250.2	326	K	alcohol dehydrogenase 1	---	1	0.00137119	62.88	K18857	GTFFGNYK(1)PR	2	1.5358	5
osa00071 Fatty acid degradation	1.6043e-06	3.42	HORVU1Hr1G082250.2	318	K	alcohol dehydrogenase 1	---	1	1.23744e-05	114.39	K18857	TLK(1)GTFFGNYKPR	2	2.4729	19
osa00071 Fatty acid degradation	1.6043e-06	3.42	HORVU3Hr1G013880.1	42	K	Fatty acid oxidation complex subunit alpha	---	1	0.0019294	90.308	K10527	DK(1)YAEAFHR	2	0.39475	5
osa00071 Fatty acid degradation	1.6043e-06	3.42	HORVU3Hr1G013880.1	352	K	Fatty acid oxidation complex subunit alpha	---	1	0.00130471	72.846	K10527	GQK(1)TIAGNLEGLVK	2	-2.1856	7
osa00071 Fatty acid degradation	1.6043e-06	3.42	HORVU3Hr1G013880.1	589	K	Fatty acid oxidation complex subunit alpha	---	1	0.0146692	43.734	K10527	GYYLYEK(1)GAR	2	1.5206	1
osa00071 Fatty acid degradation	1.6043e-06	3.42	HORVU3Hr1G013880.1	307	K	Fatty acid oxidation complex subunit alpha	---	1	0.000391215	71.066	K10527	VPGVTDIQLK(1)PR	2	-0.19364	3
osa00071 Fatty acid degradation	1.6043e-06	3.42	HORVU3Hr1G013880.1	297	K	Fatty acid oxidation complex subunit alpha	---	0.999997	0.00163883	55.578	K10527	STTK(1)VPGVTDIQLKPR	3	3.9087	1
osa00071 Fatty acid degradation	1.6043e-06	3.42	HORVU3Hr1G015590.2	721	K	Fatty acid oxidation complex subunit alpha	---	1	0.0160477	50.116	K10527	GIPLSAPAASQVK(1)AR	2	0.60343	1
osa00071 Fatty acid degradation	1.6043e-06	3.42	HORVU3Hr1G015590.2	365	K	Fatty acid oxidation complex subunit alpha	---	1	0.0144088	51.43	K10527	GK(1)MTEER	2	5.2431	1
osa00071 Fatty acid degradation	1.6043e-06	3.42	HORVU3Hr1G015590.2	296	K	Fatty acid oxidation complex subunit alpha	---	1	0.00967272	46.358	K10527	ATSK(1)VPGATDLGLMPR	2	2.5934	3
osa00071 Fatty acid degradation	1.6043e-06	3.42	HORVU3Hr1G015590.2	344	K	Fatty acid oxidation complex subunit alpha	---	1	4.88766e-06	95.138	K10527	EVNEK(1)FLNAGIDR	2	1.4798	8
osa00071 Fatty acid degradation	1.6043e-06	3.42	HORVU3Hr1G034820.7	59	K	alcohol dehydrogenase 1	---	1	0.0192276	50.116	K18857	INTDRGVMIGDRK(1)SR	3	-4.9778	1
osa00071 Fatty acid degradation	1.6043e-06	3.42	HORVU4Hr1G016810.14	237	K	alcohol dehydrogenase 1	---	1	0.00013527	104.39	K18857	K(1)FGCTEFVNPK	2	3.046	13
osa00071 Fatty acid degradation	1.6043e-06	3.42	HORVU4Hr1G016810.14	367	K	alcohol dehydrogenase 1	---	1	4.07237e-05	81.335	K18857	AFDLMAK(1)GEGIR	2	1.1223	6
osa00071 Fatty acid degradation	1.6043e-06	3.42	HORVU4Hr1G016810.14	326	K	alcohol dehydrogenase 1	---	1	0.00448532	65.313	K18857	GTFFGNFK(1)PR	2	0.93235	8
osa00071 Fatty acid degradation	1.6043e-06	3.42	HORVU4Hr1G016810.14	318	K	alcohol dehydrogenase 1	---	1	3.46468e-10	92.428	K18857	TLK(1)GTFFGNFKPR	2	-0.56595	14
osa00071 Fatty acid degradation	1.6043e-06	3.42	HORVU4Hr1G025820.8	726	K	long-chain acyl-CoA synthetase 7	---	1	0.0258968	69.716	K01897	RPQAK(1)AYFAK	2	-0.48493	4
osa00071 Fatty acid degradation	1.6043e-06	3.42	HORVU4Hr1G053180.1	134	K	enoyl-CoA hydratase/isomerase A	---	1	0.00337765	57.032	K01692	SAK(1)FLDTHAK	2	1.3491	7
osa00071 Fatty acid degradation	1.6043e-06	3.42	HORVU5Hr1G040740.4	683	K	Long-chain-fatty-acid--CoA ligase 1	---	1	0.0209316	72.042	K01897	RPQAK(1)AYFTK	2	0.48324	1
osa00071 Fatty acid degradation	1.6043e-06	3.42	HORVU5Hr1G057090.4	265	K	alcohol dehydrogenase 1	---	1	0.00137119	62.88	K18857	GTFFGNYK(1)PR	2	1.5358	5
osa00071 Fatty acid degradation	1.6043e-06	3.42	HORVU5Hr1G062090.1	417	K	Aldehyde dehydrogenase family 7 member A1	---	1	0.000688797	87.895	K14085	ESFLK(1)GIQTIR	2	3.3754	5
osa00071 Fatty acid degradation	1.6043e-06	3.42	HORVU6Hr1G024100.1	350	K	Fatty acid oxidation complex subunit alpha	---	1	8.3889e-05	74.524	K10527	GQK(1)TIAGNLEGFVK	2	2.5488	10
osa00071 Fatty acid degradation	1.6043e-06	3.42	HORVU6Hr1G024100.1	272	K	Fatty acid oxidation complex subunit alpha	---	1	0.000944875	88.24	K10527	VFK(1)ELVVSTTSR	2	0.32967	7
osa00071 Fatty acid degradation	1.6043e-06	3.42	HORVU6Hr1G024100.1	372	K	Fatty acid oxidation complex subunit alpha	---	1	0.024307	57.032	K10527	MSK(1)AISLLK	2	-0.13567	2
osa00071 Fatty acid degradation	1.6043e-06	3.42	HORVU6Hr1G024100.1	305	K	Fatty acid oxidation complex subunit alpha	---	1	0.000210181	83.438	K10527	VPGVTDVQLK(1)PR	2	-1.4302	8
osa00071 Fatty acid degradation	1.6043e-06	3.42	HORVU6Hr1G024100.1	361	K	Fatty acid oxidation complex subunit alpha	---	1	9.40816e-05	81.099	K10527	TIAGNLEGFVK(1)R	2	-0.88032	1
osa00071 Fatty acid degradation	1.6043e-06	3.42	HORVU6Hr1G090260.1	441	K	alcohol dehydrogenase 1	---	1	0.00546679	76.572	K00121	VWK(1)GTAFGGFK	2	-0.60052	3
osa00071 Fatty acid degradation	1.6043e-06	3.42	HORVU6Hr1G091130.9	246	K	3-ketoacyl-CoA thiolase	---	1	0.00646739	53.517	K07513	IIDPK(1)TGEEK	2	2.1631	3
osa00071 Fatty acid degradation	1.6043e-06	3.42	HORVU6Hr1G091130.9	456	K	3-ketoacyl-CoA thiolase	---	1	0.000163105	93.162	K07513	HIQSHNFLSK(1)DAAK	3	3.7558	10
osa00071 Fatty acid degradation	1.6043e-06	3.42	HORVU6Hr1G091130.9	309	K	3-ketoacyl-CoA thiolase	---	1	0.00999716	43.306	K07513	SVAVSK(1)GLPILGVFR	2	-0.14382	1
osa00071 Fatty acid degradation	1.6043e-06	3.42	HORVU6Hr1G091130.9	232	K	3-ketoacyl-CoA thiolase	---	1	4.44464e-05	101.82	K07513	FK(1)DEIIPVHTK	2	0.9083	11
osa00071 Fatty acid degradation	1.6043e-06	3.42	HORVU6Hr1G091130.9	230	K	3-ketoacyl-CoA thiolase	---	0.989337	1.30766e-05	52.662	K07513	AAAATASGK(0.989)FK(0.011)DEIIPVHTK	3	-0.34606	4
osa00071 Fatty acid degradation	1.6043e-06	3.42	HORVU7Hr1G000580.2	392	K	Acyl-coenzyme A oxidase 3	---	1	1.61191e-08	136.06	K00232	QTIVADASK(1)ALSR	2	0.67077	15
osa00071 Fatty acid degradation	1.6043e-06	3.42	HORVU7Hr1G000580.2	652	K	Acyl-coenzyme A oxidase 3	---	1	0.00174987	52.863	K00232	EQLQK(1)LCSIYALHLLHK	3	0.1265	2
osa00071 Fatty acid degradation	1.6043e-06	3.42	HORVU7Hr1G042880.2	84	K	Aldehyde dehydrogenase family 2 member C4	---	1	2.82989e-06	106.97	K00128	FVDAASGK(1)TFPTLDPR	2	0.096694	1
osa00071 Fatty acid degradation	1.6043e-06	3.42	HORVU7Hr1G042880.2	421	K	Aldehyde dehydrogenase family 2 member C4	---	1	1.47788e-17	104	K00128	SGVDSGATLVTGGDK(1)LGDK	2	1.5772	8
osa00071 Fatty acid degradation	1.6043e-06	3.42	HORVU7Hr1G042880.2	466	K	Aldehyde dehydrogenase family 2 member C4	---	1	0.00130949	112.8	K00128	FNDLNEVIK(1)R	2	3.4843	13
osa00071 Fatty acid degradation	1.6043e-06	3.42	HORVU7Hr1G042880.2	385	K	Aldehyde dehydrogenase family 2 member C4	---	1	2.4685e-06	117.41	K00128	K(1)GVEQGPQIDDEQFK	2	1.4132	8
osa00071 Fatty acid degradation	1.6043e-06	3.42	HORVU7Hr1G042880.2	369	K	Aldehyde dehydrogenase family 2 member C4	---	1	0.00292417	53.517	K00128	VYDEFVEK(1)SK	2	0.30065	5
osa00071 Fatty acid degradation	1.6043e-06	3.42	HORVU7Hr1G042880.2	399	K	Aldehyde dehydrogenase family 2 member C4	---	1	1.64969e-32	179.98	K00128	GVEQGPQIDDEQFK(1)K	2	0.69779	7
osa00071 Fatty acid degradation	1.6043e-06	3.42	HORVU7Hr1G042880.2	406	K	Aldehyde dehydrogenase family 2 member C4	---	1	9.47583e-34	173.15	K00128	YIK(1)SGVDSGATLVTGGDK	2	0.74693	15
osa00071 Fatty acid degradation	1.6043e-06	3.42	HORVU7Hr1G083490.8	102	K	Acyl-coenzyme A oxidase 3	---	1	1.36537e-26	145.08	K00232	VFVSPDYNEGK(1)EGQR	2	2.2819	12
osa00072 Synthesis and degradation of ketone bodies	0.46444	1.66	HORVU3Hr1G038140.5	440	K	Hydroxymethylglutaryl-CoA lyase	---	1	0.0277778	42.446	K01640	AATALSK(1)VTASASK	2	-0.090378	1
osa00190 Oxidative phosphorylation	0.00474835	1.61	HORVU0Hr1G013850.1	84	K	Succinate dehydrogenase [ubiquinone] flavoprotein subunit, mitochondrial	---	1	4.09213e-75	233.7	K00234	AFGGQSLDFGK(1)GGQAYR	2	1.2982	15
osa00190 Oxidative phosphorylation	0.00474835	1.61	HORVU0Hr1G013850.1	448	K	Succinate dehydrogenase [ubiquinone] flavoprotein subunit, mitochondrial	---	1	1.23691e-08	144.27	K00234	LISEAQK(1)SFHDVK	2	0.022228	14
osa00190 Oxidative phosphorylation	0.00474835	1.61	HORVU0Hr1G013850.1	69	K	Succinate dehydrogenase [ubiquinone] flavoprotein subunit, mitochondrial	---	1	0.000736847	113.7	K00234	TEDGK(1)IYQR	2	1.6521	13
osa00190 Oxidative phosphorylation	0.00474835	1.61	HORVU0Hr1G013850.1	238	K	Succinate dehydrogenase [ubiquinone] flavoprotein subunit, mitochondrial	---	1	0.000986842	59.645	K00234	YAPTAK(1)DLASR	2	0.22255	4
osa00190 Oxidative phosphorylation	0.00474835	1.61	HORVU0Hr1G013850.1	390	K	Succinate dehydrogenase [ubiquinone] flavoprotein subunit, mitochondrial	---	0.999974	1.59192e-27	148.22	K00234	VAEISKPGETQKPLEK(1)DAGEK	3	1.6862	15
osa00190 Oxidative phosphorylation	0.00474835	1.61	HORVU0Hr1G013850.1	386	K	Succinate dehydrogenase [ubiquinone] flavoprotein subunit, mitochondrial	---	0.999732	0.000150578	65.173	K00234	VAEISKPGETQK(1)PLEK	3	2.0077	6
osa00190 Oxidative phosphorylation	0.00474835	1.61	HORVU0Hr1G013850.1	380	K	Succinate dehydrogenase [ubiquinone] flavoprotein subunit, mitochondrial	---	0.999351	0.00393773	51.569	K00234	VAEISK(0.999)PGETQK(0.001)PLEK	3	1.6833	4
osa00190 Oxidative phosphorylation	0.00474835	1.61	HORVU1Hr1G031600.1	155	K	ATP synthase gamma chain	---	1	0.00957895	84.064	K02136	GK(1)VQLIR	2	2.1946	6
osa00190 Oxidative phosphorylation	0.00474835	1.61	HORVU1Hr1G031600.1	75	K	ATP synthase gamma chain	---	1	0.00753137	78.178	K02136	MVAASK(1)LR	2	-0.097873	7
osa00190 Oxidative phosphorylation	0.00474835	1.61	HORVU1Hr1G031600.1	146	K	ATP synthase gamma chain	---	1	0.0190856	44.57	K02136	ESK(1)YVILGEK	2	2.6057	2
osa00190 Oxidative phosphorylation	0.00474835	1.61	HORVU1Hr1G031600.1	129	K	ATP synthase gamma chain	---	1	1.32561e-13	133.07	K02136	GLCGGINSTSVK(1)VSK	2	1.2198	15
osa00190 Oxidative phosphorylation	0.00474835	1.61	HORVU1Hr1G031600.1	143	K	ATP synthase gamma chain	---	1	0.00387108	60.892	K02136	MTSGPEK(1)ESK	2	1.4265	8
osa00190 Oxidative phosphorylation	0.00474835	1.61	HORVU1Hr1G031600.1	153	K	ATP synthase gamma chain	---	1	0.00406759	77.072	K02136	YVILGEK(1)GK	2	1.5134	9
osa00190 Oxidative phosphorylation	0.00474835	1.61	HORVU1Hr1G031600.1	59	K	ATP synthase gamma chain	---	1	0.00663299	88.35	K02136	SVK(1)NIQK	2	-0.82985	4
osa00190 Oxidative phosphorylation	0.00474835	1.61	HORVU1Hr1G031600.1	69	K	ATP synthase gamma chain	---	1	0.00588156	60.892	K02136	AMK(1)MVAASK	2	3.4339	8
osa00190 Oxidative phosphorylation	0.00474835	1.61	HORVU1Hr1G031600.1	136	K	ATP synthase gamma chain	---	1	1.23613e-05	133.76	K02136	ALQK(1)MTSGPEK	2	0.97551	26
osa00190 Oxidative phosphorylation	0.00474835	1.61	HORVU1Hr1G031600.1	132	K	ATP synthase gamma chain	---	1	0.00750384	84.699	K02136	VSK(1)ALQK	2	3.5746	6
osa00190 Oxidative phosphorylation	0.00474835	1.61	HORVU1Hr1G031600.1	164	K	ATP synthase gamma chain	---	1	1.57249e-24	175.54	K02136	K(1)HIEMTVSELQK	2	2.8068	16
osa00190 Oxidative phosphorylation	0.00474835	1.61	HORVU1Hr1G038040.1	130	K	ATP synthase subunit alpha, chloroplastic	---	1	0.000246906	118.91	K02111	VGSAAQIK(1)SMK	2	0.64698	2
osa00190 Oxidative phosphorylation	0.00474835	1.61	HORVU1Hr1G051280.1	197	K	NADH:ubiquinone oxidoreductase, 17.2kDa subunit	---	0.944248	0.0210688	68.49	K11352	YQPWEPK(0.944)K(0.056)EEAT	2	0.30473	2
osa00190 Oxidative phosphorylation	0.00474835	1.61	HORVU1Hr1G051280.1	57	K	NADH:ubiquinone oxidoreductase, 17.2kDa subunit	---	1	0.00135296	94.806	K11352	EK(1)GLANFLR	2	0.034752	8
osa00190 Oxidative phosphorylation	0.00474835	1.61	HORVU1Hr1G051280.1	156	K	NADH:ubiquinone oxidoreductase, 17.2kDa subunit	---	1	0.0177663	78.178	K11352	K(1)FIMEHR	2	2.4967	7
osa00190 Oxidative phosphorylation	0.00474835	1.61	HORVU1Hr1G051280.1	105	K	NADH:ubiquinone oxidoreductase, 17.2kDa subunit	---	1	2.29647e-12	125.17	K11352	YYEK(1)LHDTQYGR	2	1.6088	7
osa00190 Oxidative phosphorylation	0.00474835	1.61	HORVU1Hr1G057570.4	159	K	acyl carrier protein 1	---	1	6.3895e-05	85.813	K03955	IDSIK(1)SAVDFIASHPK	3	2.0681	8
osa00190 Oxidative phosphorylation	0.00474835	1.61	HORVU1Hr1G057570.4	170	K	acyl carrier protein 1	---	1	1.36203e-05	110.88	K03955	SAVDFIASHPK(1)AK	2	1.5478	15
osa00190 Oxidative phosphorylation	0.00474835	1.61	HORVU1Hr1G057570.4	109	K	acyl carrier protein 1	---	1	0.0020705	79.059	K03955	NFQK(1)IEPSK	2	2.6392	2
osa00190 Oxidative phosphorylation	0.00474835	1.61	HORVU1Hr1G057570.4	93	K	acyl carrier protein 1	---	1	3.07462e-05	94.804	K03955	GSFLDK(1)AEVADR	2	3.1045	6
osa00190 Oxidative phosphorylation	0.00474835	1.61	HORVU1Hr1G057570.4	114	K	acyl carrier protein 1	---	1	0.00331545	53.028	K03955	IEPSK(1)VTPNAHFQK	3	2.7816	4
osa00190 Oxidative phosphorylation	0.00474835	1.61	HORVU1Hr1G057570.4	105	K	acyl carrier protein 1	---	1	0.00176907	74.486	K03955	VVSVIK(1)NFQK	2	1.3444	15
osa00190 Oxidative phosphorylation	0.00474835	1.61	HORVU1Hr1G075110.4	71	K	Inorganic pyrophosphatase	---	1	0.0137944	88.921	K01507	VK(1)YELDKK	2	0.44379	6
osa00190 Oxidative phosphorylation	0.00474835	1.61	HORVU1Hr1G075110.4	76	K	Inorganic pyrophosphatase	---	1	0.015014	82.716	K01507	VKYELDK(1)K	2	2.9154	5
osa00190 Oxidative phosphorylation	0.00474835	1.61	HORVU1Hr1G075110.4	15	K	Inorganic pyrophosphatase	---	1	0.00317357	67.548	K01507	GQAAGDK(1)EAAEPK	2	2.7242	4
osa00190 Oxidative phosphorylation	0.00474835	1.61	HORVU1Hr1G080890.1	38	K	Mitochondrial ATP synthase subunit G protein	---	1	1.56846e-08	119.94	K02140	NK(1)QFVVQPPTVEK	2	1.4743	11
osa00190 Oxidative phosphorylation	0.00474835	1.61	HORVU1Hr1G080890.1	7	K	Mitochondrial ATP synthase subunit G protein	---	1	0.000179426	104.39	K02140	AALGSK(1)LAQLQAK	2	0.56256	6
osa00190 Oxidative phosphorylation	0.00474835	1.61	HORVU1Hr1G080890.1	31	K	Mitochondrial ATP synthase subunit G protein	---	1	9.5639e-08	110.52	K02140	HGCAYHK(1)TLMEK	2	0.15659	15
osa00190 Oxidative phosphorylation	0.00474835	1.61	HORVU1Hr1G083840.2	281	K	ATP synthase subunit beta	---	1	7.16291e-11	127.03	K02133	EMIESGVIK(1)LDDK	2	0.68699	39
osa00190 Oxidative phosphorylation	0.00474835	1.61	HORVU1Hr1G083840.2	225	K	ATP synthase subunit beta	---	1	0.000322223	64.064	K02133	GGK(1)IGLFGGAGVGK	2	1.6227	13
osa00190 Oxidative phosphorylation	0.00474835	1.61	HORVU1Hr1G083840.2	179	K	ATP synthase subunit beta	---	1	4.43859e-09	106.11	K02133	IINVIGEPIDHK(1)GDIK	3	2.5857	17
osa00190 Oxidative phosphorylation	0.00474835	1.61	HORVU1Hr1G083840.2	452	K	ATP synthase subunit beta	---	1	9.14853e-05	113.7	K02133	GVQK(1)VLQNYK	2	3.7951	23
osa00190 Oxidative phosphorylation	0.00474835	1.61	HORVU1Hr1G083840.2	183	K	ATP synthase subunit beta	---	1	1.6308e-34	196.44	K02133	GDIK(1)THDYLPIHR	3	2.3699	27
osa00190 Oxidative phosphorylation	0.00474835	1.61	HORVU1Hr1G083840.2	148	K	ATP synthase subunit beta	---	1	3.8446e-171	305.74	K02133	GQK(1)VLNTGSPITVPVGR	2	1.5387	24
osa00190 Oxidative phosphorylation	0.00474835	1.61	HORVU1Hr1G083840.2	68	K	ATP synthase subunit beta	---	1	0.00155728	90.263	K02133	LPPTSDK(1)YVGAK	2	0.9112	14
osa00190 Oxidative phosphorylation	0.00474835	1.61	HORVU1Hr1G083840.2	285	K	ATP synthase subunit beta	---	1	3.22447e-06	130.31	K02133	LDDK(1)QSESK	2	3.2783	12
osa00190 Oxidative phosphorylation	0.00474835	1.61	HORVU1Hr1G094800.2	345	K	V-type proton ATPase subunit C	---	1	0.000242746	76.255	K02148	FLSVVLAPSTK(1)SEK	2	-0.19329	2
osa00190 Oxidative phosphorylation	0.00474835	1.61	HORVU1Hr1G094800.2	92	K	V-type proton ATPase subunit C	---	1	4.49906e-05	93.162	K02148	SNIFIEGVSHK(1)IR	2	-0.43692	9
osa00190 Oxidative phosphorylation	0.00474835	1.61	HORVU1Hr1G094800.2	167	K	V-type proton ATPase subunit C	---	1	3.86828e-21	115.05	K02148	VAEYGNVK(1)SQLGAINR	2	-1.9881	4
osa00190 Oxidative phosphorylation	0.00474835	1.61	HORVU1Hr1G094800.2	257	K	V-type proton ATPase subunit C	---	1	0.00158654	79.059	K02148	VVDNFK(1)VHAR	2	1.6742	7
osa00190 Oxidative phosphorylation	0.00474835	1.61	HORVU2Hr1G026060.1	123	K	NADH dehydrogenase [ubiquinone] 1 alpha subcomplex subunit 6	---	1	0.0202828	44.82	K03950	DQGSSEFLK(1)K	2	-0.8152	1
osa00190 Oxidative phosphorylation	0.00474835	1.61	HORVU2Hr1G035860.1	173	K	NADH dehydrogenase [ubiquinone] iron-sulfur protein 4, mitochondrial	---	1	0.0166236	56.014	K03937	HTPLLK(1)PK	2	2.681	2
osa00190 Oxidative phosphorylation	0.00474835	1.61	HORVU2Hr1G042700.2	13	K	V-type proton ATPase subunit H	---	1	0.00121114	72.042	K02144	AELTTEQVLK(1)R	2	0.45988	3
osa00190 Oxidative phosphorylation	0.00474835	1.61	HORVU2Hr1G051740.1	161	K	NADH-quinone oxidoreductase subunit F 1	---	1	1.44695e-08	73.502	K03942	IFTNLYGLHDPFLK(1)GAMK	3	0.89609	12
osa00190 Oxidative phosphorylation	0.00474835	1.61	HORVU2Hr1G051740.1	482	K	NADH-quinone oxidoreductase subunit F 1	---	1	1.10157e-10	83.061	K03942	LSYFYK(1)HESCGQCTPCR	3	0.0016703	11
osa00190 Oxidative phosphorylation	0.00474835	1.61	HORVU2Hr1G051740.1	278	K	NADH-quinone oxidoreductase subunit F 1	---	1	0.0210232	67.903	K03942	LNLEK(1)AR	2	0.35642	7
osa00190 Oxidative phosphorylation	0.00474835	1.61	HORVU2Hr1G051740.1	188	K	NADH-quinone oxidoreductase subunit F 1	---	1	0.00012281	124.81	K03942	GADWIVNEMK(1)K	2	1.7538	26
osa00190 Oxidative phosphorylation	0.00474835	1.61	HORVU2Hr1G051740.1	143	K	NADH-quinone oxidoreductase subunit F 1	---	1	0.00215922	65.879	K03942	THFGDLK(1)DEDR	2	-0.43122	3
osa00190 Oxidative phosphorylation	0.00474835	1.61	HORVU2Hr1G051740.1	211	K	NADH-quinone oxidoreductase subunit F 1	---	1	0.0019154	76.572	K03942	WSFMPK(1)VSDGR	2	0.049968	7
osa00190 Oxidative phosphorylation	0.00474835	1.61	HORVU2Hr1G066620.1	127	K	NADH dehydrogenase [ubiquinone] 1 alpha subcomplex subunit 2	---	1	7.5045e-33	199.59	K03946	LDGLTEAQIDK(1)K	2	2.2307	15
osa00190 Oxidative phosphorylation	0.00474835	1.61	HORVU2Hr1G071350.1	91	K	Cytochrome b-c1 complex subunit Rieske, mitochondrial	---	1	3.38324e-05	89.382	K00411	NPNSK(1)ILYDQYNHER	3	1.3299	13
osa00190 Oxidative phosphorylation	0.00474835	1.61	HORVU2Hr1G071350.1	171	K	Cytochrome b-c1 complex subunit Rieske, mitochondrial	---	1	0.0243606	46.802	K00411	GK(1)PVFIR	2	3.6754	1
osa00190 Oxidative phosphorylation	0.00474835	1.61	HORVU2Hr1G072660.2	131	K	ATP synthase D chain, mitochondrial	---	1	0.0016468	106.93	K02138	EIAEMK(1)EMK	2	2.4578	12
osa00190 Oxidative phosphorylation	0.00474835	1.61	HORVU2Hr1G072660.2	155	K	ATP synthase D chain, mitochondrial	---	1	0.0144778	93.467	K02138	K(1)FDDEMR	2	3.6031	11
osa00190 Oxidative phosphorylation	0.00474835	1.61	HORVU2Hr1G072660.2	118	K	ATP synthase D chain, mitochondrial	---	1	0.00307976	101.41	K02138	TSLK(1)ESER	2	1.2688	14
osa00190 Oxidative phosphorylation	0.00474835	1.61	HORVU2Hr1G072660.2	99	K	ATP synthase D chain, mitochondrial	---	1	1.78301e-12	139.02	K02138	YVDTVTPQYK(1)PK	2	2.2208	25
osa00190 Oxidative phosphorylation	0.00474835	1.61	HORVU2Hr1G072660.2	136	K	ATP synthase D chain, mitochondrial	---	1	2.65198e-06	101.48	K02138	K(1)ISTMTADEYFAK	2	1.8199	20
osa00190 Oxidative phosphorylation	0.00474835	1.61	HORVU2Hr1G072660.2	154	K	ATP synthase D chain, mitochondrial	---	0.990639	0.00508676	99.305	K02138	K(0.991)K(0.009)FDDEMR	2	2.1099	8
osa00190 Oxidative phosphorylation	0.00474835	1.61	HORVU2Hr1G072660.2	125	K	ATP synthase D chain, mitochondrial	---	1	0.00110115	100.84	K02138	IEK(1)EIAEMK	2	2.211	21
osa00190 Oxidative phosphorylation	0.00474835	1.61	HORVU2Hr1G072660.2	13	K	ATP synthase D chain, mitochondrial	---	1	0.000520573	106	K02138	VADVAAK(1)AGK	2	1.6105	23
osa00190 Oxidative phosphorylation	0.00474835	1.61	HORVU2Hr1G072660.2	16	K	ATP synthase D chain, mitochondrial	---	1	9.65613e-05	90.306	K02138	AGK(1)AIDWDGMAK	2	2.283	12
osa00190 Oxidative phosphorylation	0.00474835	1.61	HORVU2Hr1G072660.2	110	K	ATP synthase D chain, mitochondrial	---	1	0.000137656	88.24	K02138	FDALLVELK(1)EAEK	2	0.35772	4
osa00190 Oxidative phosphorylation	0.00474835	1.61	HORVU2Hr1G072660.2	6	K	ATP synthase D chain, mitochondrial	---	1	0.00767358	125.98	K02138	K(1)VADVAAK	2	2.2698	14
osa00190 Oxidative phosphorylation	0.00474835	1.61	HORVU2Hr1G072660.2	114	K	ATP synthase D chain, mitochondrial	---	1	0.005267	72.492	K02138	EAEK(1)TSLK	2	2.432	7
osa00190 Oxidative phosphorylation	0.00474835	1.61	HORVU2Hr1G072660.2	34	K	ATP synthase D chain, mitochondrial	---	1	0.0157192	84.699	K02138	K(1)EFANLR	2	2.6146	6
osa00190 Oxidative phosphorylation	0.00474835	1.61	HORVU2Hr1G072660.2	73	K	ATP synthase D chain, mitochondrial	---	1	0.00434855	90.306	K02138	GIGSK(1)VVDMYK	2	-0.61162	9
osa00190 Oxidative phosphorylation	0.00474835	1.61	HORVU2Hr1G072660.2	101	K	ATP synthase D chain, mitochondrial	---	1	1.53817e-11	105.79	K02138	PK(1)FDALLVELK	2	1.2909	10
osa00190 Oxidative phosphorylation	0.00474835	1.61	HORVU2Hr1G072660.2	89	K	ATP synthase D chain, mitochondrial	---	1	4.67728e-08	127.07	K02138	EAYDSIEIPK(1)YVDTVTPQYKPK	3	1.6558	8
osa00190 Oxidative phosphorylation	0.00474835	1.61	HORVU2Hr1G072660.2	148	K	ATP synthase D chain, mitochondrial	---	1	2.70983e-06	100.07	K02138	ISTMTADEYFAK(1)HPELK	3	3.047	35
osa00190 Oxidative phosphorylation	0.00474835	1.61	HORVU2Hr1G104480.1	30	K	NADH-ubiquinone oxidoreductase chain 6	---	1	0.00188194	75.243	K03884	YTVYAGK(1)VR	2	1.4115	7
osa00190 Oxidative phosphorylation	0.00474835	1.61	HORVU2Hr1G111640.2	371	K	Plasma membrane ATPase	---	1	3.79322e-06	117.3	K01535	LSQQGAITK(1)R	2	0.3564	11
osa00190 Oxidative phosphorylation	0.00474835	1.61	HORVU2Hr1G111640.2	578	K	Plasma membrane ATPase	---	1	6.38333e-20	137.58	K01535	MITGDQLAIGK(1)ETGR	2	-0.69822	12
osa00190 Oxidative phosphorylation	0.00474835	1.61	HORVU2Hr1G111640.2	108	K	Plasma membrane ATPase	---	1	0.00116748	81.799	K01535	VEIFGLNK(1)LEEK	2	-0.94908	4
osa00190 Oxidative phosphorylation	0.00474835	1.61	HORVU2Hr1G111640.2	987	K	Plasma membrane ATPase	---	1	2.98606e-06	117.41	K01535	ELNTLK(1)GHVESVVK	2	1.6687	8
osa00190 Oxidative phosphorylation	0.00474835	1.61	HORVU2Hr1G111640.2	402	K	Plasma membrane ATPase	---	1	0.00383438	50.116	K01535	LSVDK(1)NLVEVFAK	2	-1.1302	2
osa00190 Oxidative phosphorylation	0.00474835	1.61	HORVU2Hr1G111640.2	464	K	Plasma membrane ATPase	---	1	2.33441e-05	104.39	K01535	EVHFLPFNPTDK(1)R	3	3.0423	14
osa00190 Oxidative phosphorylation	0.00474835	1.61	HORVU2Hr1G111640.2	482	K	Plasma membrane ATPase	---	1	8.47615e-05	85.813	K01535	ASK(1)GAPEQIITLCNCK	2	2.208	1
osa00190 Oxidative phosphorylation	0.00474835	1.61	HORVU2Hr1G111640.2	501	K	Plasma membrane ATPase	---	1	0.00453467	103.8	K01535	K(1)VHSVIEK	2	3.7063	12
osa00190 Oxidative phosphorylation	0.00474835	1.61	HORVU2Hr1G111640.2	922	K	Plasma membrane ATPase	---	1	8.20857e-07	112.8	K01535	TAFTTK(1)ENYGK	2	1.9822	15
osa00190 Oxidative phosphorylation	0.00474835	1.61	HORVU2Hr1G111640.2	414	K	Plasma membrane ATPase	---	1	2.89819e-09	110.58	K01535	GVDK(1)EHVLLLAAR	2	0.75791	15
osa00190 Oxidative phosphorylation	0.00474835	1.61	HORVU2Hr1G111640.2	995	K	Plasma membrane ATPase	---	1	0.000439857	103.8	K01535	GHVESVVK(1)LK	2	2.815	13
osa00190 Oxidative phosphorylation	0.00474835	1.61	HORVU2Hr1G111640.2	508	K	Plasma membrane ATPase	---	1	0.000201427	101.82	K01535	VHSVIEK(1)YAER	2	0.55109	12
osa00190 Oxidative phosphorylation	0.00474835	1.61	HORVU2Hr1G111640.2	972	K	Plasma membrane ATPase	---	1	0.00142944	85.716	K01535	ELSEIAEQAK(1)R	2	1.0891	7
osa00190 Oxidative phosphorylation	0.00474835	1.61	HORVU2Hr1G111640.2	410	K	Plasma membrane ATPase	---	1	0.00283966	54.27	K01535	NLVEVFAK(1)GVDK	2	0.7721	1
osa00190 Oxidative phosphorylation	0.00474835	1.61	HORVU3Hr1G052370.1	104	K	Mitochondrial ATP synthase subunit G protein	---	1	1.71886e-05	101.48	K02140	YEALWK(1)EVDGVK	2	1.4725	15
osa00190 Oxidative phosphorylation	0.00474835	1.61	HORVU3Hr1G052370.1	61	K	Mitochondrial ATP synthase subunit G protein	---	1	2.99401e-06	125.17	K02140	HGGAYYK(1)EAMEK	2	1.3749	18
osa00190 Oxidative phosphorylation	0.00474835	1.61	HORVU3Hr1G052370.1	68	K	Mitochondrial ATP synthase subunit G protein	---	1	6.41751e-11	129.69	K02140	NK(1)QYVVQPPSVEK	2	0.94931	9
osa00190 Oxidative phosphorylation	0.00474835	1.61	HORVU3Hr1G052370.1	44	K	Mitochondrial ATP synthase subunit G protein	---	1	7.03302e-05	95.656	K02140	TK(1)AAQAAEFASK	2	0.83333	11
osa00190 Oxidative phosphorylation	0.00474835	1.61	HORVU3Hr1G052370.1	54	K	Mitochondrial ATP synthase subunit G protein	---	1	0.00375132	48.822	K02140	AAQAAEFASK(1)HGGAYYK	3	2.0113	2
osa00190 Oxidative phosphorylation	0.00474835	1.61	HORVU3Hr1G052370.1	110	K	Mitochondrial ATP synthase subunit G protein	---	1	0.0134324	67.464	K02140	EVDGVK(1)QLWK	2	-1.3565	3
osa00190 Oxidative phosphorylation	0.00474835	1.61	HORVU3Hr1G059320.2	60	K	V-type proton ATPase subunit E	---	1	0.0058355	94.806	K02150	EK(1)QVDVR	2	4.3067	8
osa00190 Oxidative phosphorylation	0.00474835	1.61	HORVU3Hr1G059320.2	136	K	V-type proton ATPase subunit E	---	1	4.72452e-06	100.69	K02150	K(1)EDHHNVESVLHSAK	3	0.34579	13
osa00190 Oxidative phosphorylation	0.00474835	1.61	HORVU3Hr1G059320.2	80	K	V-type proton ATPase subunit E	---	1	1.03531e-14	147.19	K02150	IK(1)VLQAQDDLVNK	2	0.81541	15
osa00190 Oxidative phosphorylation	0.00474835	1.61	HORVU3Hr1G059320.2	126	K	V-type proton ATPase subunit E	---	1	0.000595502	84.368	K02150	LK(1)EPAVLLR	2	2.3378	14
osa00190 Oxidative phosphorylation	0.00474835	1.61	HORVU3Hr1G059320.2	48	K	V-type proton ATPase subunit E	---	1	0.00117147	88.921	K02150	LQLVEAEK(1)K	2	1.7734	7
osa00190 Oxidative phosphorylation	0.00474835	1.61	HORVU3Hr1G063590.2	180	K	ATP synthase subunit beta	---	1	0.000107693	83.775	K02133	GDIK(1)TNSYLPIHR	2	0.17029	24
osa00190 Oxidative phosphorylation	0.00474835	1.61	HORVU3Hr1G067040.5	481	K	V-type ATP synthase beta chain	---	1	4.72577e-07	133.76	K02147	K(1)FVAQGAYDTR	2	1.5377	15
osa00190 Oxidative phosphorylation	0.00474835	1.61	HORVU3Hr1G067040.5	83	K	V-type ATP synthase beta chain	---	1	1.36701e-05	143.39	K02147	GPK(1)YQEIVNIR	2	-1.6823	9
osa00190 Oxidative phosphorylation	0.00474835	1.61	HORVU3Hr1G067040.5	518	K	V-type ATP synthase beta chain	---	1	0.000456678	71.066	K02147	IPAK(1)TLDQFYSR	2	0.2957	7
osa00190 Oxidative phosphorylation	0.00474835	1.61	HORVU3Hr1G067040.5	423	K	V-type ATP synthase beta chain	---	1	2.98046e-06	116.13	K02147	LMK(1)SAIGEGMTR	2	-1.1577	10
osa00190 Oxidative phosphorylation	0.00474835	1.61	HORVU3Hr1G067040.5	78	K	V-type ATP synthase beta chain	---	1	0.000662041	71.219	K02147	TVSGVAGPLVILDK(1)VK	2	0.65692	6
osa00190 Oxidative phosphorylation	0.00474835	1.61	HORVU3Hr1G068360.9	85	K	NADH-quinone oxidoreductase subunit B	---	1	0.00993969	40.386	K03940	K(1)VYDQMPEPR	2	1.4056	1
osa00190 Oxidative phosphorylation	0.00474835	1.61	HORVU4Hr1G007850.2	339	K	NADH-ubiquinone oxidoreductase 75 kDa subunit, mitochondrial	---	1	0.00754041	92.677	K03934	FCYDGLK(1)R	2	3.3498	11
osa00190 Oxidative phosphorylation	0.00474835	1.61	HORVU4Hr1G007850.2	204	K	NADH-ubiquinone oxidoreductase 75 kDa subunit, mitochondrial	---	1	0.0109546	43.272	K03934	SVVDK(1)NLGPLVK	2	0.87949	1
osa00190 Oxidative phosphorylation	0.00474835	1.61	HORVU4Hr1G007850.2	142	K	NADH-ubiquinone oxidoreductase 75 kDa subunit, mitochondrial	---	1	7.36266e-29	153.25	K03934	PVASCAMPALPGMK(1)IK	2	0.14169	18
osa00190 Oxidative phosphorylation	0.00474835	1.61	HORVU4Hr1G007850.2	509	K	NADH-ubiquinone oxidoreductase 75 kDa subunit, mitochondrial	---	1	3.8372e-05	70.598	K03934	SAK(1)NPVIIAGAGLFER	2	2.3406	3
osa00190 Oxidative phosphorylation	0.00474835	1.61	HORVU4Hr1G007850.2	706	K	NADH-ubiquinone oxidoreductase 75 kDa subunit, mitochondrial	---	0.988023	3.04593e-16	100.98	K03934	ETSVISAEVK(0.012)PPVK(0.988)QQVSPAPFK	3	2.3641	8
osa00190 Oxidative phosphorylation	0.00474835	1.61	HORVU4Hr1G007850.2	537	K	NADH-ubiquinone oxidoreductase 75 kDa subunit, mitochondrial	---	1	2.17385e-21	139.7	K03934	EDQGAVFSTIETVAK(1)K	2	-0.020662	12
osa00190 Oxidative phosphorylation	0.00474835	1.61	HORVU4Hr1G007850.2	211	K	NADH-ubiquinone oxidoreductase 75 kDa subunit, mitochondrial	---	1	0.00393694	57.293	K03934	NLGPLVK(1)TVMTR	2	1.794	4
osa00190 Oxidative phosphorylation	0.00474835	1.61	HORVU4Hr1G007850.2	356	K	NADH-ubiquinone oxidoreductase 75 kDa subunit, mitochondrial	---	1	0.00296837	92.677	K03934	FK(1)AVTWR	2	2.5684	11
osa00190 Oxidative phosphorylation	0.00474835	1.61	HORVU4Hr1G007850.2	506	K	NADH-ubiquinone oxidoreductase 75 kDa subunit, mitochondrial	---	1	1.10936e-05	141.29	K03934	HPFCSILK(1)SAK	2	1.6243	15
osa00190 Oxidative phosphorylation	0.00474835	1.61	HORVU4Hr1G007850.2	151	K	NADH-ubiquinone oxidoreductase 75 kDa subunit, mitochondrial	---	1	0.0264186	67.903	K03934	TNTPIAK(1)K	2	1.2069	1
osa00190 Oxidative phosphorylation	0.00474835	1.61	HORVU4Hr1G007850.2	144	K	NADH-ubiquinone oxidoreductase 75 kDa subunit, mitochondrial	---	1	0.000452207	98.009	K03934	IK(1)TNTPIAK	2	2.0979	13
osa00190 Oxidative phosphorylation	0.00474835	1.61	HORVU4Hr1G007850.2	732	K	NADH-ubiquinone oxidoreductase 75 kDa subunit, mitochondrial	---	1	8.0624e-09	112.7	K03934	ASK(1)IMAQCSATLLK	2	0.49	27
osa00190 Oxidative phosphorylation	0.00474835	1.61	HORVU4Hr1G046230.4	34	K	Acyl carrier protein	---	1	0.000107693	81.335	K03955	AAVDFIASHPK(1)AK	2	1.8254	12
osa00190 Oxidative phosphorylation	0.00474835	1.61	HORVU4Hr1G052890.2	50	K	NADH dehydrogenase [ubiquinone] 1 alpha subcomplex subunit 5	---	1	0.00401493	78.932	K03949	TLK(1)EIEAVPK	2	1.0288	9
osa00190 Oxidative phosphorylation	0.00474835	1.61	HORVU4Hr1G052890.2	57	K	NADH dehydrogenase [ubiquinone] 1 alpha subcomplex subunit 5	---	1	1.03215e-12	96.957	K03949	EIEAVPK(1)DEGYRK	2	-0.011183	22
osa00190 Oxidative phosphorylation	0.00474835	1.61	HORVU4Hr1G052890.2	83	K	NADH dehydrogenase [ubiquinone] 1 alpha subcomplex subunit 5	---	1	1.51102e-09	110.88	K03949	LQICQEEEDWK(1)R	2	0.53003	6
osa00190 Oxidative phosphorylation	0.00474835	1.61	HORVU4Hr1G071870.2	103	K	NADH dehydrogenase [ubiquinone] 1 alpha subcomplex subunit 13-A	---	1	0.0100498	90.308	K11353	K(1)YLEEEAR	2	2.5716	2
osa00190 Oxidative phosphorylation	0.00474835	1.61	HORVU5Hr1G098910.2	101	K	NADH-quinone oxidoreductase subunit I	---	0.999606	0.000367988	59.77	K03941	FKEDEEKEQLAK(1)ELAK	3	0.71582	3
osa00190 Oxidative phosphorylation	0.00474835	1.61	HORVU5Hr1G098910.2	91	K	NADH-quinone oxidoreductase subunit I	---	0.999999	0.000633509	95.138	K03941	RFK(1)EDEEKEQLAK	3	-0.0027505	9
osa00190 Oxidative phosphorylation	0.00474835	1.61	HORVU5Hr1G098910.2	105	K	NADH-quinone oxidoreductase subunit I	---	1	0.00509458	51.531	K03941	ELAK(1)DWNAVFER	2	2.555	2
osa00190 Oxidative phosphorylation	0.00474835	1.61	HORVU5Hr1G098910.2	96	K	NADH-quinone oxidoreductase subunit I	---	1	1.19688e-07	140.57	K03941	FKEDEEK(1)EQLAK	2	2.3415	5
osa00190 Oxidative phosphorylation	0.00474835	1.61	HORVU5Hr1G109620.1	33	K	Cytochrome b-c1 complex subunit 7	---	1	0.00594356	105.22	K00417	LK(1)NYGLR	2	1.707	9
osa00190 Oxidative phosphorylation	0.00474835	1.61	HORVU5Hr1G109620.1	113	K	Cytochrome b-c1 complex subunit 7	---	1	0.000354014	76.572	K00417	K(1)ALGALPLYER	2	0.27069	7
osa00190 Oxidative phosphorylation	0.00474835	1.61	HORVU6Hr1G051210.1	88	K	Cytochrome b-c1 complex subunit Rieske, mitochondrial	---	1	0.00361132	79.311	K00411	NPCAK(1)IVYDEYNHK	3	2.2674	1
osa00190 Oxidative phosphorylation	0.00474835	1.61	HORVU6Hr1G051210.1	97	K	Cytochrome b-c1 complex subunit Rieske, mitochondrial	---	1	0.00832147	72.038	K00411	IVYDEYNHK(1)R	2	1.7906	1
osa00190 Oxidative phosphorylation	0.00474835	1.61	HORVU6Hr1G069370.1	102	K	delta subunit of Mt ATP synthase	---	1	0.00725523	72.038	K02137	DSSVPK(1)ATR	2	0.84379	6
osa00190 Oxidative phosphorylation	0.00474835	1.61	HORVU6Hr1G069370.1	220	K	delta subunit of Mt ATP synthase	---	1	0.000247067	122.44	K02137	AK(1)QMESFLR	2	4.6517	19
osa00190 Oxidative phosphorylation	0.00474835	1.61	HORVU6Hr1G069370.1	184	K	delta subunit of Mt ATP synthase	---	1	0.028227	67.889	K02137	DILGK(1)NK	2	3.0239	1
osa00190 Oxidative phosphorylation	0.00474835	1.61	HORVU6Hr1G069370.1	107	K	delta subunit of Mt ATP synthase	---	1	0.000236225	103.69	K02137	VK(1)AVTEIFAEAK	2	1.544	12
osa00190 Oxidative phosphorylation	0.00474835	1.61	HORVU6Hr1G069370.1	172	K	delta subunit of Mt ATP synthase	---	0.999631	8.53282e-17	142.51	K02137	TVVALPEKEEK(1)ELK	2	0.28222	34
osa00190 Oxidative phosphorylation	0.00474835	1.61	HORVU6Hr1G069370.1	186	K	delta subunit of Mt ATP synthase	---	1	1.40131e-09	139.02	K02137	NK(1)TILVEQK	2	1.9204	13
osa00190 Oxidative phosphorylation	0.00474835	1.61	HORVU6Hr1G069370.1	169	K	delta subunit of Mt ATP synthase	---	1	7.65717e-05	124.81	K02137	TVVALPEK(1)EEK	2	1.9927	19
osa00190 Oxidative phosphorylation	0.00474835	1.61	HORVU6Hr1G069370.1	175	K	delta subunit of Mt ATP synthase	---	1	0.00527436	81.32	K02137	ELK(1)ETLR	2	1.9979	11
osa00190 Oxidative phosphorylation	0.00474835	1.61	HORVU6Hr1G069370.1	86	K	delta subunit of Mt ATP synthase	---	1	5.14976e-14	136.94	K02137	VESEIGDVVGAVK(1)K	2	0.58652	13
osa00190 Oxidative phosphorylation	0.00474835	1.61	HORVU6Hr1G090720.1	391	K	NADH dehydrogenase [ubiquinone] 1 alpha subcomplex subunit 9, mitochondrial	---	1	0.00534758	90.689	K03953	K(1)GGPSFGSTVSEK	2	0.42062	2
osa00190 Oxidative phosphorylation	0.00474835	1.61	HORVU6Hr1G090720.1	324	K	NADH dehydrogenase [ubiquinone] 1 alpha subcomplex subunit 9, mitochondrial	---	1	8.00604e-05	62.398	K03953	YVNLPFPIAK(1)AMASPR	2	-1.7626	4
osa00190 Oxidative phosphorylation	0.00474835	1.61	HORVU6Hr1G090720.1	58	K	NADH dehydrogenase [ubiquinone] 1 alpha subcomplex subunit 9, mitochondrial	---	1	4.52657e-05	110.22	K03953	APAVK(1)GAGHLVR	2	1.5801	13
osa00190 Oxidative phosphorylation	0.00474835	1.61	HORVU6Hr1G090720.1	140	K	NADH dehydrogenase [ubiquinone] 1 alpha subcomplex subunit 9, mitochondrial	---	1	0.00085833	81.099	K03953	DVNSIK(1)TAVAK	2	2.134	8
osa00190 Oxidative phosphorylation	0.00474835	1.61	HORVU7Hr1G037330.1	65	K	mitochondrial acyl carrier protein 1	---	1	0.00176907	54.436	K03955	VLDVIK(1)CHPK	2	0.79552	9
osa00190 Oxidative phosphorylation	0.00474835	1.61	HORVU7Hr1G074890.4	269	K	Succinate dehydrogenase [ubiquinone] iron-sulfur subunit 1, mitochondrial	---	1	0.00151394	87.942	K00235	GLNPAK(1)QIDTIK	2	2.0319	4
osa00190 Oxidative phosphorylation	0.00474835	1.61	HORVU7Hr1G074890.4	67	K	Succinate dehydrogenase [ubiquinone] iron-sulfur subunit 1, mitochondrial	---	0.995851	0.000315797	66.619	K00235	WDPDSPSTK(0.004)PHLK(0.996)DYK	3	0.66083	5
osa00190 Oxidative phosphorylation	0.00474835	1.61	HORVU7Hr1G074890.4	182	K	Succinate dehydrogenase [ubiquinone] iron-sulfur subunit 1, mitochondrial	---	1	0.00181381	79.059	K00235	EIYQSK(1)ADR	2	0.77636	22
osa00190 Oxidative phosphorylation	0.00474835	1.61	HORVU7Hr1G074890.4	88	K	Succinate dehydrogenase [ubiquinone] iron-sulfur subunit 1, mitochondrial	---	1	0.000200043	75.474	K00235	IK(1)NEQDPSLTFR	2	1.4988	9
osa00190 Oxidative phosphorylation	0.00474835	1.61	HORVU7Hr1G074890.4	63	K	Succinate dehydrogenase [ubiquinone] iron-sulfur subunit 1, mitochondrial	---	1	0.000493938	69.276	K00235	WDPDSPSTK(1)PHLK	2	0.91907	6
osa00190 Oxidative phosphorylation	0.00474835	1.61	HORVU7Hr1G074890.4	247	K	Succinate dehydrogenase [ubiquinone] iron-sulfur subunit 1, mitochondrial	---	1	0.00045495	69.276	K00235	LDSINDEFK(1)LYR	2	-1.4882	5
osa00190 Oxidative phosphorylation	0.00474835	1.61	HORVU7Hr1G087190.1	515	K	V-type ATP synthase beta chain	---	1	0.000148597	79.889	K02147	IPAK(1)TLDAFYSR	2	-0.5508	12
osa00190 Oxidative phosphorylation	0.00474835	1.61	HORVU7Hr1G109770.1	147	K	V-type ATP synthase alpha chain	---	1	0.000397717	83.438	K02145	TIAIK(1)SGDVYIPR	2	2.1121	13
osa00190 Oxidative phosphorylation	0.00474835	1.61	HORVU7Hr1G109770.1	426	K	V-type ATP synthase alpha chain	---	1	0.000263812	94.804	K02145	AGK(1)VQCLGSPDR	2	0.35726	10
osa00190 Oxidative phosphorylation	0.00474835	1.61	HORVU7Hr1G109770.1	235	K	V-type ATP synthase alpha chain	---	1	0.00194473	74.424	K02145	K(1)EFTMLHTWPVR	3	0.49302	2
osa00220 Arginine biosynthesis	4.25123e-05	4.1	HORVU0Hr1G017370.1	172	K	aspartate aminotransferase 5	---	0.889326	0.0243051	85.622	K00811	K(0.111)AEK(0.889)LMLEK	2	-0.84862	1
osa00220 Arginine biosynthesis	4.25123e-05	4.1	HORVU0Hr1G017370.1	322	K	aspartate aminotransferase 5	---	1	0.00851722	52.591	K00811	LADLIEEK(1)K	2	1.9098	3
osa00220 Arginine biosynthesis	4.25123e-05	4.1	HORVU0Hr1G017370.1	168	K	aspartate aminotransferase 5	---	1	0.00201947	81.335	K00811	TEELQPAVLNVVK(1)K	2	2.6327	4
osa00220 Arginine biosynthesis	4.25123e-05	4.1	HORVU1Hr1G018540.17	472	K	alanine aminotransferase 2	---	1	0.000590213	95.311	K00814	AK(1)ALEHAFNK	2	1.3135	10
osa00220 Arginine biosynthesis	4.25123e-05	4.1	HORVU1Hr1G018540.17	403	K	alanine aminotransferase 2	---	1	0.00657057	58.286	K00814	GYYGECGK(1)R	2	0.97629	6
osa00220 Arginine biosynthesis	4.25123e-05	4.1	HORVU1Hr1G018540.17	457	K	alanine aminotransferase 2	---	1	5.46432e-06	88.24	K00814	ASDESYASYK(1)AEK	2	1.0814	11
osa00220 Arginine biosynthesis	4.25123e-05	4.1	HORVU1Hr1G018540.17	215	K	alanine aminotransferase 2	---	1	1.44958e-09	90.156	K00814	ATGAYSHSQGIK(1)GLR	3	2.7649	8
osa00220 Arginine biosynthesis	4.25123e-05	4.1	HORVU1Hr1G018540.17	514	K	alanine aminotransferase 2	---	1	0.00262552	68.49	K00814	AANK(1)APDAFYALR	2	-0.08822	5
osa00220 Arginine biosynthesis	4.25123e-05	4.1	HORVU1Hr1G018540.17	510	K	alanine aminotransferase 2	---	1	0.00616839	51.864	K00814	AIEAAK(1)AANK	2	1.6221	7
osa00220 Arginine biosynthesis	4.25123e-05	4.1	HORVU1Hr1G018540.17	194	K	alanine aminotransferase 2	---	1	0.000241203	74.486	K00814	AK(1)QILAMIPGR	2	1.0888	8
osa00220 Arginine biosynthesis	4.25123e-05	4.1	HORVU1Hr1G018540.17	111	K	alanine aminotransferase 2	---	1	0.00218035	58.426	K00814	VLK(1)CEYAVR	2	0.91363	4
osa00220 Arginine biosynthesis	4.25123e-05	4.1	HORVU1Hr1G062900.2	69	K	Argininosuccinate synthase	---	1	1.71055e-07	106	K01940	EHATTTTADEK(1)K	2	-1.7162	1
osa00220 Arginine biosynthesis	4.25123e-05	4.1	HORVU1Hr1G062900.2	421	K	Argininosuccinate synthase	---	1	0.000402525	92.732	K01940	LYK(1)GSVTVASR	2	1.6605	10
osa00220 Arginine biosynthesis	4.25123e-05	4.1	HORVU1Hr1G062900.2	161	K	Argininosuccinate synthase	---	1	0.00114812	58.916	K01940	K(1)YLLGTSMAR	2	1.4267	3
osa00220 Arginine biosynthesis	4.25123e-05	4.1	HORVU1Hr1G062900.2	326	K	Argininosuccinate synthase	---	1	0.00167558	85.716	K01940	LNEIGGK(1)HGIGR	2	0.44804	6
osa00220 Arginine biosynthesis	4.25123e-05	4.1	HORVU1Hr1G062900.2	236	K	Argininosuccinate synthase	---	1	0.00851722	79.059	K01940	EDAIEYAK(1)K	2	1.5893	7
osa00220 Arginine biosynthesis	4.25123e-05	4.1	HORVU1Hr1G062900.2	430	K	Argininosuccinate synthase	---	1	0.00994223	97.033	K01940	K(1)SPYSLYR	2	1.916	3
osa00220 Arginine biosynthesis	4.25123e-05	4.1	HORVU2Hr1G030820.1	179	K	alanine aminotransferase 2	---	1	0.00157834	42.446	K00814	ATGAYSHSQGVK(1)GLR	3	3.7793	1
osa00220 Arginine biosynthesis	4.25123e-05	4.1	HORVU2Hr1G030820.1	530	K	alanine aminotransferase 2	---	1	0.00026655	84.368	K00814	FK(1)EFHEK	2	3.5816	6
osa00220 Arginine biosynthesis	4.25123e-05	4.1	HORVU2Hr1G030820.1	91	K	alanine aminotransferase 2	---	1	7.73388e-06	96.313	K00814	GEIVTHAQK(1)LEQELHK	3	2.6526	13
osa00220 Arginine biosynthesis	4.25123e-05	4.1	HORVU2Hr1G030820.1	78	K	alanine aminotransferase 2	---	1	0.00154064	77.072	K00814	VLEFK(1)YAVR	2	1.1636	7
osa00220 Arginine biosynthesis	4.25123e-05	4.1	HORVU2Hr1G093030.1	109	K	glutamate dehydrogenase 2	---	1	0.00111733	76.605	K00261	AGIDVPALMK(1)HR	2	2.6898	9
osa00220 Arginine biosynthesis	4.25123e-05	4.1	HORVU2Hr1G093030.1	99	K	glutamate dehydrogenase 2	---	1	0.000411703	101.48	K00261	NK(1)AGIDVPALMK	2	0.47358	13
osa00220 Arginine biosynthesis	4.25123e-05	4.1	HORVU2Hr1G093030.1	85	K	glutamate dehydrogenase 2	---	1	0.000123493	74.524	K00261	GGK(1)VIALGDVSGTIR	2	1.9199	11
osa00220 Arginine biosynthesis	4.25123e-05	4.1	HORVU2Hr1G093030.1	179	K	glutamate dehydrogenase 2	---	1	1.40999e-15	86.798	K00261	FIIEAANHPTDPEADEILTK(1)K	3	1.9664	8
osa00220 Arginine biosynthesis	4.25123e-05	4.1	HORVU2Hr1G093030.1	236	K	glutamate dehydrogenase 2	---	1	3.22097e-05	120.33	K00261	AMCK(1)SQDCSLR	2	-0.81584	30
osa00220 Arginine biosynthesis	4.25123e-05	4.1	HORVU2Hr1G093030.1	222	K	glutamate dehydrogenase 2	---	1	0.00155583	45.654	K00261	VNMELHK(1)YMNSAFQHIK	3	0.68832	1
osa00220 Arginine biosynthesis	4.25123e-05	4.1	HORVU3Hr1G073220.3	99	K	aspartate aminotransferase 3	---	1	5.04921e-11	114.39	K14454	TEEGK(1)PLVLNVVR	2	1.6638	13
osa00220 Arginine biosynthesis	4.25123e-05	4.1	HORVU3Hr1G073220.3	457	K	aspartate aminotransferase 3	---	1	0.0151449	40.83	K14454	TVPHLADAIHAAVTK(1)LK	3	1.6163	1
osa00220 Arginine biosynthesis	4.25123e-05	4.1	HORVU3Hr1G073220.3	85	K	aspartate aminotransferase 3	---	1	0.000379853	66.953	K14454	DPSPVK(1)VNLGVGAYR	2	4.7202	1
osa00220 Arginine biosynthesis	4.25123e-05	4.1	HORVU3Hr1G073220.3	389	K	aspartate aminotransferase 3	---	1	0.00993225	72.042	K14454	EQLFDALK(1)VR	2	2.2644	5
osa00220 Arginine biosynthesis	4.25123e-05	4.1	HORVU3Hr1G073220.3	121	K	aspartate aminotransferase 3	---	1	8.61691e-07	106.47	K14454	VK(1)EYLPITGLADFNK	2	1.0411	10
osa00220 Arginine biosynthesis	4.25123e-05	4.1	HORVU4Hr1G054060.4	502	K	Argininosuccinate lyase	---	1	7.8106e-06	112.93	K01755	FISYGSTGSEQVK(1)K	2	-0.36417	10
osa00220 Arginine biosynthesis	4.25123e-05	4.1	HORVU4Hr1G066860.5	334	K	glutamine synthetase 1;4	---	1	3.37901e-05	48.892	K01915	LTGHHETADINTFK(1)WGVADR	3	-0.87791	1
osa00220 Arginine biosynthesis	4.25123e-05	4.1	HORVU4Hr1G066860.5	296	K	glutamine synthetase 1;4	---	1	0.00125182	76.605	K01915	QAGGYEVIK(1)K	2	1.6219	12
osa00220 Arginine biosynthesis	4.25123e-05	4.1	HORVU4Hr1G066860.5	141	K	glutamine synthetase 1;4	---	1	2.59113e-31	175.07	K01915	RHNAAK(1)IFNSAK	3	1.066	17
osa00220 Arginine biosynthesis	4.25123e-05	4.1	HORVU4Hr1G066860.5	284	K	glutamine synthetase 1;4	---	1	7.58609e-05	43.177	K01915	PIPGDWNGAGAHTNYSTK(1)SMR	3	2.789	2
osa00220 Arginine biosynthesis	4.25123e-05	4.1	HORVU4Hr1G066860.5	355	K	glutamine synthetase 1;4	---	1	4.04491e-56	191.95	K01915	DGK(1)GYFEDR	2	1.8907	33
osa00220 Arginine biosynthesis	4.25123e-05	4.1	HORVU5Hr1G104700.3	71	K	glutamate dehydrogenase 1	---	1	0.0107369	63.397	K00261	EIK(1)VECTIPK	2	0.80187	5
osa00220 Arginine biosynthesis	4.25123e-05	4.1	HORVU5Hr1G104700.3	61	K	glutamate dehydrogenase 1	---	1	6.25041e-10	158.37	K00261	LEK(1)SLLIPFR	2	1.5508	10
osa00220 Arginine biosynthesis	4.25123e-05	4.1	HORVU5Hr1G104700.3	51	K	glutamate dehydrogenase 1	---	1	0.000140461	90.142	K00261	QAAK(1)LLGLDSK	2	2.624	12
osa00220 Arginine biosynthesis	4.25123e-05	4.1	HORVU5Hr1G104700.3	287	K	glutamate dehydrogenase 1	---	1	0.000240937	67.548	K00261	NTNGIDIAK(1)LMK	2	1.6858	7
osa00220 Arginine biosynthesis	4.25123e-05	4.1	HORVU5Hr1G104700.3	58	K	glutamate dehydrogenase 1	---	1	0.00182996	88.181	K00261	LLGLDSK(1)LEK	2	2.7579	9
osa00220 Arginine biosynthesis	4.25123e-05	4.1	HORVU5Hr1G104700.3	402	K	glutamate dehydrogenase 1	---	1	0.00307976	82.716	K00261	ELK(1)TYMTR	2	1.375	10
osa00220 Arginine biosynthesis	4.25123e-05	4.1	HORVU5Hr1G104700.3	360	K	glutamate dehydrogenase 1	---	1	9.60472e-16	91.1	K00261	YIIEAANHPTDPEADEILAK(1)K	3	1.508	11
osa00220 Arginine biosynthesis	4.25123e-05	4.1	HORVU5Hr1G104700.3	413	K	glutamate dehydrogenase 1	---	1	0.00516312	73.637	K00261	DTK(1)EMCR	2	1.3039	12
osa00220 Arginine biosynthesis	4.25123e-05	4.1	HORVU5Hr1G104700.3	101	K	glutamate dehydrogenase 1	---	1	0.0224023	49.058	K00261	GPMK(1)GGIR	2	3.398	1
osa00220 Arginine biosynthesis	4.25123e-05	4.1	HORVU5Hr1G104700.3	340	K	glutamate dehydrogenase 1	---	1	1.27374e-09	61.867	K00261	AK(1)YIIEAANHPTDPEADEILAK	3	2.8371	5
osa00220 Arginine biosynthesis	4.25123e-05	4.1	HORVU5Hr1G104700.3	290	K	glutamate dehydrogenase 1	---	1	0.0203775	40.502	K00261	LMK(1)HSAENR	2	1.3357	1
osa00220 Arginine biosynthesis	4.25123e-05	4.1	HORVU6Hr1G003470.2	327	K	aspartate aminotransferase 1	---	1	4.719e-281	274.17	K14455	IFLEDGHQIGCAQSYAK(1)NMGLYGQR	3	1.6809	35
osa00220 Arginine biosynthesis	4.25123e-05	4.1	HORVU6Hr1G003470.2	171	K	aspartate aminotransferase 1	---	0.978767	3.48299e-06	103.76	K14455	LAYGEDSEFIK(0.979)DK(0.021)R	2	0.58714	7
osa00220 Arginine biosynthesis	4.25123e-05	4.1	HORVU6Hr1G003470.2	195	K	aspartate aminotransferase 1	---	1	0.0101788	70.67	K14455	LFADFQK(1)R	2	2.4349	4
osa00220 Arginine biosynthesis	4.25123e-05	4.1	HORVU6Hr1G074030.1	127	K	glutamine synthetase 1;4	---	1	0.00109546	43.306	K01915	ETEQNGK(1)GYFEDR	2	-0.67057	1
osa00220 Arginine biosynthesis	4.25123e-05	4.1	HORVU6Hr1G074030.1	41	K	glutamine synthetase 1;4	---	1	0.0164833	53.517	K01915	VIVDAVEK(1)LK	2	3.4928	1
osa00220 Arginine biosynthesis	4.25123e-05	4.1	HORVU6Hr1G074030.1	47	K	glutamine synthetase 1;4	---	1	1.42836e-06	128.57	K01915	HK(1)EHIAAYGEGNER	3	1.9506	15
osa00230 Purine metabolism	0.370801	1.28	HORVU1Hr1G055440.1	87	K	Nucleoside diphosphate kinase family protein	---	1	2.27892e-51	177.41	K00940	K(1)IIGATNPLASEPGTIR	2	2.4615	15
osa00230 Purine metabolism	0.370801	1.28	HORVU1Hr1G055440.1	37	K	Nucleoside diphosphate kinase family protein	---	1	0.00342604	79.059	K00940	GMK(1)LQNVEK	2	1.7075	15
osa00230 Purine metabolism	0.370801	1.28	HORVU1Hr1G055440.1	10	K	Nucleoside diphosphate kinase family protein	---	1	6.14025e-05	69.327	K00940	AEQTFIMIK(1)PDGVQR	2	0.6559	3
osa00230 Purine metabolism	0.370801	1.28	HORVU2Hr1G119460.2	197	K	Pyruvate kinase family protein	---	0.993204	0.00676259	57.888	K00873	TGFLK(0.993)DGK(0.007)PIK	2	3.9318	3
osa00230 Purine metabolism	0.370801	1.28	HORVU2Hr1G119460.2	318	K	Pyruvate kinase family protein	---	1	0.00741715	83.623	K00873	K(1)GSDLVTVR	2	0.11786	3
osa00230 Purine metabolism	0.370801	1.28	HORVU3Hr1G039200.3	424	K	Pyruvate kinase family protein	---	1	2.19128e-09	95.345	K00873	SAK(1)ETGLCNAGESIVALHR	3	1.5343	4
osa00230 Purine metabolism	0.370801	1.28	HORVU3Hr1G039200.3	160	K	Pyruvate kinase family protein	---	1	0.0140052	60.892	K00873	K(1)GSDLVEVR	2	2.7271	1
osa00230 Purine metabolism	0.370801	1.28	HORVU3Hr1G083560.1	131	K	Uricase	---	1	0.00161335	65.408	K00365	LGSEK(1)HTTEVTVK	2	-1.8387	5
osa00230 Purine metabolism	0.370801	1.28	HORVU3Hr1G098870.2	239	K	Bifunctional purine biosynthesis protein PurH	---	1	0.0286054	40.533	K00602	NHK(1)DVLVVVDHR	3	-0.13239	1
osa00230 Purine metabolism	0.370801	1.28	HORVU4Hr1G007620.2	87	K	phosphoglucomutase	---	1	9.31292e-16	137.58	K01835	DTTPYEGQK(1)PGTSGLR	2	1.4951	13
osa00230 Purine metabolism	0.370801	1.28	HORVU4Hr1G007620.2	545	K	phosphoglucomutase	---	1	0.000545654	43.306	K01835	MQASLPDVNK(1)SIK	2	0.52595	1
osa00230 Purine metabolism	0.370801	1.28	HORVU4Hr1G007620.2	612	K	phosphoglucomutase	---	1	6.36103e-18	136.84	K01835	IYIEQYEK(1)DSSK	2	0.91961	15
osa00230 Purine metabolism	0.370801	1.28	HORVU4Hr1G007620.2	637	K	phosphoglucomutase	---	1	0.000176936	112.8	K01835	LSK(1)IQEYTGR	2	2.6753	14
osa00230 Purine metabolism	0.370801	1.28	HORVU4Hr1G007620.2	138	K	phosphoglucomutase	---	1	7.03726e-05	111.61	K01835	YFSK(1)DAVQIIAK	2	-0.084157	9
osa00230 Purine metabolism	0.370801	1.28	HORVU4Hr1G007620.2	284	K	phosphoglucomutase	---	1	0.0162136	50.834	K01835	TIFDFESIK(1)K	2	0.77205	3
osa00230 Purine metabolism	0.370801	1.28	HORVU4Hr1G075800.1	193	K	Adenylosuccinate synthetase	---	1	6.60927e-13	150.21	K01939	EAELANSFIGTTK(1)R	2	1.4089	12
osa00230 Purine metabolism	0.370801	1.28	HORVU5Hr1G041120.1	503	K	Pyruvate kinase family protein	---	1	0.00852524	57.888	K00873	ASGVIK(1)SHDR	2	2.1648	1
osa00230 Purine metabolism	0.370801	1.28	HORVU5Hr1G041120.1	39	K	Pyruvate kinase family protein	---	1	0.00166577	83.623	K00873	IVGTLGPK(1)SR	2	1.604	13
osa00230 Purine metabolism	0.370801	1.28	HORVU5Hr1G041120.1	497	K	Pyruvate kinase family protein	---	1	0.00260196	55.578	K00873	VALDHGK(1)ASGVIK	2	1.6408	4
osa00230 Purine metabolism	0.370801	1.28	HORVU5Hr1G041120.1	381	K	Pyruvate kinase family protein	---	1	0.00455691	72.042	K00873	VFNQDLYFK(1)R	2	1.8772	5
osa00230 Purine metabolism	0.370801	1.28	HORVU5Hr1G041120.1	444	K	Pyruvate kinase family protein	---	1	0.0119736	89.123	K00873	LK(1)TNQLK	2	-2.0339	4
osa00230 Purine metabolism	0.370801	1.28	HORVU5Hr1G041120.1	490	K	Pyruvate kinase family protein	---	1	6.66164e-08	81.578	K00873	HPAESTSTTNESVLK(1)VALDHGK	3	1.2764	3
osa00230 Purine metabolism	0.370801	1.28	HORVU5Hr1G041120.1	297	K	Pyruvate kinase family protein	---	1	0.000256748	85.716	K00873	VFLFQK(1)SALHK	2	3.1861	6
osa00230 Purine metabolism	0.370801	1.28	HORVU5Hr1G041120.1	513	K	Pyruvate kinase family protein	---	1	5.68639e-06	120.65	K00873	VVVCQK(1)VGDSSVVK	2	-0.54643	11
osa00230 Purine metabolism	0.370801	1.28	HORVU6Hr1G009430.2	445	K	GMP synthase [glutamine-hydrolyzing]	---	1	0.019583	56.014	K01951	LLFK(1)DEVR	2	2.44	1
osa00230 Purine metabolism	0.370801	1.28	HORVU6Hr1G058750.3	35	K	adenosine kinase 1	---	1	1.01486e-05	100.07	K00856	YDVK(1)LNNAILAEDK	2	0.47116	6
osa00230 Purine metabolism	0.370801	1.28	HORVU6Hr1G058750.3	94	K	adenosine kinase 1	---	1	0.00999879	65.156	K00856	DK(1)YGEEMK	2	-0.026831	7
osa00230 Purine metabolism	0.370801	1.28	HORVU6Hr1G058750.3	160	K	adenosine kinase 1	---	1	1.59676e-05	121.71	K00856	KPENWALVEK(1)AK	2	2.7564	9
osa00230 Purine metabolism	0.370801	1.28	HORVU6Hr1G058750.3	279	K	adenosine kinase 1	---	1	0.0124612	60.547	K00856	VK(1)TFPVILLPK	2	1.3668	6
osa00230 Purine metabolism	0.370801	1.28	HORVU6Hr1G058750.3	288	K	adenosine kinase 1	---	1	0.00622406	53.028	K00856	TFPVILLPK(1)EK	2	0.28468	4
osa00230 Purine metabolism	0.370801	1.28	HORVU6Hr1G058750.3	256	K	adenosine kinase 1	---	1	0.000213037	79.311	K00856	ISQLPLASGK(1)QK	2	2.0543	13
osa00230 Purine metabolism	0.370801	1.28	HORVU6Hr1G058750.3	151	K	adenosine kinase 1	---	1	0.00104044	90.306	K00856	K(1)PENWALVEK	2	1.0626	8
osa00230 Purine metabolism	0.370801	1.28	HORVU6Hr1G058750.3	100	K	adenosine kinase 1	---	1	1.10284e-05	99.589	K00856	YGEEMK(1)SAAK	2	0.22951	8
osa00230 Purine metabolism	0.370801	1.28	HORVU6Hr1G058750.3	150	K	adenosine kinase 1	---	0.998123	1.27726e-10	144.2	K00856	SEHLK(0.998)K(0.002)PENWALVEK	3	1.2742	10
osa00230 Purine metabolism	0.370801	1.28	HORVU7Hr1G090950.1	159	K	adenylate kinase 1	---	1	0.0115641	46.835	K00939	TPLGIK(1)AK	2	2.6672	1
osa00230 Purine metabolism	0.370801	1.28	HORVU7Hr1G090950.1	272	K	adenylate kinase 1	---	1	0.018239	78.816	K00939	K(1)DDTAAVLK	2	1.0946	1
osa00230 Purine metabolism	0.370801	1.28	HORVU7Hr1G090950.1	280	K	adenylate kinase 1	---	1	0.000211258	99.174	K00939	KDDTAAVLK(1)SR	2	0.63548	6
osa00230 Purine metabolism	0.370801	1.28	HORVU7Hr1G090950.1	206	K	adenylate kinase 1	---	1	0.000753862	62.454	K00939	TVVQAQK(1)LDDMLAR	2	-0.011924	2
osa00230 Purine metabolism	0.370801	1.28	HORVU7Hr1G090950.1	153	K	adenylate kinase 1	---	1	0.00319301	81.099	K00939	AAVAAK(1)TPLGIK	2	1.6741	3
osa00232 Caffeine metabolism	0.129509	7.46	HORVU3Hr1G083560.1	131	K	Uricase	---	1	0.00161335	65.408	K00365	LGSEK(1)HTTEVTVK	2	-1.8387	5
osa00250 Alanine, aspartate and glutamate metabolism	6.05788e-07	3.78	HORVU0Hr1G017370.1	172	K	aspartate aminotransferase 5	---	0.889326	0.0243051	85.622	K00811	K(0.111)AEK(0.889)LMLEK	2	-0.84862	1
osa00250 Alanine, aspartate and glutamate metabolism	6.05788e-07	3.78	HORVU0Hr1G017370.1	322	K	aspartate aminotransferase 5	---	1	0.00851722	52.591	K00811	LADLIEEK(1)K	2	1.9098	3
osa00250 Alanine, aspartate and glutamate metabolism	6.05788e-07	3.78	HORVU0Hr1G017370.1	168	K	aspartate aminotransferase 5	---	1	0.00201947	81.335	K00811	TEELQPAVLNVVK(1)K	2	2.6327	4
osa00250 Alanine, aspartate and glutamate metabolism	6.05788e-07	3.78	HORVU1Hr1G018540.17	472	K	alanine aminotransferase 2	---	1	0.000590213	95.311	K00814	AK(1)ALEHAFNK	2	1.3135	10
osa00250 Alanine, aspartate and glutamate metabolism	6.05788e-07	3.78	HORVU1Hr1G018540.17	403	K	alanine aminotransferase 2	---	1	0.00657057	58.286	K00814	GYYGECGK(1)R	2	0.97629	6
osa00250 Alanine, aspartate and glutamate metabolism	6.05788e-07	3.78	HORVU1Hr1G018540.17	457	K	alanine aminotransferase 2	---	1	5.46432e-06	88.24	K00814	ASDESYASYK(1)AEK	2	1.0814	11
osa00250 Alanine, aspartate and glutamate metabolism	6.05788e-07	3.78	HORVU1Hr1G018540.17	215	K	alanine aminotransferase 2	---	1	1.44958e-09	90.156	K00814	ATGAYSHSQGIK(1)GLR	3	2.7649	8
osa00250 Alanine, aspartate and glutamate metabolism	6.05788e-07	3.78	HORVU1Hr1G018540.17	514	K	alanine aminotransferase 2	---	1	0.00262552	68.49	K00814	AANK(1)APDAFYALR	2	-0.08822	5
osa00250 Alanine, aspartate and glutamate metabolism	6.05788e-07	3.78	HORVU1Hr1G018540.17	510	K	alanine aminotransferase 2	---	1	0.00616839	51.864	K00814	AIEAAK(1)AANK	2	1.6221	7
osa00250 Alanine, aspartate and glutamate metabolism	6.05788e-07	3.78	HORVU1Hr1G018540.17	194	K	alanine aminotransferase 2	---	1	0.000241203	74.486	K00814	AK(1)QILAMIPGR	2	1.0888	8
osa00250 Alanine, aspartate and glutamate metabolism	6.05788e-07	3.78	HORVU1Hr1G018540.17	111	K	alanine aminotransferase 2	---	1	0.00218035	58.426	K00814	VLK(1)CEYAVR	2	0.91363	4
osa00250 Alanine, aspartate and glutamate metabolism	6.05788e-07	3.78	HORVU1Hr1G062900.2	69	K	Argininosuccinate synthase	---	1	1.71055e-07	106	K01940	EHATTTTADEK(1)K	2	-1.7162	1
osa00250 Alanine, aspartate and glutamate metabolism	6.05788e-07	3.78	HORVU1Hr1G062900.2	421	K	Argininosuccinate synthase	---	1	0.000402525	92.732	K01940	LYK(1)GSVTVASR	2	1.6605	10
osa00250 Alanine, aspartate and glutamate metabolism	6.05788e-07	3.78	HORVU1Hr1G062900.2	161	K	Argininosuccinate synthase	---	1	0.00114812	58.916	K01940	K(1)YLLGTSMAR	2	1.4267	3
osa00250 Alanine, aspartate and glutamate metabolism	6.05788e-07	3.78	HORVU1Hr1G062900.2	326	K	Argininosuccinate synthase	---	1	0.00167558	85.716	K01940	LNEIGGK(1)HGIGR	2	0.44804	6
osa00250 Alanine, aspartate and glutamate metabolism	6.05788e-07	3.78	HORVU1Hr1G062900.2	236	K	Argininosuccinate synthase	---	1	0.00851722	79.059	K01940	EDAIEYAK(1)K	2	1.5893	7
osa00250 Alanine, aspartate and glutamate metabolism	6.05788e-07	3.78	HORVU1Hr1G062900.2	430	K	Argininosuccinate synthase	---	1	0.00994223	97.033	K01940	K(1)SPYSLYR	2	1.916	3
osa00250 Alanine, aspartate and glutamate metabolism	6.05788e-07	3.78	HORVU1Hr1G080320.2	352	K	aldehyde dehydrogenase 12A1	---	1	0.00042804	62.271	K00294	NWSSSGLLEK(1)MK	2	-1.5113	4
osa00250 Alanine, aspartate and glutamate metabolism	6.05788e-07	3.78	HORVU1Hr1G080320.2	525	K	aldehyde dehydrogenase 12A1	---	1	0.000170152	59.67	K00294	GAGIGTPEAIK(1)LVWSCHR	3	1.3736	2
osa00250 Alanine, aspartate and glutamate metabolism	6.05788e-07	3.78	HORVU1Hr1G080320.2	285	K	aldehyde dehydrogenase 12A1	---	1	0.000142002	99.174	K00294	VAEK(1)LAADLQGR	2	0.96547	14
osa00250 Alanine, aspartate and glutamate metabolism	6.05788e-07	3.78	HORVU2Hr1G030820.1	179	K	alanine aminotransferase 2	---	1	0.00157834	42.446	K00814	ATGAYSHSQGVK(1)GLR	3	3.7793	1
osa00250 Alanine, aspartate and glutamate metabolism	6.05788e-07	3.78	HORVU2Hr1G030820.1	530	K	alanine aminotransferase 2	---	1	0.00026655	84.368	K00814	FK(1)EFHEK	2	3.5816	6
osa00250 Alanine, aspartate and glutamate metabolism	6.05788e-07	3.78	HORVU2Hr1G030820.1	91	K	alanine aminotransferase 2	---	1	7.73388e-06	96.313	K00814	GEIVTHAQK(1)LEQELHK	3	2.6526	13
osa00250 Alanine, aspartate and glutamate metabolism	6.05788e-07	3.78	HORVU2Hr1G030820.1	78	K	alanine aminotransferase 2	---	1	0.00154064	77.072	K00814	VLEFK(1)YAVR	2	1.1636	7
osa00250 Alanine, aspartate and glutamate metabolism	6.05788e-07	3.78	HORVU2Hr1G093030.1	109	K	glutamate dehydrogenase 2	---	1	0.00111733	76.605	K00261	AGIDVPALMK(1)HR	2	2.6898	9
osa00250 Alanine, aspartate and glutamate metabolism	6.05788e-07	3.78	HORVU2Hr1G093030.1	99	K	glutamate dehydrogenase 2	---	1	0.000411703	101.48	K00261	NK(1)AGIDVPALMK	2	0.47358	13
osa00250 Alanine, aspartate and glutamate metabolism	6.05788e-07	3.78	HORVU2Hr1G093030.1	85	K	glutamate dehydrogenase 2	---	1	0.000123493	74.524	K00261	GGK(1)VIALGDVSGTIR	2	1.9199	11
osa00250 Alanine, aspartate and glutamate metabolism	6.05788e-07	3.78	HORVU2Hr1G093030.1	179	K	glutamate dehydrogenase 2	---	1	1.40999e-15	86.798	K00261	FIIEAANHPTDPEADEILTK(1)K	3	1.9664	8
osa00250 Alanine, aspartate and glutamate metabolism	6.05788e-07	3.78	HORVU2Hr1G093030.1	236	K	glutamate dehydrogenase 2	---	1	3.22097e-05	120.33	K00261	AMCK(1)SQDCSLR	2	-0.81584	30
osa00250 Alanine, aspartate and glutamate metabolism	6.05788e-07	3.78	HORVU2Hr1G093030.1	222	K	glutamate dehydrogenase 2	---	1	0.00155583	45.654	K00261	VNMELHK(1)YMNSAFQHIK	3	0.68832	1
osa00250 Alanine, aspartate and glutamate metabolism	6.05788e-07	3.78	HORVU2Hr1G098880.1	119	K	Succinylornithine transaminase/acetylornithine aminotransferase	---	1	0.000313981	99.855	K16871	LVK(1)AATDQLNK	2	1.3268	12
osa00250 Alanine, aspartate and glutamate metabolism	6.05788e-07	3.78	HORVU2Hr1G098880.1	198	K	Succinylornithine transaminase/acetylornithine aminotransferase	---	1	1.86722e-05	78.673	K16871	TK(1)AYHGSTLISASLTGLPALHQK	3	1.57	1
osa00250 Alanine, aspartate and glutamate metabolism	6.05788e-07	3.78	HORVU3Hr1G049610.1	70	K	Carbamoyl-phosphate synthase large chain	---	1	0.00290238	49.16	K01955	HFAAEPTK(1)GGK	2	1.6508	1
osa00250 Alanine, aspartate and glutamate metabolism	6.05788e-07	3.78	HORVU3Hr1G073220.3	99	K	aspartate aminotransferase 3	---	1	5.04921e-11	114.39	K14454	TEEGK(1)PLVLNVVR	2	1.6638	13
osa00250 Alanine, aspartate and glutamate metabolism	6.05788e-07	3.78	HORVU3Hr1G073220.3	457	K	aspartate aminotransferase 3	---	1	0.0151449	40.83	K14454	TVPHLADAIHAAVTK(1)LK	3	1.6163	1
osa00250 Alanine, aspartate and glutamate metabolism	6.05788e-07	3.78	HORVU3Hr1G073220.3	85	K	aspartate aminotransferase 3	---	1	0.000379853	66.953	K14454	DPSPVK(1)VNLGVGAYR	2	4.7202	1
osa00250 Alanine, aspartate and glutamate metabolism	6.05788e-07	3.78	HORVU3Hr1G073220.3	389	K	aspartate aminotransferase 3	---	1	0.00993225	72.042	K14454	EQLFDALK(1)VR	2	2.2644	5
osa00250 Alanine, aspartate and glutamate metabolism	6.05788e-07	3.78	HORVU3Hr1G073220.3	121	K	aspartate aminotransferase 3	---	1	8.61691e-07	106.47	K14454	VK(1)EYLPITGLADFNK	2	1.0411	10
osa00250 Alanine, aspartate and glutamate metabolism	6.05788e-07	3.78	HORVU4Hr1G054060.4	502	K	Argininosuccinate lyase	---	1	7.8106e-06	112.93	K01755	FISYGSTGSEQVK(1)K	2	-0.36417	10
osa00250 Alanine, aspartate and glutamate metabolism	6.05788e-07	3.78	HORVU4Hr1G066860.5	334	K	glutamine synthetase 1;4	---	1	3.37901e-05	48.892	K01915	LTGHHETADINTFK(1)WGVADR	3	-0.87791	1
osa00250 Alanine, aspartate and glutamate metabolism	6.05788e-07	3.78	HORVU4Hr1G066860.5	296	K	glutamine synthetase 1;4	---	1	0.00125182	76.605	K01915	QAGGYEVIK(1)K	2	1.6219	12
osa00250 Alanine, aspartate and glutamate metabolism	6.05788e-07	3.78	HORVU4Hr1G066860.5	141	K	glutamine synthetase 1;4	---	1	2.59113e-31	175.07	K01915	RHNAAK(1)IFNSAK	3	1.066	17
osa00250 Alanine, aspartate and glutamate metabolism	6.05788e-07	3.78	HORVU4Hr1G066860.5	284	K	glutamine synthetase 1;4	---	1	7.58609e-05	43.177	K01915	PIPGDWNGAGAHTNYSTK(1)SMR	3	2.789	2
osa00250 Alanine, aspartate and glutamate metabolism	6.05788e-07	3.78	HORVU4Hr1G066860.5	355	K	glutamine synthetase 1;4	---	1	4.04491e-56	191.95	K01915	DGK(1)GYFEDR	2	1.8907	33
osa00250 Alanine, aspartate and glutamate metabolism	6.05788e-07	3.78	HORVU4Hr1G075360.5	444	K	alanine:glyoxylate aminotransferase 2	---	1	5.77502e-05	83.775	K00827	DLGVLLGK(1)GGLHGNVFR	3	3.2388	7
osa00250 Alanine, aspartate and glutamate metabolism	6.05788e-07	3.78	HORVU4Hr1G075360.5	425	K	alanine:glyoxylate aminotransferase 2	---	1	3.13161e-09	144.51	K00827	TPAK(1)AETAVLFEK	2	0.46091	14
osa00250 Alanine, aspartate and glutamate metabolism	6.05788e-07	3.78	HORVU4Hr1G075800.1	193	K	Adenylosuccinate synthetase	---	1	6.60927e-13	150.21	K01939	EAELANSFIGTTK(1)R	2	1.4089	12
osa00250 Alanine, aspartate and glutamate metabolism	6.05788e-07	3.78	HORVU4Hr1G076100.13	78	K	Nitrilase/cyanide hydratase and apolipoprotein N-acyltransferase family protein	---	1	0.000892787	50.09	K13566	VALCQLSVTADK(1)AR	2	-0.27626	1
osa00250 Alanine, aspartate and glutamate metabolism	6.05788e-07	3.78	HORVU5Hr1G104700.3	71	K	glutamate dehydrogenase 1	---	1	0.0107369	63.397	K00261	EIK(1)VECTIPK	2	0.80187	5
osa00250 Alanine, aspartate and glutamate metabolism	6.05788e-07	3.78	HORVU5Hr1G104700.3	61	K	glutamate dehydrogenase 1	---	1	6.25041e-10	158.37	K00261	LEK(1)SLLIPFR	2	1.5508	10
osa00250 Alanine, aspartate and glutamate metabolism	6.05788e-07	3.78	HORVU5Hr1G104700.3	51	K	glutamate dehydrogenase 1	---	1	0.000140461	90.142	K00261	QAAK(1)LLGLDSK	2	2.624	12
osa00250 Alanine, aspartate and glutamate metabolism	6.05788e-07	3.78	HORVU5Hr1G104700.3	287	K	glutamate dehydrogenase 1	---	1	0.000240937	67.548	K00261	NTNGIDIAK(1)LMK	2	1.6858	7
osa00250 Alanine, aspartate and glutamate metabolism	6.05788e-07	3.78	HORVU5Hr1G104700.3	58	K	glutamate dehydrogenase 1	---	1	0.00182996	88.181	K00261	LLGLDSK(1)LEK	2	2.7579	9
osa00250 Alanine, aspartate and glutamate metabolism	6.05788e-07	3.78	HORVU5Hr1G104700.3	402	K	glutamate dehydrogenase 1	---	1	0.00307976	82.716	K00261	ELK(1)TYMTR	2	1.375	10
osa00250 Alanine, aspartate and glutamate metabolism	6.05788e-07	3.78	HORVU5Hr1G104700.3	360	K	glutamate dehydrogenase 1	---	1	9.60472e-16	91.1	K00261	YIIEAANHPTDPEADEILAK(1)K	3	1.508	11
osa00250 Alanine, aspartate and glutamate metabolism	6.05788e-07	3.78	HORVU5Hr1G104700.3	413	K	glutamate dehydrogenase 1	---	1	0.00516312	73.637	K00261	DTK(1)EMCR	2	1.3039	12
osa00250 Alanine, aspartate and glutamate metabolism	6.05788e-07	3.78	HORVU5Hr1G104700.3	101	K	glutamate dehydrogenase 1	---	1	0.0224023	49.058	K00261	GPMK(1)GGIR	2	3.398	1
osa00250 Alanine, aspartate and glutamate metabolism	6.05788e-07	3.78	HORVU5Hr1G104700.3	340	K	glutamate dehydrogenase 1	---	1	1.27374e-09	61.867	K00261	AK(1)YIIEAANHPTDPEADEILAK	3	2.8371	5
osa00250 Alanine, aspartate and glutamate metabolism	6.05788e-07	3.78	HORVU5Hr1G104700.3	290	K	glutamate dehydrogenase 1	---	1	0.0203775	40.502	K00261	LMK(1)HSAENR	2	1.3357	1
osa00250 Alanine, aspartate and glutamate metabolism	6.05788e-07	3.78	HORVU6Hr1G003470.2	327	K	aspartate aminotransferase 1	---	1	4.719e-281	274.17	K14455	IFLEDGHQIGCAQSYAK(1)NMGLYGQR	3	1.6809	35
osa00250 Alanine, aspartate and glutamate metabolism	6.05788e-07	3.78	HORVU6Hr1G003470.2	171	K	aspartate aminotransferase 1	---	0.978767	3.48299e-06	103.76	K14455	LAYGEDSEFIK(0.979)DK(0.021)R	2	0.58714	7
osa00250 Alanine, aspartate and glutamate metabolism	6.05788e-07	3.78	HORVU6Hr1G003470.2	195	K	aspartate aminotransferase 1	---	1	0.0101788	70.67	K14455	LFADFQK(1)R	2	2.4349	4
osa00250 Alanine, aspartate and glutamate metabolism	6.05788e-07	3.78	HORVU6Hr1G031480.15	384	K	Aldehyde dehydrogenase family 2 member C4	---	1	3.23894e-05	118.91	K17761	VEK(1)FVGDATSK	2	1.0794	15
osa00250 Alanine, aspartate and glutamate metabolism	6.05788e-07	3.78	HORVU6Hr1G031480.15	392	K	Aldehyde dehydrogenase family 2 member C4	---	1	1.76966e-32	154.09	K17761	FVGDATSK(1)GANVMLGGK	2	1.2029	9
osa00250 Alanine, aspartate and glutamate metabolism	6.05788e-07	3.78	HORVU6Hr1G031480.15	282	K	Aldehyde dehydrogenase family 2 member C4	---	1	0.00466346	76.85	K17761	K(1)LMAGSANTVK	2	-0.41976	4
osa00250 Alanine, aspartate and glutamate metabolism	6.05788e-07	3.78	HORVU6Hr1G074030.1	127	K	glutamine synthetase 1;4	---	1	0.00109546	43.306	K01915	ETEQNGK(1)GYFEDR	2	-0.67057	1
osa00250 Alanine, aspartate and glutamate metabolism	6.05788e-07	3.78	HORVU6Hr1G074030.1	41	K	glutamine synthetase 1;4	---	1	0.0164833	53.517	K01915	VIVDAVEK(1)LK	2	3.4928	1
osa00250 Alanine, aspartate and glutamate metabolism	6.05788e-07	3.78	HORVU6Hr1G074030.1	47	K	glutamine synthetase 1;4	---	1	1.42836e-06	128.57	K01915	HK(1)EHIAAYGEGNER	3	1.9506	15
osa00260 Glycine, serine and threonine metabolism	0.000117235	2.84	HORVU0Hr1G018380.1	205	K	Glycine cleavage system H protein	---	1	0.00181302	96.311	K02437	FCEEEDSK(1)H	2	-0.60271	13
osa00260 Glycine, serine and threonine metabolism	0.000117235	2.84	HORVU0Hr1G018380.1	197	K	Glycine cleavage system H protein	---	1	0.0069485	73.655	K02437	YSK(1)FCEEEDSKH	2	-1.1948	2
osa00260 Glycine, serine and threonine metabolism	0.000117235	2.84	HORVU0Hr1G018380.1	83	K	Glycine cleavage system H protein	---	1	4.38227e-05	112.93	K02437	DLK(1)YADTHEWVK	2	1.9599	13
osa00260 Glycine, serine and threonine metabolism	0.000117235	2.84	HORVU0Hr1G018380.1	179	K	Glycine cleavage system H protein	---	1	6.55808e-64	185.57	K02437	VK(1)VSNAGELNSLMDDEK	2	0.13499	8
osa00260 Glycine, serine and threonine metabolism	0.000117235	2.84	HORVU1Hr1G013740.1	137	K	Dihydrolipoyl dehydrogenase	---	1	0.000730127	66.953	K00382	AVAGLTK(1)GIEGLFK	2	0.050722	4
osa00260 Glycine, serine and threonine metabolism	0.000117235	2.84	HORVU1Hr1G013740.1	419	K	Dihydrolipoyl dehydrogenase	---	1	0.0042362	48.785	K00382	VGK(1)FPLMANSR	2	1.5787	1
osa00260 Glycine, serine and threonine metabolism	0.000117235	2.84	HORVU1Hr1G013740.1	409	K	Dihydrolipoyl dehydrogenase	---	1	0.00095708	76.255	K00382	TEEQVK(1)ASGIPYR	2	2.2929	4
osa00260 Glycine, serine and threonine metabolism	0.000117235	2.84	HORVU1Hr1G013740.1	444	K	Dihydrolipoyl dehydrogenase	---	1	0.003445	67.464	K00382	VVADK(1)ETDK	2	2.7864	6
osa00260 Glycine, serine and threonine metabolism	0.000117235	2.84	HORVU1Hr1G013740.1	277	K	Dihydrolipoyl dehydrogenase	---	1	7.57326e-05	85.813	K00382	TK(1)VVGVDTSGDGVK	2	4.6884	4
osa00260 Glycine, serine and threonine metabolism	0.000117235	2.84	HORVU1Hr1G023630.1	237	K	Dihydrolipoyl dehydrogenase	---	1	0.00357387	76.572	K00382	SLPGVTIDEK(1)K	2	1.9443	8
osa00260 Glycine, serine and threonine metabolism	0.000117235	2.84	HORVU1Hr1G023630.1	370	K	Dihydrolipoyl dehydrogenase	---	1	2.47071e-74	210.62	K00382	VPYTAGIGLHAIGVETDK(1)GGR	3	2.1773	15
osa00260 Glycine, serine and threonine metabolism	0.000117235	2.84	HORVU1Hr1G023630.1	142	K	Dihydrolipoyl dehydrogenase	---	1	4.77024e-08	69.224	K00382	ALLHSSHMYHEAK(1)SSFAHHGVK	4	1.7492	11
osa00260 Glycine, serine and threonine metabolism	0.000117235	2.84	HORVU1Hr1G023630.1	315	K	Dihydrolipoyl dehydrogenase	---	1	1.92162e-21	166.71	K00382	TK(1)VVGVDTSGSGVK	2	0.69065	15
osa00260 Glycine, serine and threonine metabolism	0.000117235	2.84	HORVU1Hr1G023630.1	467	K	Dihydrolipoyl dehydrogenase	---	1	2.98951e-06	125.17	K00382	AK(1)AIDDAEGMVK	2	1.2466	27
osa00260 Glycine, serine and threonine metabolism	0.000117235	2.84	HORVU1Hr1G023630.1	457	K	Dihydrolipoyl dehydrogenase	---	1	9.93277e-53	179.21	K00382	ASGVAYQVGK(1)FPLLANSR	2	0.83936	9
osa00260 Glycine, serine and threonine metabolism	0.000117235	2.84	HORVU1Hr1G023630.1	106	K	Dihydrolipoyl dehydrogenase	---	1	0.00086881	83.775	K00382	AAQLGLK(1)TTCIEK	2	1.6418	7
osa00260 Glycine, serine and threonine metabolism	0.000117235	2.84	HORVU1Hr1G023630.1	541	K	Dihydrolipoyl dehydrogenase	---	1	0.000354098	72.365	K00382	EACMNTYDK(1)AIHM	2	-0.20857	8
osa00260 Glycine, serine and threonine metabolism	0.000117235	2.84	HORVU1Hr1G023630.1	190	K	Dihydrolipoyl dehydrogenase	---	1	0.00168792	85.622	K00382	VEYVK(1)GFGK	2	3.5692	14
osa00260 Glycine, serine and threonine metabolism	0.000117235	2.84	HORVU1Hr1G023630.1	185	K	Dihydrolipoyl dehydrogenase	---	1	0.00660697	125.98	K00382	NK(1)VEYVK	2	2.3022	11
osa00260 Glycine, serine and threonine metabolism	0.000117235	2.84	HORVU1Hr1G023630.1	183	K	Dihydrolipoyl dehydrogenase	---	0.999615	0.0124292	125.5	K00382	K(1)NKVEYVK	2	1.9151	17
osa00260 Glycine, serine and threonine metabolism	0.000117235	2.84	HORVU1Hr1G023630.1	253	K	Dihydrolipoyl dehydrogenase	---	1	2.26922e-21	132.9	K00382	IVSSTGALALTEIPK(1)K	2	2.2696	10
osa00260 Glycine, serine and threonine metabolism	0.000117235	2.84	HORVU1Hr1G023630.1	168	K	Dihydrolipoyl dehydrogenase	---	1	0.00150744	104.39	K00382	DK(1)AVSGLTK	2	2.5334	12
osa00260 Glycine, serine and threonine metabolism	0.000117235	2.84	HORVU1Hr1G023630.1	112	K	Dihydrolipoyl dehydrogenase	---	1	0.013943	88.35	K00382	TTCIEK(1)R	2	2.1427	2
osa00260 Glycine, serine and threonine metabolism	0.000117235	2.84	HORVU1Hr1G023630.1	447	K	Dihydrolipoyl dehydrogenase	---	1	1.388e-144	277.21	K00382	TEEQVK(1)ASGVAYQVGK	2	0.75467	19
osa00260 Glycine, serine and threonine metabolism	0.000117235	2.84	HORVU1Hr1G023630.1	482	K	Dihydrolipoyl dehydrogenase	---	1	0.000194464	121.67	K00382	VISEK(1)ETDR	2	1.3015	13
osa00260 Glycine, serine and threonine metabolism	0.000117235	2.84	HORVU1Hr1G023630.1	216	K	Dihydrolipoyl dehydrogenase	---	1	4.13789e-06	103.69	K00382	GK(1)NIIVATGSDVK	2	1.6099	13
osa00260 Glycine, serine and threonine metabolism	0.000117235	2.84	HORVU1Hr1G023630.1	175	K	Dihydrolipoyl dehydrogenase	---	1	1.79212e-21	185.18	K00382	AVSGLTK(1)GIEGLFK	2	0.71301	17
osa00260 Glycine, serine and threonine metabolism	0.000117235	2.84	HORVU1Hr1G055860.2	145	K	serine hydroxymethyltransferase 4	---	1	1.20618e-12	49.485	K00600	IMGLDLPSGGHLTHGYYTAGGK(1)K	3	1.2587	3
osa00260 Glycine, serine and threonine metabolism	0.000117235	2.84	HORVU2Hr1G080970.1	308	K	Betaine aldehyde dehydrogenase	---	1	0.0215319	43.272	K00130	LLLHEK(1)IAER	2	1.3927	1
osa00260 Glycine, serine and threonine metabolism	0.000117235	2.84	HORVU2Hr1G080970.1	342	K	Betaine aldehyde dehydrogenase	---	1	0.00501944	51.531	K00130	LGSVISK(1)GQYEK	2	-2.343	1
osa00260 Glycine, serine and threonine metabolism	0.000117235	2.84	HORVU2Hr1G103130.3	191	K	Aminomethyltransferase	---	1	1.76779e-51	190.37	K00605	QYDAVVTK(1)MPFVPTK	2	0.47278	40
osa00260 Glycine, serine and threonine metabolism	0.000117235	2.84	HORVU2Hr1G103130.3	166	K	Aminomethyltransferase	---	1	1.15346e-05	95.311	K00605	NIAMGYVK(1)NGLHK	2	0.80739	14
osa00260 Glycine, serine and threonine metabolism	0.000117235	2.84	HORVU2Hr1G103130.3	183	K	Aminomethyltransferase	---	1	0.000367751	111.61	K00605	GK(1)QYDAVVTK	2	1.3971	14
osa00260 Glycine, serine and threonine metabolism	0.000117235	2.84	HORVU2Hr1G103130.3	171	K	Aminomethyltransferase	---	1	4.44305e-05	126.29	K00605	NGLHK(1)AGTEFK	2	1.2246	15
osa00260 Glycine, serine and threonine metabolism	0.000117235	2.84	HORVU2Hr1G103130.3	48	K	Aminomethyltransferase	---	1	0.0073493	48.157	K00605	ALLEK(1)SEGK	2	2.5446	1
osa00260 Glycine, serine and threonine metabolism	0.000117235	2.84	HORVU2Hr1G103130.3	113	K	Aminomethyltransferase	---	1	0.0053398	78.178	K00605	QLK(1)EGPK	2	-1.0519	3
osa00260 Glycine, serine and threonine metabolism	0.000117235	2.84	HORVU2Hr1G110110.1	124	K	serine hydroxymethyltransferase 4	---	1	0.00241339	53.051	K00600	K(1)ISATSIYFESLPYK	2	2.0221	1
osa00260 Glycine, serine and threonine metabolism	0.000117235	2.84	HORVU2Hr1G110110.1	150	K	serine hydroxymethyltransferase 4	---	1	5.84085e-11	112.95	K00600	VSAANGYIDYDK(1)LEEK	2	2.7287	7
osa00260 Glycine, serine and threonine metabolism	0.000117235	2.84	HORVU2Hr1G113180.3	42	K	D-3-phosphoglycerate dehydrogenase	---	1	0.0123386	58.889	K00058	TK(1)YVGVSLVGK	2	1.8139	2
osa00260 Glycine, serine and threonine metabolism	0.000117235	2.84	HORVU2Hr1G113180.3	60	K	D-3-phosphoglycerate dehydrogenase	---	1	0.00201374	62.454	K00058	TLAILGFGK(1)VGSEVAR	2	0.39636	1
osa00260 Glycine, serine and threonine metabolism	0.000117235	2.84	HORVU2Hr1G113180.3	34	K	D-3-phosphoglycerate dehydrogenase	---	1	0.0116824	73.655	K00058	NVAQADASLK(1)AGK	2	-0.24775	2
osa00260 Glycine, serine and threonine metabolism	0.000117235	2.84	HORVU2Hr1G113180.3	70	K	D-3-phosphoglycerate dehydrogenase	---	1	2.39654e-09	84.58	K00058	AK(1)GLGMHVIAHDPYASADR	3	3.2248	8
osa00260 Glycine, serine and threonine metabolism	0.000117235	2.84	HORVU3Hr1G067110.1	814	K	Glycine dehydrogenase (decarboxylating)	---	1	0.000805588	71.066	K00281	ATAGIEPEDVAK(1)R	2	-0.63803	1
osa00260 Glycine, serine and threonine metabolism	0.000117235	2.84	HORVU3Hr1G067110.1	802	K	Glycine dehydrogenase (decarboxylating)	---	1	1.39494e-06	93.162	K00281	GFK(1)ATAGIEPEDVAK	2	1.0299	12
osa00260 Glycine, serine and threonine metabolism	0.000117235	2.84	HORVU3Hr1G067110.1	468	K	Glycine dehydrogenase (decarboxylating)	---	1	0.00325618	105.81	K00281	YLHK(1)LQSK	2	0.50088	5
osa00260 Glycine, serine and threonine metabolism	0.000117235	2.84	HORVU3Hr1G067110.1	777	K	Glycine dehydrogenase (decarboxylating)	---	1	0.00966538	76.605	K00281	RLEK(1)HYPVLFR	3	1.7185	3
osa00260 Glycine, serine and threonine metabolism	0.000117235	2.84	HORVU3Hr1G067110.1	351	K	Glycine dehydrogenase (decarboxylating)	---	1	0.000131729	115.41	K00281	VHGLAGTFAHGLK(1)K	2	0.049699	12
osa00260 Glycine, serine and threonine metabolism	0.000117235	2.84	HORVU3Hr1G067110.1	773	K	Glycine dehydrogenase (decarboxylating)	---	1	0.00112296	54.436	K00281	IAILNANYMAK(1)R	2	2.8442	2
osa00260 Glycine, serine and threonine metabolism	0.000117235	2.84	HORVU3Hr1G067110.1	868	K	Glycine dehydrogenase (decarboxylating)	---	1	2.19173e-05	45.654	K00281	EEIAQVENGK(1)ADAHNNVLK	3	1.468	2
osa00260 Glycine, serine and threonine metabolism	0.000117235	2.84	HORVU3Hr1G080530.5	104	K	Phosphoglycerate mutase, 2,3-bisphosphoglycerate-independent	---	1	1.7897e-10	101.43	K15633	IFAQGAK(1)LVDAALASGK	2	0.6558	3
osa00260 Glycine, serine and threonine metabolism	0.000117235	2.84	HORVU3Hr1G080530.5	130	K	Phosphoglycerate mutase, 2,3-bisphosphoglycerate-independent	---	1	0.000134964	54.261	K15633	ESFDK(1)GTLHLIGLLSDGGVHSR	3	0.27955	2
osa00260 Glycine, serine and threonine metabolism	0.000117235	2.84	HORVU3Hr1G080530.5	309	K	Phosphoglycerate mutase, 2,3-bisphosphoglycerate-independent	---	1	7.08533e-05	64.906	K15633	ALEFPDFDK(1)FDR	2	-1.6895	4
osa00260 Glycine, serine and threonine metabolism	0.000117235	2.84	HORVU3Hr1G080530.5	156	K	Phosphoglycerate mutase, 2,3-bisphosphoglycerate-independent	---	1	0.000414204	65.173	K15633	LDQVQLIVK(1)GASER	2	0.11852	3
osa00260 Glycine, serine and threonine metabolism	0.000117235	2.84	HORVU3Hr1G080530.5	488	K	Phosphoglycerate mutase, 2,3-bisphosphoglycerate-independent	---	1	0.00172189	65.933	K15633	NK(1)AGQPMLDK	2	0.021258	2
osa00260 Glycine, serine and threonine metabolism	0.000117235	2.84	HORVU3Hr1G080530.5	250	K	Phosphoglycerate mutase, 2,3-bisphosphoglycerate-independent	---	1	1.60789e-05	108.4	K15633	FQNALEAVK(1)TLR	2	0.48944	14
osa00260 Glycine, serine and threonine metabolism	0.000117235	2.84	HORVU3Hr1G080530.5	227	K	Phosphoglycerate mutase, 2,3-bisphosphoglycerate-independent	---	1	0.00371929	81.099	K15633	YENDWSVVK(1)R	2	2.421	8
osa00260 Glycine, serine and threonine metabolism	0.000117235	2.84	HORVU3Hr1G080530.5	407	K	Phosphoglycerate mutase, 2,3-bisphosphoglycerate-independent	---	1	0.00219006	69.716	K15633	MK(1)ALEIAER	2	3.136	5
osa00260 Glycine, serine and threonine metabolism	0.000117235	2.84	HORVU3Hr1G080530.5	319	K	Phosphoglycerate mutase, 2,3-bisphosphoglycerate-independent	---	1	5.13912e-06	77.157	K15633	IK(1)YAGMLQYDGELK	2	2.4924	10
osa00260 Glycine, serine and threonine metabolism	0.000117235	2.84	HORVU3Hr1G080530.5	353	K	Phosphoglycerate mutase, 2,3-bisphosphoglycerate-independent	---	1	8.37943e-08	114.39	K15633	TSGEYLVK(1)NGVR	2	-0.30332	13
osa00260 Glycine, serine and threonine metabolism	0.000117235	2.84	HORVU3Hr1G080530.5	335	K	Phosphoglycerate mutase, 2,3-bisphosphoglycerate-independent	---	1	6.64031e-05	90.156	K15633	LPSK(1)YLVSPPLIER	2	0.25223	7
osa00260 Glycine, serine and threonine metabolism	0.000117235	2.84	HORVU3Hr1G080530.5	423	K	Phosphoglycerate mutase, 2,3-bisphosphoglycerate-independent	---	1	0.00249201	54.584	K15633	DAILSGK(1)FDQVR	2	2.1573	3
osa00260 Glycine, serine and threonine metabolism	0.000117235	2.84	HORVU4Hr1G011500.1	408	K	serine hydroxymethyltransferase 2	---	1	4.4237e-06	43.518	K00600	GYDIVSGGTDNHLVLVNLK(1)K	3	1.2683	1
osa00260 Glycine, serine and threonine metabolism	0.000117235	2.84	HORVU4Hr1G011500.1	203	K	serine hydroxymethyltransferase 2	---	1	2.3141e-103	212.5	K00600	IMALDLPHGGHLSHGYQTDTK(1)K	3	0.52767	33
osa00260 Glycine, serine and threonine metabolism	0.000117235	2.84	HORVU4Hr1G011500.1	241	K	serine hydroxymethyltransferase 2	---	1	0.000142083	85.821	K00600	PK(1)LIVAGASAYAR	2	1.2636	9
osa00260 Glycine, serine and threonine metabolism	0.000117235	2.84	HORVU4Hr1G011500.1	419	K	serine hydroxymethyltransferase 2	---	1	5.3344e-58	232.19	K00600	VEK(1)VLENVHIAANK	3	3.4612	30
osa00260 Glycine, serine and threonine metabolism	0.000117235	2.84	HORVU4Hr1G011500.1	487	K	serine hydroxymethyltransferase 2	---	1	0.00229206	94.806	K00600	AAAAGTK(1)LK	2	2.2615	13
osa00260 Glycine, serine and threonine metabolism	0.000117235	2.84	HORVU4Hr1G011500.1	329	K	serine hydroxymethyltransferase 2	---	1	0.00151656	86.205	K00600	EVK(1)YDFEDK	2	2.4984	10
osa00260 Glycine, serine and threonine metabolism	0.000117235	2.84	HORVU4Hr1G072880.2	111	K	phosphoserine aminotransferase	---	1	0.00190815	65.879	K00831	YSAASVAWSGK(1)AGK	2	-3.2285	1
osa00260 Glycine, serine and threonine metabolism	0.000117235	2.84	HORVU4Hr1G072880.2	31	K	phosphoserine aminotransferase	---	1	0.0219691	50.834	K00831	GK(1)EFDAAIK	2	1.9399	1
osa00260 Glycine, serine and threonine metabolism	0.000117235	2.84	HORVU4Hr1G072880.2	100	K	phosphoserine aminotransferase	---	1	0.0246078	65.879	K00831	K(1)YSAASVAWSGK	2	1.2218	2
osa00260 Glycine, serine and threonine metabolism	0.000117235	2.84	HORVU4Hr1G075360.5	444	K	alanine:glyoxylate aminotransferase 2	---	1	5.77502e-05	83.775	K00827	DLGVLLGK(1)GGLHGNVFR	3	3.2388	7
osa00260 Glycine, serine and threonine metabolism	0.000117235	2.84	HORVU4Hr1G075360.5	425	K	alanine:glyoxylate aminotransferase 2	---	1	3.13161e-09	144.51	K00827	TPAK(1)AETAVLFEK	2	0.46091	14
osa00260 Glycine, serine and threonine metabolism	0.000117235	2.84	HORVU5Hr1G053950.13	793	K	Bifunctional aspartokinase/homoserine dehydrogenase 1	---	1	0.0145048	47.349	K12524	YK(1)EQPLIVR	2	3.1339	1
osa00260 Glycine, serine and threonine metabolism	0.000117235	2.84	HORVU5Hr1G062090.1	417	K	Aldehyde dehydrogenase family 7 member A1	---	1	0.000688797	87.895	K14085	ESFLK(1)GIQTIR	2	3.3754	5
osa00260 Glycine, serine and threonine metabolism	0.000117235	2.84	HORVU7Hr1G092800.3	206	K	Tryptophan synthase beta chain 2	---	1	0.00470722	67.464	K06001	ASYDQK(1)PYR	2	-1.6292	2
osa00270 Cysteine and methionine metabolism	9.18455e-07	2.78	HORVU0Hr1G017370.1	172	K	aspartate aminotransferase 5	---	0.889326	0.0243051	85.622	K00811	K(0.111)AEK(0.889)LMLEK	2	-0.84862	1
osa00270 Cysteine and methionine metabolism	9.18455e-07	2.78	HORVU0Hr1G017370.1	322	K	aspartate aminotransferase 5	---	1	0.00851722	52.591	K00811	LADLIEEK(1)K	2	1.9098	3
osa00270 Cysteine and methionine metabolism	9.18455e-07	2.78	HORVU0Hr1G017370.1	168	K	aspartate aminotransferase 5	---	1	0.00201947	81.335	K00811	TEELQPAVLNVVK(1)K	2	2.6327	4
osa00270 Cysteine and methionine metabolism	9.18455e-07	2.78	HORVU1Hr1G041250.5	152	K	Malate dehydrogenase	---	1	3.60072e-15	130.71	K00025	EFAPSIPEK(1)NISCLTR	2	-0.15058	15
osa00270 Cysteine and methionine metabolism	9.18455e-07	2.78	HORVU1Hr1G041250.5	238	K	Malate dehydrogenase	---	1	0.0193087	51.456	K00025	GAAIIK(1)AR	2	2.5692	2
osa00270 Cysteine and methionine metabolism	9.18455e-07	2.78	HORVU1Hr1G041250.5	203	K	Malate dehydrogenase	---	0.998618	1.99938e-48	112.29	K00025	NAIIWGNHSSSQYPDVNHATVK(0.999)TASGEK(0.001)PVR	4	1.9473	9
osa00270 Cysteine and methionine metabolism	9.18455e-07	2.78	HORVU1Hr1G041250.5	241	K	Malate dehydrogenase	---	1	2.60964e-08	121.69	K00025	K(1)LSSALSAASSACDHIR	3	3.2291	15
osa00270 Cysteine and methionine metabolism	9.18455e-07	2.78	HORVU1Hr1G041250.5	313	K	Malate dehydrogenase	---	1	1.74043e-44	193.94	K00025	K(1)MDATAQELSEEK	2	-0.21041	32
osa00270 Cysteine and methionine metabolism	9.18455e-07	2.78	HORVU1Hr1G041250.5	143	K	Malate dehydrogenase	---	1	1.41621e-08	60.734	K00025	VLVVANPANTNALILK(1)EFAPSIPEK	3	-0.33213	4
osa00270 Cysteine and methionine metabolism	9.18455e-07	2.78	HORVU1Hr1G041250.5	112	K	Malate dehydrogenase	---	1	2.05945e-21	128.68	K00025	NVSIYK(1)SQASALEAHAAPNCK	3	1.038	14
osa00270 Cysteine and methionine metabolism	9.18455e-07	2.78	HORVU1Hr1G041250.5	209	K	Malate dehydrogenase	---	1	0.000856942	109.36	K00025	TASGEK(1)PVR	2	-1.3256	12
osa00270 Cysteine and methionine metabolism	9.18455e-07	2.78	HORVU1Hr1G041250.5	56	K	Malate dehydrogenase	---	1	0.0008314	51.569	K00025	GVK(1)MELVDAAFPLLK	2	1.4284	3
osa00270 Cysteine and methionine metabolism	9.18455e-07	2.78	HORVU1Hr1G041250.5	106	K	Malate dehydrogenase	---	1	4.09957e-55	204.34	K00025	DVMTK(1)NVSIYK	2	0.62389	30
osa00270 Cysteine and methionine metabolism	9.18455e-07	2.78	HORVU1Hr1G081550.1	237	K	malate dehydrogenase	---	1	0.0121628	65.313	K00026	ANTFVAQK(1)K	2	-1.5574	1
osa00270 Cysteine and methionine metabolism	9.18455e-07	2.78	HORVU1Hr1G081550.1	384	K	malate dehydrogenase	---	1	0.0070967	51.872	K00026	ASIEK(1)GIEFVHK	2	2.4739	2
osa00270 Cysteine and methionine metabolism	9.18455e-07	2.78	HORVU1Hr1G081550.1	375	K	malate dehydrogenase	---	1	0.00526332	57.032	K00026	ALEALK(1)PELK	2	2.2173	1
osa00270 Cysteine and methionine metabolism	9.18455e-07	2.78	HORVU1Hr1G090710.12	149	K	malate dehydrogenase	---	1	4.62605e-06	114.93	K00026	INAGIVK(1)GLCTAIAR	2	0.71167	14
osa00270 Cysteine and methionine metabolism	9.18455e-07	2.78	HORVU1Hr1G090710.12	142	K	malate dehydrogenase	---	1	0.00963552	49.16	K00026	DDLFK(1)INAGIVK	2	2.8042	3
osa00270 Cysteine and methionine metabolism	9.18455e-07	2.78	HORVU1Hr1G090710.12	357	K	malate dehydrogenase	---	1	2.93956e-06	104.39	K00026	GELLSSIEK(1)GVK	2	1.9342	15
osa00270 Cysteine and methionine metabolism	9.18455e-07	2.78	HORVU1Hr1G090710.12	192	K	malate dehydrogenase	---	1	0.000226442	90.142	K00026	K(1)LFGVTTLDVVR	2	1.4507	7
osa00270 Cysteine and methionine metabolism	9.18455e-07	2.78	HORVU2Hr1G000280.3	421	K	cysteine synthase C1	---	1	1.77973e-13	115.04	K13034	GK(1)LIVTVHPSAGER	3	4.697	20
osa00270 Cysteine and methionine metabolism	9.18455e-07	2.78	HORVU2Hr1G000280.3	191	K	cysteine synthase C1	---	1	0.00315893	82.437	K13034	DRPAISMIEDAEK(1)K	2	-1.0939	5
osa00270 Cysteine and methionine metabolism	9.18455e-07	2.78	HORVU2Hr1G000280.3	379	K	cysteine synthase C1	---	1	0.000144615	87.895	K13034	VLEVK(1)GEDAVK	2	1.1491	9
osa00270 Cysteine and methionine metabolism	9.18455e-07	2.78	HORVU2Hr1G109370.1	73	K	Adenosylhomocysteinase	---	1	0.000378912	64.906	K01251	AEFGPSQPFK(1)GAR	2	1.4675	7
osa00270 Cysteine and methionine metabolism	9.18455e-07	2.78	HORVU2Hr1G110120.3	306	K	Adenosylhomocysteinase	---	1	9.69046e-13	141.93	K01251	GCAAALK(1)QAGAR	2	1.7575	15
osa00270 Cysteine and methionine metabolism	9.18455e-07	2.78	HORVU2Hr1G110120.3	261	K	Adenosylhomocysteinase	---	1	9.0029e-11	146.88	K01251	SK(1)FDNLYGCR	2	1.0702	15
osa00270 Cysteine and methionine metabolism	9.18455e-07	2.78	HORVU2Hr1G110120.3	470	K	Adenosylhomocysteinase	---	1	4.09088e-26	169.81	K01251	HLDEK(1)VAALHLGK	3	3.3807	27
osa00270 Cysteine and methionine metabolism	9.18455e-07	2.78	HORVU2Hr1G110120.3	488	K	Adenosylhomocysteinase	---	0.999952	0.000255546	43.767	K01251	LTK(1)SQSDYISIPIEGPYKPAAYR	3	1.4047	1
osa00270 Cysteine and methionine metabolism	9.18455e-07	2.78	HORVU2Hr1G110120.3	183	K	Adenosylhomocysteinase	---	1	6.55578e-06	92.732	K01251	AEEEFEK(1)SGK	2	1.942	13
osa00270 Cysteine and methionine metabolism	9.18455e-07	2.78	HORVU2Hr1G110120.3	465	K	Adenosylhomocysteinase	---	1	0.00032547	105.36	K01251	VYVLPK(1)HLDEK	2	-8.4966	8
osa00270 Cysteine and methionine metabolism	9.18455e-07	2.78	HORVU2Hr1G110120.3	299	K	Adenosylhomocysteinase	---	1	8.82158e-30	135.13	K01251	VAVVCGYGDVGK(1)GCAAALK	2	0.59692	15
osa00270 Cysteine and methionine metabolism	9.18455e-07	2.78	HORVU2Hr1G110120.3	41	K	Adenosylhomocysteinase	---	1	6.13444e-42	204.86	K01251	VK(1)DLSQADFGR	2	2.2829	15
osa00270 Cysteine and methionine metabolism	9.18455e-07	2.78	HORVU2Hr1G110120.3	396	K	Adenosylhomocysteinase	---	1	2.50775e-05	125.98	K01251	ITIK(1)PQTDR	2	2.8367	14
osa00270 Cysteine and methionine metabolism	9.18455e-07	2.78	HORVU2Hr1G110120.3	215	K	Adenosylhomocysteinase	---	1	0.0110203	76.833	K01251	TDASK(1)YR	2	4.595	8
osa00270 Cysteine and methionine metabolism	9.18455e-07	2.78	HORVU2Hr1G110120.3	77	K	Adenosylhomocysteinase	---	1	8.11143e-16	168.69	K01251	TEFGPSQPFK(1)GAR	2	0.57846	16
osa00270 Cysteine and methionine metabolism	9.18455e-07	2.78	HORVU2Hr1G110120.3	459	K	Adenosylhomocysteinase	---	1	0.0264356	51.456	K01251	K(1)VYVLPK	2	3.137	1
osa00270 Cysteine and methionine metabolism	9.18455e-07	2.78	HORVU2Hr1G110120.3	186	K	Adenosylhomocysteinase	---	1	7.90077e-09	94.507	K01251	SGK(1)VPDPESTDNPEFK	2	1.8066	16
osa00270 Cysteine and methionine metabolism	9.18455e-07	2.78	HORVU2Hr1G110120.3	235	K	Adenosylhomocysteinase	---	1	5.37394e-36	207.6	K01251	LVGVSEETTTGVK(1)R	2	0.60822	15
osa00270 Cysteine and methionine metabolism	9.18455e-07	2.78	HORVU2Hr1G110120.3	478	K	Adenosylhomocysteinase	---	1	1.04859e-07	118.06	K01251	VAALHLGK(1)LGAR	3	4.2244	24
osa00270 Cysteine and methionine metabolism	9.18455e-07	2.78	HORVU2Hr1G113180.3	42	K	D-3-phosphoglycerate dehydrogenase	---	1	0.0123386	58.889	K00058	TK(1)YVGVSLVGK	2	1.8139	2
osa00270 Cysteine and methionine metabolism	9.18455e-07	2.78	HORVU2Hr1G113180.3	60	K	D-3-phosphoglycerate dehydrogenase	---	1	0.00201374	62.454	K00058	TLAILGFGK(1)VGSEVAR	2	0.39636	1
osa00270 Cysteine and methionine metabolism	9.18455e-07	2.78	HORVU2Hr1G113180.3	34	K	D-3-phosphoglycerate dehydrogenase	---	1	0.0116824	73.655	K00058	NVAQADASLK(1)AGK	2	-0.24775	2
osa00270 Cysteine and methionine metabolism	9.18455e-07	2.78	HORVU2Hr1G113180.3	70	K	D-3-phosphoglycerate dehydrogenase	---	1	2.39654e-09	84.58	K00058	AK(1)GLGMHVIAHDPYASADR	3	3.2248	8
osa00270 Cysteine and methionine metabolism	9.18455e-07	2.78	HORVU3Hr1G058460.4	159	K	malate dehydrogenase	---	1	0.0188633	77.072	K00026	K(1)AGTYDEK	2	0.40383	1
osa00270 Cysteine and methionine metabolism	9.18455e-07	2.78	HORVU3Hr1G058460.4	327	K	malate dehydrogenase	---	1	0.00466132	58.916	K00026	GELK(1)SSIEK	2	2.6511	3
osa00270 Cysteine and methionine metabolism	9.18455e-07	2.78	HORVU3Hr1G058460.4	244	K	malate dehydrogenase	---	1	1.20279e-06	115.05	K00026	TQDGGTEVVEAK(1)AGK	2	0.57152	10
osa00270 Cysteine and methionine metabolism	9.18455e-07	2.78	HORVU3Hr1G058460.4	332	K	malate dehydrogenase	---	1	0.00351916	61.577	K00026	SSIEK(1)GVAFANAS	2	0.28626	4
osa00270 Cysteine and methionine metabolism	9.18455e-07	2.78	HORVU3Hr1G058460.4	323	K	malate dehydrogenase	---	1	0.00212857	74.849	K00026	EGLEALK(1)GELK	2	3.3299	7
osa00270 Cysteine and methionine metabolism	9.18455e-07	2.78	HORVU3Hr1G073220.3	99	K	aspartate aminotransferase 3	---	1	5.04921e-11	114.39	K14454	TEEGK(1)PLVLNVVR	2	1.6638	13
osa00270 Cysteine and methionine metabolism	9.18455e-07	2.78	HORVU3Hr1G073220.3	457	K	aspartate aminotransferase 3	---	1	0.0151449	40.83	K14454	TVPHLADAIHAAVTK(1)LK	3	1.6163	1
osa00270 Cysteine and methionine metabolism	9.18455e-07	2.78	HORVU3Hr1G073220.3	85	K	aspartate aminotransferase 3	---	1	0.000379853	66.953	K14454	DPSPVK(1)VNLGVGAYR	2	4.7202	1
osa00270 Cysteine and methionine metabolism	9.18455e-07	2.78	HORVU3Hr1G073220.3	389	K	aspartate aminotransferase 3	---	1	0.00993225	72.042	K14454	EQLFDALK(1)VR	2	2.2644	5
osa00270 Cysteine and methionine metabolism	9.18455e-07	2.78	HORVU3Hr1G073220.3	121	K	aspartate aminotransferase 3	---	1	8.61691e-07	106.47	K14454	VK(1)EYLPITGLADFNK	2	1.0411	10
osa00270 Cysteine and methionine metabolism	9.18455e-07	2.78	HORVU4Hr1G002270.3	401	K	5-methyltetrahydropteroyltriglutamate--homocysteine methyltransferase 2	---	1	0.00970227	50.116	K00549	VNNEEVQK(1)AAAALK	2	3.0227	1
osa00270 Cysteine and methionine metabolism	9.18455e-07	2.78	HORVU4Hr1G002270.3	474	K	5-methyltetrahydropteroyltriglutamate--homocysteine methyltransferase 2	---	1	0.00897284	72.492	K00549	EEISK(1)VVK	2	1.6882	8
osa00270 Cysteine and methionine metabolism	9.18455e-07	2.78	HORVU4Hr1G002270.3	136	K	5-methyltetrahydropteroyltriglutamate--homocysteine methyltransferase 2	---	1	8.26457e-05	99.589	K00549	FSYASHK(1)AVSEYK	2	2.7079	1
osa00270 Cysteine and methionine metabolism	9.18455e-07	2.78	HORVU4Hr1G002270.3	36	K	5-methyltetrahydropteroyltriglutamate--homocysteine methyltransferase 2	---	1	3.10351e-28	154.94	K00549	SSAEDLEK(1)VATDLR	2	2.391	15
osa00270 Cysteine and methionine metabolism	9.18455e-07	2.78	HORVU4Hr1G002270.3	618	K	5-methyltetrahydropteroyltriglutamate--homocysteine methyltransferase 2	---	1	0.00347228	49.487	K00549	K(1)SEHAFYLDWAVHSFR	3	2.6402	2
osa00270 Cysteine and methionine metabolism	9.18455e-07	2.78	HORVU4Hr1G002270.3	679	K	5-methyltetrahydropteroyltriglutamate--homocysteine methyltransferase 2	---	1	1.38727e-15	154.28	K00549	SDEK(1)LLSVFR	2	2.6835	13
osa00270 Cysteine and methionine metabolism	9.18455e-07	2.78	HORVU4Hr1G002270.3	279	K	5-methyltetrahydropteroyltriglutamate--homocysteine methyltransferase 2	---	1	0.00248808	65.408	K00549	TLELIK(1)STGIPSGK	2	0.88655	2
osa00270 Cysteine and methionine metabolism	9.18455e-07	2.78	HORVU4Hr1G002270.3	407	K	5-methyltetrahydropteroyltriglutamate--homocysteine methyltransferase 2	---	1	4.41968e-05	108.3	K00549	AAAALK(1)GSDHR	2	-0.97596	13
osa00270 Cysteine and methionine metabolism	9.18455e-07	2.78	HORVU4Hr1G016410.2	381	K	Methylthioribose-1-phosphate isomerase	---	1	0.000114374	69.641	K08963	GVITK(1)SDPDGTFDIK	2	0.90182	5
osa00270 Cysteine and methionine metabolism	9.18455e-07	2.78	HORVU4Hr1G016410.2	117	K	Methylthioribose-1-phosphate isomerase	---	1	2.18751e-05	114.64	K08963	K(1)LEYLVSSRPTAVNLSDAATK	3	-0.53397	13
osa00270 Cysteine and methionine metabolism	9.18455e-07	2.78	HORVU4Hr1G016410.2	150	K	Methylthioribose-1-phosphate isomerase	---	1	1.69634e-11	96.313	K08963	LQNLVSTTAETAK(1)DAK	2	0.7788	8
osa00270 Cysteine and methionine metabolism	9.18455e-07	2.78	HORVU4Hr1G016410.2	336	K	Methylthioribose-1-phosphate isomerase	---	1	1.25712e-09	142.08	K08963	SPK(1)ELLNSEGGLGK	2	0.8866	12
osa00270 Cysteine and methionine metabolism	9.18455e-07	2.78	HORVU4Hr1G072880.2	111	K	phosphoserine aminotransferase	---	1	0.00190815	65.879	K00831	YSAASVAWSGK(1)AGK	2	-3.2285	1
osa00270 Cysteine and methionine metabolism	9.18455e-07	2.78	HORVU4Hr1G072880.2	31	K	phosphoserine aminotransferase	---	1	0.0219691	50.834	K00831	GK(1)EFDAAIK	2	1.9399	1
osa00270 Cysteine and methionine metabolism	9.18455e-07	2.78	HORVU4Hr1G072880.2	100	K	phosphoserine aminotransferase	---	1	0.0246078	65.879	K00831	K(1)YSAASVAWSGK	2	1.2218	2
osa00270 Cysteine and methionine metabolism	9.18455e-07	2.78	HORVU4Hr1G073630.1	170	K	1,2-dihydroxy-3-keto-5-methylthiopentene dioxygenase 2	---	1	0.00440315	57.888	K08967	K(1)GGMIVLPAGMYHR	3	2.3169	2
osa00270 Cysteine and methionine metabolism	9.18455e-07	2.78	HORVU4Hr1G073630.1	131	K	1,2-dihydroxy-3-keto-5-methylthiopentene dioxygenase 2	---	1	2.60332e-06	72.327	K08967	LK(1)NFFEEHLHTDEEIR	3	2.8267	2
osa00270 Cysteine and methionine metabolism	9.18455e-07	2.78	HORVU4Hr1G073630.1	72	K	1,2-dihydroxy-3-keto-5-methylthiopentene dioxygenase 2	---	1	0.0022769	61.48	K08967	EPK(1)EFIPLAK	2	-0.55982	4
osa00270 Cysteine and methionine metabolism	9.18455e-07	2.78	HORVU4Hr1G073630.1	129	K	1,2-dihydroxy-3-keto-5-methylthiopentene dioxygenase 2	---	1	0.00684452	52.591	K08967	LPNYEAK(1)LK	2	2.4094	5
osa00270 Cysteine and methionine metabolism	9.18455e-07	2.78	HORVU4Hr1G073630.1	193	K	1,2-dihydroxy-3-keto-5-methylthiopentene dioxygenase 2	---	1	0.000100673	74.849	K08967	FTLDSDNYIK(1)AMR	2	3.0829	3
osa00270 Cysteine and methionine metabolism	9.18455e-07	2.78	HORVU4Hr1G073630.1	223	K	1,2-dihydroxy-3-keto-5-methylthiopentene dioxygenase 2	---	1	0.00165405	69.905	K08967	EYVDK(1)IINR	2	1.533	11
osa00270 Cysteine and methionine metabolism	9.18455e-07	2.78	HORVU4Hr1G075360.5	444	K	alanine:glyoxylate aminotransferase 2	---	1	5.77502e-05	83.775	K00827	DLGVLLGK(1)GGLHGNVFR	3	3.2388	7
osa00270 Cysteine and methionine metabolism	9.18455e-07	2.78	HORVU4Hr1G075360.5	425	K	alanine:glyoxylate aminotransferase 2	---	1	3.13161e-09	144.51	K00827	TPAK(1)AETAVLFEK	2	0.46091	14
osa00270 Cysteine and methionine metabolism	9.18455e-07	2.78	HORVU5Hr1G005980.2	333	K	cysteine synthase D1	---	1	0.0152754	45.654	K01738	LYGVEPTESAVLNGGK(1)PGPHK	3	-1.1128	1
osa00270 Cysteine and methionine metabolism	9.18455e-07	2.78	HORVU5Hr1G005980.2	162	K	cysteine synthase D1	---	1	1.13558e-26	144.27	K01738	LESMEPCSSVK(1)DR	2	3.147	23
osa00270 Cysteine and methionine metabolism	9.18455e-07	2.78	HORVU5Hr1G005980.2	310	K	cysteine synthase D1	---	1	0.000439857	100.84	K01738	YLK(1)EQNPNIK	2	1.6769	14
osa00270 Cysteine and methionine metabolism	9.18455e-07	2.78	HORVU5Hr1G005980.2	428	K	cysteine synthase D1	---	1	2.99108e-05	107.08	K01738	YLSSVLFHSIK(1)K	2	4.5184	13
osa00270 Cysteine and methionine metabolism	9.18455e-07	2.78	HORVU5Hr1G005980.2	151	K	cysteine synthase D1	---	1	1.21723e-06	108.5	K01738	VAAK(1)LESMEPCSSVK	2	1.2397	11
osa00270 Cysteine and methionine metabolism	9.18455e-07	2.78	HORVU5Hr1G005980.2	247	K	cysteine synthase D1	---	1	0.00104364	76.85	K01738	GAVQK(1)AEELAAK	2	1.548	7
osa00270 Cysteine and methionine metabolism	9.18455e-07	2.78	HORVU5Hr1G006780.7	127	K	5-methyltetrahydropteroyltriglutamate--homocysteine methyltransferase 1	---	1	3.54612e-07	122.51	K00549	K(1)ISEEEYTNAIK	2	1.9975	15
osa00270 Cysteine and methionine metabolism	9.18455e-07	2.78	HORVU5Hr1G006780.7	446	K	5-methyltetrahydropteroyltriglutamate--homocysteine methyltransferase 1	---	1	4.18766e-05	98.167	K00549	YAEVK(1)PALTNMVEAAK	2	-0.30857	9
osa00270 Cysteine and methionine metabolism	9.18455e-07	2.78	HORVU5Hr1G006780.7	70	K	5-methyltetrahydropteroyltriglutamate--homocysteine methyltransferase 1	---	1	5.5991e-29	174.05	K00549	VTNEEVQK(1)AATALK	2	1.5807	20
osa00270 Cysteine and methionine metabolism	9.18455e-07	2.78	HORVU5Hr1G006780.7	36	K	5-methyltetrahydropteroyltriglutamate--homocysteine methyltransferase 1	---	1	2.11137e-09	101.45	K00549	VVEVNALAK(1)ALAGQK	2	1.0381	14
osa00270 Cysteine and methionine metabolism	9.18455e-07	2.78	HORVU5Hr1G006780.7	138	K	5-methyltetrahydropteroyltriglutamate--homocysteine methyltransferase 1	---	1	8.24261e-22	155.57	K00549	ISEEEYTNAIK(1)EEISK	2	1.3968	13
osa00270 Cysteine and methionine metabolism	9.18455e-07	2.78	HORVU5Hr1G006780.7	441	K	5-methyltetrahydropteroyltriglutamate--homocysteine methyltransferase 1	---	1	4.42381e-08	91.032	K00549	K(1)YAEVKPALTNMVEAAK	3	2.3356	9
osa00270 Cysteine and methionine metabolism	9.18455e-07	2.78	HORVU5Hr1G006780.7	143	K	5-methyltetrahydropteroyltriglutamate--homocysteine methyltransferase 1	---	1	0.00897284	72.492	K00549	EEISK(1)VVK	2	1.6882	8
osa00270 Cysteine and methionine metabolism	9.18455e-07	2.78	HORVU5Hr1G006780.7	42	K	5-methyltetrahydropteroyltriglutamate--homocysteine methyltransferase 1	---	1	6.56427e-08	90.376	K00549	ALAGQK(1)DEAYFAANAAALASR	3	1.28	9
osa00270 Cysteine and methionine metabolism	9.18455e-07	2.78	HORVU5Hr1G006780.7	457	K	5-methyltetrahydropteroyltriglutamate--homocysteine methyltransferase 1	---	1	3.11595e-12	93.649	K00549	YAEVKPALTNMVEAAK(1)QIR	3	-0.90934	5
osa00270 Cysteine and methionine metabolism	9.18455e-07	2.78	HORVU5Hr1G006780.7	76	K	5-methyltetrahydropteroyltriglutamate--homocysteine methyltransferase 1	---	1	1.29871e-23	191.67	K00549	AATALK(1)GSDHR	2	0.12596	15
osa00270 Cysteine and methionine metabolism	9.18455e-07	2.78	HORVU5Hr1G006780.7	410	K	5-methyltetrahydropteroyltriglutamate--homocysteine methyltransferase 1	---	1	2.58475e-06	139.02	K00549	IPSK(1)EEIADR	2	1.6732	15
osa00270 Cysteine and methionine metabolism	9.18455e-07	2.78	HORVU5Hr1G026730.1	306	K	Methylthioribulose-1-phosphate dehydratase	---	1	2.23178e-07	109.47	K16054	K(1)HLNSTYDSDETKEDIK	3	1.0227	8
osa00270 Cysteine and methionine metabolism	9.18455e-07	2.78	HORVU5Hr1G053950.13	793	K	Bifunctional aspartokinase/homoserine dehydrogenase 1	---	1	0.0145048	47.349	K12524	YK(1)EQPLIVR	2	3.1339	1
osa00270 Cysteine and methionine metabolism	9.18455e-07	2.78	HORVU5Hr1G067490.2	266	K	1-aminocyclopropane-1-carboxylate oxidase 1	---	1	1.19801e-06	154.28	K05933	HK(1)FEDKEPR	3	0.32069	12
osa00270 Cysteine and methionine metabolism	9.18455e-07	2.78	HORVU5Hr1G082120.28	5	K	cysteine synthase 26	---	1	0.0234989	42.229	K01738	MAAAK(1)GYR	2	1.6474	1
osa00270 Cysteine and methionine metabolism	9.18455e-07	2.78	HORVU5Hr1G098890.10	141	K	malate dehydrogenase	---	1	3.8815e-05	78.816	K00026	DDLFNK(1)NAGIVR	2	2.9137	7
osa00270 Cysteine and methionine metabolism	9.18455e-07	2.78	HORVU6Hr1G003470.2	327	K	aspartate aminotransferase 1	---	1	4.719e-281	274.17	K14455	IFLEDGHQIGCAQSYAK(1)NMGLYGQR	3	1.6809	35
osa00270 Cysteine and methionine metabolism	9.18455e-07	2.78	HORVU6Hr1G003470.2	171	K	aspartate aminotransferase 1	---	0.978767	3.48299e-06	103.76	K14455	LAYGEDSEFIK(0.979)DK(0.021)R	2	0.58714	7
osa00270 Cysteine and methionine metabolism	9.18455e-07	2.78	HORVU6Hr1G003470.2	195	K	aspartate aminotransferase 1	---	1	0.0101788	70.67	K14455	LFADFQK(1)R	2	2.4349	4
osa00270 Cysteine and methionine metabolism	9.18455e-07	2.78	HORVU6Hr1G034650.1	367	K	S-adenosylmethionine synthase 4	---	1	1.14954e-13	131.22	K00789	YLK(1)TAAYGHFGR	2	1.0107	14
osa00270 Cysteine and methionine metabolism	9.18455e-07	2.78	HORVU6Hr1G034650.1	334	K	S-adenosylmethionine synthase 4	---	1	0.00210694	60	K00789	IPDK(1)EILEIVK	2	-0.80031	4
osa00270 Cysteine and methionine metabolism	9.18455e-07	2.78	HORVU6Hr1G034650.1	294	K	S-adenosylmethionine synthase 4	---	1	0.00313897	65.879	K00789	QAAK(1)SIVASGIAR	2	2.0898	6
osa00270 Cysteine and methionine metabolism	9.18455e-07	2.78	HORVU6Hr1G034650.1	70	K	S-adenosylmethionine synthase 4	---	1	0.0215319	43.272	K00789	ANVDYEK(1)IVR	2	-0.30267	1
osa00270 Cysteine and methionine metabolism	9.18455e-07	2.78	HORVU6Hr1G063490.2	265	K	S-adenosylmethionine synthase 3	---	1	3.49564e-07	117.3	K00789	EHVIK(1)PVIPAK	2	1.8344	15
osa00270 Cysteine and methionine metabolism	9.18455e-07	2.78	HORVU6Hr1G063570.1	365	K	S-adenosylmethionine synthase 2	---	1	1.23381e-32	195.3	K00789	FIK(1)TAAYGHFGR	3	4.4686	30
osa00270 Cysteine and methionine metabolism	9.18455e-07	2.78	HORVU6Hr1G063570.1	385	K	S-adenosylmethionine synthase 2	---	1	6.80908e-09	117.99	K00789	DDADFTWEVVK(1)PLK	2	0.23061	11
osa00270 Cysteine and methionine metabolism	9.18455e-07	2.78	HORVU6Hr1G063570.1	213	K	S-adenosylmethionine synthase 2	---	0.929438	0.00261878	40.638	K00789	VHTVLISTQHDETVTNDEIAADLK(0.929)EHVIK(0.071)PVIPGK	4	0.27211	1
osa00270 Cysteine and methionine metabolism	9.18455e-07	2.78	HORVU6Hr1G063570.1	279	K	S-adenosylmethionine synthase 2	---	1	0.0244886	65.313	K00789	DPTK(1)VDR	2	-0.56764	4
osa00270 Cysteine and methionine metabolism	9.18455e-07	2.78	HORVU6Hr1G063570.1	218	K	S-adenosylmethionine synthase 2	---	1	7.82661e-06	120.33	K00789	EHVIK(1)PVIPGK	2	2.4293	15
osa00270 Cysteine and methionine metabolism	9.18455e-07	2.78	HORVU6Hr1G063570.1	69	K	S-adenosylmethionine synthase 2	---	1	0.000442317	111.39	K00789	ATVDYEK(1)IVR	2	1.4071	14
osa00270 Cysteine and methionine metabolism	9.18455e-07	2.78	HORVU6Hr1G063570.1	337	K	S-adenosylmethionine synthase 2	---	1	0.012684	88.35	K00789	IPDREILK(1)LVK	2	0.89809	3
osa00270 Cysteine and methionine metabolism	9.18455e-07	2.78	HORVU6Hr1G063570.1	255	K	S-adenosylmethionine synthase 2	---	1	1.79761e-10	69.224	K00789	K(1)IIIDTYGGWGAHGGGAFSGK	3	1.7802	6
osa00270 Cysteine and methionine metabolism	9.18455e-07	2.78	HORVU6Hr1G063570.1	340	K	S-adenosylmethionine synthase 2	---	1	0.0161231	60.892	K00789	LVK(1)ENFDFR	2	1.6549	1
osa00270 Cysteine and methionine metabolism	9.18455e-07	2.78	HORVU6Hr1G063570.1	388	K	S-adenosylmethionine synthase 2	---	0.957645	9.41107e-06	79.235	K00789	DDADFTWEVVK(0.042)PLK(0.958)FDK	3	0.69753	5
osa00270 Cysteine and methionine metabolism	9.18455e-07	2.78	HORVU6Hr1G063570.1	293	K	S-adenosylmethionine synthase 2	---	1	5.43666e-11	147.19	K00789	QAAK(1)SIIASGLAR	2	0.76767	14
osa00270 Cysteine and methionine metabolism	9.18455e-07	2.78	HORVU7Hr1G055560.1	55	K	Polyamine aminopropyltransferase	---	1	0.00154064	74.486	K00797	VEK(1)VLFQGK	2	2.6395	11
osa00280 Valine, leucine and isoleucine degradation	9.78153e-07	3.84	HORVU1Hr1G013740.1	137	K	Dihydrolipoyl dehydrogenase	---	1	0.000730127	66.953	K00382	AVAGLTK(1)GIEGLFK	2	0.050722	4
osa00280 Valine, leucine and isoleucine degradation	9.78153e-07	3.84	HORVU1Hr1G013740.1	419	K	Dihydrolipoyl dehydrogenase	---	1	0.0042362	48.785	K00382	VGK(1)FPLMANSR	2	1.5787	1
osa00280 Valine, leucine and isoleucine degradation	9.78153e-07	3.84	HORVU1Hr1G013740.1	409	K	Dihydrolipoyl dehydrogenase	---	1	0.00095708	76.255	K00382	TEEQVK(1)ASGIPYR	2	2.2929	4
osa00280 Valine, leucine and isoleucine degradation	9.78153e-07	3.84	HORVU1Hr1G013740.1	444	K	Dihydrolipoyl dehydrogenase	---	1	0.003445	67.464	K00382	VVADK(1)ETDK	2	2.7864	6
osa00280 Valine, leucine and isoleucine degradation	9.78153e-07	3.84	HORVU1Hr1G013740.1	277	K	Dihydrolipoyl dehydrogenase	---	1	7.57326e-05	85.813	K00382	TK(1)VVGVDTSGDGVK	2	4.6884	4
osa00280 Valine, leucine and isoleucine degradation	9.78153e-07	3.84	HORVU1Hr1G013820.5	209	K	isovaleryl-CoA-dehydrogenase	---	1	0.00251894	57.293	K00253	GMPGFSTAQK(1)LDK	2	3.4119	5
osa00280 Valine, leucine and isoleucine degradation	9.78153e-07	3.84	HORVU1Hr1G023630.1	237	K	Dihydrolipoyl dehydrogenase	---	1	0.00357387	76.572	K00382	SLPGVTIDEK(1)K	2	1.9443	8
osa00280 Valine, leucine and isoleucine degradation	9.78153e-07	3.84	HORVU1Hr1G023630.1	370	K	Dihydrolipoyl dehydrogenase	---	1	2.47071e-74	210.62	K00382	VPYTAGIGLHAIGVETDK(1)GGR	3	2.1773	15
osa00280 Valine, leucine and isoleucine degradation	9.78153e-07	3.84	HORVU1Hr1G023630.1	142	K	Dihydrolipoyl dehydrogenase	---	1	4.77024e-08	69.224	K00382	ALLHSSHMYHEAK(1)SSFAHHGVK	4	1.7492	11
osa00280 Valine, leucine and isoleucine degradation	9.78153e-07	3.84	HORVU1Hr1G023630.1	315	K	Dihydrolipoyl dehydrogenase	---	1	1.92162e-21	166.71	K00382	TK(1)VVGVDTSGSGVK	2	0.69065	15
osa00280 Valine, leucine and isoleucine degradation	9.78153e-07	3.84	HORVU1Hr1G023630.1	467	K	Dihydrolipoyl dehydrogenase	---	1	2.98951e-06	125.17	K00382	AK(1)AIDDAEGMVK	2	1.2466	27
osa00280 Valine, leucine and isoleucine degradation	9.78153e-07	3.84	HORVU1Hr1G023630.1	457	K	Dihydrolipoyl dehydrogenase	---	1	9.93277e-53	179.21	K00382	ASGVAYQVGK(1)FPLLANSR	2	0.83936	9
osa00280 Valine, leucine and isoleucine degradation	9.78153e-07	3.84	HORVU1Hr1G023630.1	106	K	Dihydrolipoyl dehydrogenase	---	1	0.00086881	83.775	K00382	AAQLGLK(1)TTCIEK	2	1.6418	7
osa00280 Valine, leucine and isoleucine degradation	9.78153e-07	3.84	HORVU1Hr1G023630.1	541	K	Dihydrolipoyl dehydrogenase	---	1	0.000354098	72.365	K00382	EACMNTYDK(1)AIHM	2	-0.20857	8
osa00280 Valine, leucine and isoleucine degradation	9.78153e-07	3.84	HORVU1Hr1G023630.1	190	K	Dihydrolipoyl dehydrogenase	---	1	0.00168792	85.622	K00382	VEYVK(1)GFGK	2	3.5692	14
osa00280 Valine, leucine and isoleucine degradation	9.78153e-07	3.84	HORVU1Hr1G023630.1	185	K	Dihydrolipoyl dehydrogenase	---	1	0.00660697	125.98	K00382	NK(1)VEYVK	2	2.3022	11
osa00280 Valine, leucine and isoleucine degradation	9.78153e-07	3.84	HORVU1Hr1G023630.1	183	K	Dihydrolipoyl dehydrogenase	---	0.999615	0.0124292	125.5	K00382	K(1)NKVEYVK	2	1.9151	17
osa00280 Valine, leucine and isoleucine degradation	9.78153e-07	3.84	HORVU1Hr1G023630.1	253	K	Dihydrolipoyl dehydrogenase	---	1	2.26922e-21	132.9	K00382	IVSSTGALALTEIPK(1)K	2	2.2696	10
osa00280 Valine, leucine and isoleucine degradation	9.78153e-07	3.84	HORVU1Hr1G023630.1	168	K	Dihydrolipoyl dehydrogenase	---	1	0.00150744	104.39	K00382	DK(1)AVSGLTK	2	2.5334	12
osa00280 Valine, leucine and isoleucine degradation	9.78153e-07	3.84	HORVU1Hr1G023630.1	112	K	Dihydrolipoyl dehydrogenase	---	1	0.013943	88.35	K00382	TTCIEK(1)R	2	2.1427	2
osa00280 Valine, leucine and isoleucine degradation	9.78153e-07	3.84	HORVU1Hr1G023630.1	447	K	Dihydrolipoyl dehydrogenase	---	1	1.388e-144	277.21	K00382	TEEQVK(1)ASGVAYQVGK	2	0.75467	19
osa00280 Valine, leucine and isoleucine degradation	9.78153e-07	3.84	HORVU1Hr1G023630.1	482	K	Dihydrolipoyl dehydrogenase	---	1	0.000194464	121.67	K00382	VISEK(1)ETDR	2	1.3015	13
osa00280 Valine, leucine and isoleucine degradation	9.78153e-07	3.84	HORVU1Hr1G023630.1	216	K	Dihydrolipoyl dehydrogenase	---	1	4.13789e-06	103.69	K00382	GK(1)NIIVATGSDVK	2	1.6099	13
osa00280 Valine, leucine and isoleucine degradation	9.78153e-07	3.84	HORVU1Hr1G023630.1	175	K	Dihydrolipoyl dehydrogenase	---	1	1.79212e-21	185.18	K00382	AVSGLTK(1)GIEGLFK	2	0.71301	17
osa00280 Valine, leucine and isoleucine degradation	9.78153e-07	3.84	HORVU1Hr1G038330.1	226	K	3-ketoacyl-CoA thiolase	---	1	4.43259e-05	96.957	K07513	FK(1)EEIVPVHTK	2	1.6431	9
osa00280 Valine, leucine and isoleucine degradation	9.78153e-07	3.84	HORVU2Hr1G012440.2	152	K	Dihydrolipoyllysine-residue acetyltransferase component of pyruvate dehydrogenase complex	---	1	2.04501e-09	115.05	K09699	VLK(1)EDVLNYAASK	2	3.7498	16
osa00280 Valine, leucine and isoleucine degradation	9.78153e-07	3.84	HORVU2Hr1G012440.2	236	K	Dihydrolipoyllysine-residue acetyltransferase component of pyruvate dehydrogenase complex	---	1	0.000221122	117.62	K09699	LK(1)ASFQK	2	4.1133	10
osa00280 Valine, leucine and isoleucine degradation	9.78153e-07	3.84	HORVU2Hr1G107550.1	163	K	Aldehyde dehydrogenase family 9 member A1-B	---	1	4.56417e-47	160.52	K00140	ANMDK(1)LAENITTEQGK	2	2.3919	4
osa00280 Valine, leucine and isoleucine degradation	9.78153e-07	3.84	HORVU2Hr1G107550.1	152	K	Aldehyde dehydrogenase family 9 member A1-B	---	1	0.00274364	74.269	K00140	IMFK(1)YQELIR	2	1.7521	5
osa00280 Valine, leucine and isoleucine degradation	9.78153e-07	3.84	HORVU2Hr1G107550.1	414	K	Aldehyde dehydrogenase family 9 member A1-B	---	1	1.69148e-14	127.03	K00140	ICK(1)LVQSGVDSGAR	2	0.407	12
osa00280 Valine, leucine and isoleucine degradation	9.78153e-07	3.84	HORVU2Hr1G107550.1	177	K	Aldehyde dehydrogenase family 9 member A1-B	---	1	0.000415224	74.849	K00140	TLK(1)DAWGDVFR	2	1.3843	8
osa00280 Valine, leucine and isoleucine degradation	9.78153e-07	3.84	HORVU3Hr1G038140.5	440	K	Hydroxymethylglutaryl-CoA lyase	---	1	0.0277778	42.446	K01640	AATALSK(1)VTASASK	2	-0.090378	1
osa00280 Valine, leucine and isoleucine degradation	9.78153e-07	3.84	HORVU3Hr1G070630.1	88	K	3-hydroxyisobutyrate dehydrogenase	---	1	0.000358507	69.641	K00020	TPSK(1)AQGLVSSGAR	2	-3.3328	2
osa00280 Valine, leucine and isoleucine degradation	9.78153e-07	3.84	HORVU3Hr1G073560.3	618	K	Malonate--CoA ligase	---	1	0.00941714	75.243	K18660	NAMGK(1)VNK	2	1.7479	6
osa00280 Valine, leucine and isoleucine degradation	9.78153e-07	3.84	HORVU3Hr1G073560.3	523	K	Malonate--CoA ligase	---	1	3.50078e-05	110.88	K18660	TNADIMK(1)VGGYK	2	0.79297	23
osa00280 Valine, leucine and isoleucine degradation	9.78153e-07	3.84	HORVU4Hr1G053180.1	134	K	enoyl-CoA hydratase/isomerase A	---	1	0.00337765	57.032	K01692	SAK(1)FLDTHAK	2	1.3491	7
osa00280 Valine, leucine and isoleucine degradation	9.78153e-07	3.84	HORVU4Hr1G075360.5	444	K	alanine:glyoxylate aminotransferase 2	---	1	5.77502e-05	83.775	K00827	DLGVLLGK(1)GGLHGNVFR	3	3.2388	7
osa00280 Valine, leucine and isoleucine degradation	9.78153e-07	3.84	HORVU4Hr1G075360.5	425	K	alanine:glyoxylate aminotransferase 2	---	1	3.13161e-09	144.51	K00827	TPAK(1)AETAVLFEK	2	0.46091	14
osa00280 Valine, leucine and isoleucine degradation	9.78153e-07	3.84	HORVU5Hr1G062090.1	417	K	Aldehyde dehydrogenase family 7 member A1	---	1	0.000688797	87.895	K14085	ESFLK(1)GIQTIR	2	3.3754	5
osa00280 Valine, leucine and isoleucine degradation	9.78153e-07	3.84	HORVU6Hr1G062260.4	163	K	Fatty acid oxidation complex subunit alpha	---	1	1.63139e-05	126.82	K05607	VFCAGADLK(1)ER	2	2.9892	15
osa00280 Valine, leucine and isoleucine degradation	9.78153e-07	3.84	HORVU6Hr1G091130.9	246	K	3-ketoacyl-CoA thiolase	---	1	0.00646739	53.517	K07513	IIDPK(1)TGEEK	2	2.1631	3
osa00280 Valine, leucine and isoleucine degradation	9.78153e-07	3.84	HORVU6Hr1G091130.9	456	K	3-ketoacyl-CoA thiolase	---	1	0.000163105	93.162	K07513	HIQSHNFLSK(1)DAAK	3	3.7558	10
osa00280 Valine, leucine and isoleucine degradation	9.78153e-07	3.84	HORVU6Hr1G091130.9	309	K	3-ketoacyl-CoA thiolase	---	1	0.00999716	43.306	K07513	SVAVSK(1)GLPILGVFR	2	-0.14382	1
osa00280 Valine, leucine and isoleucine degradation	9.78153e-07	3.84	HORVU6Hr1G091130.9	232	K	3-ketoacyl-CoA thiolase	---	1	4.44464e-05	101.82	K07513	FK(1)DEIIPVHTK	2	0.9083	11
osa00280 Valine, leucine and isoleucine degradation	9.78153e-07	3.84	HORVU6Hr1G091130.9	230	K	3-ketoacyl-CoA thiolase	---	0.989337	1.30766e-05	52.662	K07513	AAAATASGK(0.989)FK(0.011)DEIIPVHTK	3	-0.34606	4
osa00280 Valine, leucine and isoleucine degradation	9.78153e-07	3.84	HORVU7Hr1G021890.4	198	K	3-methylcrotonyl-CoA carboxylase	---	1	0.000879107	54.27	K01969	SIAPADTK(1)QSFDIR	2	-3.867	3
osa00280 Valine, leucine and isoleucine degradation	9.78153e-07	3.84	HORVU7Hr1G042880.2	84	K	Aldehyde dehydrogenase family 2 member C4	---	1	2.82989e-06	106.97	K00128	FVDAASGK(1)TFPTLDPR	2	0.096694	1
osa00280 Valine, leucine and isoleucine degradation	9.78153e-07	3.84	HORVU7Hr1G042880.2	421	K	Aldehyde dehydrogenase family 2 member C4	---	1	1.47788e-17	104	K00128	SGVDSGATLVTGGDK(1)LGDK	2	1.5772	8
osa00280 Valine, leucine and isoleucine degradation	9.78153e-07	3.84	HORVU7Hr1G042880.2	466	K	Aldehyde dehydrogenase family 2 member C4	---	1	0.00130949	112.8	K00128	FNDLNEVIK(1)R	2	3.4843	13
osa00280 Valine, leucine and isoleucine degradation	9.78153e-07	3.84	HORVU7Hr1G042880.2	385	K	Aldehyde dehydrogenase family 2 member C4	---	1	2.4685e-06	117.41	K00128	K(1)GVEQGPQIDDEQFK	2	1.4132	8
osa00280 Valine, leucine and isoleucine degradation	9.78153e-07	3.84	HORVU7Hr1G042880.2	369	K	Aldehyde dehydrogenase family 2 member C4	---	1	0.00292417	53.517	K00128	VYDEFVEK(1)SK	2	0.30065	5
osa00280 Valine, leucine and isoleucine degradation	9.78153e-07	3.84	HORVU7Hr1G042880.2	399	K	Aldehyde dehydrogenase family 2 member C4	---	1	1.64969e-32	179.98	K00128	GVEQGPQIDDEQFK(1)K	2	0.69779	7
osa00280 Valine, leucine and isoleucine degradation	9.78153e-07	3.84	HORVU7Hr1G042880.2	406	K	Aldehyde dehydrogenase family 2 member C4	---	1	9.47583e-34	173.15	K00128	YIK(1)SGVDSGATLVTGGDK	2	0.74693	15
osa00280 Valine, leucine and isoleucine degradation	9.78153e-07	3.84	HORVU7Hr1G085310.1	363	K	3-hydroxyisobutyryl-CoA hydrolase 1	---	1	0.000238068	83.775	K05605	K(1)GAPFSLCLTQK	2	1.5476	13
osa00280 Valine, leucine and isoleucine degradation	9.78153e-07	3.84	HORVU7Hr1G085310.1	255	K	3-hydroxyisobutyryl-CoA hydrolase 1	---	1	1.06661e-13	108.5	K05605	APGGGAVGAYLGMTGK(1)R	2	1.0863	5
osa00280 Valine, leucine and isoleucine degradation	9.78153e-07	3.84	HORVU7Hr1G085310.1	160	K	3-hydroxyisobutyryl-CoA hydrolase 1	---	1	0.00700185	48.157	K05605	GVAAEIQK(1)DK	2	3.4633	1
osa00280 Valine, leucine and isoleucine degradation	9.78153e-07	3.84	HORVU7Hr1G085310.1	340	K	3-hydroxyisobutyryl-CoA hydrolase 1	---	1	0.0201535	53.517	K05605	SATESVEELK(1)K	2	1.8327	2
osa00310 Lysine degradation	0.114127	1.77	HORVU1Hr1G013740.1	137	K	Dihydrolipoyl dehydrogenase	---	1	0.000730127	66.953	K00382	AVAGLTK(1)GIEGLFK	2	0.050722	4
osa00310 Lysine degradation	0.114127	1.77	HORVU1Hr1G013740.1	419	K	Dihydrolipoyl dehydrogenase	---	1	0.0042362	48.785	K00382	VGK(1)FPLMANSR	2	1.5787	1
osa00310 Lysine degradation	0.114127	1.77	HORVU1Hr1G013740.1	409	K	Dihydrolipoyl dehydrogenase	---	1	0.00095708	76.255	K00382	TEEQVK(1)ASGIPYR	2	2.2929	4
osa00310 Lysine degradation	0.114127	1.77	HORVU1Hr1G013740.1	444	K	Dihydrolipoyl dehydrogenase	---	1	0.003445	67.464	K00382	VVADK(1)ETDK	2	2.7864	6
osa00310 Lysine degradation	0.114127	1.77	HORVU1Hr1G013740.1	277	K	Dihydrolipoyl dehydrogenase	---	1	7.57326e-05	85.813	K00382	TK(1)VVGVDTSGDGVK	2	4.6884	4
osa00310 Lysine degradation	0.114127	1.77	HORVU1Hr1G023630.1	237	K	Dihydrolipoyl dehydrogenase	---	1	0.00357387	76.572	K00382	SLPGVTIDEK(1)K	2	1.9443	8
osa00310 Lysine degradation	0.114127	1.77	HORVU1Hr1G023630.1	370	K	Dihydrolipoyl dehydrogenase	---	1	2.47071e-74	210.62	K00382	VPYTAGIGLHAIGVETDK(1)GGR	3	2.1773	15
osa00310 Lysine degradation	0.114127	1.77	HORVU1Hr1G023630.1	142	K	Dihydrolipoyl dehydrogenase	---	1	4.77024e-08	69.224	K00382	ALLHSSHMYHEAK(1)SSFAHHGVK	4	1.7492	11
osa00310 Lysine degradation	0.114127	1.77	HORVU1Hr1G023630.1	315	K	Dihydrolipoyl dehydrogenase	---	1	1.92162e-21	166.71	K00382	TK(1)VVGVDTSGSGVK	2	0.69065	15
osa00310 Lysine degradation	0.114127	1.77	HORVU1Hr1G023630.1	467	K	Dihydrolipoyl dehydrogenase	---	1	2.98951e-06	125.17	K00382	AK(1)AIDDAEGMVK	2	1.2466	27
osa00310 Lysine degradation	0.114127	1.77	HORVU1Hr1G023630.1	457	K	Dihydrolipoyl dehydrogenase	---	1	9.93277e-53	179.21	K00382	ASGVAYQVGK(1)FPLLANSR	2	0.83936	9
osa00310 Lysine degradation	0.114127	1.77	HORVU1Hr1G023630.1	106	K	Dihydrolipoyl dehydrogenase	---	1	0.00086881	83.775	K00382	AAQLGLK(1)TTCIEK	2	1.6418	7
osa00310 Lysine degradation	0.114127	1.77	HORVU1Hr1G023630.1	541	K	Dihydrolipoyl dehydrogenase	---	1	0.000354098	72.365	K00382	EACMNTYDK(1)AIHM	2	-0.20857	8
osa00310 Lysine degradation	0.114127	1.77	HORVU1Hr1G023630.1	190	K	Dihydrolipoyl dehydrogenase	---	1	0.00168792	85.622	K00382	VEYVK(1)GFGK	2	3.5692	14
osa00310 Lysine degradation	0.114127	1.77	HORVU1Hr1G023630.1	185	K	Dihydrolipoyl dehydrogenase	---	1	0.00660697	125.98	K00382	NK(1)VEYVK	2	2.3022	11
osa00310 Lysine degradation	0.114127	1.77	HORVU1Hr1G023630.1	183	K	Dihydrolipoyl dehydrogenase	---	0.999615	0.0124292	125.5	K00382	K(1)NKVEYVK	2	1.9151	17
osa00310 Lysine degradation	0.114127	1.77	HORVU1Hr1G023630.1	253	K	Dihydrolipoyl dehydrogenase	---	1	2.26922e-21	132.9	K00382	IVSSTGALALTEIPK(1)K	2	2.2696	10
osa00310 Lysine degradation	0.114127	1.77	HORVU1Hr1G023630.1	168	K	Dihydrolipoyl dehydrogenase	---	1	0.00150744	104.39	K00382	DK(1)AVSGLTK	2	2.5334	12
osa00310 Lysine degradation	0.114127	1.77	HORVU1Hr1G023630.1	112	K	Dihydrolipoyl dehydrogenase	---	1	0.013943	88.35	K00382	TTCIEK(1)R	2	2.1427	2
osa00310 Lysine degradation	0.114127	1.77	HORVU1Hr1G023630.1	447	K	Dihydrolipoyl dehydrogenase	---	1	1.388e-144	277.21	K00382	TEEQVK(1)ASGVAYQVGK	2	0.75467	19
osa00310 Lysine degradation	0.114127	1.77	HORVU1Hr1G023630.1	482	K	Dihydrolipoyl dehydrogenase	---	1	0.000194464	121.67	K00382	VISEK(1)ETDR	2	1.3015	13
osa00310 Lysine degradation	0.114127	1.77	HORVU1Hr1G023630.1	216	K	Dihydrolipoyl dehydrogenase	---	1	4.13789e-06	103.69	K00382	GK(1)NIIVATGSDVK	2	1.6099	13
osa00310 Lysine degradation	0.114127	1.77	HORVU1Hr1G023630.1	175	K	Dihydrolipoyl dehydrogenase	---	1	1.79212e-21	185.18	K00382	AVSGLTK(1)GIEGLFK	2	0.71301	17
osa00310 Lysine degradation	0.114127	1.77	HORVU2Hr1G006250.1	240	K	Dihydrolipoyllysine-residue succinyltransferase component of 2-oxoglutarate dehydrogenase complex	---	1	1.14889e-14	147.78	K00658	K(1)QAPKPTPSK	2	1.1696	12
osa00310 Lysine degradation	0.114127	1.77	HORVU2Hr1G006250.1	234	K	Dihydrolipoyllysine-residue succinyltransferase component of 2-oxoglutarate dehydrogenase complex	---	1	0.00750737	76.605	K00658	QTK(1)VEPPKK	2	2.5526	6
osa00310 Lysine degradation	0.114127	1.77	HORVU2Hr1G006250.1	314	K	Dihydrolipoyllysine-residue succinyltransferase component of 2-oxoglutarate dehydrogenase complex	---	1	0.000114216	108.2	K00658	SDYKDEFVEK(1)HGVK	3	2.1011	11
osa00310 Lysine degradation	0.114127	1.77	HORVU2Hr1G006250.1	220	K	Dihydrolipoyllysine-residue succinyltransferase component of 2-oxoglutarate dehydrogenase complex	---	1	0.0066696	79.059	K00658	ESPPAK(1)AEEK	2	1.4568	3
osa00310 Lysine degradation	0.114127	1.77	HORVU2Hr1G006250.1	308	K	Dihydrolipoyllysine-residue succinyltransferase component of 2-oxoglutarate dehydrogenase complex	---	1	0.0010473	74.849	K00658	SDYK(1)DEFVEK	2	2.5434	13
osa00310 Lysine degradation	0.114127	1.77	HORVU2Hr1G006250.1	318	K	Dihydrolipoyllysine-residue succinyltransferase component of 2-oxoglutarate dehydrogenase complex	---	1	1.74771e-14	150.44	K00658	HGVK(1)LGLMSCFVK	2	0.17117	16
osa00310 Lysine degradation	0.114127	1.77	HORVU2Hr1G006250.1	214	K	Dihydrolipoyllysine-residue succinyltransferase component of 2-oxoglutarate dehydrogenase complex	---	1	1.5797e-25	154.48	K00658	SAAPAETHVAPSEEAPQK(1)ESPPAK	3	0.85263	15
osa00310 Lysine degradation	0.114127	1.77	HORVU2Hr1G006250.1	260	K	Dihydrolipoyllysine-residue succinyltransferase component of 2-oxoglutarate dehydrogenase complex	---	1	6.40192e-06	99.276	K00658	TSPTEPQLPPK(1)ER	2	-0.21029	5
osa00310 Lysine degradation	0.114127	1.77	HORVU4Hr1G011850.1	203	K	Dihydrolipoyllysine-residue succinyltransferase component of 2-oxoglutarate dehydrogenase complex	---	0.999553	3.27436e-05	53.073	K00658	SAAPSEAHVAPSEETSQK(1)ETPPPPPPEKPK	4	1.8806	1
osa00310 Lysine degradation	0.114127	1.77	HORVU4Hr1G011850.1	463	K	Dihydrolipoyllysine-residue succinyltransferase component of 2-oxoglutarate dehydrogenase complex	---	1	0.002461	58.916	K00658	IK(1)DVVEDPR	2	2.238	4
osa00310 Lysine degradation	0.114127	1.77	HORVU4Hr1G011850.1	185	K	Dihydrolipoyllysine-residue succinyltransferase component of 2-oxoglutarate dehydrogenase complex	---	1	1.15441e-41	162.78	K00658	IAVISK(1)SAAPSEAHVAPSEETSQK	3	1.7119	14
osa00310 Lysine degradation	0.114127	1.77	HORVU4Hr1G011850.1	213	K	Dihydrolipoyllysine-residue succinyltransferase component of 2-oxoglutarate dehydrogenase complex	---	1	0.00266839	66.664	K00658	ETPPPPPPEK(1)PK	2	0.37436	5
osa00310 Lysine degradation	0.114127	1.77	HORVU4Hr1G011850.1	227	K	Dihydrolipoyllysine-residue succinyltransferase component of 2-oxoglutarate dehydrogenase complex	---	1	9.27896e-24	154.81	K00658	VESVK(1)TQASK	2	1.6274	15
osa00310 Lysine degradation	0.114127	1.77	HORVU4Hr1G011850.1	215	K	Dihydrolipoyllysine-residue succinyltransferase component of 2-oxoglutarate dehydrogenase complex	---	0.986371	9.98789e-05	61.042	K00658	ETPPPPPPEK(0.014)PK(0.986)VEQK	3	1.2537	3
osa00310 Lysine degradation	0.114127	1.77	HORVU4Hr1G011850.1	302	K	Dihydrolipoyllysine-residue succinyltransferase component of 2-oxoglutarate dehydrogenase complex	---	1	1.74771e-14	150.44	K00658	HGVK(1)LGLMSCFVK	2	0.17117	16
osa00310 Lysine degradation	0.114127	1.77	HORVU4Hr1G011850.1	244	K	Dihydrolipoyllysine-residue succinyltransferase component of 2-oxoglutarate dehydrogenase complex	---	1	0.000128623	81.48	K00658	LASPSEPQLPPK(1)ER	2	1.2865	9
osa00310 Lysine degradation	0.114127	1.77	HORVU4Hr1G011850.1	292	K	Dihydrolipoyllysine-residue succinyltransferase component of 2-oxoglutarate dehydrogenase complex	---	1	0.00236044	85.622	K00658	TDYK(1)DEFVK	2	2.3954	15
osa00310 Lysine degradation	0.114127	1.77	HORVU4Hr1G011850.1	232	K	Dihydrolipoyllysine-residue succinyltransferase component of 2-oxoglutarate dehydrogenase complex	---	1	4.3414e-10	110.14	K00658	TQASK(1)LASPSEPQLPPK	2	1.089	13
osa00310 Lysine degradation	0.114127	1.77	HORVU4Hr1G011850.1	222	K	Dihydrolipoyllysine-residue succinyltransferase component of 2-oxoglutarate dehydrogenase complex	---	1	0.00273996	108.3	K00658	SPK(1)VESVK	2	2.7153	14
osa00310 Lysine degradation	0.114127	1.77	HORVU4Hr1G011850.1	297	K	Dihydrolipoyllysine-residue succinyltransferase component of 2-oxoglutarate dehydrogenase complex	---	1	1.57088e-41	225.68	K00658	TDYKDEFVK(1)K	2	2.0505	22
osa00310 Lysine degradation	0.114127	1.77	HORVU4Hr1G053180.1	134	K	enoyl-CoA hydratase/isomerase A	---	1	0.00337765	57.032	K01692	SAK(1)FLDTHAK	2	1.3491	7
osa00310 Lysine degradation	0.114127	1.77	HORVU5Hr1G062090.1	417	K	Aldehyde dehydrogenase family 7 member A1	---	1	0.000688797	87.895	K14085	ESFLK(1)GIQTIR	2	3.3754	5
osa00310 Lysine degradation	0.114127	1.77	HORVU7Hr1G042880.2	84	K	Aldehyde dehydrogenase family 2 member C4	---	1	2.82989e-06	106.97	K00128	FVDAASGK(1)TFPTLDPR	2	0.096694	1
osa00310 Lysine degradation	0.114127	1.77	HORVU7Hr1G042880.2	421	K	Aldehyde dehydrogenase family 2 member C4	---	1	1.47788e-17	104	K00128	SGVDSGATLVTGGDK(1)LGDK	2	1.5772	8
osa00310 Lysine degradation	0.114127	1.77	HORVU7Hr1G042880.2	466	K	Aldehyde dehydrogenase family 2 member C4	---	1	0.00130949	112.8	K00128	FNDLNEVIK(1)R	2	3.4843	13
osa00310 Lysine degradation	0.114127	1.77	HORVU7Hr1G042880.2	385	K	Aldehyde dehydrogenase family 2 member C4	---	1	2.4685e-06	117.41	K00128	K(1)GVEQGPQIDDEQFK	2	1.4132	8
osa00310 Lysine degradation	0.114127	1.77	HORVU7Hr1G042880.2	369	K	Aldehyde dehydrogenase family 2 member C4	---	1	0.00292417	53.517	K00128	VYDEFVEK(1)SK	2	0.30065	5
osa00310 Lysine degradation	0.114127	1.77	HORVU7Hr1G042880.2	399	K	Aldehyde dehydrogenase family 2 member C4	---	1	1.64969e-32	179.98	K00128	GVEQGPQIDDEQFK(1)K	2	0.69779	7
osa00310 Lysine degradation	0.114127	1.77	HORVU7Hr1G042880.2	406	K	Aldehyde dehydrogenase family 2 member C4	---	1	9.47583e-34	173.15	K00128	YIK(1)SGVDSGATLVTGGDK	2	0.74693	15
osa00330 Arginine and proline metabolism	0.101619	1.74	HORVU0Hr1G017370.1	172	K	aspartate aminotransferase 5	---	0.889326	0.0243051	85.622	K00811	K(0.111)AEK(0.889)LMLEK	2	-0.84862	1
osa00330 Arginine and proline metabolism	0.101619	1.74	HORVU0Hr1G017370.1	322	K	aspartate aminotransferase 5	---	1	0.00851722	52.591	K00811	LADLIEEK(1)K	2	1.9098	3
osa00330 Arginine and proline metabolism	0.101619	1.74	HORVU0Hr1G017370.1	168	K	aspartate aminotransferase 5	---	1	0.00201947	81.335	K00811	TEELQPAVLNVVK(1)K	2	2.6327	4
osa00330 Arginine and proline metabolism	0.101619	1.74	HORVU1Hr1G080320.2	352	K	aldehyde dehydrogenase 12A1	---	1	0.00042804	62.271	K00294	NWSSSGLLEK(1)MK	2	-1.5113	4
osa00330 Arginine and proline metabolism	0.101619	1.74	HORVU1Hr1G080320.2	525	K	aldehyde dehydrogenase 12A1	---	1	0.000170152	59.67	K00294	GAGIGTPEAIK(1)LVWSCHR	3	1.3736	2
osa00330 Arginine and proline metabolism	0.101619	1.74	HORVU1Hr1G080320.2	285	K	aldehyde dehydrogenase 12A1	---	1	0.000142002	99.174	K00294	VAEK(1)LAADLQGR	2	0.96547	14
osa00330 Arginine and proline metabolism	0.101619	1.74	HORVU3Hr1G073220.3	99	K	aspartate aminotransferase 3	---	1	5.04921e-11	114.39	K14454	TEEGK(1)PLVLNVVR	2	1.6638	13
osa00330 Arginine and proline metabolism	0.101619	1.74	HORVU3Hr1G073220.3	457	K	aspartate aminotransferase 3	---	1	0.0151449	40.83	K14454	TVPHLADAIHAAVTK(1)LK	3	1.6163	1
osa00330 Arginine and proline metabolism	0.101619	1.74	HORVU3Hr1G073220.3	85	K	aspartate aminotransferase 3	---	1	0.000379853	66.953	K14454	DPSPVK(1)VNLGVGAYR	2	4.7202	1
osa00330 Arginine and proline metabolism	0.101619	1.74	HORVU3Hr1G073220.3	389	K	aspartate aminotransferase 3	---	1	0.00993225	72.042	K14454	EQLFDALK(1)VR	2	2.2644	5
osa00330 Arginine and proline metabolism	0.101619	1.74	HORVU3Hr1G073220.3	121	K	aspartate aminotransferase 3	---	1	8.61691e-07	106.47	K14454	VK(1)EYLPITGLADFNK	2	1.0411	10
osa00330 Arginine and proline metabolism	0.101619	1.74	HORVU5Hr1G006730.2	221	K	Carbon-nitrogen hydrolase	---	1	0.00595445	44.045	K12251	IGK(1)ETVETEHGNSTIK	3	0.5336	1
osa00330 Arginine and proline metabolism	0.101619	1.74	HORVU5Hr1G062090.1	417	K	Aldehyde dehydrogenase family 7 member A1	---	1	0.000688797	87.895	K14085	ESFLK(1)GIQTIR	2	3.3754	5
osa00330 Arginine and proline metabolism	0.101619	1.74	HORVU6Hr1G003470.2	327	K	aspartate aminotransferase 1	---	1	4.719e-281	274.17	K14455	IFLEDGHQIGCAQSYAK(1)NMGLYGQR	3	1.6809	35
osa00330 Arginine and proline metabolism	0.101619	1.74	HORVU6Hr1G003470.2	171	K	aspartate aminotransferase 1	---	0.978767	3.48299e-06	103.76	K14455	LAYGEDSEFIK(0.979)DK(0.021)R	2	0.58714	7
osa00330 Arginine and proline metabolism	0.101619	1.74	HORVU6Hr1G003470.2	195	K	aspartate aminotransferase 1	---	1	0.0101788	70.67	K14455	LFADFQK(1)R	2	2.4349	4
osa00330 Arginine and proline metabolism	0.101619	1.74	HORVU7Hr1G042880.2	84	K	Aldehyde dehydrogenase family 2 member C4	---	1	2.82989e-06	106.97	K00128	FVDAASGK(1)TFPTLDPR	2	0.096694	1
osa00330 Arginine and proline metabolism	0.101619	1.74	HORVU7Hr1G042880.2	421	K	Aldehyde dehydrogenase family 2 member C4	---	1	1.47788e-17	104	K00128	SGVDSGATLVTGGDK(1)LGDK	2	1.5772	8
osa00330 Arginine and proline metabolism	0.101619	1.74	HORVU7Hr1G042880.2	466	K	Aldehyde dehydrogenase family 2 member C4	---	1	0.00130949	112.8	K00128	FNDLNEVIK(1)R	2	3.4843	13
osa00330 Arginine and proline metabolism	0.101619	1.74	HORVU7Hr1G042880.2	385	K	Aldehyde dehydrogenase family 2 member C4	---	1	2.4685e-06	117.41	K00128	K(1)GVEQGPQIDDEQFK	2	1.4132	8
osa00330 Arginine and proline metabolism	0.101619	1.74	HORVU7Hr1G042880.2	369	K	Aldehyde dehydrogenase family 2 member C4	---	1	0.00292417	53.517	K00128	VYDEFVEK(1)SK	2	0.30065	5
osa00330 Arginine and proline metabolism	0.101619	1.74	HORVU7Hr1G042880.2	399	K	Aldehyde dehydrogenase family 2 member C4	---	1	1.64969e-32	179.98	K00128	GVEQGPQIDDEQFK(1)K	2	0.69779	7
osa00330 Arginine and proline metabolism	0.101619	1.74	HORVU7Hr1G042880.2	406	K	Aldehyde dehydrogenase family 2 member C4	---	1	9.47583e-34	173.15	K00128	YIK(1)SGVDSGATLVTGGDK	2	0.74693	15
osa00330 Arginine and proline metabolism	0.101619	1.74	HORVU7Hr1G055560.1	55	K	Polyamine aminopropyltransferase	---	1	0.00154064	74.486	K00797	VEK(1)VLFQGK	2	2.6395	11
osa00330 Arginine and proline metabolism	0.101619	1.74	HORVU7Hr1G118240.1	278	K	polyamine oxidase 1	---	1	0.0032713	89.123	K13366	TEDNK(1)VYR	2	1.9745	7
osa00330 Arginine and proline metabolism	0.101619	1.74	HORVU7Hr1G118240.1	255	K	polyamine oxidase 1	---	1	0.00414873	78.178	K13366	LK(1)LNTVVR	2	2.8591	8
osa00350 Tyrosine metabolism	0.0989249	1.77	HORVU0Hr1G017370.1	172	K	aspartate aminotransferase 5	---	0.889326	0.0243051	85.622	K00811	K(0.111)AEK(0.889)LMLEK	2	-0.84862	1
osa00350 Tyrosine metabolism	0.0989249	1.77	HORVU0Hr1G017370.1	322	K	aspartate aminotransferase 5	---	1	0.00851722	52.591	K00811	LADLIEEK(1)K	2	1.9098	3
osa00350 Tyrosine metabolism	0.0989249	1.77	HORVU0Hr1G017370.1	168	K	aspartate aminotransferase 5	---	1	0.00201947	81.335	K00811	TEELQPAVLNVVK(1)K	2	2.6327	4
osa00350 Tyrosine metabolism	0.0989249	1.77	HORVU1Hr1G074590.3	251	K	aspartate aminotransferase	---	1	0.000187184	62.271	K15849	ELLEEIAAIVK(1)K	2	-1.0474	1
osa00350 Tyrosine metabolism	0.0989249	1.77	HORVU1Hr1G082250.2	231	K	alcohol dehydrogenase 1	---	1	1.86858e-05	86.838	K18857	IIGVDLNPAK(1)YEQAK	2	0.68127	5
osa00350 Tyrosine metabolism	0.0989249	1.77	HORVU1Hr1G082250.2	237	K	alcohol dehydrogenase 1	---	1	0.00135	85.622	K18857	K(1)FGCTDFVNPK	2	6.5749	7
osa00350 Tyrosine metabolism	0.0989249	1.77	HORVU1Hr1G082250.2	326	K	alcohol dehydrogenase 1	---	1	0.00137119	62.88	K18857	GTFFGNYK(1)PR	2	1.5358	5
osa00350 Tyrosine metabolism	0.0989249	1.77	HORVU1Hr1G082250.2	318	K	alcohol dehydrogenase 1	---	1	1.23744e-05	114.39	K18857	TLK(1)GTFFGNYKPR	2	2.4729	19
osa00350 Tyrosine metabolism	0.0989249	1.77	HORVU3Hr1G034820.7	59	K	alcohol dehydrogenase 1	---	1	0.0192276	50.116	K18857	INTDRGVMIGDRK(1)SR	3	-4.9778	1
osa00350 Tyrosine metabolism	0.0989249	1.77	HORVU3Hr1G073220.3	99	K	aspartate aminotransferase 3	---	1	5.04921e-11	114.39	K14454	TEEGK(1)PLVLNVVR	2	1.6638	13
osa00350 Tyrosine metabolism	0.0989249	1.77	HORVU3Hr1G073220.3	457	K	aspartate aminotransferase 3	---	1	0.0151449	40.83	K14454	TVPHLADAIHAAVTK(1)LK	3	1.6163	1
osa00350 Tyrosine metabolism	0.0989249	1.77	HORVU3Hr1G073220.3	85	K	aspartate aminotransferase 3	---	1	0.000379853	66.953	K14454	DPSPVK(1)VNLGVGAYR	2	4.7202	1
osa00350 Tyrosine metabolism	0.0989249	1.77	HORVU3Hr1G073220.3	389	K	aspartate aminotransferase 3	---	1	0.00993225	72.042	K14454	EQLFDALK(1)VR	2	2.2644	5
osa00350 Tyrosine metabolism	0.0989249	1.77	HORVU3Hr1G073220.3	121	K	aspartate aminotransferase 3	---	1	8.61691e-07	106.47	K14454	VK(1)EYLPITGLADFNK	2	1.0411	10
osa00350 Tyrosine metabolism	0.0989249	1.77	HORVU4Hr1G016810.14	237	K	alcohol dehydrogenase 1	---	1	0.00013527	104.39	K18857	K(1)FGCTEFVNPK	2	3.046	13
osa00350 Tyrosine metabolism	0.0989249	1.77	HORVU4Hr1G016810.14	367	K	alcohol dehydrogenase 1	---	1	4.07237e-05	81.335	K18857	AFDLMAK(1)GEGIR	2	1.1223	6
osa00350 Tyrosine metabolism	0.0989249	1.77	HORVU4Hr1G016810.14	326	K	alcohol dehydrogenase 1	---	1	0.00448532	65.313	K18857	GTFFGNFK(1)PR	2	0.93235	8
osa00350 Tyrosine metabolism	0.0989249	1.77	HORVU4Hr1G016810.14	318	K	alcohol dehydrogenase 1	---	1	3.46468e-10	92.428	K18857	TLK(1)GTFFGNFKPR	2	-0.56595	14
osa00350 Tyrosine metabolism	0.0989249	1.77	HORVU5Hr1G057090.4	265	K	alcohol dehydrogenase 1	---	1	0.00137119	62.88	K18857	GTFFGNYK(1)PR	2	1.5358	5
osa00350 Tyrosine metabolism	0.0989249	1.77	HORVU6Hr1G003470.2	327	K	aspartate aminotransferase 1	---	1	4.719e-281	274.17	K14455	IFLEDGHQIGCAQSYAK(1)NMGLYGQR	3	1.6809	35
osa00350 Tyrosine metabolism	0.0989249	1.77	HORVU6Hr1G003470.2	171	K	aspartate aminotransferase 1	---	0.978767	3.48299e-06	103.76	K14455	LAYGEDSEFIK(0.979)DK(0.021)R	2	0.58714	7
osa00350 Tyrosine metabolism	0.0989249	1.77	HORVU6Hr1G003470.2	195	K	aspartate aminotransferase 1	---	1	0.0101788	70.67	K14455	LFADFQK(1)R	2	2.4349	4
osa00350 Tyrosine metabolism	0.0989249	1.77	HORVU6Hr1G090260.1	441	K	alcohol dehydrogenase 1	---	1	0.00546679	76.572	K00121	VWK(1)GTAFGGFK	2	-0.60052	3
osa00360 Phenylalanine metabolism	0.451331	1.36	HORVU0Hr1G017370.1	172	K	aspartate aminotransferase 5	---	0.889326	0.0243051	85.622	K00811	K(0.111)AEK(0.889)LMLEK	2	-0.84862	1
osa00360 Phenylalanine metabolism	0.451331	1.36	HORVU0Hr1G017370.1	322	K	aspartate aminotransferase 5	---	1	0.00851722	52.591	K00811	LADLIEEK(1)K	2	1.9098	3
osa00360 Phenylalanine metabolism	0.451331	1.36	HORVU0Hr1G017370.1	168	K	aspartate aminotransferase 5	---	1	0.00201947	81.335	K00811	TEELQPAVLNVVK(1)K	2	2.6327	4
osa00360 Phenylalanine metabolism	0.451331	1.36	HORVU1Hr1G074590.3	251	K	aspartate aminotransferase	---	1	0.000187184	62.271	K15849	ELLEEIAAIVK(1)K	2	-1.0474	1
osa00360 Phenylalanine metabolism	0.451331	1.36	HORVU3Hr1G073220.3	99	K	aspartate aminotransferase 3	---	1	5.04921e-11	114.39	K14454	TEEGK(1)PLVLNVVR	2	1.6638	13
osa00360 Phenylalanine metabolism	0.451331	1.36	HORVU3Hr1G073220.3	457	K	aspartate aminotransferase 3	---	1	0.0151449	40.83	K14454	TVPHLADAIHAAVTK(1)LK	3	1.6163	1
osa00360 Phenylalanine metabolism	0.451331	1.36	HORVU3Hr1G073220.3	85	K	aspartate aminotransferase 3	---	1	0.000379853	66.953	K14454	DPSPVK(1)VNLGVGAYR	2	4.7202	1
osa00360 Phenylalanine metabolism	0.451331	1.36	HORVU3Hr1G073220.3	389	K	aspartate aminotransferase 3	---	1	0.00993225	72.042	K14454	EQLFDALK(1)VR	2	2.2644	5
osa00360 Phenylalanine metabolism	0.451331	1.36	HORVU3Hr1G073220.3	121	K	aspartate aminotransferase 3	---	1	8.61691e-07	106.47	K14454	VK(1)EYLPITGLADFNK	2	1.0411	10
osa00360 Phenylalanine metabolism	0.451331	1.36	HORVU4Hr1G053180.1	134	K	enoyl-CoA hydratase/isomerase A	---	1	0.00337765	57.032	K01692	SAK(1)FLDTHAK	2	1.3491	7
osa00360 Phenylalanine metabolism	0.451331	1.36	HORVU6Hr1G003470.2	327	K	aspartate aminotransferase 1	---	1	4.719e-281	274.17	K14455	IFLEDGHQIGCAQSYAK(1)NMGLYGQR	3	1.6809	35
osa00360 Phenylalanine metabolism	0.451331	1.36	HORVU6Hr1G003470.2	171	K	aspartate aminotransferase 1	---	0.978767	3.48299e-06	103.76	K14455	LAYGEDSEFIK(0.979)DK(0.021)R	2	0.58714	7
osa00360 Phenylalanine metabolism	0.451331	1.36	HORVU6Hr1G003470.2	195	K	aspartate aminotransferase 1	---	1	0.0101788	70.67	K14455	LFADFQK(1)R	2	2.4349	4
osa00360 Phenylalanine metabolism	0.451331	1.36	HORVU6Hr1G058820.1	334	K	phenylalanine ammonia-lyase 2	---	0.960964	0.00245535	55.782	K13064	KVNEIDTQLK(0.039)PK(0.961)QDR	3	1.5898	1
osa00360 Phenylalanine metabolism	0.451331	1.36	HORVU6Hr1G058820.1	359	K	phenylalanine ammonia-lyase 2	---	1	0.015206	72.492	K13064	SATK(1)SIER	2	2.5293	7
osa00360 Phenylalanine metabolism	0.451331	1.36	HORVU6Hr1G058820.1	524	K	phenylalanine ammonia-lyase 2	---	1	0.000280742	78.043	K13064	TSVK(1)NCVTQVSK	2	1.4497	13
osa00360 Phenylalanine metabolism	0.451331	1.36	HORVU6Hr1G058820.1	217	K	phenylalanine ammonia-lyase 2	---	1	0.00466125	78.932	K13064	PNAQATTVDGK(1)K	2	1.2657	2
osa00360 Phenylalanine metabolism	0.451331	1.36	HORVU6Hr1G058820.1	332	K	phenylalanine ammonia-lyase 2	---	1	2.33278e-07	119.94	K13064	KVNEIDTQLK(1)PK	2	1.2128	7
osa00360 Phenylalanine metabolism	0.451331	1.36	HORVU6Hr1G058820.1	236	K	phenylalanine ammonia-lyase 2	---	1	7.79296e-05	72.365	K13064	AAGIEGGFFK(1)LNPK	2	0.99756	7
osa00360 Phenylalanine metabolism	0.451331	1.36	HORVU6Hr1G058820.1	323	K	phenylalanine ammonia-lyase 2	---	1	6.54422e-06	101.45	K13064	K(1)VNEIDTQLKPK	2	3.9032	12
osa00360 Phenylalanine metabolism	0.451331	1.36	HORVU6Hr1G058820.1	111	K	phenylalanine ammonia-lyase 2	---	1	0.00044154	101.64	K13064	TK(1)DGPALQVELLR	2	-2.5334	5
osa00360 Phenylalanine metabolism	0.451331	1.36	HORVU6Hr1G058820.1	218	K	phenylalanine ammonia-lyase 2	---	1	0.00809282	47.561	K13064	K(1)VDAAEAFK	2	-0.89747	1
osa00360 Phenylalanine metabolism	0.451331	1.36	HORVU6Hr1G058820.1	520	K	phenylalanine ammonia-lyase 2	---	1	7.88467e-07	117.99	K13064	HLEENIK(1)TSVK	2	3.4029	14
osa00360 Phenylalanine metabolism	0.451331	1.36	HORVU6Hr1G058820.1	608	K	phenylalanine ammonia-lyase 2	---	1	0.00218035	51.864	K13064	INK(1)FEEELR	2	2.003	2
osa00360 Phenylalanine metabolism	0.451331	1.36	HORVU6Hr1G058820.1	551	K	phenylalanine ammonia-lyase 2	---	1	0.00132387	76.255	K13064	FSEK(1)SLITAIDR	2	2.7945	8
osa00360 Phenylalanine metabolism	0.451331	1.36	HORVU6Hr1G058820.1	487	K	phenylalanine ammonia-lyase 2	---	1	0.0021289	99.34	K13064	K(1)TAEAVDILK	2	1.7706	11
osa00360 Phenylalanine metabolism	0.451331	1.36	HORVU6Hr1G058820.1	532	K	phenylalanine ammonia-lyase 2	---	1	0.000648393	123.5	K13064	NCVTQVSK(1)K	2	1.8438	11
osa00360 Phenylalanine metabolism	0.451331	1.36	HORVU6Hr1G058820.1	43	K	phenylalanine ammonia-lyase 2	---	1	0.00268609	71.066	K13064	EPVVK(1)IEGASLR	2	-0.82583	6
osa00400 Phenylalanine, tyrosine and tryptophan biosynthesis	0.204542	1.61	HORVU0Hr1G017370.1	172	K	aspartate aminotransferase 5	---	0.889326	0.0243051	85.622	K00811	K(0.111)AEK(0.889)LMLEK	2	-0.84862	1
osa00400 Phenylalanine, tyrosine and tryptophan biosynthesis	0.204542	1.61	HORVU0Hr1G017370.1	322	K	aspartate aminotransferase 5	---	1	0.00851722	52.591	K00811	LADLIEEK(1)K	2	1.9098	3
osa00400 Phenylalanine, tyrosine and tryptophan biosynthesis	0.204542	1.61	HORVU0Hr1G017370.1	168	K	aspartate aminotransferase 5	---	1	0.00201947	81.335	K00811	TEELQPAVLNVVK(1)K	2	2.6327	4
osa00400 Phenylalanine, tyrosine and tryptophan biosynthesis	0.204542	1.61	HORVU1Hr1G074590.3	251	K	aspartate aminotransferase	---	1	0.000187184	62.271	K15849	ELLEEIAAIVK(1)K	2	-1.0474	1
osa00400 Phenylalanine, tyrosine and tryptophan biosynthesis	0.204542	1.61	HORVU2Hr1G029870.4	155	K	Phospho-2-dehydro-3-deoxyheptonate aldolase 2, chloroplastic	---	1	0.00199145	67.903	K01626	MAGQFAK(1)PR	2	1.8528	5
osa00400 Phenylalanine, tyrosine and tryptophan biosynthesis	0.204542	1.61	HORVU2Hr1G029870.4	370	K	Phospho-2-dehydro-3-deoxyheptonate aldolase 2, chloroplastic	---	1	0.0261758	40.203	K01626	VK(1)LPHLIR	2	1.6714	1
osa00400 Phenylalanine, tyrosine and tryptophan biosynthesis	0.204542	1.61	HORVU2Hr1G029870.4	185	K	Phospho-2-dehydro-3-deoxyheptonate aldolase 2, chloroplastic	---	1	0.000254132	59.731	K01626	GDNVNGDAFDLK(1)SR	2	-0.5984	2
osa00400 Phenylalanine, tyrosine and tryptophan biosynthesis	0.204542	1.61	HORVU2Hr1G029870.4	330	K	Phospho-2-dehydro-3-deoxyheptonate aldolase 2, chloroplastic	---	1	0.00223626	54.27	K01626	GIANPLGIK(1)VSDK	2	1.1969	2
osa00400 Phenylalanine, tyrosine and tryptophan biosynthesis	0.204542	1.61	HORVU2Hr1G029870.4	352	K	Phospho-2-dehydro-3-deoxyheptonate aldolase 2, chloroplastic	---	1	0.000964583	72.922	K01626	LIDILNPSNK(1)PGR	2	-0.80081	7
osa00400 Phenylalanine, tyrosine and tryptophan biosynthesis	0.204542	1.61	HORVU2Hr1G029870.4	164	K	Phospho-2-dehydro-3-deoxyheptonate aldolase 2, chloroplastic	---	1	0.00671159	57.888	K01626	SDNFEEK(1)DGVK	2	2.5037	5
osa00400 Phenylalanine, tyrosine and tryptophan biosynthesis	0.204542	1.61	HORVU3Hr1G045480.6	242	K	dehydroquinate dehydratase, putative / shikimate dehydrogenase, putative	---	1	0.00427724	53.028	K13832	VLGLIANPVK(1)QSK	2	0.49019	3
osa00400 Phenylalanine, tyrosine and tryptophan biosynthesis	0.204542	1.61	HORVU3Hr1G073220.3	99	K	aspartate aminotransferase 3	---	1	5.04921e-11	114.39	K14454	TEEGK(1)PLVLNVVR	2	1.6638	13
osa00400 Phenylalanine, tyrosine and tryptophan biosynthesis	0.204542	1.61	HORVU3Hr1G073220.3	457	K	aspartate aminotransferase 3	---	1	0.0151449	40.83	K14454	TVPHLADAIHAAVTK(1)LK	3	1.6163	1
osa00400 Phenylalanine, tyrosine and tryptophan biosynthesis	0.204542	1.61	HORVU3Hr1G073220.3	85	K	aspartate aminotransferase 3	---	1	0.000379853	66.953	K14454	DPSPVK(1)VNLGVGAYR	2	4.7202	1
osa00400 Phenylalanine, tyrosine and tryptophan biosynthesis	0.204542	1.61	HORVU3Hr1G073220.3	389	K	aspartate aminotransferase 3	---	1	0.00993225	72.042	K14454	EQLFDALK(1)VR	2	2.2644	5
osa00400 Phenylalanine, tyrosine and tryptophan biosynthesis	0.204542	1.61	HORVU3Hr1G073220.3	121	K	aspartate aminotransferase 3	---	1	8.61691e-07	106.47	K14454	VK(1)EYLPITGLADFNK	2	1.0411	10
osa00400 Phenylalanine, tyrosine and tryptophan biosynthesis	0.204542	1.61	HORVU6Hr1G003470.2	327	K	aspartate aminotransferase 1	---	1	4.719e-281	274.17	K14455	IFLEDGHQIGCAQSYAK(1)NMGLYGQR	3	1.6809	35
osa00400 Phenylalanine, tyrosine and tryptophan biosynthesis	0.204542	1.61	HORVU6Hr1G003470.2	171	K	aspartate aminotransferase 1	---	0.978767	3.48299e-06	103.76	K14455	LAYGEDSEFIK(0.979)DK(0.021)R	2	0.58714	7
osa00400 Phenylalanine, tyrosine and tryptophan biosynthesis	0.204542	1.61	HORVU6Hr1G003470.2	195	K	aspartate aminotransferase 1	---	1	0.0101788	70.67	K14455	LFADFQK(1)R	2	2.4349	4
osa00400 Phenylalanine, tyrosine and tryptophan biosynthesis	0.204542	1.61	HORVU7Hr1G092800.3	206	K	Tryptophan synthase beta chain 2	---	1	0.00470722	67.464	K06001	ASYDQK(1)PYR	2	-1.6292	2
osa00410 beta-Alanine metabolism	0.00469896	2.57	HORVU1Hr1G024240.1	470	K	Acyl-CoA dehydrogenase	---	0.996919	0.00201839	46.768	K00232	EITGIASFK(0.003)PAAVAK(0.997)SR	3	3.1305	1
osa00410 beta-Alanine metabolism	0.00469896	2.57	HORVU1Hr1G024240.1	282	K	Acyl-CoA dehydrogenase	---	1	0.012527	46.835	K00232	IQNK(1)IGLR	2	-0.79872	1
osa00410 beta-Alanine metabolism	0.00469896	2.57	HORVU2Hr1G107550.1	163	K	Aldehyde dehydrogenase family 9 member A1-B	---	1	4.56417e-47	160.52	K00140	ANMDK(1)LAENITTEQGK	2	2.3919	4
osa00410 beta-Alanine metabolism	0.00469896	2.57	HORVU2Hr1G107550.1	152	K	Aldehyde dehydrogenase family 9 member A1-B	---	1	0.00274364	74.269	K00140	IMFK(1)YQELIR	2	1.7521	5
osa00410 beta-Alanine metabolism	0.00469896	2.57	HORVU2Hr1G107550.1	414	K	Aldehyde dehydrogenase family 9 member A1-B	---	1	1.69148e-14	127.03	K00140	ICK(1)LVQSGVDSGAR	2	0.407	12
osa00410 beta-Alanine metabolism	0.00469896	2.57	HORVU2Hr1G107550.1	177	K	Aldehyde dehydrogenase family 9 member A1-B	---	1	0.000415224	74.849	K00140	TLK(1)DAWGDVFR	2	1.3843	8
osa00410 beta-Alanine metabolism	0.00469896	2.57	HORVU4Hr1G053180.1	134	K	enoyl-CoA hydratase/isomerase A	---	1	0.00337765	57.032	K01692	SAK(1)FLDTHAK	2	1.3491	7
osa00410 beta-Alanine metabolism	0.00469896	2.57	HORVU5Hr1G062090.1	417	K	Aldehyde dehydrogenase family 7 member A1	---	1	0.000688797	87.895	K14085	ESFLK(1)GIQTIR	2	3.3754	5
osa00410 beta-Alanine metabolism	0.00469896	2.57	HORVU6Hr1G074200.1	296	K	Dihydroorotate dehydrogenase (quinone)	---	1	0.00399626	76.605	K00207	LIK(1)EEFPEGR	2	-0.45417	3
osa00410 beta-Alanine metabolism	0.00469896	2.57	HORVU6Hr1G074200.1	287	K	Dihydroorotate dehydrogenase (quinone)	---	1	3.90587e-05	72.365	K00207	AVHPIALAK(1)VMQIAR	3	3.9174	1
osa00410 beta-Alanine metabolism	0.00469896	2.57	HORVU7Hr1G000580.2	392	K	Acyl-coenzyme A oxidase 3	---	1	1.61191e-08	136.06	K00232	QTIVADASK(1)ALSR	2	0.67077	15
osa00410 beta-Alanine metabolism	0.00469896	2.57	HORVU7Hr1G000580.2	652	K	Acyl-coenzyme A oxidase 3	---	1	0.00174987	52.863	K00232	EQLQK(1)LCSIYALHLLHK	3	0.1265	2
osa00410 beta-Alanine metabolism	0.00469896	2.57	HORVU7Hr1G042880.2	84	K	Aldehyde dehydrogenase family 2 member C4	---	1	2.82989e-06	106.97	K00128	FVDAASGK(1)TFPTLDPR	2	0.096694	1
osa00410 beta-Alanine metabolism	0.00469896	2.57	HORVU7Hr1G042880.2	421	K	Aldehyde dehydrogenase family 2 member C4	---	1	1.47788e-17	104	K00128	SGVDSGATLVTGGDK(1)LGDK	2	1.5772	8
osa00410 beta-Alanine metabolism	0.00469896	2.57	HORVU7Hr1G042880.2	466	K	Aldehyde dehydrogenase family 2 member C4	---	1	0.00130949	112.8	K00128	FNDLNEVIK(1)R	2	3.4843	13
osa00410 beta-Alanine metabolism	0.00469896	2.57	HORVU7Hr1G042880.2	385	K	Aldehyde dehydrogenase family 2 member C4	---	1	2.4685e-06	117.41	K00128	K(1)GVEQGPQIDDEQFK	2	1.4132	8
osa00410 beta-Alanine metabolism	0.00469896	2.57	HORVU7Hr1G042880.2	369	K	Aldehyde dehydrogenase family 2 member C4	---	1	0.00292417	53.517	K00128	VYDEFVEK(1)SK	2	0.30065	5
osa00410 beta-Alanine metabolism	0.00469896	2.57	HORVU7Hr1G042880.2	399	K	Aldehyde dehydrogenase family 2 member C4	---	1	1.64969e-32	179.98	K00128	GVEQGPQIDDEQFK(1)K	2	0.69779	7
osa00410 beta-Alanine metabolism	0.00469896	2.57	HORVU7Hr1G042880.2	406	K	Aldehyde dehydrogenase family 2 member C4	---	1	9.47583e-34	173.15	K00128	YIK(1)SGVDSGATLVTGGDK	2	0.74693	15
osa00410 beta-Alanine metabolism	0.00469896	2.57	HORVU7Hr1G083490.8	102	K	Acyl-coenzyme A oxidase 3	---	1	1.36537e-26	145.08	K00232	VFVSPDYNEGK(1)EGQR	2	2.2819	12
osa00410 beta-Alanine metabolism	0.00469896	2.57	HORVU7Hr1G085310.1	363	K	3-hydroxyisobutyryl-CoA hydrolase 1	---	1	0.000238068	83.775	K05605	K(1)GAPFSLCLTQK	2	1.5476	13
osa00410 beta-Alanine metabolism	0.00469896	2.57	HORVU7Hr1G085310.1	255	K	3-hydroxyisobutyryl-CoA hydrolase 1	---	1	1.06661e-13	108.5	K05605	APGGGAVGAYLGMTGK(1)R	2	1.0863	5
osa00410 beta-Alanine metabolism	0.00469896	2.57	HORVU7Hr1G085310.1	160	K	3-hydroxyisobutyryl-CoA hydrolase 1	---	1	0.00700185	48.157	K05605	GVAAEIQK(1)DK	2	3.4633	1
osa00410 beta-Alanine metabolism	0.00469896	2.57	HORVU7Hr1G085310.1	340	K	3-hydroxyisobutyryl-CoA hydrolase 1	---	1	0.0201535	53.517	K05605	SATESVEELK(1)K	2	1.8327	2
osa00410 beta-Alanine metabolism	0.00469896	2.57	HORVU7Hr1G118240.1	278	K	polyamine oxidase 1	---	1	0.0032713	89.123	K13366	TEDNK(1)VYR	2	1.9745	7
osa00410 beta-Alanine metabolism	0.00469896	2.57	HORVU7Hr1G118240.1	255	K	polyamine oxidase 1	---	1	0.00414873	78.178	K13366	LK(1)LNTVVR	2	2.8591	8
osa00450 Selenocompound metabolism	0.300847	1.66	HORVU4Hr1G002270.3	401	K	5-methyltetrahydropteroyltriglutamate--homocysteine methyltransferase 2	---	1	0.00970227	50.116	K00549	VNNEEVQK(1)AAAALK	2	3.0227	1
osa00450 Selenocompound metabolism	0.300847	1.66	HORVU4Hr1G002270.3	474	K	5-methyltetrahydropteroyltriglutamate--homocysteine methyltransferase 2	---	1	0.00897284	72.492	K00549	EEISK(1)VVK	2	1.6882	8
osa00450 Selenocompound metabolism	0.300847	1.66	HORVU4Hr1G002270.3	136	K	5-methyltetrahydropteroyltriglutamate--homocysteine methyltransferase 2	---	1	8.26457e-05	99.589	K00549	FSYASHK(1)AVSEYK	2	2.7079	1
osa00450 Selenocompound metabolism	0.300847	1.66	HORVU4Hr1G002270.3	36	K	5-methyltetrahydropteroyltriglutamate--homocysteine methyltransferase 2	---	1	3.10351e-28	154.94	K00549	SSAEDLEK(1)VATDLR	2	2.391	15
osa00450 Selenocompound metabolism	0.300847	1.66	HORVU4Hr1G002270.3	618	K	5-methyltetrahydropteroyltriglutamate--homocysteine methyltransferase 2	---	1	0.00347228	49.487	K00549	K(1)SEHAFYLDWAVHSFR	3	2.6402	2
osa00450 Selenocompound metabolism	0.300847	1.66	HORVU4Hr1G002270.3	679	K	5-methyltetrahydropteroyltriglutamate--homocysteine methyltransferase 2	---	1	1.38727e-15	154.28	K00549	SDEK(1)LLSVFR	2	2.6835	13
osa00450 Selenocompound metabolism	0.300847	1.66	HORVU4Hr1G002270.3	279	K	5-methyltetrahydropteroyltriglutamate--homocysteine methyltransferase 2	---	1	0.00248808	65.408	K00549	TLELIK(1)STGIPSGK	2	0.88655	2
osa00450 Selenocompound metabolism	0.300847	1.66	HORVU4Hr1G002270.3	407	K	5-methyltetrahydropteroyltriglutamate--homocysteine methyltransferase 2	---	1	4.41968e-05	108.3	K00549	AAAALK(1)GSDHR	2	-0.97596	13
osa00450 Selenocompound metabolism	0.300847	1.66	HORVU5Hr1G006780.7	127	K	5-methyltetrahydropteroyltriglutamate--homocysteine methyltransferase 1	---	1	3.54612e-07	122.51	K00549	K(1)ISEEEYTNAIK	2	1.9975	15
osa00450 Selenocompound metabolism	0.300847	1.66	HORVU5Hr1G006780.7	446	K	5-methyltetrahydropteroyltriglutamate--homocysteine methyltransferase 1	---	1	4.18766e-05	98.167	K00549	YAEVK(1)PALTNMVEAAK	2	-0.30857	9
osa00450 Selenocompound metabolism	0.300847	1.66	HORVU5Hr1G006780.7	70	K	5-methyltetrahydropteroyltriglutamate--homocysteine methyltransferase 1	---	1	5.5991e-29	174.05	K00549	VTNEEVQK(1)AATALK	2	1.5807	20
osa00450 Selenocompound metabolism	0.300847	1.66	HORVU5Hr1G006780.7	36	K	5-methyltetrahydropteroyltriglutamate--homocysteine methyltransferase 1	---	1	2.11137e-09	101.45	K00549	VVEVNALAK(1)ALAGQK	2	1.0381	14
osa00450 Selenocompound metabolism	0.300847	1.66	HORVU5Hr1G006780.7	138	K	5-methyltetrahydropteroyltriglutamate--homocysteine methyltransferase 1	---	1	8.24261e-22	155.57	K00549	ISEEEYTNAIK(1)EEISK	2	1.3968	13
osa00450 Selenocompound metabolism	0.300847	1.66	HORVU5Hr1G006780.7	441	K	5-methyltetrahydropteroyltriglutamate--homocysteine methyltransferase 1	---	1	4.42381e-08	91.032	K00549	K(1)YAEVKPALTNMVEAAK	3	2.3356	9
osa00450 Selenocompound metabolism	0.300847	1.66	HORVU5Hr1G006780.7	143	K	5-methyltetrahydropteroyltriglutamate--homocysteine methyltransferase 1	---	1	0.00897284	72.492	K00549	EEISK(1)VVK	2	1.6882	8
osa00450 Selenocompound metabolism	0.300847	1.66	HORVU5Hr1G006780.7	42	K	5-methyltetrahydropteroyltriglutamate--homocysteine methyltransferase 1	---	1	6.56427e-08	90.376	K00549	ALAGQK(1)DEAYFAANAAALASR	3	1.28	9
osa00450 Selenocompound metabolism	0.300847	1.66	HORVU5Hr1G006780.7	457	K	5-methyltetrahydropteroyltriglutamate--homocysteine methyltransferase 1	---	1	3.11595e-12	93.649	K00549	YAEVKPALTNMVEAAK(1)QIR	3	-0.90934	5
osa00450 Selenocompound metabolism	0.300847	1.66	HORVU5Hr1G006780.7	76	K	5-methyltetrahydropteroyltriglutamate--homocysteine methyltransferase 1	---	1	1.29871e-23	191.67	K00549	AATALK(1)GSDHR	2	0.12596	15
osa00450 Selenocompound metabolism	0.300847	1.66	HORVU5Hr1G006780.7	410	K	5-methyltetrahydropteroyltriglutamate--homocysteine methyltransferase 1	---	1	2.58475e-06	139.02	K00549	IPSK(1)EEIADR	2	1.6732	15
osa00450 Selenocompound metabolism	0.300847	1.66	HORVU5Hr1G018330.2	354	K	Methionine--tRNA ligase	---	1	0.00330847	44.045	K01874	FSK(1)SHGIGVFGNDAK	3	3.2928	2
osa00450 Selenocompound metabolism	0.300847	1.66	HORVU5Hr1G018330.2	791	K	Methionine--tRNA ligase	---	1	0.0136986	50.09	K01874	DVPFTTSAGVCK(1)VK	2	-1.1925	1
osa00450 Selenocompound metabolism	0.300847	1.66	HORVU5Hr1G018330.2	587	K	Methionine--tRNA ligase	---	1	0.0201866	44.82	K01874	IK(1)FAGSQAER	2	-0.52069	1
osa00450 Selenocompound metabolism	0.300847	1.66	HORVU6Hr1G070120.1	196	K	Thioredoxin reductase 2	---	1	0.0079521	73.637	K00384	ASK(1)IMQAR	2	3.5348	9
osa00480 Glutathione metabolism	5.0208e-06	2.5	HORVU0Hr1G017540.2	167	K	glutathione reductase	---	1	0.00123605	90.306	K00383	HTTK(1)HILIATGSR	3	5.3645	8
osa00480 Glutathione metabolism	5.0208e-06	2.5	HORVU1Hr1G008120.1	128	K	dehydroascorbate reductase 2	---	1	0.0223751	56.378	K21888	VLLTLEEK(1)K	2	1.1199	4
osa00480 Glutathione metabolism	5.0208e-06	2.5	HORVU1Hr1G008120.1	207	K	dehydroascorbate reductase 2	---	1	0.000362704	72.922	K21888	IFSTFVTFLK(1)SK	2	-0.23065	5
osa00480 Glutathione metabolism	5.0208e-06	2.5	HORVU1Hr1G008120.1	142	K	dehydroascorbate reductase 2	---	1	0.0143491	64.906	K21888	LIDVSNK(1)PDWFLK	2	-15.452	1
osa00480 Glutathione metabolism	5.0208e-06	2.5	HORVU1Hr1G008120.1	290	K	dehydroascorbate reductase 2	---	0.999806	0.00181429	98.009	K21888	ESFVK(1)TKPTK	2	1.3668	9
osa00480 Glutathione metabolism	5.0208e-06	2.5	HORVU1Hr1G017050.3	42	K	Glutathione S-transferase family protein	---	1	8.62787e-06	113.46	K00799	AMEHK(1)SPEHLVR	3	1.9748	10
osa00480 Glutathione metabolism	5.0208e-06	2.5	HORVU1Hr1G017050.3	145	K	Glutathione S-transferase family protein	---	1	0.00288944	88.921	K00799	K(1)VLEVYEAR	2	2.5782	8
osa00480 Glutathione metabolism	5.0208e-06	2.5	HORVU1Hr1G017050.3	73	K	Glutathione S-transferase family protein	---	1	0.00861729	73.637	K00799	AIAK(1)YVLR	2	2.6131	8
osa00480 Glutathione metabolism	5.0208e-06	2.5	HORVU1Hr1G017050.3	80	K	Glutathione S-transferase family protein	---	1	0.000517427	78.816	K00799	YK(1)TDEVDLLR	2	1.292	6
osa00480 Glutathione metabolism	5.0208e-06	2.5	HORVU1Hr1G017050.3	5	K	Glutathione S-transferase family protein	---	1	0.000402551	55.604	K00799	APVK(1)VFGPAMSTNVAR	2	2.1997	3
osa00480 Glutathione metabolism	5.0208e-06	2.5	HORVU1Hr1G049280.1	277	K	Glutathione S-transferase family protein	---	1	0.00253489	41.87	K00799	AADAAK(1)GVVPDDADK	2	-1.2308	1
osa00480 Glutathione metabolism	5.0208e-06	2.5	HORVU1Hr1G052470.2	6	K	Glutathione S-transferase family protein	---	1	2.68824e-14	86.729	K00799	PGAVK(1)VFGSPTSSEVAR	2	1.4746	4
osa00480 Glutathione metabolism	5.0208e-06	2.5	HORVU1Hr1G080480.2	137	K	6-phosphogluconate dehydrogenase, decarboxylating 1	---	1	0.00146833	70.389	K00033	TAAK(1)VDSTLSR	2	1.694	10
osa00480 Glutathione metabolism	5.0208e-06	2.5	HORVU1Hr1G080480.2	398	K	6-phosphogluconate dehydrogenase, decarboxylating 1	---	1	0.00154868	81.642	K00033	YLSGLK(1)DER	2	3.5705	9
osa00480 Glutathione metabolism	5.0208e-06	2.5	HORVU1Hr1G080480.2	426	K	6-phosphogluconate dehydrogenase, decarboxylating 1	---	1	0.00995049	98.009	K00033	K(1)VLVDNVR	2	1.1524	5
osa00480 Glutathione metabolism	5.0208e-06	2.5	HORVU1Hr1G080480.2	579	K	6-phosphogluconate dehydrogenase, decarboxylating 1	---	1	0.0150809	47.915	K00033	IDRPGSFHTEWTK(1)LAR	3	-0.17437	1
osa00480 Glutathione metabolism	5.0208e-06	2.5	HORVU2Hr1G075970.1	160	K	Peroxidase superfamily protein	---	1	0.000311664	62.271	K00434	ELLK(1)TTHCHPILVR	3	3.0879	5
osa00480 Glutathione metabolism	5.0208e-06	2.5	HORVU2Hr1G079960.4	160	K	Gamma-glutamyltranspeptidase 1	---	1	0.013861	49.96	K18592	ELVLPAAK(1)LAR	2	0.18362	1
osa00480 Glutathione metabolism	5.0208e-06	2.5	HORVU2Hr1G083940.2	175	K	glucose-6-phosphate dehydrogenase 6	---	1	0.00299338	82.716	K00036	VIVEK(1)PFGR	2	2.6273	10
osa00480 Glutathione metabolism	5.0208e-06	2.5	HORVU2Hr1G087970.4	35	K	Isocitrate dehydrogenase [NADP]	---	0.817679	0.00391849	69.915	K00031	ILTGWK(0.818)K(0.182)PICIGR	3	4.0375	2
osa00480 Glutathione metabolism	5.0208e-06	2.5	HORVU2Hr1G087970.4	292	K	Isocitrate dehydrogenase [NADP]	---	1	4.64889e-11	131.54	K00031	DLALLSHGAK(1)VTR	2	1.574	15
osa00480 Glutathione metabolism	5.0208e-06	2.5	HORVU2Hr1G087970.4	229	K	Isocitrate dehydrogenase [NADP]	---	1	2.48458e-06	82.822	K00031	LHEK(1)GQETSTNSIASIFAWTR	3	0.66411	1
osa00480 Glutathione metabolism	5.0208e-06	2.5	HORVU2Hr1G087970.4	282	K	Isocitrate dehydrogenase [NADP]	---	1	4.66436e-09	138.71	K00031	MTK(1)DLALLSHGAK	2	0.93755	31
osa00480 Glutathione metabolism	5.0208e-06	2.5	HORVU2Hr1G096960.3	45	K	glutathione peroxidase 6	---	1	0.000435844	103.87	K00432	FK(1)AEYPIFDK	2	3.598	15
osa00480 Glutathione metabolism	5.0208e-06	2.5	HORVU3Hr1G059060.2	155	K	Isocitrate dehydrogenase [NADP]	---	1	0.00136152	97.033	K00031	EFNLK(1)QMWR	2	2.3409	3
osa00480 Glutathione metabolism	5.0208e-06	2.5	HORVU3Hr1G059060.2	181	K	Isocitrate dehydrogenase [NADP]	---	1	0.00284142	77.072	K00031	EPIICK(1)NVPK	2	1.1406	3
osa00480 Glutathione metabolism	5.0208e-06	2.5	HORVU3Hr1G059060.2	192	K	Isocitrate dehydrogenase [NADP]	---	1	0.000447309	90.263	K00031	LVPGWTK(1)PICIGR	2	0.10827	4
osa00480 Glutathione metabolism	5.0208e-06	2.5	HORVU3Hr1G059060.2	213	K	Isocitrate dehydrogenase [NADP]	---	1	9.97665e-05	90.761	K00031	ATDAVLK(1)GPGK	2	3.0067	10
osa00480 Glutathione metabolism	5.0208e-06	2.5	HORVU3Hr1G059060.2	138	K	Isocitrate dehydrogenase [NADP]	---	1	0.000228839	50.641	K00031	YNVAIK(1)CATITPDEDR	2	-3.3654	1
osa00480 Glutathione metabolism	5.0208e-06	2.5	HORVU3Hr1G059060.2	121	K	Isocitrate dehydrogenase [NADP]	---	1	0.00189312	40.83	K00031	DATDDK(1)VTVEAAEATLK	2	-1.3165	1
osa00480 Glutathione metabolism	5.0208e-06	2.5	HORVU3Hr1G059060.2	435	K	Isocitrate dehydrogenase [NADP]	---	1	1.48873e-15	115.05	K00031	LEEACVGTVESGK(1)MTK	2	2.735	5
osa00480 Glutathione metabolism	5.0208e-06	2.5	HORVU3Hr1G059060.2	438	K	Isocitrate dehydrogenase [NADP]	---	1	1.63374e-09	142.51	K00031	MTK(1)DLALLVHGSSK	2	1.5495	38
osa00480 Glutathione metabolism	5.0208e-06	2.5	HORVU3Hr1G059060.2	302	K	Isocitrate dehydrogenase [NADP]	---	1	2.18675e-34	212.27	K00031	SK(1)YEAAGIWYEHR	2	1.0791	21
osa00480 Glutathione metabolism	5.0208e-06	2.5	HORVU3Hr1G059060.2	93	K	Isocitrate dehydrogenase [NADP]	---	1	0.00391785	72.038	K00031	VFWQSIK(1)DK	2	2.4884	5
osa00480 Glutathione metabolism	5.0208e-06	2.5	HORVU3Hr1G059060.2	409	K	Isocitrate dehydrogenase [NADP]	---	1	0.00327977	78.178	K00031	AK(1)LDDNAR	2	1.8766	12
osa00480 Glutathione metabolism	5.0208e-06	2.5	HORVU3Hr1G059060.2	449	K	Isocitrate dehydrogenase [NADP]	---	1	2.49651e-05	106.11	K00031	DLALLVHGSSK(1)VTR	2	1.5031	12
osa00480 Glutathione metabolism	5.0208e-06	2.5	HORVU3Hr1G059060.2	150	K	Isocitrate dehydrogenase [NADP]	---	1	0.00475536	67.903	K00031	VK(1)EFNLK	2	3.0726	3
osa00480 Glutathione metabolism	5.0208e-06	2.5	HORVU3Hr1G074040.3	215	K	Glutathione S-transferase 1	---	1	4.47946e-05	99.855	K00799	IK(1)NVLAVYEAR	2	1.8949	15
osa00480 Glutathione metabolism	5.0208e-06	2.5	HORVU3Hr1G074040.3	280	K	Glutathione S-transferase 1	---	1	0.0112269	87.942	K00799	PSVQK(1)VAALMKP	2	0.72956	3
osa00480 Glutathione metabolism	5.0208e-06	2.5	HORVU3Hr1G074040.3	213	K	Glutathione S-transferase 1	---	1	0.00036842	111.39	K00799	VIDDNLVK(1)IK	2	2.6316	11
osa00480 Glutathione metabolism	5.0208e-06	2.5	HORVU3Hr1G074040.3	148	K	Glutathione S-transferase 1	---	1	0.00330699	80.294	K00799	AICK(1)YACR	2	2.1512	12
osa00480 Glutathione metabolism	5.0208e-06	2.5	HORVU3Hr1G074040.3	160	K	Glutathione S-transferase 1	---	1	0.000859296	101.45	K00799	NKPELLK(1)EGDIK	2	0.74883	7
osa00480 Glutathione metabolism	5.0208e-06	2.5	HORVU3Hr1G074040.3	153	K	Glutathione S-transferase 1	---	0.999976	0.0150575	102.46	K00799	K(1)NKPELLK	2	1.8951	7
osa00480 Glutathione metabolism	5.0208e-06	2.5	HORVU3Hr1G097950.2	42	K	Glutathione S-transferase family protein	---	1	4.4776e-05	101.48	K00799	TGAHK(1)QPDFLK	2	1.9058	10
osa00480 Glutathione metabolism	5.0208e-06	2.5	HORVU3Hr1G097950.2	138	K	Glutathione S-transferase family protein	---	1	1.31899e-27	125.14	K00799	NAADLDK(1)LLDVYEAHLAAGNK	3	2.2024	2
osa00480 Glutathione metabolism	5.0208e-06	2.5	HORVU3Hr1G097950.2	178	K	Glutathione S-transferase family protein	---	1	2.19641e-16	149.58	K00799	SPK(1)ADLVASRPHVK	3	2.6068	27
osa00480 Glutathione metabolism	5.0208e-06	2.5	HORVU3Hr1G097950.2	78	K	Glutathione S-transferase family protein	---	1	2.69874e-41	159.82	K00799	YIATK(1)YGAAELLPTPSAK	2	-1.5684	7
osa00480 Glutathione metabolism	5.0208e-06	2.5	HORVU3Hr1G107170.1	256	K	Glutathione S-transferase family protein	---	1	0.0196559	64.064	K00799	EQLAAHFAGK(1)K	2	0.29215	3
osa00480 Glutathione metabolism	5.0208e-06	2.5	HORVU4Hr1G057210.1	136	K	Peroxidase superfamily protein	---	1	1.29354e-08	136.84	K00434	LPDATK(1)GSDHLR	3	2.8871	26
osa00480 Glutathione metabolism	5.0208e-06	2.5	HORVU4Hr1G057210.1	30	K	Peroxidase superfamily protein	---	1	9.47931e-09	108.2	K00434	ALIAEK(1)NCSPLMLR	2	1.2367	14
osa00480 Glutathione metabolism	5.0208e-06	2.5	HORVU4Hr1G057210.1	122	K	Peroxidase superfamily protein	---	1	0.00671159	43.168	K00434	EDK(1)PQPPPEGR	2	-2.7743	1
osa00480 Glutathione metabolism	5.0208e-06	2.5	HORVU4Hr1G057210.1	62	K	Peroxidase superfamily protein	---	1	1.31883e-08	77.347	K00434	K(1)PAEQAHAANAGLDIAVR	3	2.57	13
osa00480 Glutathione metabolism	5.0208e-06	2.5	HORVU4Hr1G057740.1	254	K	Glutathione S-transferase family protein	---	1	0.00994012	69.905	K00799	IEAYK(1)QTK	2	-0.71605	3
osa00480 Glutathione metabolism	5.0208e-06	2.5	HORVU4Hr1G057740.1	108	K	Glutathione S-transferase family protein	---	1	0.00341831	54.309	K00799	EK(1)VYPQGTVPSLEHDGK	3	0.93259	2
osa00480 Glutathione metabolism	5.0208e-06	2.5	HORVU4Hr1G057740.1	268	K	Glutathione S-transferase family protein	---	1	0.00510119	60.547	K00799	NAPLTLLEAAK(1)R	2	1.8323	2
osa00480 Glutathione metabolism	5.0208e-06	2.5	HORVU4Hr1G057740.1	249	K	Glutathione S-transferase family protein	---	1	0.000333617	85.821	K00799	YTEDMNK(1)IEAYK	2	1.9911	4
osa00480 Glutathione metabolism	5.0208e-06	2.5	HORVU4Hr1G057910.1	145	K	Glutathione S-transferase family protein	---	1	2.5835e-06	101.43	K00799	SK(1)GDVSAEAAAAVDK	2	0.96074	7
osa00480 Glutathione metabolism	5.0208e-06	2.5	HORVU4Hr1G057910.1	218	K	Glutathione S-transferase family protein	---	1	7.64421e-05	99.589	K00799	YIEEVNK(1)VDAYTQTK	2	4.2622	1
osa00480 Glutathione metabolism	5.0208e-06	2.5	HORVU4Hr1G073930.1	401	K	glutathione reductase	---	1	0.000592982	70.389	K00383	K(1)GAIVVDEYSR	2	0.3282	4
osa00480 Glutathione metabolism	5.0208e-06	2.5	HORVU4Hr1G073930.1	364	K	glutathione reductase	---	1	0.00509458	47.361	K00383	SNDGLLSLK(1)TNK	2	0.082591	1
osa00480 Glutathione metabolism	5.0208e-06	2.5	HORVU4Hr1G081100.1	69	K	Glutathione S-transferase family protein	---	1	0.000845017	61.48	K00799	GEHK(1)SPSFLK	2	-2.6404	3
osa00480 Glutathione metabolism	5.0208e-06	2.5	HORVU4Hr1G081100.1	174	K	Glutathione S-transferase family protein	---	1	0.0124612	53.028	K00799	LAK(1)VLDVYEGR	2	1.1409	2
osa00480 Glutathione metabolism	5.0208e-06	2.5	HORVU4Hr1G081100.1	214	K	Glutathione S-transferase family protein	---	1	0.0173781	44.57	K00799	TGK(1)AGLITER	2	3.4218	1
osa00480 Glutathione metabolism	5.0208e-06	2.5	HORVU4Hr1G081150.1	60	K	glutathione S-transferase 7	---	1	1.3138e-05	82.437	K00799	DPTGQVTFK(1)HGDK	2	-1.9516	2
osa00480 Glutathione metabolism	5.0208e-06	2.5	HORVU4Hr1G081150.1	209	K	glutathione S-transferase 7	---	1	0.0169297	53.878	K00799	PSWK(1)QVVK	2	2.6827	2
osa00480 Glutathione metabolism	5.0208e-06	2.5	HORVU4Hr1G081150.1	64	K	glutathione S-transferase 7	---	1	0.000501368	87.942	K00799	HGDK(1)TLVDSR	2	-1.8672	9
osa00480 Glutathione metabolism	5.0208e-06	2.5	HORVU4Hr1G081150.1	49	K	glutathione S-transferase 7	---	1	0.0141268	44.767	K00799	LPEFIK(1)LR	2	-0.50044	2
osa00480 Glutathione metabolism	5.0208e-06	2.5	HORVU4Hr1G081150.1	43	K	glutathione S-transferase 7	---	1	0.000665225	94.804	K00799	EHK(1)LPEFIK	2	-0.31788	6
osa00480 Glutathione metabolism	5.0208e-06	2.5	HORVU5Hr1G037160.3	252	K	Peroxidase superfamily protein	---	0.998325	0.0202287	64.266	K00434	SGWGK(0.002)PETK(0.998)YTK	2	-0.57482	1
osa00480 Glutathione metabolism	5.0208e-06	2.5	HORVU5Hr1G037160.3	93	K	Peroxidase superfamily protein	---	1	0.000488432	111.61	K00434	EK(1)SCHPILVR	3	4.2719	14
osa00480 Glutathione metabolism	5.0208e-06	2.5	HORVU5Hr1G037160.3	279	K	Peroxidase superfamily protein	---	1	0.00169607	61.48	K00434	FDNSYFK(1)DVK	2	2.2807	8
osa00480 Glutathione metabolism	5.0208e-06	2.5	HORVU5Hr1G103430.2	200	K	Glutathione S-transferase family protein	---	1	5.20143e-08	115.41	K00799	ESVAK(1)SLYSPEK	2	1.0662	10
osa00480 Glutathione metabolism	5.0208e-06	2.5	HORVU5Hr1G103430.2	120	K	Glutathione S-transferase family protein	---	1	0.000488925	114.64	K00799	VK(1)GEPQAQAR	2	0.97129	9
osa00480 Glutathione metabolism	5.0208e-06	2.5	HORVU5Hr1G124630.3	38	K	Glutathione S-transferase T1	---	1	0.000691367	91.783	K00799	VDLAK(1)GQHR	2	1.0517	11
osa00480 Glutathione metabolism	5.0208e-06	2.5	HORVU5Hr1G124630.3	64	K	Glutathione S-transferase T1	---	1	8.74993e-05	108.93	K00799	FK(1)LFESHAILR	2	2.9361	21
osa00480 Glutathione metabolism	5.0208e-06	2.5	HORVU5Hr1G124630.3	96	K	Glutathione S-transferase T1	---	1	2.70484e-08	108.2	K00799	AK(1)LESVLDWHHSNLR	3	1.8512	12
osa00480 Glutathione metabolism	5.0208e-06	2.5	HORVU6Hr1G063830.1	90	K	glutathione peroxidase 6	---	1	0.000853967	86.243	K00432	DASGK(1)DVDLSTYK	2	0.1705	9
osa00480 Glutathione metabolism	5.0208e-06	2.5	HORVU6Hr1G089780.1	175	K	glutathione reductase	---	1	0.0185945	55.754	K00383	TVFGGQTVK(1)PDYK	2	0.88624	1
osa00480 Glutathione metabolism	5.0208e-06	2.5	HORVU7Hr1G006160.4	362	K	6-phosphogluconate dehydrogenase, decarboxylating 1	---	1	3.26868e-13	124.46	K00033	ICSYAQGMNIIK(1)AK	2	7.8229	12
osa00480 Glutathione metabolism	5.0208e-06	2.5	HORVU7Hr1G006160.4	63	K	6-phosphogluconate dehydrogenase, decarboxylating 1	---	0.999996	9.89716e-09	54.418	K00033	AK(1)LEGNLPLYGFHDPASFVNSIQKPR	4	1.1496	1
osa00480 Glutathione metabolism	5.0208e-06	2.5	HORVU7Hr1G006160.4	276	K	6-phosphogluconate dehydrogenase, decarboxylating 1	---	1	0.0265423	42.835	K00033	VLDK(1)TGMK	2	2.2876	2
osa00480 Glutathione metabolism	5.0208e-06	2.5	HORVU7Hr1G006160.4	382	K	6-phosphogluconate dehydrogenase, decarboxylating 1	---	1	0.00299115	67.903	K00033	IWK(1)GGCIIR	2	1.548	6
osa00480 Glutathione metabolism	5.0208e-06	2.5	HORVU7Hr1G006160.4	368	K	6-phosphogluconate dehydrogenase, decarboxylating 1	---	1	1.61021e-05	83.214	K00033	STEK(1)GWGLNLGELAR	2	0.92454	3
osa00480 Glutathione metabolism	5.0208e-06	2.5	HORVU7Hr1G006160.4	313	K	6-phosphogluconate dehydrogenase, decarboxylating 1	---	1	0.00186517	84.368	K00033	FLSGLK(1)DER	2	2.5498	10
osa00480 Glutathione metabolism	5.0208e-06	2.5	HORVU7Hr1G006160.4	54	K	6-phosphogluconate dehydrogenase, decarboxylating 1	---	1	1.74833e-15	154.81	K00033	TTSK(1)VDETVQR	2	0.15533	15
osa00480 Glutathione metabolism	5.0208e-06	2.5	HORVU7Hr1G055560.1	55	K	Polyamine aminopropyltransferase	---	1	0.00154064	74.486	K00797	VEK(1)VLFQGK	2	2.6395	11
osa00520 Amino sugar and nucleotide sugar metabolism	0.147225	1.38	HORVU1Hr1G006860.7	646	K	Glucose-6-phosphate isomerase	---	1	0.000240623	75.5	K01810	FLAVK(1)PSTPYDTTVLPK	2	-3.0541	4
osa00520 Amino sugar and nucleotide sugar metabolism	0.147225	1.38	HORVU1Hr1G006860.7	219	K	Glucose-6-phosphate isomerase	---	1	0.0015017	99.305	K01810	IK(1)QFSETFR	2	2.1921	8
osa00520 Amino sugar and nucleotide sugar metabolism	0.147225	1.38	HORVU1Hr1G006860.7	178	K	Glucose-6-phosphate isomerase	---	1	0.00139171	69.915	K01810	GEK(1)INSTENR	2	-1.0125	7
osa00520 Amino sugar and nucleotide sugar metabolism	0.147225	1.38	HORVU1Hr1G006860.7	546	K	Glucose-6-phosphate isomerase	---	1	0.000265347	53.363	K01810	TPEQLHSEK(1)VPENLIPHK	3	1.1287	3
osa00520 Amino sugar and nucleotide sugar metabolism	0.147225	1.38	HORVU1Hr1G006860.7	117	K	Glucose-6-phosphate isomerase	---	1	3.66659e-10	143.22	K01810	ALQAHVGAIHK(1)THLR	3	4.1849	9
osa00520 Amino sugar and nucleotide sugar metabolism	0.147225	1.38	HORVU1Hr1G075680.2	359	K	hexokinase 1	---	1	0.00472416	72.365	K00844	SDK(1)LPLSEYDK	2	0.82418	1
osa00520 Amino sugar and nucleotide sugar metabolism	0.147225	1.38	HORVU2Hr1G043900.1	292	K	Xylanase inhibitor protein 1	---	1	0.00088882	69.276	K01183	NVYYSVAPVSQK(1)K	2	1.0791	4
osa00520 Amino sugar and nucleotide sugar metabolism	0.147225	1.38	HORVU2Hr1G115640.11	420	K	beta-D-xylosidase 4	---	1	0.00287434	58.476	K15920	NSGALPLSAK(1)SIK	2	2.5928	2
osa00520 Amino sugar and nucleotide sugar metabolism	0.147225	1.38	HORVU2Hr1G122950.1	319	K	phosphomannomutase	---	1	0.00258901	46.358	K17497	TYK(1)GGNDHEIFESDR	3	2.7085	1
osa00520 Amino sugar and nucleotide sugar metabolism	0.147225	1.38	HORVU3Hr1G073780.1	109	K	Alpha-1,4-glucan-protein synthase [UDP-forming]	---	1	0.000758906	97.175	K13379	DPTGK(1)DIDALAK	2	2.45	10
osa00520 Amino sugar and nucleotide sugar metabolism	0.147225	1.38	HORVU3Hr1G073780.1	294	K	Alpha-1,4-glucan-protein synthase [UDP-forming]	---	1	0.0015977	83.358	K13379	LTK(1)ECDTVQK	2	2.0256	12
osa00520 Amino sugar and nucleotide sugar metabolism	0.147225	1.38	HORVU3Hr1G073780.1	91	K	Alpha-1,4-glucan-protein synthase [UDP-forming]	---	1	0.000430256	88.734	K13379	K(1)YVYTIDDDCFVAK	2	4.1066	3
osa00520 Amino sugar and nucleotide sugar metabolism	0.147225	1.38	HORVU3Hr1G073780.1	316	K	Alpha-1,4-glucan-protein synthase [UDP-forming]	---	1	0.0145632	47.561	K13379	LGK(1)IDPYFVK	2	-8.9407	4
osa00520 Amino sugar and nucleotide sugar metabolism	0.147225	1.38	HORVU3Hr1G079960.5	180	K	NADH:cytochrome B5 reductase 1	---	1	0.0151194	47.561	K00326	AILENPNDK(1)TK	2	-2.0989	1
osa00520 Amino sugar and nucleotide sugar metabolism	0.147225	1.38	HORVU3Hr1G079960.5	145	K	NADH:cytochrome B5 reductase 1	---	1	0.0017641	78.178	K00326	FK(1)YQVGQVR	2	1.9056	5
osa00520 Amino sugar and nucleotide sugar metabolism	0.147225	1.38	HORVU3Hr1G079960.5	53	K	NADH:cytochrome B5 reductase 1	---	1	2.21128e-09	136.94	K00326	LVEK(1)TQISHNVAK	2	1.5363	10
osa00520 Amino sugar and nucleotide sugar metabolism	0.147225	1.38	HORVU3Hr1G079960.5	138	K	NADH:cytochrome B5 reductase 1	---	1	0.0150764	40.386	K00326	VGDYMSVK(1)GPK	2	0.90581	1
osa00520 Amino sugar and nucleotide sugar metabolism	0.147225	1.38	HORVU4Hr1G007620.2	87	K	phosphoglucomutase	---	1	9.31292e-16	137.58	K01835	DTTPYEGQK(1)PGTSGLR	2	1.4951	13
osa00520 Amino sugar and nucleotide sugar metabolism	0.147225	1.38	HORVU4Hr1G007620.2	545	K	phosphoglucomutase	---	1	0.000545654	43.306	K01835	MQASLPDVNK(1)SIK	2	0.52595	1
osa00520 Amino sugar and nucleotide sugar metabolism	0.147225	1.38	HORVU4Hr1G007620.2	612	K	phosphoglucomutase	---	1	6.36103e-18	136.84	K01835	IYIEQYEK(1)DSSK	2	0.91961	15
osa00520 Amino sugar and nucleotide sugar metabolism	0.147225	1.38	HORVU4Hr1G007620.2	637	K	phosphoglucomutase	---	1	0.000176936	112.8	K01835	LSK(1)IQEYTGR	2	2.6753	14
osa00520 Amino sugar and nucleotide sugar metabolism	0.147225	1.38	HORVU4Hr1G007620.2	138	K	phosphoglucomutase	---	1	7.03726e-05	111.61	K01835	YFSK(1)DAVQIIAK	2	-0.084157	9
osa00520 Amino sugar and nucleotide sugar metabolism	0.147225	1.38	HORVU4Hr1G007620.2	284	K	phosphoglucomutase	---	1	0.0162136	50.834	K01835	TIFDFESIK(1)K	2	0.77205	3
osa00520 Amino sugar and nucleotide sugar metabolism	0.147225	1.38	HORVU4Hr1G008270.8	454	K	UDP-glucose 6-dehydrogenase family protein	---	1	0.00568178	67.464	K00012	NVVNADK(1)LR	2	2.0282	6
osa00520 Amino sugar and nucleotide sugar metabolism	0.147225	1.38	HORVU4Hr1G021270.2	64	K	UDP-glucose 6-dehydrogenase family protein	---	1	0.000634566	74.849	K00012	GK(1)NLFFSNDIEK	2	-0.22209	4
osa00520 Amino sugar and nucleotide sugar metabolism	0.147225	1.38	HORVU4Hr1G021270.2	118	K	UDP-glucose 6-dehydrogenase family protein	---	1	0.0130778	49.16	K00012	MIADVAK(1)SDK	2	-0.55776	1
osa00520 Amino sugar and nucleotide sugar metabolism	0.147225	1.38	HORVU4Hr1G021270.2	186	K	UDP-glucose 6-dehydrogenase family protein	---	1	0.000802149	60	K00012	ETPEGQK(1)AVQTLK	2	-1.5898	3
osa00520 Amino sugar and nucleotide sugar metabolism	0.147225	1.38	HORVU4Hr1G021270.2	326	K	UDP-glucose 6-dehydrogenase family protein	---	1	0.0206644	48.157	K00012	K(1)IAVLGFAFK	2	3.1541	1
osa00520 Amino sugar and nucleotide sugar metabolism	0.147225	1.38	HORVU4Hr1G021270.2	325	K	UDP-glucose 6-dehydrogenase family protein	---	1	4.27901e-08	81.799	K00012	VVSSMFNTVANK(1)K	2	0.19592	10
osa00520 Amino sugar and nucleotide sugar metabolism	0.147225	1.38	HORVU4Hr1G021270.2	121	K	UDP-glucose 6-dehydrogenase family protein	---	1	0.0151911	46.447	K00012	SDK(1)IVVEK	2	1.7486	2
osa00520 Amino sugar and nucleotide sugar metabolism	0.147225	1.38	HORVU4Hr1G026720.5	408	K	alpha-L-arabinofuranosidase 1	---	1	0.00103872	61.48	K01209	YVAIGNEDCGK(1)K	2	0.78584	2
osa00520 Amino sugar and nucleotide sugar metabolism	0.147225	1.38	HORVU4Hr1G038960.2	104	K	Alpha-1,4-glucan-protein synthase [UDP-forming]	---	1	0.000773709	59.731	K13379	K(1)YVFTIDDDCFVAK	2	1.3963	1
osa00520 Amino sugar and nucleotide sugar metabolism	0.147225	1.38	HORVU4Hr1G038960.2	60	K	Alpha-1,4-glucan-protein synthase [UDP-forming]	---	1	0.000184385	66.953	K13379	AIK(1)VPEGFDYDLYNR	2	2.8203	6
osa00520 Amino sugar and nucleotide sugar metabolism	0.147225	1.38	HORVU4Hr1G038960.2	89	K	Alpha-1,4-glucan-protein synthase [UDP-forming]	---	1	1.16266e-12	152.17	K13379	ASCISFK(1)DSACR	2	0.49321	15
osa00520 Amino sugar and nucleotide sugar metabolism	0.147225	1.38	HORVU4Hr1G038960.2	284	K	Alpha-1,4-glucan-protein synthase [UDP-forming]	---	1	0.00389737	74.486	K13379	ASNPFVNLK(1)K	2	2.3607	9
osa00520 Amino sugar and nucleotide sugar metabolism	0.147225	1.38	HORVU4Hr1G038960.2	122	K	Alpha-1,4-glucan-protein synthase [UDP-forming]	---	1	0.00165844	71.219	K13379	DPSGK(1)DINALEQHIK	3	0.88913	10
osa00520 Amino sugar and nucleotide sugar metabolism	0.147225	1.38	HORVU4Hr1G038960.2	329	K	Alpha-1,4-glucan-protein synthase [UDP-forming]	---	1	0.000985137	78.816	K13379	LGK(1)IDPYFLK	2	2.085	5
osa00520 Amino sugar and nucleotide sugar metabolism	0.147225	1.38	HORVU4Hr1G038960.2	82	K	Alpha-1,4-glucan-protein synthase [UDP-forming]	---	1	0.00576612	60	K13379	ILGPK(1)ASCISFK	2	2.2349	4
osa00520 Amino sugar and nucleotide sugar metabolism	0.147225	1.38	HORVU4Hr1G059130.6	119	K	UDP-glucuronic acid decarboxylase 3	---	1	0.00327728	114.64	K08678	HNPVK(1)TIK	2	2.6611	11
osa00520 Amino sugar and nucleotide sugar metabolism	0.147225	1.38	HORVU4Hr1G059130.6	180	K	UDP-glucuronic acid decarboxylase 3	---	1	0.00994629	85.813	K08678	SCYDEGK(1)R	2	1.6147	9
osa00520 Amino sugar and nucleotide sugar metabolism	0.147225	1.38	HORVU4Hr1G059130.6	136	K	UDP-glucuronic acid decarboxylase 3	---	1	1.4853e-13	149.58	K08678	TNVIGTLNMLGLAK(1)R	2	1.7304	6
osa00520 Amino sugar and nucleotide sugar metabolism	0.147225	1.38	HORVU4Hr1G059130.6	314	K	UDP-glucuronic acid decarboxylase 3	---	1	0.00118496	60.547	K08678	AK(1)EVLDWEPK	2	3.1554	9
osa00520 Amino sugar and nucleotide sugar metabolism	0.147225	1.38	HORVU4Hr1G059130.6	236	K	UDP-glucuronic acid decarboxylase 3	---	1	2.92775e-28	185.18	K08678	GEALTVQK(1)PGTQTR	2	0.084089	15
osa00520 Amino sugar and nucleotide sugar metabolism	0.147225	1.38	HORVU4Hr1G059130.6	76	K	UDP-glucuronic acid decarboxylase 3	---	1	0.00998321	84.064	K08678	K(1)WIGHPR	2	2.9248	8
osa00520 Amino sugar and nucleotide sugar metabolism	0.147225	1.38	HORVU4Hr1G059130.6	322	K	UDP-glucuronic acid decarboxylase 3	---	1	0.000936239	85.716	K08678	EVLDWEPK(1)VVLR	2	2.066	2
osa00520 Amino sugar and nucleotide sugar metabolism	0.147225	1.38	HORVU5Hr1G069850.14	73	K	Glucose-6-phosphate isomerase	---	1	1.74075e-24	120.75	K01810	APGQGGGGGAVEK(1)DPIK	2	-1.0209	10
osa00520 Amino sugar and nucleotide sugar metabolism	0.147225	1.38	HORVU5Hr1G069850.14	541	K	Glucose-6-phosphate isomerase	---	1	0.002232	69.915	K01810	AAGEVLALQK(1)R	2	2.9599	4
osa00520 Amino sugar and nucleotide sugar metabolism	0.147225	1.38	HORVU5Hr1G079230.1	342	K	GDP-D-mannose 3',5'-epimerase	---	1	0.00160665	76.572	K10046	NSDNTLIK(1)EK	2	1.0315	7
osa00520 Amino sugar and nucleotide sugar metabolism	0.147225	1.38	HORVU5Hr1G079230.1	245	K	GDP-D-mannose 3',5'-epimerase	---	1	0.00044518	90.308	K10046	EK(1)APAAFCR	2	3.0612	10
osa00520 Amino sugar and nucleotide sugar metabolism	0.147225	1.38	HORVU5Hr1G079230.1	372	K	GDP-D-mannose 3',5'-epimerase	---	1	1.70526e-05	79.795	K10046	EK(1)SEGADVSAYGSSK	2	2.7727	1
osa00520 Amino sugar and nucleotide sugar metabolism	0.147225	1.38	HORVU5Hr1G079230.1	218	K	GDP-D-mannose 3',5'-epimerase	---	1	0.00560065	77.358	K10046	HYTK(1)DFDIECR	2	1.6688	4
osa00520 Amino sugar and nucleotide sugar metabolism	0.147225	1.38	HORVU5Hr1G087810.2	183	K	UTP--glucose-1-phosphate uridylyltransferase	---	1	0.00275094	47.915	K00963	IVTEDFLPLPSK(1)GQTGK	2	0.34665	4
osa00520 Amino sugar and nucleotide sugar metabolism	0.147225	1.38	HORVU5Hr1G087810.2	326	K	UTP--glucose-1-phosphate uridylyltransferase	---	1	0.00912413	54.199	K00963	MEIIPNPK(1)EVDGVK	2	0.77445	2
osa00520 Amino sugar and nucleotide sugar metabolism	0.147225	1.38	HORVU5Hr1G087810.2	406	K	UTP--glucose-1-phosphate uridylyltransferase	---	1	0.00870155	100.75	K00963	K(1)VANFLAR	2	3.2367	10
osa00520 Amino sugar and nucleotide sugar metabolism	0.147225	1.38	HORVU5Hr1G087810.2	392	K	UTP--glucose-1-phosphate uridylyltransferase	---	1	0.00104307	45.183	K00963	VK(1)PSNPSIELGPEFK	2	1.5672	2
osa00520 Amino sugar and nucleotide sugar metabolism	0.147225	1.38	HORVU5Hr1G087810.2	349	K	UTP--glucose-1-phosphate uridylyltransferase	---	1	1.63777e-06	107.08	K00963	FFEK(1)AIGINVPR	2	-0.035099	9
osa00520 Amino sugar and nucleotide sugar metabolism	0.147225	1.38	HORVU5Hr1G087810.2	449	K	UTP--glucose-1-phosphate uridylyltransferase	---	1	0.0110568	46.033	K00963	GNVTIAAK(1)AGVK	2	1.2512	1
osa00520 Amino sugar and nucleotide sugar metabolism	0.147225	1.38	HORVU5Hr1G087810.2	260	K	UTP--glucose-1-phosphate uridylyltransferase	---	1	3.35333e-15	142.08	K00963	TLADVK(1)GGTLISYEGR	2	3.2181	8
osa00520 Amino sugar and nucleotide sugar metabolism	0.147225	1.38	HORVU5Hr1G087810.2	405	K	UTP--glucose-1-phosphate uridylyltransferase	---	1	7.03233e-06	100.07	K00963	VKPSNPSIELGPEFK(1)K	3	3.4799	23
osa00520 Amino sugar and nucleotide sugar metabolism	0.147225	1.38	HORVU5Hr1G087810.2	415	K	UTP--glucose-1-phosphate uridylyltransferase	---	1	0.000183097	89.382	K00963	FK(1)SIPSIVELDSLK	2	-1.889	4
osa00520 Amino sugar and nucleotide sugar metabolism	0.147225	1.38	HORVU5Hr1G096370.1	64	K	UDP-glucose 6-dehydrogenase family protein	---	1	0.000601637	79.311	K00012	GK(1)NLFFSTDVEK	2	2.1312	14
osa00520 Amino sugar and nucleotide sugar metabolism	0.147225	1.38	HORVU5Hr1G096370.1	118	K	UDP-glucose 6-dehydrogenase family protein	---	1	0.000978577	65.404	K00012	MIADVSK(1)SDK	2	3.3654	12
osa00520 Amino sugar and nucleotide sugar metabolism	0.147225	1.38	HORVU5Hr1G096370.1	139	K	UDP-glucose 6-dehydrogenase family protein	---	1	1.7283e-36	200.76	K00012	TAEAIEK(1)ILTHNSK	2	0.67271	14
osa00520 Amino sugar and nucleotide sugar metabolism	0.147225	1.38	HORVU5Hr1G096370.1	326	K	UDP-glucose 6-dehydrogenase family protein	---	1	0.0206644	48.157	K00012	K(1)IAVLGFAFK	2	3.1541	1
osa00520 Amino sugar and nucleotide sugar metabolism	0.147225	1.38	HORVU5Hr1G096370.1	307	K	UDP-glucose 6-dehydrogenase family protein	---	1	0.00331765	77.072	K00012	INDYQK(1)SR	2	0.57521	10
osa00520 Amino sugar and nucleotide sugar metabolism	0.147225	1.38	HORVU5Hr1G096370.1	121	K	UDP-glucose 6-dehydrogenase family protein	---	1	0.0151911	46.447	K00012	SDK(1)IVVEK	2	1.7486	2
osa00520 Amino sugar and nucleotide sugar metabolism	0.147225	1.38	HORVU5Hr1G096370.1	454	K	UDP-glucose 6-dehydrogenase family protein	---	1	0.00223235	72.492	K00012	NVVDAEK(1)LR	2	2.0134	8
osa00520 Amino sugar and nucleotide sugar metabolism	0.147225	1.38	HORVU5Hr1G096370.1	132	K	UDP-glucose 6-dehydrogenase family protein	---	1	0.000485075	92.707	K00012	STVPVK(1)TAEAIEK	2	1.4899	12
osa00520 Amino sugar and nucleotide sugar metabolism	0.147225	1.38	HORVU5Hr1G096370.1	325	K	UDP-glucose 6-dehydrogenase family protein	---	1	3.15203e-14	176.45	K00012	VVSSMFNTVSGK(1)K	2	-0.80904	26
osa00520 Amino sugar and nucleotide sugar metabolism	0.147225	1.38	HORVU5Hr1G096370.1	301	K	UDP-glucose 6-dehydrogenase family protein	---	1	0.000292839	133.98	K00012	QVIK(1)INDYQK	2	1.5081	14
osa00520 Amino sugar and nucleotide sugar metabolism	0.147225	1.38	HORVU5Hr1G096370.1	126	K	UDP-glucose 6-dehydrogenase family protein	---	1	0.0124612	47.334	K00012	IVVEK(1)STVPVK	2	1.2985	1
osa00520 Amino sugar and nucleotide sugar metabolism	0.147225	1.38	HORVU7Hr1G076150.1	170	K	5-dehydro-2-deoxygluconokinase	---	1	2.15304e-09	113.34	K00847	AAK(1)SAGILCSYDPNVR	2	-0.25288	14
osa00520 Amino sugar and nucleotide sugar metabolism	0.147225	1.38	HORVU7Hr1G076150.1	246	K	5-dehydro-2-deoxygluconokinase	---	1	1.40646e-09	107.08	K00847	LLIVTDGEK(1)GCR	2	-0.4847	14
osa00520 Amino sugar and nucleotide sugar metabolism	0.147225	1.38	HORVU7Hr1G076150.1	296	K	5-dehydro-2-deoxygluconokinase	---	1	3.93217e-09	107.08	K00847	DDSIFYNEAK(1)LR	2	1.8136	9
osa00520 Amino sugar and nucleotide sugar metabolism	0.147225	1.38	HORVU7Hr1G076150.1	253	K	5-dehydro-2-deoxygluconokinase	---	1	0.0215664	56.091	K00847	YFTK(1)DFK	2	3.5534	5
osa00520 Amino sugar and nucleotide sugar metabolism	0.147225	1.38	HORVU7Hr1G076150.1	61	K	5-dehydro-2-deoxygluconokinase	---	1	0.000670831	65.421	K00847	APGGAPANVACAVSK(1)LGGSSAFVGK	3	1.9139	5
osa00520 Amino sugar and nucleotide sugar metabolism	0.147225	1.38	HORVU7Hr1G076150.1	314	K	5-dehydro-2-deoxygluconokinase	---	1	1.00533e-15	146.37	K00847	EVLQFSNACGAICTTK(1)K	2	1.5113	1
osa00590 Arachidonic acid metabolism	0.0408971	2.99	HORVU2Hr1G011030.1	123	K	Prostaglandin E synthase 2	---	1	0.0273721	49.16	K05309	VVEVNPLSK(1)K	2	1.3315	1
osa00590 Arachidonic acid metabolism	0.0408971	2.99	HORVU2Hr1G011030.1	234	K	Prostaglandin E synthase 2	---	1	0.00999327	87.251	K05309	K(1)YNITDER	2	3.5176	7
osa00590 Arachidonic acid metabolism	0.0408971	2.99	HORVU2Hr1G079960.4	160	K	Gamma-glutamyltranspeptidase 1	---	1	0.013861	49.96	K18592	ELVLPAAK(1)LAR	2	0.18362	1
osa00590 Arachidonic acid metabolism	0.0408971	2.99	HORVU2Hr1G096960.3	45	K	glutathione peroxidase 6	---	1	0.000435844	103.87	K00432	FK(1)AEYPIFDK	2	3.598	15
osa00590 Arachidonic acid metabolism	0.0408971	2.99	HORVU6Hr1G063830.1	90	K	glutathione peroxidase 6	---	1	0.000853967	86.243	K00432	DASGK(1)DVDLSTYK	2	0.1705	9
osa00591 Linoleic acid metabolism	0.483089	1.36	HORVU4Hr1G005920.1	839	K	lipoxygenase 1	---	0.999831	0.0286451	48.701	K15718	ILDMNKDPALK(1)NR	3	3.2911	1
osa00591 Linoleic acid metabolism	0.483089	1.36	HORVU4Hr1G005920.1	332	K	lipoxygenase 1	---	1	0.00209376	79.809	K15718	NK(1)IPLQFIK	2	0.47776	6
osa00591 Linoleic acid metabolism	0.483089	1.36	HORVU4Hr1G005920.1	617	K	lipoxygenase 1	---	1	0.00296205	69.276	K15718	LTEQGLPDDLVK(1)R	2	0.85889	3
osa00591 Linoleic acid metabolism	0.483089	1.36	HORVU4Hr1G005920.1	327	K	lipoxygenase 1	---	1	0.00368462	63.212	K15718	VPDNQHLK(1)ELK	2	1.2921	3
osa00591 Linoleic acid metabolism	0.483089	1.36	HORVU4Hr1G005920.1	362	K	lipoxygenase 1	---	1	0.0214054	49.058	K15718	SDK(1)YAWR	2	3.5348	3
osa00591 Linoleic acid metabolism	0.483089	1.36	HORVU4Hr1G005920.1	556	K	lipoxygenase 1	---	1	0.000934258	72.031	K15718	QLSVVHPVHK(1)LLSPHYR	3	1.2243	1
osa00591 Linoleic acid metabolism	0.483089	1.36	HORVU4Hr1G005920.1	450	K	lipoxygenase 1	---	1	2.01371e-05	86.838	K15718	INK(1)LEGNYIYASR	2	0.8767	12
osa00591 Linoleic acid metabolism	0.483089	1.36	HORVU4Hr1G005920.1	834	K	lipoxygenase 1	---	1	0.0030886	65.933	K15718	ILDMNK(1)DPALK	2	1.9268	8
osa00591 Linoleic acid metabolism	0.483089	1.36	HORVU4Hr1G005920.1	256	K	lipoxygenase 1	---	1	0.000486099	76.572	K15718	IK(1)EALNIYVPR	2	-0.45414	9
osa00591 Linoleic acid metabolism	0.483089	1.36	HORVU4Hr1G005920.1	54	K	lipoxygenase 1	---	1	0.000258066	92.732	K15718	ILGK(1)DDGVSFR	2	2.2984	10
osa00591 Linoleic acid metabolism	0.483089	1.36	HORVU4Hr1G005920.1	195	K	lipoxygenase 1	---	1	0.00031547	90.306	K15718	GDDTTGEYK(1)EADR	2	1.3405	3
osa00591 Linoleic acid metabolism	0.483089	1.36	HORVU5Hr1G093700.3	620	K	lipoxygenase 1	---	1	7.95362e-17	153.33	K15718	GMAVEDASSPHK(1)VR	2	-0.033978	18
osa00591 Linoleic acid metabolism	0.483089	1.36	HORVU5Hr1G093700.3	808	K	lipoxygenase 1	---	1	2.08384e-06	135.63	K15718	FGAK(1)LEGIEK	2	2.0845	10
osa00591 Linoleic acid metabolism	0.483089	1.36	HORVU5Hr1G093700.3	356	K	lipoxygenase 1	---	1	4.0349e-06	97.594	K15718	VDQK(1)AWMTDEEFAR	2	1.3716	9
osa00591 Linoleic acid metabolism	0.483089	1.36	HORVU5Hr1G093700.3	826	K	lipoxygenase 1	---	1	8.95059e-28	159.12	K15718	QVVAMNSDPQLK(1)NR	2	0.33514	15
osa00591 Linoleic acid metabolism	0.483089	1.36	HORVU5Hr1G093700.3	337	K	lipoxygenase 1	---	1	0.00985763	56.202	K15718	DLIPK(1)GGDFLLK	2	-0.74046	2
osa00591 Linoleic acid metabolism	0.483089	1.36	HORVU5Hr1G093700.3	344	K	lipoxygenase 1	---	0.965829	0.0116833	41.87	K15718	GGDFLLK(0.966)LPK(0.034)PEIIK	2	2.0497	1
osa00591 Linoleic acid metabolism	0.483089	1.36	HORVU5Hr1G093700.3	352	K	lipoxygenase 1	---	1	0.00281815	85.821	K15718	LPKPEIIK(1)VDQK	3	2.6609	3
osa00591 Linoleic acid metabolism	0.483089	1.36	HORVU5Hr1G093700.3	803	K	lipoxygenase 1	---	1	0.0157192	80.294	K15718	ALEAFK(1)R	2	2.5845	4
osa00591 Linoleic acid metabolism	0.483089	1.36	HORVU5Hr1G093700.3	222	K	lipoxygenase 1	---	1	0.000290767	85.821	K15718	DVLGGSK(1)DLPYPR	2	2.1495	4
osa00591 Linoleic acid metabolism	0.483089	1.36	HORVU5Hr1G093770.1	22	K	lipoxygenase 1	---	1	0.00406557	79.059	K15718	LK(1)GSVVLTR	2	2.8505	9
osa00591 Linoleic acid metabolism	0.483089	1.36	HORVU5Hr1G093770.1	234	K	lipoxygenase 1	---	1	0.000555845	103.8	K15718	K(1)LSQTNPDR	2	0.6587	9
osa00591 Linoleic acid metabolism	0.483089	1.36	HORVU5Hr1G093770.1	580	K	lipoxygenase 1	---	1	0.0152818	58.889	K15718	K(1)YAMEMSSVTYK	2	3.2539	2
osa00591 Linoleic acid metabolism	0.483089	1.36	HORVU5Hr1G093770.1	751	K	lipoxygenase 1	---	1	0.00892234	82.716	K15718	DPEK(1)VFIR	2	-0.33248	1
osa00591 Linoleic acid metabolism	0.483089	1.36	HORVU5Hr1G093770.1	176	K	lipoxygenase 1	---	1	0.00073883	55.754	K15718	MPPALK(1)PYRDDELR	3	2.1063	2
osa00592 alpha-Linolenic acid metabolism	1.90445e-05	3.02	HORVU1Hr1G001950.2	330	K	12-oxophytodienoate reductase 2	---	1	0.000138677	86.205	K05894	LFLANPDLPK(1)R	2	0.087681	3
osa00592 alpha-Linolenic acid metabolism	1.90445e-05	3.02	HORVU1Hr1G024240.1	470	K	Acyl-CoA dehydrogenase	---	0.996919	0.00201839	46.768	K00232	EITGIASFK(0.003)PAAVAK(0.997)SR	3	3.1305	1
osa00592 alpha-Linolenic acid metabolism	1.90445e-05	3.02	HORVU1Hr1G024240.1	282	K	Acyl-CoA dehydrogenase	---	1	0.012527	46.835	K00232	IQNK(1)IGLR	2	-0.79872	1
osa00592 alpha-Linolenic acid metabolism	1.90445e-05	3.02	HORVU1Hr1G038330.1	226	K	3-ketoacyl-CoA thiolase	---	1	4.43259e-05	96.957	K07513	FK(1)EEIVPVHTK	2	1.6431	9
osa00592 alpha-Linolenic acid metabolism	1.90445e-05	3.02	HORVU1Hr1G058880.2	339	K	Fatty acid oxidation complex subunit alpha	---	1	0.00607346	71.066	K10527	EVNEK(1)FLNTGINR	2	0.58015	1
osa00592 alpha-Linolenic acid metabolism	1.90445e-05	3.02	HORVU1Hr1G082250.2	231	K	alcohol dehydrogenase 1	---	1	1.86858e-05	86.838	K18857	IIGVDLNPAK(1)YEQAK	2	0.68127	5
osa00592 alpha-Linolenic acid metabolism	1.90445e-05	3.02	HORVU1Hr1G082250.2	237	K	alcohol dehydrogenase 1	---	1	0.00135	85.622	K18857	K(1)FGCTDFVNPK	2	6.5749	7
osa00592 alpha-Linolenic acid metabolism	1.90445e-05	3.02	HORVU1Hr1G082250.2	326	K	alcohol dehydrogenase 1	---	1	0.00137119	62.88	K18857	GTFFGNYK(1)PR	2	1.5358	5
osa00592 alpha-Linolenic acid metabolism	1.90445e-05	3.02	HORVU1Hr1G082250.2	318	K	alcohol dehydrogenase 1	---	1	1.23744e-05	114.39	K18857	TLK(1)GTFFGNYKPR	2	2.4729	19
osa00592 alpha-Linolenic acid metabolism	1.90445e-05	3.02	HORVU2Hr1G004230.5	347	K	12-oxophytodienoate reductase 2	---	1	0.000398727	87.942	K05894	RLELNAPLNK(1)YNR	3	1.5445	8
osa00592 alpha-Linolenic acid metabolism	1.90445e-05	3.02	HORVU3Hr1G013880.1	42	K	Fatty acid oxidation complex subunit alpha	---	1	0.0019294	90.308	K10527	DK(1)YAEAFHR	2	0.39475	5
osa00592 alpha-Linolenic acid metabolism	1.90445e-05	3.02	HORVU3Hr1G013880.1	352	K	Fatty acid oxidation complex subunit alpha	---	1	0.00130471	72.846	K10527	GQK(1)TIAGNLEGLVK	2	-2.1856	7
osa00592 alpha-Linolenic acid metabolism	1.90445e-05	3.02	HORVU3Hr1G013880.1	589	K	Fatty acid oxidation complex subunit alpha	---	1	0.0146692	43.734	K10527	GYYLYEK(1)GAR	2	1.5206	1
osa00592 alpha-Linolenic acid metabolism	1.90445e-05	3.02	HORVU3Hr1G013880.1	307	K	Fatty acid oxidation complex subunit alpha	---	1	0.000391215	71.066	K10527	VPGVTDIQLK(1)PR	2	-0.19364	3
osa00592 alpha-Linolenic acid metabolism	1.90445e-05	3.02	HORVU3Hr1G013880.1	297	K	Fatty acid oxidation complex subunit alpha	---	0.999997	0.00163883	55.578	K10527	STTK(1)VPGVTDIQLKPR	3	3.9087	1
osa00592 alpha-Linolenic acid metabolism	1.90445e-05	3.02	HORVU3Hr1G015590.2	721	K	Fatty acid oxidation complex subunit alpha	---	1	0.0160477	50.116	K10527	GIPLSAPAASQVK(1)AR	2	0.60343	1
osa00592 alpha-Linolenic acid metabolism	1.90445e-05	3.02	HORVU3Hr1G015590.2	365	K	Fatty acid oxidation complex subunit alpha	---	1	0.0144088	51.43	K10527	GK(1)MTEER	2	5.2431	1
osa00592 alpha-Linolenic acid metabolism	1.90445e-05	3.02	HORVU3Hr1G015590.2	296	K	Fatty acid oxidation complex subunit alpha	---	1	0.00967272	46.358	K10527	ATSK(1)VPGATDLGLMPR	2	2.5934	3
osa00592 alpha-Linolenic acid metabolism	1.90445e-05	3.02	HORVU3Hr1G015590.2	344	K	Fatty acid oxidation complex subunit alpha	---	1	4.88766e-06	95.138	K10527	EVNEK(1)FLNAGIDR	2	1.4798	8
osa00592 alpha-Linolenic acid metabolism	1.90445e-05	3.02	HORVU3Hr1G034820.7	59	K	alcohol dehydrogenase 1	---	1	0.0192276	50.116	K18857	INTDRGVMIGDRK(1)SR	3	-4.9778	1
osa00592 alpha-Linolenic acid metabolism	1.90445e-05	3.02	HORVU4Hr1G016810.14	237	K	alcohol dehydrogenase 1	---	1	0.00013527	104.39	K18857	K(1)FGCTEFVNPK	2	3.046	13
osa00592 alpha-Linolenic acid metabolism	1.90445e-05	3.02	HORVU4Hr1G016810.14	367	K	alcohol dehydrogenase 1	---	1	4.07237e-05	81.335	K18857	AFDLMAK(1)GEGIR	2	1.1223	6
osa00592 alpha-Linolenic acid metabolism	1.90445e-05	3.02	HORVU4Hr1G016810.14	326	K	alcohol dehydrogenase 1	---	1	0.00448532	65.313	K18857	GTFFGNFK(1)PR	2	0.93235	8
osa00592 alpha-Linolenic acid metabolism	1.90445e-05	3.02	HORVU4Hr1G016810.14	318	K	alcohol dehydrogenase 1	---	1	3.46468e-10	92.428	K18857	TLK(1)GTFFGNFKPR	2	-0.56595	14
osa00592 alpha-Linolenic acid metabolism	1.90445e-05	3.02	HORVU4Hr1G066270.1	128	K	allene oxide synthase	---	1	0.000366911	51.569	K01723	VCSYLDPSEPTHTK(1)VK	3	3.0376	2
osa00592 alpha-Linolenic acid metabolism	1.90445e-05	3.02	HORVU4Hr1G066270.1	130	K	allene oxide synthase	---	1	0.0216157	47.334	K01723	VK(1)QLLFSLLASR	2	1.949	1
osa00592 alpha-Linolenic acid metabolism	1.90445e-05	3.02	HORVU4Hr1G066270.1	53	K	allene oxide synthase	---	1	0.00110399	74.424	K01723	VEK(1)YGSTVVR	2	-0.85519	8
osa00592 alpha-Linolenic acid metabolism	1.90445e-05	3.02	HORVU4Hr1G066270.1	309	K	allene oxide synthase	---	1	0.0255579	93.561	K01723	K(1)LVTEIR	2	1.7791	1
osa00592 alpha-Linolenic acid metabolism	1.90445e-05	3.02	HORVU4Hr1G066270.1	141	K	allene oxide synthase	---	1	0.00439285	84.368	K01723	K(1)DAFIPAFR	2	2.5162	7
osa00592 alpha-Linolenic acid metabolism	1.90445e-05	3.02	HORVU4Hr1G066270.1	305	K	allene oxide synthase	---	1	0.0145632	40.386	K01723	IADSGEK(1)FHK	2	1.5289	1
osa00592 alpha-Linolenic acid metabolism	1.90445e-05	3.02	HORVU4Hr1G081940.3	534	K	4-coumarate--CoA ligase-like 4	---	1	0.0280179	53.679	K10526	NASGK(1)ILR	2	0.24169	2
osa00592 alpha-Linolenic acid metabolism	1.90445e-05	3.02	HORVU5Hr1G057090.4	265	K	alcohol dehydrogenase 1	---	1	0.00137119	62.88	K18857	GTFFGNYK(1)PR	2	1.5358	5
osa00592 alpha-Linolenic acid metabolism	1.90445e-05	3.02	HORVU6Hr1G024100.1	350	K	Fatty acid oxidation complex subunit alpha	---	1	8.3889e-05	74.524	K10527	GQK(1)TIAGNLEGFVK	2	2.5488	10
osa00592 alpha-Linolenic acid metabolism	1.90445e-05	3.02	HORVU6Hr1G024100.1	272	K	Fatty acid oxidation complex subunit alpha	---	1	0.000944875	88.24	K10527	VFK(1)ELVVSTTSR	2	0.32967	7
osa00592 alpha-Linolenic acid metabolism	1.90445e-05	3.02	HORVU6Hr1G024100.1	372	K	Fatty acid oxidation complex subunit alpha	---	1	0.024307	57.032	K10527	MSK(1)AISLLK	2	-0.13567	2
osa00592 alpha-Linolenic acid metabolism	1.90445e-05	3.02	HORVU6Hr1G024100.1	305	K	Fatty acid oxidation complex subunit alpha	---	1	0.000210181	83.438	K10527	VPGVTDVQLK(1)PR	2	-1.4302	8
osa00592 alpha-Linolenic acid metabolism	1.90445e-05	3.02	HORVU6Hr1G024100.1	361	K	Fatty acid oxidation complex subunit alpha	---	1	9.40816e-05	81.099	K10527	TIAGNLEGFVK(1)R	2	-0.88032	1
osa00592 alpha-Linolenic acid metabolism	1.90445e-05	3.02	HORVU6Hr1G091130.9	246	K	3-ketoacyl-CoA thiolase	---	1	0.00646739	53.517	K07513	IIDPK(1)TGEEK	2	2.1631	3
osa00592 alpha-Linolenic acid metabolism	1.90445e-05	3.02	HORVU6Hr1G091130.9	456	K	3-ketoacyl-CoA thiolase	---	1	0.000163105	93.162	K07513	HIQSHNFLSK(1)DAAK	3	3.7558	10
osa00592 alpha-Linolenic acid metabolism	1.90445e-05	3.02	HORVU6Hr1G091130.9	309	K	3-ketoacyl-CoA thiolase	---	1	0.00999716	43.306	K07513	SVAVSK(1)GLPILGVFR	2	-0.14382	1
osa00592 alpha-Linolenic acid metabolism	1.90445e-05	3.02	HORVU6Hr1G091130.9	232	K	3-ketoacyl-CoA thiolase	---	1	4.44464e-05	101.82	K07513	FK(1)DEIIPVHTK	2	0.9083	11
osa00592 alpha-Linolenic acid metabolism	1.90445e-05	3.02	HORVU6Hr1G091130.9	230	K	3-ketoacyl-CoA thiolase	---	0.989337	1.30766e-05	52.662	K07513	AAAATASGK(0.989)FK(0.011)DEIIPVHTK	3	-0.34606	4
osa00592 alpha-Linolenic acid metabolism	1.90445e-05	3.02	HORVU7Hr1G000580.2	392	K	Acyl-coenzyme A oxidase 3	---	1	1.61191e-08	136.06	K00232	QTIVADASK(1)ALSR	2	0.67077	15
osa00592 alpha-Linolenic acid metabolism	1.90445e-05	3.02	HORVU7Hr1G000580.2	652	K	Acyl-coenzyme A oxidase 3	---	1	0.00174987	52.863	K00232	EQLQK(1)LCSIYALHLLHK	3	0.1265	2
osa00592 alpha-Linolenic acid metabolism	1.90445e-05	3.02	HORVU7Hr1G083490.8	102	K	Acyl-coenzyme A oxidase 3	---	1	1.36537e-26	145.08	K00232	VFVSPDYNEGK(1)EGQR	2	2.2819	12
osa00592 alpha-Linolenic acid metabolism	1.90445e-05	3.02	HORVU7Hr1G095960.1	456	K	oxophytodienoate-reductase 3	---	1	0.000703959	90.761	K05894	LNAGLTK(1)YVR	2	1.9383	11
osa00620 Pyruvate metabolism	9.79981e-07	2.99	HORVU1Hr1G013740.1	137	K	Dihydrolipoyl dehydrogenase	---	1	0.000730127	66.953	K00382	AVAGLTK(1)GIEGLFK	2	0.050722	4
osa00620 Pyruvate metabolism	9.79981e-07	2.99	HORVU1Hr1G013740.1	419	K	Dihydrolipoyl dehydrogenase	---	1	0.0042362	48.785	K00382	VGK(1)FPLMANSR	2	1.5787	1
osa00620 Pyruvate metabolism	9.79981e-07	2.99	HORVU1Hr1G013740.1	409	K	Dihydrolipoyl dehydrogenase	---	1	0.00095708	76.255	K00382	TEEQVK(1)ASGIPYR	2	2.2929	4
osa00620 Pyruvate metabolism	9.79981e-07	2.99	HORVU1Hr1G013740.1	444	K	Dihydrolipoyl dehydrogenase	---	1	0.003445	67.464	K00382	VVADK(1)ETDK	2	2.7864	6
osa00620 Pyruvate metabolism	9.79981e-07	2.99	HORVU1Hr1G013740.1	277	K	Dihydrolipoyl dehydrogenase	---	1	7.57326e-05	85.813	K00382	TK(1)VVGVDTSGDGVK	2	4.6884	4
osa00620 Pyruvate metabolism	9.79981e-07	2.99	HORVU1Hr1G023630.1	237	K	Dihydrolipoyl dehydrogenase	---	1	0.00357387	76.572	K00382	SLPGVTIDEK(1)K	2	1.9443	8
osa00620 Pyruvate metabolism	9.79981e-07	2.99	HORVU1Hr1G023630.1	370	K	Dihydrolipoyl dehydrogenase	---	1	2.47071e-74	210.62	K00382	VPYTAGIGLHAIGVETDK(1)GGR	3	2.1773	15
osa00620 Pyruvate metabolism	9.79981e-07	2.99	HORVU1Hr1G023630.1	142	K	Dihydrolipoyl dehydrogenase	---	1	4.77024e-08	69.224	K00382	ALLHSSHMYHEAK(1)SSFAHHGVK	4	1.7492	11
osa00620 Pyruvate metabolism	9.79981e-07	2.99	HORVU1Hr1G023630.1	315	K	Dihydrolipoyl dehydrogenase	---	1	1.92162e-21	166.71	K00382	TK(1)VVGVDTSGSGVK	2	0.69065	15
osa00620 Pyruvate metabolism	9.79981e-07	2.99	HORVU1Hr1G023630.1	467	K	Dihydrolipoyl dehydrogenase	---	1	2.98951e-06	125.17	K00382	AK(1)AIDDAEGMVK	2	1.2466	27
osa00620 Pyruvate metabolism	9.79981e-07	2.99	HORVU1Hr1G023630.1	457	K	Dihydrolipoyl dehydrogenase	---	1	9.93277e-53	179.21	K00382	ASGVAYQVGK(1)FPLLANSR	2	0.83936	9
osa00620 Pyruvate metabolism	9.79981e-07	2.99	HORVU1Hr1G023630.1	106	K	Dihydrolipoyl dehydrogenase	---	1	0.00086881	83.775	K00382	AAQLGLK(1)TTCIEK	2	1.6418	7
osa00620 Pyruvate metabolism	9.79981e-07	2.99	HORVU1Hr1G023630.1	541	K	Dihydrolipoyl dehydrogenase	---	1	0.000354098	72.365	K00382	EACMNTYDK(1)AIHM	2	-0.20857	8
osa00620 Pyruvate metabolism	9.79981e-07	2.99	HORVU1Hr1G023630.1	190	K	Dihydrolipoyl dehydrogenase	---	1	0.00168792	85.622	K00382	VEYVK(1)GFGK	2	3.5692	14
osa00620 Pyruvate metabolism	9.79981e-07	2.99	HORVU1Hr1G023630.1	185	K	Dihydrolipoyl dehydrogenase	---	1	0.00660697	125.98	K00382	NK(1)VEYVK	2	2.3022	11
osa00620 Pyruvate metabolism	9.79981e-07	2.99	HORVU1Hr1G023630.1	183	K	Dihydrolipoyl dehydrogenase	---	0.999615	0.0124292	125.5	K00382	K(1)NKVEYVK	2	1.9151	17
osa00620 Pyruvate metabolism	9.79981e-07	2.99	HORVU1Hr1G023630.1	253	K	Dihydrolipoyl dehydrogenase	---	1	2.26922e-21	132.9	K00382	IVSSTGALALTEIPK(1)K	2	2.2696	10
osa00620 Pyruvate metabolism	9.79981e-07	2.99	HORVU1Hr1G023630.1	168	K	Dihydrolipoyl dehydrogenase	---	1	0.00150744	104.39	K00382	DK(1)AVSGLTK	2	2.5334	12
osa00620 Pyruvate metabolism	9.79981e-07	2.99	HORVU1Hr1G023630.1	112	K	Dihydrolipoyl dehydrogenase	---	1	0.013943	88.35	K00382	TTCIEK(1)R	2	2.1427	2
osa00620 Pyruvate metabolism	9.79981e-07	2.99	HORVU1Hr1G023630.1	447	K	Dihydrolipoyl dehydrogenase	---	1	1.388e-144	277.21	K00382	TEEQVK(1)ASGVAYQVGK	2	0.75467	19
osa00620 Pyruvate metabolism	9.79981e-07	2.99	HORVU1Hr1G023630.1	482	K	Dihydrolipoyl dehydrogenase	---	1	0.000194464	121.67	K00382	VISEK(1)ETDR	2	1.3015	13
osa00620 Pyruvate metabolism	9.79981e-07	2.99	HORVU1Hr1G023630.1	216	K	Dihydrolipoyl dehydrogenase	---	1	4.13789e-06	103.69	K00382	GK(1)NIIVATGSDVK	2	1.6099	13
osa00620 Pyruvate metabolism	9.79981e-07	2.99	HORVU1Hr1G023630.1	175	K	Dihydrolipoyl dehydrogenase	---	1	1.79212e-21	185.18	K00382	AVSGLTK(1)GIEGLFK	2	0.71301	17
osa00620 Pyruvate metabolism	9.79981e-07	2.99	HORVU1Hr1G028030.13	42	K	NAD-dependent malic enzyme 1	---	1	0.0126867	52.837	K00029	HNK(1)GLAFSEAER	2	4.8607	1
osa00620 Pyruvate metabolism	9.79981e-07	2.99	HORVU1Hr1G028030.13	371	K	NAD-dependent malic enzyme 1	---	1	0.00365727	64.064	K00029	K(1)PFAHEHEELK	3	4.2396	1
osa00620 Pyruvate metabolism	9.79981e-07	2.99	HORVU1Hr1G028030.13	538	K	NAD-dependent malic enzyme 1	---	1	0.000888649	55.578	K00029	VAAK(1)AYDLGLASR	2	0.77633	3
osa00620 Pyruvate metabolism	9.79981e-07	2.99	HORVU1Hr1G041250.5	152	K	Malate dehydrogenase	---	1	3.60072e-15	130.71	K00025	EFAPSIPEK(1)NISCLTR	2	-0.15058	15
osa00620 Pyruvate metabolism	9.79981e-07	2.99	HORVU1Hr1G041250.5	238	K	Malate dehydrogenase	---	1	0.0193087	51.456	K00025	GAAIIK(1)AR	2	2.5692	2
osa00620 Pyruvate metabolism	9.79981e-07	2.99	HORVU1Hr1G041250.5	203	K	Malate dehydrogenase	---	0.998618	1.99938e-48	112.29	K00025	NAIIWGNHSSSQYPDVNHATVK(0.999)TASGEK(0.001)PVR	4	1.9473	9
osa00620 Pyruvate metabolism	9.79981e-07	2.99	HORVU1Hr1G041250.5	241	K	Malate dehydrogenase	---	1	2.60964e-08	121.69	K00025	K(1)LSSALSAASSACDHIR	3	3.2291	15
osa00620 Pyruvate metabolism	9.79981e-07	2.99	HORVU1Hr1G041250.5	313	K	Malate dehydrogenase	---	1	1.74043e-44	193.94	K00025	K(1)MDATAQELSEEK	2	-0.21041	32
osa00620 Pyruvate metabolism	9.79981e-07	2.99	HORVU1Hr1G041250.5	143	K	Malate dehydrogenase	---	1	1.41621e-08	60.734	K00025	VLVVANPANTNALILK(1)EFAPSIPEK	3	-0.33213	4
osa00620 Pyruvate metabolism	9.79981e-07	2.99	HORVU1Hr1G041250.5	112	K	Malate dehydrogenase	---	1	2.05945e-21	128.68	K00025	NVSIYK(1)SQASALEAHAAPNCK	3	1.038	14
osa00620 Pyruvate metabolism	9.79981e-07	2.99	HORVU1Hr1G041250.5	209	K	Malate dehydrogenase	---	1	0.000856942	109.36	K00025	TASGEK(1)PVR	2	-1.3256	12
osa00620 Pyruvate metabolism	9.79981e-07	2.99	HORVU1Hr1G041250.5	56	K	Malate dehydrogenase	---	1	0.0008314	51.569	K00025	GVK(1)MELVDAAFPLLK	2	1.4284	3
osa00620 Pyruvate metabolism	9.79981e-07	2.99	HORVU1Hr1G041250.5	106	K	Malate dehydrogenase	---	1	4.09957e-55	204.34	K00025	DVMTK(1)NVSIYK	2	0.62389	30
osa00620 Pyruvate metabolism	9.79981e-07	2.99	HORVU1Hr1G045720.1	109	K	NAD-dependent malic enzyme 2	---	1	0.0100682	80.294	K00028	GPCIVHK(1)R	2	1.6412	4
osa00620 Pyruvate metabolism	9.79981e-07	2.99	HORVU1Hr1G045720.1	657	K	NAD-dependent malic enzyme 2	---	1	1.06345e-08	136.84	K00028	K(1)GILFPSISSIR	2	2.2919	16
osa00620 Pyruvate metabolism	9.79981e-07	2.99	HORVU1Hr1G045720.1	497	K	NAD-dependent malic enzyme 2	---	1	0.00458072	78.816	K00028	K(1)DLDPAVAR	2	0.66687	3
osa00620 Pyruvate metabolism	9.79981e-07	2.99	HORVU1Hr1G045720.1	441	K	NAD-dependent malic enzyme 2	---	1	0.00320478	74.486	K00028	PLADFTK(1)QK	2	1.5925	6
osa00620 Pyruvate metabolism	9.79981e-07	2.99	HORVU1Hr1G081550.1	237	K	malate dehydrogenase	---	1	0.0121628	65.313	K00026	ANTFVAQK(1)K	2	-1.5574	1
osa00620 Pyruvate metabolism	9.79981e-07	2.99	HORVU1Hr1G081550.1	384	K	malate dehydrogenase	---	1	0.0070967	51.872	K00026	ASIEK(1)GIEFVHK	2	2.4739	2
osa00620 Pyruvate metabolism	9.79981e-07	2.99	HORVU1Hr1G081550.1	375	K	malate dehydrogenase	---	1	0.00526332	57.032	K00026	ALEALK(1)PELK	2	2.2173	1
osa00620 Pyruvate metabolism	9.79981e-07	2.99	HORVU1Hr1G090710.12	149	K	malate dehydrogenase	---	1	4.62605e-06	114.93	K00026	INAGIVK(1)GLCTAIAR	2	0.71167	14
osa00620 Pyruvate metabolism	9.79981e-07	2.99	HORVU1Hr1G090710.12	142	K	malate dehydrogenase	---	1	0.00963552	49.16	K00026	DDLFK(1)INAGIVK	2	2.8042	3
osa00620 Pyruvate metabolism	9.79981e-07	2.99	HORVU1Hr1G090710.12	357	K	malate dehydrogenase	---	1	2.93956e-06	104.39	K00026	GELLSSIEK(1)GVK	2	1.9342	15
osa00620 Pyruvate metabolism	9.79981e-07	2.99	HORVU1Hr1G090710.12	192	K	malate dehydrogenase	---	1	0.000226442	90.142	K00026	K(1)LFGVTTLDVVR	2	1.4507	7
osa00620 Pyruvate metabolism	9.79981e-07	2.99	HORVU2Hr1G050980.2	484	K	NAD-dependent malic enzyme 1	---	1	0.0170758	57.293	K00028	EVLEALK(1)DSSSSR	2	0.42225	1
osa00620 Pyruvate metabolism	9.79981e-07	2.99	HORVU2Hr1G050980.2	279	K	NAD-dependent malic enzyme 1	---	1	0.000131559	84.309	K00028	LLK(1)DPLYLGLQEHR	3	2.6032	12
osa00620 Pyruvate metabolism	9.79981e-07	2.99	HORVU2Hr1G119460.2	197	K	Pyruvate kinase family protein	---	0.993204	0.00676259	57.888	K00873	TGFLK(0.993)DGK(0.007)PIK	2	3.9318	3
osa00620 Pyruvate metabolism	9.79981e-07	2.99	HORVU2Hr1G119460.2	318	K	Pyruvate kinase family protein	---	1	0.00741715	83.623	K00873	K(1)GSDLVTVR	2	0.11786	3
osa00620 Pyruvate metabolism	9.79981e-07	2.99	HORVU3Hr1G039200.3	424	K	Pyruvate kinase family protein	---	1	2.19128e-09	95.345	K00873	SAK(1)ETGLCNAGESIVALHR	3	1.5343	4
osa00620 Pyruvate metabolism	9.79981e-07	2.99	HORVU3Hr1G039200.3	160	K	Pyruvate kinase family protein	---	1	0.0140052	60.892	K00873	K(1)GSDLVEVR	2	2.7271	1
osa00620 Pyruvate metabolism	9.79981e-07	2.99	HORVU3Hr1G058460.4	159	K	malate dehydrogenase	---	1	0.0188633	77.072	K00026	K(1)AGTYDEK	2	0.40383	1
osa00620 Pyruvate metabolism	9.79981e-07	2.99	HORVU3Hr1G058460.4	327	K	malate dehydrogenase	---	1	0.00466132	58.916	K00026	GELK(1)SSIEK	2	2.6511	3
osa00620 Pyruvate metabolism	9.79981e-07	2.99	HORVU3Hr1G058460.4	244	K	malate dehydrogenase	---	1	1.20279e-06	115.05	K00026	TQDGGTEVVEAK(1)AGK	2	0.57152	10
osa00620 Pyruvate metabolism	9.79981e-07	2.99	HORVU3Hr1G058460.4	332	K	malate dehydrogenase	---	1	0.00351916	61.577	K00026	SSIEK(1)GVAFANAS	2	0.28626	4
osa00620 Pyruvate metabolism	9.79981e-07	2.99	HORVU3Hr1G058460.4	323	K	malate dehydrogenase	---	1	0.00212857	74.849	K00026	EGLEALK(1)GELK	2	3.3299	7
osa00620 Pyruvate metabolism	9.79981e-07	2.99	HORVU4Hr1G049590.3	90	K	Fumarate hydratase class II	---	1	0.00833965	51.569	K01679	VPNDK(1)LWGAQTQR	2	1.1851	3
osa00620 Pyruvate metabolism	9.79981e-07	2.99	HORVU4Hr1G049590.3	192	K	Fumarate hydratase class II	---	1	0.0013522	101.41	K01679	AAEILGHK(1)R	2	3.7562	14
osa00620 Pyruvate metabolism	9.79981e-07	2.99	HORVU4Hr1G049590.3	239	K	Fumarate hydratase class II	---	1	0.000499987	48.822	K01679	FIPSLEQLHK(1)SLHSK	3	2.0685	3
osa00620 Pyruvate metabolism	9.79981e-07	2.99	HORVU4Hr1G049590.3	455	K	Fumarate hydratase class II	---	1	4.36942e-05	72.846	K01679	LLGDASVSFEK(1)NCVR	2	1.5222	3
osa00620 Pyruvate metabolism	9.79981e-07	2.99	HORVU4Hr1G049590.3	500	K	Fumarate hydratase class II	---	1	0.00195664	95.311	K01679	AHK(1)EGTTLK	2	8.8757	1
osa00620 Pyruvate metabolism	9.79981e-07	2.99	HORVU4Hr1G049590.3	196	K	Fumarate hydratase class II	---	1	0.000325585	92.707	K01679	RGDK(1)FVHPNDHVNR	4	3.7141	13
osa00620 Pyruvate metabolism	9.79981e-07	2.99	HORVU4Hr1G049590.3	496	K	Fumarate hydratase class II	---	1	2.10512e-07	108.93	K01679	IGYDNAAAVAK(1)K	2	1.0266	13
osa00620 Pyruvate metabolism	9.79981e-07	2.99	HORVU4Hr1G049590.3	249	K	Fumarate hydratase class II	---	1	0.00642461	49.96	K01679	SDEFK(1)DIIK	2	0.37578	2
osa00620 Pyruvate metabolism	9.79981e-07	2.99	HORVU4Hr1G050810.9	267	K	Hydroxyacylglutathione hydrolase-like protein	---	1	0.0172257	76.833	K01069	NIK(1)DTWK	2	3.6846	7
osa00620 Pyruvate metabolism	9.79981e-07	2.99	HORVU5Hr1G041120.1	503	K	Pyruvate kinase family protein	---	1	0.00852524	57.888	K00873	ASGVIK(1)SHDR	2	2.1648	1
osa00620 Pyruvate metabolism	9.79981e-07	2.99	HORVU5Hr1G041120.1	39	K	Pyruvate kinase family protein	---	1	0.00166577	83.623	K00873	IVGTLGPK(1)SR	2	1.604	13
osa00620 Pyruvate metabolism	9.79981e-07	2.99	HORVU5Hr1G041120.1	497	K	Pyruvate kinase family protein	---	1	0.00260196	55.578	K00873	VALDHGK(1)ASGVIK	2	1.6408	4
osa00620 Pyruvate metabolism	9.79981e-07	2.99	HORVU5Hr1G041120.1	381	K	Pyruvate kinase family protein	---	1	0.00455691	72.042	K00873	VFNQDLYFK(1)R	2	1.8772	5
osa00620 Pyruvate metabolism	9.79981e-07	2.99	HORVU5Hr1G041120.1	444	K	Pyruvate kinase family protein	---	1	0.0119736	89.123	K00873	LK(1)TNQLK	2	-2.0339	4
osa00620 Pyruvate metabolism	9.79981e-07	2.99	HORVU5Hr1G041120.1	490	K	Pyruvate kinase family protein	---	1	6.66164e-08	81.578	K00873	HPAESTSTTNESVLK(1)VALDHGK	3	1.2764	3
osa00620 Pyruvate metabolism	9.79981e-07	2.99	HORVU5Hr1G041120.1	297	K	Pyruvate kinase family protein	---	1	0.000256748	85.716	K00873	VFLFQK(1)SALHK	2	3.1861	6
osa00620 Pyruvate metabolism	9.79981e-07	2.99	HORVU5Hr1G041120.1	513	K	Pyruvate kinase family protein	---	1	5.68639e-06	120.65	K00873	VVVCQK(1)VGDSSVVK	2	-0.54643	11
osa00620 Pyruvate metabolism	9.79981e-07	2.99	HORVU5Hr1G055350.3	860	K	phosphoenolpyruvate carboxylase 1	---	1	0.00127259	42.446	K01595	LLVSEGLQPLGEK(1)LR	2	2.243	1
osa00620 Pyruvate metabolism	9.79981e-07	2.99	HORVU5Hr1G062090.1	417	K	Aldehyde dehydrogenase family 7 member A1	---	1	0.000688797	87.895	K14085	ESFLK(1)GIQTIR	2	3.3754	5
osa00620 Pyruvate metabolism	9.79981e-07	2.99	HORVU5Hr1G077200.2	136	K	Pyruvate dehydrogenase E1 component subunit beta	---	1	0.00813912	72.038	K00162	ITK(1)GLLDK	2	2.2677	10
osa00620 Pyruvate metabolism	9.79981e-07	2.99	HORVU5Hr1G077200.2	141	K	Pyruvate dehydrogenase E1 component subunit beta	---	1	0.00172933	65.404	K00162	GLLDK(1)YGPDR	2	2.5874	8
osa00620 Pyruvate metabolism	9.79981e-07	2.99	HORVU5Hr1G098890.10	141	K	malate dehydrogenase	---	1	3.8815e-05	78.816	K00026	DDLFNK(1)NAGIVR	2	2.9137	7
osa00620 Pyruvate metabolism	9.79981e-07	2.99	HORVU6Hr1G003770.1	428	K	Dihydrolipoyllysine-residue acetyltransferase component of pyruvate dehydrogenase complex	---	1	1.6821e-104	261.49	K00627	GLGTIGEEVK(1)QLAQR	2	2.6946	18
osa00620 Pyruvate metabolism	9.79981e-07	2.99	HORVU6Hr1G003770.1	523	K	Dihydrolipoyllysine-residue acetyltransferase component of pyruvate dehydrogenase complex	---	1	0.000963403	106	K00627	AFK(1)GYIENPTTMLL	2	0.024485	5
osa00620 Pyruvate metabolism	9.79981e-07	2.99	HORVU6Hr1G003770.1	358	K	Dihydrolipoyllysine-residue acetyltransferase component of pyruvate dehydrogenase complex	---	1	3.38912e-46	183.08	K00627	LRGELNPLQEASGGK(1)K	3	2.6357	37
osa00620 Pyruvate metabolism	9.79981e-07	2.99	HORVU6Hr1G003770.1	520	K	Dihydrolipoyllysine-residue acetyltransferase component of pyruvate dehydrogenase complex	---	1	2.46272e-10	147.72	K00627	VIDGAIGAEFLK(1)AFK	2	1.1398	12
osa00620 Pyruvate metabolism	9.79981e-07	2.99	HORVU6Hr1G003770.1	255	K	Dihydrolipoyllysine-residue acetyltransferase component of pyruvate dehydrogenase complex	---	1	2.95859e-16	135.5	K00627	K(1)LAEDNNVQLSSVK	2	2.5786	12
osa00620 Pyruvate metabolism	9.79981e-07	2.99	HORVU6Hr1G003770.1	290	K	Dihydrolipoyllysine-residue acetyltransferase component of pyruvate dehydrogenase complex	---	1	8.50985e-20	144.27	K00627	ADIEDYLASGAK(1)GGK	2	1.4156	12
osa00620 Pyruvate metabolism	9.79981e-07	2.99	HORVU6Hr1G003770.1	197	K	Dihydrolipoyllysine-residue acetyltransferase component of pyruvate dehydrogenase complex	---	1	6.20879e-08	93.649	K00627	DYK(1)PSAADAPAAPSESK	2	-1.7742	10
osa00620 Pyruvate metabolism	9.79981e-07	2.99	HORVU6Hr1G003770.1	359	K	Dihydrolipoyllysine-residue acetyltransferase component of pyruvate dehydrogenase complex	---	1	0.000312777	120.33	K00627	K(1)ISINDLVIK	2	1.6303	14
osa00620 Pyruvate metabolism	9.79981e-07	2.99	HORVU6Hr1G003770.1	194	K	Dihydrolipoyllysine-residue acetyltransferase component of pyruvate dehydrogenase complex	---	0.990951	6.05992e-09	102.55	K00627	FK(0.991)DYK(0.009)PSAADAPAAPSESK	3	1.4197	17
osa00620 Pyruvate metabolism	9.79981e-07	2.99	HORVU6Hr1G003770.1	228	K	Dihydrolipoyllysine-residue acetyltransferase component of pyruvate dehydrogenase complex	---	1	0.0221599	54.436	K00627	VPAK(1)ASEPK	2	-0.3797	3
osa00620 Pyruvate metabolism	9.79981e-07	2.99	HORVU6Hr1G003770.1	236	K	Dihydrolipoyllysine-residue acetyltransferase component of pyruvate dehydrogenase complex	---	1	0.00207798	81.642	K00627	APK(1)AEESSR	2	2.0441	2
osa00620 Pyruvate metabolism	9.79981e-07	2.99	HORVU6Hr1G003770.1	220	K	Dihydrolipoyllysine-residue acetyltransferase component of pyruvate dehydrogenase complex	---	1	6.97575e-11	117.45	K00627	ATPEPAEPK(1)VEEK	2	1.1762	14
osa00620 Pyruvate metabolism	9.79981e-07	2.99	HORVU6Hr1G003770.1	211	K	Dihydrolipoyllysine-residue acetyltransferase component of pyruvate dehydrogenase complex	---	1	4.90796e-19	95.052	K00627	DYKPSAADAPAAPSESK(1)ATPEPAEPK	3	-0.0049137	6
osa00620 Pyruvate metabolism	9.79981e-07	2.99	HORVU6Hr1G003770.1	172	K	Dihydrolipoyllysine-residue acetyltransferase component of pyruvate dehydrogenase complex	---	1	0.00169654	61.48	K00627	IVQGDGAK(1)EIK	2	2.0641	8
osa00620 Pyruvate metabolism	9.79981e-07	2.99	HORVU6Hr1G003770.1	482	K	Dihydrolipoyllysine-residue acetyltransferase component of pyruvate dehydrogenase complex	---	1	2.94768e-12	168.69	K00627	QFSAIINPPQSAILAIGSAEK(1)R	3	0.029386	8
osa00620 Pyruvate metabolism	9.79981e-07	2.99	HORVU6Hr1G003770.1	278	K	Dihydrolipoyllysine-residue acetyltransferase component of pyruvate dehydrogenase complex	---	1	0.0108968	67.887	K00627	ILK(1)ADIEDYLASGAK	2	1.3495	1
osa00620 Pyruvate metabolism	9.79981e-07	2.99	HORVU6Hr1G003770.1	224	K	Dihydrolipoyllysine-residue acetyltransferase component of pyruvate dehydrogenase complex	---	1	0.00307976	93.561	K00627	VEEK(1)VPAK	2	1.1182	21
osa00620 Pyruvate metabolism	9.79981e-07	2.99	HORVU6Hr1G076810.1	170	K	Pyruvate dehydrogenase E1 component subunit alpha	---	1	0.016509	62.88	K00161	GGSMHFYK(1)K	2	1.8142	3
osa00620 Pyruvate metabolism	9.79981e-07	2.99	HORVU6Hr1G076810.1	124	K	Pyruvate dehydrogenase E1 component subunit alpha	---	1	6.868e-06	111.39	K00161	K(1)DSIITAYR	2	2.7273	14
osa00620 Pyruvate metabolism	9.79981e-07	2.99	HORVU6Hr1G076810.1	350	K	Pyruvate dehydrogenase E1 component subunit alpha	---	1	2.7211e-29	173.15	K00161	LILAHDLATPAELK(1)DMEK	3	0.87828	44
osa00620 Pyruvate metabolism	9.79981e-07	2.99	HORVU6Hr1G076810.1	259	K	Pyruvate dehydrogenase E1 component subunit alpha	---	1	0.00903727	89.123	K00161	SPSYYK(1)R	2	1.0706	6
osa00620 Pyruvate metabolism	9.79981e-07	2.99	HORVU6Hr1G076810.1	253	K	Pyruvate dehydrogenase E1 component subunit alpha	---	1	0.00170141	93.467	K00161	AAK(1)SPSYYK	2	1.6831	15
osa00620 Pyruvate metabolism	9.79981e-07	2.99	HORVU6Hr1G076810.1	358	K	Pyruvate dehydrogenase E1 component subunit alpha	---	1	0.00318994	105.36	K00161	K(1)EVDAAIAK	2	1.5746	13
osa00620 Pyruvate metabolism	9.79981e-07	2.99	HORVU6Hr1G076810.1	336	K	Pyruvate dehydrogenase E1 component subunit alpha	---	1	1.2246e-19	135.24	K00161	K(1)LILAHDLATPAELK	3	2.6144	21
osa00620 Pyruvate metabolism	9.79981e-07	2.99	HORVU6Hr1G076810.1	354	K	Pyruvate dehydrogenase E1 component subunit alpha	---	1	0.0047035	94.806	K00161	DMEK(1)EIRK	2	-1.1849	17
osa00620 Pyruvate metabolism	9.79981e-07	2.99	HORVU6Hr1G076810.1	162	K	Pyruvate dehydrogenase E1 component subunit alpha	---	1	0.0139099	55.235	K00161	GK(1)GGSMHFYK	2	1.1495	2
osa00620 Pyruvate metabolism	9.79981e-07	2.99	HORVU6Hr1G076810.1	366	K	Pyruvate dehydrogenase E1 component subunit alpha	---	1	4.87415e-05	103.69	K00161	EVDAAIAK(1)AK	2	4.129	17
osa00620 Pyruvate metabolism	9.79981e-07	2.99	HORVU6Hr1G076810.1	278	K	Pyruvate dehydrogenase E1 component subunit alpha	---	1	4.33083e-13	142.71	K00161	VDGMDVLAVK(1)QACK	2	1.798	12
osa00620 Pyruvate metabolism	9.79981e-07	2.99	HORVU6Hr1G076810.1	96	K	Pyruvate dehydrogenase E1 component subunit alpha	---	1	9.73505e-06	112.7	K00161	RMEIAADSLYK(1)AK	2	0.48052	36
osa00620 Pyruvate metabolism	9.79981e-07	2.99	HORVU7Hr1G001330.9	403	K	Dihydrolipoyllysine-residue acetyltransferase component of pyruvate dehydrogenase complex	---	1	0.000312777	120.33	K00627	K(1)ISINDLVIK	2	1.6303	14
osa00620 Pyruvate metabolism	9.79981e-07	2.99	HORVU7Hr1G001330.9	334	K	Dihydrolipoyllysine-residue acetyltransferase component of pyruvate dehydrogenase complex	---	1	7.41306e-10	95.138	K00627	ADIEDYLSSASK(1)GSK	2	2.1061	13
osa00620 Pyruvate metabolism	9.79981e-07	2.99	HORVU7Hr1G001330.9	272	K	Dihydrolipoyllysine-residue acetyltransferase component of pyruvate dehydrogenase complex	---	1	3.7091e-06	112.7	K00627	EVSK(1)APEPTATK	2	-1.437	9
osa00620 Pyruvate metabolism	9.79981e-07	2.99	HORVU7Hr1G001330.9	563	K	Dihydrolipoyllysine-residue acetyltransferase component of pyruvate dehydrogenase complex	---	1	8.96701e-14	124.06	K00627	VIDGAMGAEWLK(1)AFK	2	1.5327	21
osa00620 Pyruvate metabolism	9.79981e-07	2.99	HORVU7Hr1G001330.9	280	K	Dihydrolipoyllysine-residue acetyltransferase component of pyruvate dehydrogenase complex	---	1	5.44877e-32	135.5	K00627	APEPTATK(1)TEESSQSGDR	2	-1.051	13
osa00620 Pyruvate metabolism	9.79981e-07	2.99	HORVU7Hr1G001330.9	322	K	Dihydrolipoyllysine-residue acetyltransferase component of pyruvate dehydrogenase complex	---	1	1.53715e-05	77.696	K00627	ILK(1)ADIEDYLSSASK	2	2.716	4
osa00620 Pyruvate metabolism	9.79981e-07	2.99	HORVU7Hr1G001330.9	299	K	Dihydrolipoyllysine-residue acetyltransferase component of pyruvate dehydrogenase complex	---	1	1.8635e-16	161.23	K00627	K(1)LAEDNNVPLSSLK	2	0.50964	15
osa00620 Pyruvate metabolism	9.79981e-07	2.99	HORVU7Hr1G001330.9	402	K	Dihydrolipoyllysine-residue acetyltransferase component of pyruvate dehydrogenase complex	---	1	1.24944e-27	183.08	K00627	SELNPMQDASGGK(1)K	2	0.28407	46
osa00620 Pyruvate metabolism	9.79981e-07	2.99	HORVU7Hr1G001330.9	526	K	Dihydrolipoyllysine-residue acetyltransferase component of pyruvate dehydrogenase complex	---	1	2.08084e-12	139.94	K00627	QFCAIVNPPQSAILAIGSAEK(1)R	3	3.022	3
osa00620 Pyruvate metabolism	9.79981e-07	2.99	HORVU7Hr1G042880.2	84	K	Aldehyde dehydrogenase family 2 member C4	---	1	2.82989e-06	106.97	K00128	FVDAASGK(1)TFPTLDPR	2	0.096694	1
osa00620 Pyruvate metabolism	9.79981e-07	2.99	HORVU7Hr1G042880.2	421	K	Aldehyde dehydrogenase family 2 member C4	---	1	1.47788e-17	104	K00128	SGVDSGATLVTGGDK(1)LGDK	2	1.5772	8
osa00620 Pyruvate metabolism	9.79981e-07	2.99	HORVU7Hr1G042880.2	466	K	Aldehyde dehydrogenase family 2 member C4	---	1	0.00130949	112.8	K00128	FNDLNEVIK(1)R	2	3.4843	13
osa00620 Pyruvate metabolism	9.79981e-07	2.99	HORVU7Hr1G042880.2	385	K	Aldehyde dehydrogenase family 2 member C4	---	1	2.4685e-06	117.41	K00128	K(1)GVEQGPQIDDEQFK	2	1.4132	8
osa00620 Pyruvate metabolism	9.79981e-07	2.99	HORVU7Hr1G042880.2	369	K	Aldehyde dehydrogenase family 2 member C4	---	1	0.00292417	53.517	K00128	VYDEFVEK(1)SK	2	0.30065	5
osa00620 Pyruvate metabolism	9.79981e-07	2.99	HORVU7Hr1G042880.2	399	K	Aldehyde dehydrogenase family 2 member C4	---	1	1.64969e-32	179.98	K00128	GVEQGPQIDDEQFK(1)K	2	0.69779	7
osa00620 Pyruvate metabolism	9.79981e-07	2.99	HORVU7Hr1G042880.2	406	K	Aldehyde dehydrogenase family 2 member C4	---	1	9.47583e-34	173.15	K00128	YIK(1)SGVDSGATLVTGGDK	2	0.74693	15
osa00620 Pyruvate metabolism	9.79981e-07	2.99	HORVU7Hr1G072650.1	345	K	Dihydrolipoyllysine-residue acetyltransferase component of pyruvate dehydrogenase complex	---	1	1.2069e-75	218.58	K00627	EQHGVK(1)VSVNDIVIK	3	2.615	29
osa00620 Pyruvate metabolism	9.79981e-07	2.99	HORVU7Hr1G072650.1	339	K	Dihydrolipoyllysine-residue acetyltransferase component of pyruvate dehydrogenase complex	---	1	0.00039752	131.22	K00627	NELK(1)EQHGVK	2	1.9297	15
osa00620 Pyruvate metabolism	9.79981e-07	2.99	HORVU7Hr1G072650.1	416	K	Dihydrolipoyllysine-residue acetyltransferase component of pyruvate dehydrogenase complex	---	1	9.02437e-63	228.73	K00627	TISAISSEVK(1)QLAEK	2	1.5643	24
osa00620 Pyruvate metabolism	9.79981e-07	2.99	HORVU7Hr1G072650.1	266	K	Dihydrolipoyllysine-residue acetyltransferase component of pyruvate dehydrogenase complex	---	1	1.67555e-21	175.64	K00627	EK(1)TAPAAPLPQPAR	2	0.99803	15
osa00620 Pyruvate metabolism	9.79981e-07	2.99	HORVU7Hr1G072650.1	255	K	Dihydrolipoyllysine-residue acetyltransferase component of pyruvate dehydrogenase complex	---	1	0.000249076	55.782	K00627	GDVLAALK(1)SGTALSSAK	2	3.1327	2
osa00620 Pyruvate metabolism	9.79981e-07	2.99	HORVU7Hr1G072650.1	264	K	Dihydrolipoyllysine-residue acetyltransferase component of pyruvate dehydrogenase complex	---	1	4.58785e-05	117.3	K00627	SGTALSSAK(1)EK	2	0.12521	12
osa00620 Pyruvate metabolism	9.79981e-07	2.99	HORVU7Hr1G072650.1	227	K	Dihydrolipoyllysine-residue acetyltransferase component of pyruvate dehydrogenase complex	---	1	0.000377599	85.081	K00627	MLIK(1)EHGLNASLLK	2	1.7465	4
osa00620 Pyruvate metabolism	9.79981e-07	2.99	HORVU7Hr1G072650.1	469	K	Dihydrolipoyllysine-residue acetyltransferase component of pyruvate dehydrogenase complex	---	1	2.23066e-47	181.44	K00627	GNK(1)VVEPVMDNDGTEK	2	1.2312	32
osa00620 Pyruvate metabolism	9.79981e-07	2.99	HORVU7Hr1G085150.1	306	K	Lactoylglutathione lyase	---	1	8.4974e-14	133.49	K01759	SAEAVELVTK(1)ELGGK	2	-0.21239	10
osa00620 Pyruvate metabolism	9.79981e-07	2.99	HORVU7Hr1G085150.1	234	K	Lactoylglutathione lyase	---	1	0.0018483	44.57	K01759	AIMFYEK(1)ALGMK	2	0.58667	1
osa00620 Pyruvate metabolism	9.79981e-07	2.99	HORVU7Hr1G085150.1	239	K	Lactoylglutathione lyase	---	1	0.00584634	66.087	K01759	ALGMK(1)LLR	2	1.8719	5
osa00620 Pyruvate metabolism	9.79981e-07	2.99	HORVU7Hr1G085150.1	78	K	Lactoylglutathione lyase	---	1	0.00100232	74.849	K01759	SAEAVLEWPK(1)QDK	2	-1.3147	1
osa00620 Pyruvate metabolism	9.79981e-07	2.99	HORVU7Hr1G085150.1	243	K	Lactoylglutathione lyase	---	0.925039	0.0105855	110.22	K01759	K(0.925)K(0.075)DVPQYK	2	1.4201	9
osa00620 Pyruvate metabolism	9.79981e-07	2.99	HORVU7Hr1G085150.1	99	K	Lactoylglutathione lyase	---	1	6.14823e-05	63.212	K01759	TIK(1)CYTECFGMK	2	2.2227	4
osa00620 Pyruvate metabolism	9.79981e-07	2.99	HORVU7Hr1G085150.1	244	K	Lactoylglutathione lyase	---	0.955239	0.0150962	110.22	K01759	K(0.045)K(0.955)DVPQYK	2	1.0055	9
osa00620 Pyruvate metabolism	9.79981e-07	2.99	HORVU7Hr1G085150.1	177	K	Lactoylglutathione lyase	---	1	0.00145711	81.642	K01759	SSDCCK(1)ITR	2	-0.21795	10
osa00620 Pyruvate metabolism	9.79981e-07	2.99	HORVU7Hr1G085150.1	171	K	Lactoylglutathione lyase	---	1	7.89671e-13	150.21	K01759	LSETIK(1)SSDCCK	2	0.25171	13
osa00620 Pyruvate metabolism	9.79981e-07	2.99	HORVU7Hr1G085150.1	311	K	Lactoylglutathione lyase	---	1	0.0261758	49.058	K01759	ELGGK(1)ILR	2	1.1402	2
osa00620 Pyruvate metabolism	9.79981e-07	2.99	HORVU7Hr1G085150.1	96	K	Lactoylglutathione lyase	---	1	0.0111963	44.82	K01759	VGDLDK(1)TIK	2	1.8154	4
osa00630 Glyoxylate and dicarboxylate metabolism	8.5078e-08	3.38	HORVU0Hr1G018380.1	205	K	Glycine cleavage system H protein	---	1	0.00181302	96.311	K02437	FCEEEDSK(1)H	2	-0.60271	13
osa00630 Glyoxylate and dicarboxylate metabolism	8.5078e-08	3.38	HORVU0Hr1G018380.1	197	K	Glycine cleavage system H protein	---	1	0.0069485	73.655	K02437	YSK(1)FCEEEDSKH	2	-1.1948	2
osa00630 Glyoxylate and dicarboxylate metabolism	8.5078e-08	3.38	HORVU0Hr1G018380.1	83	K	Glycine cleavage system H protein	---	1	4.38227e-05	112.93	K02437	DLK(1)YADTHEWVK	2	1.9599	13
osa00630 Glyoxylate and dicarboxylate metabolism	8.5078e-08	3.38	HORVU0Hr1G018380.1	179	K	Glycine cleavage system H protein	---	1	6.55808e-64	185.57	K02437	VK(1)VSNAGELNSLMDDEK	2	0.13499	8
osa00630 Glyoxylate and dicarboxylate metabolism	8.5078e-08	3.38	HORVU1Hr1G013740.1	137	K	Dihydrolipoyl dehydrogenase	---	1	0.000730127	66.953	K00382	AVAGLTK(1)GIEGLFK	2	0.050722	4
osa00630 Glyoxylate and dicarboxylate metabolism	8.5078e-08	3.38	HORVU1Hr1G013740.1	419	K	Dihydrolipoyl dehydrogenase	---	1	0.0042362	48.785	K00382	VGK(1)FPLMANSR	2	1.5787	1
osa00630 Glyoxylate and dicarboxylate metabolism	8.5078e-08	3.38	HORVU1Hr1G013740.1	409	K	Dihydrolipoyl dehydrogenase	---	1	0.00095708	76.255	K00382	TEEQVK(1)ASGIPYR	2	2.2929	4
osa00630 Glyoxylate and dicarboxylate metabolism	8.5078e-08	3.38	HORVU1Hr1G013740.1	444	K	Dihydrolipoyl dehydrogenase	---	1	0.003445	67.464	K00382	VVADK(1)ETDK	2	2.7864	6
osa00630 Glyoxylate and dicarboxylate metabolism	8.5078e-08	3.38	HORVU1Hr1G013740.1	277	K	Dihydrolipoyl dehydrogenase	---	1	7.57326e-05	85.813	K00382	TK(1)VVGVDTSGDGVK	2	4.6884	4
osa00630 Glyoxylate and dicarboxylate metabolism	8.5078e-08	3.38	HORVU1Hr1G023630.1	237	K	Dihydrolipoyl dehydrogenase	---	1	0.00357387	76.572	K00382	SLPGVTIDEK(1)K	2	1.9443	8
osa00630 Glyoxylate and dicarboxylate metabolism	8.5078e-08	3.38	HORVU1Hr1G023630.1	370	K	Dihydrolipoyl dehydrogenase	---	1	2.47071e-74	210.62	K00382	VPYTAGIGLHAIGVETDK(1)GGR	3	2.1773	15
osa00630 Glyoxylate and dicarboxylate metabolism	8.5078e-08	3.38	HORVU1Hr1G023630.1	142	K	Dihydrolipoyl dehydrogenase	---	1	4.77024e-08	69.224	K00382	ALLHSSHMYHEAK(1)SSFAHHGVK	4	1.7492	11
osa00630 Glyoxylate and dicarboxylate metabolism	8.5078e-08	3.38	HORVU1Hr1G023630.1	315	K	Dihydrolipoyl dehydrogenase	---	1	1.92162e-21	166.71	K00382	TK(1)VVGVDTSGSGVK	2	0.69065	15
osa00630 Glyoxylate and dicarboxylate metabolism	8.5078e-08	3.38	HORVU1Hr1G023630.1	467	K	Dihydrolipoyl dehydrogenase	---	1	2.98951e-06	125.17	K00382	AK(1)AIDDAEGMVK	2	1.2466	27
osa00630 Glyoxylate and dicarboxylate metabolism	8.5078e-08	3.38	HORVU1Hr1G023630.1	457	K	Dihydrolipoyl dehydrogenase	---	1	9.93277e-53	179.21	K00382	ASGVAYQVGK(1)FPLLANSR	2	0.83936	9
osa00630 Glyoxylate and dicarboxylate metabolism	8.5078e-08	3.38	HORVU1Hr1G023630.1	106	K	Dihydrolipoyl dehydrogenase	---	1	0.00086881	83.775	K00382	AAQLGLK(1)TTCIEK	2	1.6418	7
osa00630 Glyoxylate and dicarboxylate metabolism	8.5078e-08	3.38	HORVU1Hr1G023630.1	541	K	Dihydrolipoyl dehydrogenase	---	1	0.000354098	72.365	K00382	EACMNTYDK(1)AIHM	2	-0.20857	8
osa00630 Glyoxylate and dicarboxylate metabolism	8.5078e-08	3.38	HORVU1Hr1G023630.1	190	K	Dihydrolipoyl dehydrogenase	---	1	0.00168792	85.622	K00382	VEYVK(1)GFGK	2	3.5692	14
osa00630 Glyoxylate and dicarboxylate metabolism	8.5078e-08	3.38	HORVU1Hr1G023630.1	185	K	Dihydrolipoyl dehydrogenase	---	1	0.00660697	125.98	K00382	NK(1)VEYVK	2	2.3022	11
osa00630 Glyoxylate and dicarboxylate metabolism	8.5078e-08	3.38	HORVU1Hr1G023630.1	183	K	Dihydrolipoyl dehydrogenase	---	0.999615	0.0124292	125.5	K00382	K(1)NKVEYVK	2	1.9151	17
osa00630 Glyoxylate and dicarboxylate metabolism	8.5078e-08	3.38	HORVU1Hr1G023630.1	253	K	Dihydrolipoyl dehydrogenase	---	1	2.26922e-21	132.9	K00382	IVSSTGALALTEIPK(1)K	2	2.2696	10
osa00630 Glyoxylate and dicarboxylate metabolism	8.5078e-08	3.38	HORVU1Hr1G023630.1	168	K	Dihydrolipoyl dehydrogenase	---	1	0.00150744	104.39	K00382	DK(1)AVSGLTK	2	2.5334	12
osa00630 Glyoxylate and dicarboxylate metabolism	8.5078e-08	3.38	HORVU1Hr1G023630.1	112	K	Dihydrolipoyl dehydrogenase	---	1	0.013943	88.35	K00382	TTCIEK(1)R	2	2.1427	2
osa00630 Glyoxylate and dicarboxylate metabolism	8.5078e-08	3.38	HORVU1Hr1G023630.1	447	K	Dihydrolipoyl dehydrogenase	---	1	1.388e-144	277.21	K00382	TEEQVK(1)ASGVAYQVGK	2	0.75467	19
osa00630 Glyoxylate and dicarboxylate metabolism	8.5078e-08	3.38	HORVU1Hr1G023630.1	482	K	Dihydrolipoyl dehydrogenase	---	1	0.000194464	121.67	K00382	VISEK(1)ETDR	2	1.3015	13
osa00630 Glyoxylate and dicarboxylate metabolism	8.5078e-08	3.38	HORVU1Hr1G023630.1	216	K	Dihydrolipoyl dehydrogenase	---	1	4.13789e-06	103.69	K00382	GK(1)NIIVATGSDVK	2	1.6099	13
osa00630 Glyoxylate and dicarboxylate metabolism	8.5078e-08	3.38	HORVU1Hr1G023630.1	175	K	Dihydrolipoyl dehydrogenase	---	1	1.79212e-21	185.18	K00382	AVSGLTK(1)GIEGLFK	2	0.71301	17
osa00630 Glyoxylate and dicarboxylate metabolism	8.5078e-08	3.38	HORVU1Hr1G041250.5	152	K	Malate dehydrogenase	---	1	3.60072e-15	130.71	K00025	EFAPSIPEK(1)NISCLTR	2	-0.15058	15
osa00630 Glyoxylate and dicarboxylate metabolism	8.5078e-08	3.38	HORVU1Hr1G041250.5	238	K	Malate dehydrogenase	---	1	0.0193087	51.456	K00025	GAAIIK(1)AR	2	2.5692	2
osa00630 Glyoxylate and dicarboxylate metabolism	8.5078e-08	3.38	HORVU1Hr1G041250.5	203	K	Malate dehydrogenase	---	0.998618	1.99938e-48	112.29	K00025	NAIIWGNHSSSQYPDVNHATVK(0.999)TASGEK(0.001)PVR	4	1.9473	9
osa00630 Glyoxylate and dicarboxylate metabolism	8.5078e-08	3.38	HORVU1Hr1G041250.5	241	K	Malate dehydrogenase	---	1	2.60964e-08	121.69	K00025	K(1)LSSALSAASSACDHIR	3	3.2291	15
osa00630 Glyoxylate and dicarboxylate metabolism	8.5078e-08	3.38	HORVU1Hr1G041250.5	313	K	Malate dehydrogenase	---	1	1.74043e-44	193.94	K00025	K(1)MDATAQELSEEK	2	-0.21041	32
osa00630 Glyoxylate and dicarboxylate metabolism	8.5078e-08	3.38	HORVU1Hr1G041250.5	143	K	Malate dehydrogenase	---	1	1.41621e-08	60.734	K00025	VLVVANPANTNALILK(1)EFAPSIPEK	3	-0.33213	4
osa00630 Glyoxylate and dicarboxylate metabolism	8.5078e-08	3.38	HORVU1Hr1G041250.5	112	K	Malate dehydrogenase	---	1	2.05945e-21	128.68	K00025	NVSIYK(1)SQASALEAHAAPNCK	3	1.038	14
osa00630 Glyoxylate and dicarboxylate metabolism	8.5078e-08	3.38	HORVU1Hr1G041250.5	209	K	Malate dehydrogenase	---	1	0.000856942	109.36	K00025	TASGEK(1)PVR	2	-1.3256	12
osa00630 Glyoxylate and dicarboxylate metabolism	8.5078e-08	3.38	HORVU1Hr1G041250.5	56	K	Malate dehydrogenase	---	1	0.0008314	51.569	K00025	GVK(1)MELVDAAFPLLK	2	1.4284	3
osa00630 Glyoxylate and dicarboxylate metabolism	8.5078e-08	3.38	HORVU1Hr1G041250.5	106	K	Malate dehydrogenase	---	1	4.09957e-55	204.34	K00025	DVMTK(1)NVSIYK	2	0.62389	30
osa00630 Glyoxylate and dicarboxylate metabolism	8.5078e-08	3.38	HORVU1Hr1G055860.2	145	K	serine hydroxymethyltransferase 4	---	1	1.20618e-12	49.485	K00600	IMGLDLPSGGHLTHGYYTAGGK(1)K	3	1.2587	3
osa00630 Glyoxylate and dicarboxylate metabolism	8.5078e-08	3.38	HORVU1Hr1G081550.1	237	K	malate dehydrogenase	---	1	0.0121628	65.313	K00026	ANTFVAQK(1)K	2	-1.5574	1
osa00630 Glyoxylate and dicarboxylate metabolism	8.5078e-08	3.38	HORVU1Hr1G081550.1	384	K	malate dehydrogenase	---	1	0.0070967	51.872	K00026	ASIEK(1)GIEFVHK	2	2.4739	2
osa00630 Glyoxylate and dicarboxylate metabolism	8.5078e-08	3.38	HORVU1Hr1G081550.1	375	K	malate dehydrogenase	---	1	0.00526332	57.032	K00026	ALEALK(1)PELK	2	2.2173	1
osa00630 Glyoxylate and dicarboxylate metabolism	8.5078e-08	3.38	HORVU1Hr1G090710.12	149	K	malate dehydrogenase	---	1	4.62605e-06	114.93	K00026	INAGIVK(1)GLCTAIAR	2	0.71167	14
osa00630 Glyoxylate and dicarboxylate metabolism	8.5078e-08	3.38	HORVU1Hr1G090710.12	142	K	malate dehydrogenase	---	1	0.00963552	49.16	K00026	DDLFK(1)INAGIVK	2	2.8042	3
osa00630 Glyoxylate and dicarboxylate metabolism	8.5078e-08	3.38	HORVU1Hr1G090710.12	357	K	malate dehydrogenase	---	1	2.93956e-06	104.39	K00026	GELLSSIEK(1)GVK	2	1.9342	15
osa00630 Glyoxylate and dicarboxylate metabolism	8.5078e-08	3.38	HORVU1Hr1G090710.12	192	K	malate dehydrogenase	---	1	0.000226442	90.142	K00026	K(1)LFGVTTLDVVR	2	1.4507	7
osa00630 Glyoxylate and dicarboxylate metabolism	8.5078e-08	3.38	HORVU2Hr1G103130.3	191	K	Aminomethyltransferase	---	1	1.76779e-51	190.37	K00605	QYDAVVTK(1)MPFVPTK	2	0.47278	40
osa00630 Glyoxylate and dicarboxylate metabolism	8.5078e-08	3.38	HORVU2Hr1G103130.3	166	K	Aminomethyltransferase	---	1	1.15346e-05	95.311	K00605	NIAMGYVK(1)NGLHK	2	0.80739	14
osa00630 Glyoxylate and dicarboxylate metabolism	8.5078e-08	3.38	HORVU2Hr1G103130.3	183	K	Aminomethyltransferase	---	1	0.000367751	111.61	K00605	GK(1)QYDAVVTK	2	1.3971	14
osa00630 Glyoxylate and dicarboxylate metabolism	8.5078e-08	3.38	HORVU2Hr1G103130.3	171	K	Aminomethyltransferase	---	1	4.44305e-05	126.29	K00605	NGLHK(1)AGTEFK	2	1.2246	15
osa00630 Glyoxylate and dicarboxylate metabolism	8.5078e-08	3.38	HORVU2Hr1G103130.3	48	K	Aminomethyltransferase	---	1	0.0073493	48.157	K00605	ALLEK(1)SEGK	2	2.5446	1
osa00630 Glyoxylate and dicarboxylate metabolism	8.5078e-08	3.38	HORVU2Hr1G103130.3	113	K	Aminomethyltransferase	---	1	0.0053398	78.178	K00605	QLK(1)EGPK	2	-1.0519	3
osa00630 Glyoxylate and dicarboxylate metabolism	8.5078e-08	3.38	HORVU2Hr1G110110.1	124	K	serine hydroxymethyltransferase 4	---	1	0.00241339	53.051	K00600	K(1)ISATSIYFESLPYK	2	2.0221	1
osa00630 Glyoxylate and dicarboxylate metabolism	8.5078e-08	3.38	HORVU2Hr1G110110.1	150	K	serine hydroxymethyltransferase 4	---	1	5.84085e-11	112.95	K00600	VSAANGYIDYDK(1)LEEK	2	2.7287	7
osa00630 Glyoxylate and dicarboxylate metabolism	8.5078e-08	3.38	HORVU2Hr1G123770.1	525	K	2-succinylbenzoate--CoA ligase	---	1	0.0236284	63.301	K22133	TATGK(1)IQR	2	0.064798	2
osa00630 Glyoxylate and dicarboxylate metabolism	8.5078e-08	3.38	HORVU3Hr1G058460.4	159	K	malate dehydrogenase	---	1	0.0188633	77.072	K00026	K(1)AGTYDEK	2	0.40383	1
osa00630 Glyoxylate and dicarboxylate metabolism	8.5078e-08	3.38	HORVU3Hr1G058460.4	327	K	malate dehydrogenase	---	1	0.00466132	58.916	K00026	GELK(1)SSIEK	2	2.6511	3
osa00630 Glyoxylate and dicarboxylate metabolism	8.5078e-08	3.38	HORVU3Hr1G058460.4	244	K	malate dehydrogenase	---	1	1.20279e-06	115.05	K00026	TQDGGTEVVEAK(1)AGK	2	0.57152	10
osa00630 Glyoxylate and dicarboxylate metabolism	8.5078e-08	3.38	HORVU3Hr1G058460.4	332	K	malate dehydrogenase	---	1	0.00351916	61.577	K00026	SSIEK(1)GVAFANAS	2	0.28626	4
osa00630 Glyoxylate and dicarboxylate metabolism	8.5078e-08	3.38	HORVU3Hr1G058460.4	323	K	malate dehydrogenase	---	1	0.00212857	74.849	K00026	EGLEALK(1)GELK	2	3.3299	7
osa00630 Glyoxylate and dicarboxylate metabolism	8.5078e-08	3.38	HORVU3Hr1G067110.1	814	K	Glycine dehydrogenase (decarboxylating)	---	1	0.000805588	71.066	K00281	ATAGIEPEDVAK(1)R	2	-0.63803	1
osa00630 Glyoxylate and dicarboxylate metabolism	8.5078e-08	3.38	HORVU3Hr1G067110.1	802	K	Glycine dehydrogenase (decarboxylating)	---	1	1.39494e-06	93.162	K00281	GFK(1)ATAGIEPEDVAK	2	1.0299	12
osa00630 Glyoxylate and dicarboxylate metabolism	8.5078e-08	3.38	HORVU3Hr1G067110.1	468	K	Glycine dehydrogenase (decarboxylating)	---	1	0.00325618	105.81	K00281	YLHK(1)LQSK	2	0.50088	5
osa00630 Glyoxylate and dicarboxylate metabolism	8.5078e-08	3.38	HORVU3Hr1G067110.1	777	K	Glycine dehydrogenase (decarboxylating)	---	1	0.00966538	76.605	K00281	RLEK(1)HYPVLFR	3	1.7185	3
osa00630 Glyoxylate and dicarboxylate metabolism	8.5078e-08	3.38	HORVU3Hr1G067110.1	351	K	Glycine dehydrogenase (decarboxylating)	---	1	0.000131729	115.41	K00281	VHGLAGTFAHGLK(1)K	2	0.049699	12
osa00630 Glyoxylate and dicarboxylate metabolism	8.5078e-08	3.38	HORVU3Hr1G067110.1	773	K	Glycine dehydrogenase (decarboxylating)	---	1	0.00112296	54.436	K00281	IAILNANYMAK(1)R	2	2.8442	2
osa00630 Glyoxylate and dicarboxylate metabolism	8.5078e-08	3.38	HORVU3Hr1G067110.1	868	K	Glycine dehydrogenase (decarboxylating)	---	1	2.19173e-05	45.654	K00281	EEIAQVENGK(1)ADAHNNVLK	3	1.468	2
osa00630 Glyoxylate and dicarboxylate metabolism	8.5078e-08	3.38	HORVU4Hr1G011500.1	408	K	serine hydroxymethyltransferase 2	---	1	4.4237e-06	43.518	K00600	GYDIVSGGTDNHLVLVNLK(1)K	3	1.2683	1
osa00630 Glyoxylate and dicarboxylate metabolism	8.5078e-08	3.38	HORVU4Hr1G011500.1	203	K	serine hydroxymethyltransferase 2	---	1	2.3141e-103	212.5	K00600	IMALDLPHGGHLSHGYQTDTK(1)K	3	0.52767	33
osa00630 Glyoxylate and dicarboxylate metabolism	8.5078e-08	3.38	HORVU4Hr1G011500.1	241	K	serine hydroxymethyltransferase 2	---	1	0.000142083	85.821	K00600	PK(1)LIVAGASAYAR	2	1.2636	9
osa00630 Glyoxylate and dicarboxylate metabolism	8.5078e-08	3.38	HORVU4Hr1G011500.1	419	K	serine hydroxymethyltransferase 2	---	1	5.3344e-58	232.19	K00600	VEK(1)VLENVHIAANK	3	3.4612	30
osa00630 Glyoxylate and dicarboxylate metabolism	8.5078e-08	3.38	HORVU4Hr1G011500.1	487	K	serine hydroxymethyltransferase 2	---	1	0.00229206	94.806	K00600	AAAAGTK(1)LK	2	2.2615	13
osa00630 Glyoxylate and dicarboxylate metabolism	8.5078e-08	3.38	HORVU4Hr1G011500.1	329	K	serine hydroxymethyltransferase 2	---	1	0.00151656	86.205	K00600	EVK(1)YDFEDK	2	2.4984	10
osa00630 Glyoxylate and dicarboxylate metabolism	8.5078e-08	3.38	HORVU4Hr1G066860.5	334	K	glutamine synthetase 1;4	---	1	3.37901e-05	48.892	K01915	LTGHHETADINTFK(1)WGVADR	3	-0.87791	1
osa00630 Glyoxylate and dicarboxylate metabolism	8.5078e-08	3.38	HORVU4Hr1G066860.5	296	K	glutamine synthetase 1;4	---	1	0.00125182	76.605	K01915	QAGGYEVIK(1)K	2	1.6219	12
osa00630 Glyoxylate and dicarboxylate metabolism	8.5078e-08	3.38	HORVU4Hr1G066860.5	141	K	glutamine synthetase 1;4	---	1	2.59113e-31	175.07	K01915	RHNAAK(1)IFNSAK	3	1.066	17
osa00630 Glyoxylate and dicarboxylate metabolism	8.5078e-08	3.38	HORVU4Hr1G066860.5	284	K	glutamine synthetase 1;4	---	1	7.58609e-05	43.177	K01915	PIPGDWNGAGAHTNYSTK(1)SMR	3	2.789	2
osa00630 Glyoxylate and dicarboxylate metabolism	8.5078e-08	3.38	HORVU4Hr1G066860.5	355	K	glutamine synthetase 1;4	---	1	4.04491e-56	191.95	K01915	DGK(1)GYFEDR	2	1.8907	33
osa00630 Glyoxylate and dicarboxylate metabolism	8.5078e-08	3.38	HORVU4Hr1G080640.1	613	K	Aconitate hydratase 1	---	1	0.00384024	69.905	K01681	DGK(1)EVYFR	2	4.0436	8
osa00630 Glyoxylate and dicarboxylate metabolism	8.5078e-08	3.38	HORVU4Hr1G080640.1	772	K	Aconitate hydratase 1	---	1	2.1367e-26	144.09	K01681	GEVGPK(1)TIHVPSGEK	3	1.3092	32
osa00630 Glyoxylate and dicarboxylate metabolism	8.5078e-08	3.38	HORVU4Hr1G080640.1	825	K	Aconitate hydratase 1	---	1	0.000443889	81.799	K01681	GPMLQGVK(1)AVISK	2	1.4366	11
osa00630 Glyoxylate and dicarboxylate metabolism	8.5078e-08	3.38	HORVU4Hr1G080640.1	427	K	Aconitate hydratase 1	---	1	6.02284e-23	136.94	K01681	SDWLSCLDNK(1)VGFK	2	1.4454	9
osa00630 Glyoxylate and dicarboxylate metabolism	8.5078e-08	3.38	HORVU4Hr1G080640.1	495	K	Aconitate hydratase 1	---	1	0.00403189	51.531	K01681	ACDLGLEVK(1)PWIK	2	0.083935	1
osa00630 Glyoxylate and dicarboxylate metabolism	8.5078e-08	3.38	HORVU4Hr1G080640.1	830	K	Aconitate hydratase 1	---	1	0.00170244	81.642	K01681	AVISK(1)SFER	2	2.2846	8
osa00630 Glyoxylate and dicarboxylate metabolism	8.5078e-08	3.38	HORVU4Hr1G080640.1	93	K	Aconitate hydratase 1	---	1	0.000403158	77.157	K01681	DVEK(1)ILDWENSATK	2	0.93089	5
osa00630 Glyoxylate and dicarboxylate metabolism	8.5078e-08	3.38	HORVU4Hr1G080640.1	352	K	Aconitate hydratase 1	---	1	0.000467109	107.08	K01681	TLDYLK(1)LTGR	2	3.1154	13
osa00630 Glyoxylate and dicarboxylate metabolism	8.5078e-08	3.38	HORVU4Hr1G080640.1	378	K	Aconitate hydratase 1	---	1	5.41829e-41	207.12	K01681	ANNMFVDYK(1)QVQAER	2	0.037239	30
osa00630 Glyoxylate and dicarboxylate metabolism	8.5078e-08	3.38	HORVU4Hr1G080640.1	515	K	Aconitate hydratase 1	---	1	3.67075e-05	133.76	K01681	YLDK(1)SGLQK	2	2.0857	25
osa00630 Glyoxylate and dicarboxylate metabolism	8.5078e-08	3.38	HORVU4Hr1G080640.1	110	K	Aconitate hydratase 1	---	1	0.00459096	49.16	K01681	QVEIPFK(1)PAR	2	1.1098	3
osa00630 Glyoxylate and dicarboxylate metabolism	8.5078e-08	3.38	HORVU4Hr1G080640.1	790	K	Aconitate hydratase 1	---	1	0.00465358	49.16	K01681	LAVFDAAMK(1)YK	2	0.28963	2
osa00630 Glyoxylate and dicarboxylate metabolism	8.5078e-08	3.38	HORVU4Hr1G080640.1	437	K	Aconitate hydratase 1	---	1	0.000326711	88.181	K01681	GFAVPK(1)ESQGK	2	1.298	12
osa00630 Glyoxylate and dicarboxylate metabolism	8.5078e-08	3.38	HORVU4Hr1G080640.1	442	K	Aconitate hydratase 1	---	1	3.14868e-06	108.4	K01681	ESQGK(1)VAEFSFR	2	1.0273	14
osa00630 Glyoxylate and dicarboxylate metabolism	8.5078e-08	3.38	HORVU4Hr1G080640.1	137	K	Aconitate hydratase 1	---	1	0.000634566	67.548	K01681	DAMSK(1)LGSDPNK	2	-2.3646	9
osa00630 Glyoxylate and dicarboxylate metabolism	8.5078e-08	3.38	HORVU4Hr1G080640.1	103	K	Aconitate hydratase 1	---	0.999894	1.31917e-08	66.66	K01681	ILDWENSATK(1)QVEIPFKPAR	3	-0.41254	1
osa00630 Glyoxylate and dicarboxylate metabolism	8.5078e-08	3.38	HORVU4Hr1G080640.1	766	K	Aconitate hydratase 1	---	1	0.000641026	84.368	K01681	FLK(1)GEVGPK	2	2.3781	13
[truncated: 944 more rows]
