# Supplementary material for: Global proteome analyses of phosphorylation and succinylation of barley root proteins in response to phosphate starvation and recovery
Source: Front Plant Sci. 2022 Aug 18;13:917652. doi: 10.3389/fpls.2022.917652 (PMC9433975; doi:10.3389/fpls.2022.917652)
Supplement: Supplementary file 1 [file Data_Sheet_1.ZIP › Additional files/Table S4.xlsx]

## Sheet: ident
KEGG pathway	Mapping	Background	All Mapping	All Background	Fold Enrichment	Fisher's exact test p value	-log10(p value)	Related proteins
osa00010 Glycolysis / Gluconeogenesis	16	187	167	7523	3.85	3.48874e-06	5.46	HORVU6Hr1G054520.3 HORVU5Hr1G002040.4 HORVU1Hr1G075680.2 HORVU4Hr1G007620.2 HORVU3Hr1G088540.1 HORVU3Hr1G013350.1 HORVU4Hr1G016810.14 HORVU3Hr1G080530.5 HORVU7Hr1G040550.1 HORVU6Hr1G076810.1 HORVU6Hr1G032070.2 HORVU5Hr1G058950.3 HORVU6Hr1G070270.5 HORVU5Hr1G069850.14 HORVU6Hr1G031830.4 HORVU7Hr1G074690.1
osa00030 Pentose phosphate pathway	9	57	167	7523	7.11	3.80489e-06	5.42	HORVU4Hr1G007620.2 HORVU3Hr1G088540.1 HORVU3Hr1G096050.1 HORVU2Hr1G083940.2 HORVU7Hr1G006160.4 HORVU7Hr1G040550.1 HORVU1Hr1G080480.2 HORVU6Hr1G070270.5 HORVU5Hr1G069850.14
osa00710 Carbon fixation in photosynthetic organisms	12	123	167	7523	4.39	1.64054e-05	4.79	HORVU6Hr1G054520.3 HORVU5Hr1G055350.3 HORVU1Hr1G041250.5 HORVU3Hr1G088540.1 HORVU1Hr1G018540.17 HORVU2Hr1G030820.1 HORVU3Hr1G013350.1 HORVU6Hr1G032070.2 HORVU1Hr1G045720.1 HORVU3Hr1G073220.3 HORVU6Hr1G031830.4 HORVU7Hr1G074690.1
osa00020 Citrate cycle (TCA cycle)	9	73	167	7523	5.55	3.0293e-05	4.52	HORVU1Hr1G041250.5 HORVU2Hr1G070090.3 HORVU6Hr1G091950.9 HORVU3Hr1G059060.2 HORVU5Hr1G022100.2 HORVU4Hr1G028600.1 HORVU2Hr1G036950.1 HORVU0Hr1G013850.1 HORVU6Hr1G076810.1
osa03010 Ribosome	32	705	167	7523	2.04	7.28349e-05	4.14	HORVU7Hr1G075360.2 HORVU2Hr1G030880.1 HORVU4Hr1G070370.1 HORVU5Hr1G038920.1 HORVU5Hr1G021730.2 HORVU3Hr1G026880.1 HORVU4Hr1G019980.1 HORVU2Hr1G029890.1 HORVU4Hr1G075710.1 HORVU6Hr1G009400.2 HORVU2Hr1G053290.6 HORVU6Hr1G058560.1 HORVU5Hr1G052240.6 HORVU4Hr1G001220.3 HORVU1Hr1G042220.1 HORVU2Hr1G067370.5 HORVU5Hr1G104720.1 HORVU7Hr1G096990.2 HORVU5Hr1G092630.1 HORVU7Hr1G063280.1 HORVU3Hr1G051530.1 …
osa00480 Glutathione metabolism	13	167	167	7523	3.51	8.03269e-05	4.1	HORVU7Hr1G055560.1 HORVU3Hr1G059060.2 HORVU3Hr1G074040.3 HORVU2Hr1G083940.2 HORVU7Hr1G006160.4 HORVU1Hr1G052470.2 HORVU4Hr1G057210.1 HORVU1Hr1G080480.2 HORVU3Hr1G097950.2 HORVU1Hr1G017050.3 HORVU2Hr1G075970.1 HORVU4Hr1G057910.1 HORVU5Hr1G037160.3
osa00270 Cysteine and methionine metabolism	12	145	167	7523	3.73	8.44611e-05	4.07	HORVU5Hr1G005980.2 HORVU1Hr1G041250.5 HORVU7Hr1G055560.1 HORVU2Hr1G110120.3 HORVU5Hr1G026730.1 HORVU4Hr1G073630.1 HORVU4Hr1G002270.3 HORVU2Hr1G000280.3 HORVU3Hr1G073220.3 HORVU4Hr1G016410.2 HORVU5Hr1G006780.7 HORVU6Hr1G063570.1
osa00053 Ascorbate and aldarate metabolism	9	87	167	7523	4.66	0.000122717	3.91	HORVU5Hr1G096370.1 HORVU4Hr1G021270.2 HORVU7Hr1G072240.4 HORVU4Hr1G008270.8 HORVU4Hr1G057210.1 HORVU2Hr1G075970.1 HORVU4Hr1G001710.1 HORVU5Hr1G037160.3 HORVU5Hr1G079230.1
osa00250 Alanine, aspartate and glutamate metabolism	8	71	167	7523	5.08	0.00016143	3.79	HORVU3Hr1G049610.1 HORVU4Hr1G075800.1 HORVU1Hr1G018540.17 HORVU4Hr1G076100.13 HORVU2Hr1G030820.1 HORVU4Hr1G066860.5 HORVU2Hr1G093030.1 HORVU3Hr1G073220.3
osa00520 Amino sugar and nucleotide sugar metabolism	12	195	167	7523	2.77	0.00128157	2.89	HORVU4Hr1G038960.2 HORVU1Hr1G075680.2 HORVU4Hr1G059130.6 HORVU4Hr1G007620.2 HORVU5Hr1G096370.1 HORVU4Hr1G021270.2 HORVU5Hr1G087810.2 HORVU2Hr1G122950.1 HORVU4Hr1G008270.8 HORVU5Hr1G069850.14 HORVU5Hr1G079230.1 HORVU7Hr1G076150.1
osa00220 Arginine biosynthesis	5	40	167	7523	5.63	0.0017816	2.75	HORVU1Hr1G018540.17 HORVU2Hr1G030820.1 HORVU4Hr1G066860.5 HORVU2Hr1G093030.1 HORVU3Hr1G073220.3
osa00051 Fructose and mannose metabolism	7	85	167	7523	3.71	0.00270328	2.57	HORVU1Hr1G075680.2 HORVU3Hr1G088540.1 HORVU3Hr1G013350.1 HORVU2Hr1G122950.1 HORVU7Hr1G040550.1 HORVU6Hr1G070270.5 HORVU7Hr1G076150.1
osa00640 Propanoate metabolism	5	49	167	7523	4.6	0.00439886	2.36	HORVU4Hr1G053180.1 HORVU1Hr1G024240.1 HORVU7Hr1G085310.1 HORVU2Hr1G012440.2 HORVU2Hr1G036950.1
osa00670 One carbon pool by folate	3	18	167	7523	7.51	0.00686026	2.16	HORVU3Hr1G098870.2 HORVU2Hr1G110110.1 HORVU5Hr1G066960.2
osa03050 Proteasome	7	112	167	7523	2.82	0.0120779	1.92	HORVU5Hr1G110330.1 HORVU7Hr1G084550.2 HORVU1Hr1G090810.1 HORVU4Hr1G076770.2 HORVU2Hr1G014000.1 HORVU0Hr1G040340.1 HORVU3Hr1G037790.1
osa00280 Valine, leucine and isoleucine degradation	5	66	167	7523	3.41	0.0152655	1.82	HORVU4Hr1G053180.1 HORVU7Hr1G085310.1 HORVU2Hr1G012440.2 HORVU3Hr1G038140.5 HORVU6Hr1G091130.9
osa03018 RNA degradation	8	156	167	7523	2.31	0.0225663	1.65	HORVU5Hr1G002040.4 HORVU5Hr1G050560.1 HORVU7Hr1G063970.1 HORVU1Hr1G079910.6 HORVU3Hr1G073230.1 HORVU5Hr1G058950.3 HORVU4Hr1G078820.3 HORVU1Hr1G038680.8
osa00630 Glyoxylate and dicarboxylate metabolism	6	106	167	7523	2.55	0.0301906	1.52	HORVU1Hr1G041250.5 HORVU6Hr1G091950.9 HORVU2Hr1G123770.1 HORVU4Hr1G066860.5 HORVU2Hr1G110110.1 HORVU7Hr1G047700.3
osa00591 Linoleic acid metabolism	3	33	167	7523	4.1	0.0360248	1.44	HORVU5Hr1G093770.1 HORVU5Hr1G093700.3 HORVU4Hr1G005920.1

## Sheet: ident Pathway2Protein
KEGG pathway	Fisher's exact test p value	Fold Enrichment	Protein accession	Position	Amino acid	Protein description	Localization probability	PEP	Score	Modified sequence	KEGG KO No.	Charge	Mass error [ppm]	MS/MS Count
osa00010 Glycolysis / Gluconeogenesis	3.48874e-06	3.85	HORVU6Hr1G054520.3	221	S	glyceraldehyde-3-phosphate dehydrogenase C2	0.773822	8.58561e-05	163.93	TVDGPS(0.774)S(0.226)KDWR	K00134	2	5.2334	4
osa00010 Glycolysis / Gluconeogenesis	3.48874e-06	3.85	HORVU6Hr1G054520.3	182	T	glyceraldehyde-3-phosphate dehydrogenase C2	0.864252	1.11892e-40	125.14	SDIDIVSNAS(0.019)CT(0.864)T(0.116)NCLAPLAK	K00134	2	5.0111	7
osa00010 Glycolysis / Gluconeogenesis	3.48874e-06	3.85	HORVU6Hr1G054520.3	180	S	glyceraldehyde-3-phosphate dehydrogenase C2	0.98196	3.92519e-52	168.69	SDIDIVSNAS(0.982)CT(0.016)T(0.002)NCLAPLAK	K00134	2	4.1311	14
osa00010 Glycolysis / Gluconeogenesis	3.48874e-06	3.85	HORVU6Hr1G054520.3	222	S	glyceraldehyde-3-phosphate dehydrogenase C2	0.998376	4.60951e-05	172.09	TVDGPS(0.002)S(0.998)KDWR	K00134	2	6.0998	11
osa00010 Glycolysis / Gluconeogenesis	3.48874e-06	3.85	HORVU6Hr1G054520.3	171	S	glyceraldehyde-3-phosphate dehydrogenase C2	0.999871	6.9033e-121	234.37	EYKS(1)DIDIVSNASCTTNCLAPLAK	K00134	3	2.143	16
osa00010 Glycolysis / Gluconeogenesis	3.48874e-06	3.85	HORVU6Hr1G054520.3	232	S	glyceraldehyde-3-phosphate dehydrogenase C2	1	1.28145e-16	199.96	AAS(1)FNIIPSSTGAAK	K00134	2	4.0475	15
osa00010 Glycolysis / Gluconeogenesis	3.48874e-06	3.85	HORVU5Hr1G002040.4	76	S	Enolase	0.798727	0.00408113	72.627	AAVPS(0.004)GAS(0.799)T(0.197)GVYEALELR	K01689	2	3.7398	2
osa00010 Glycolysis / Gluconeogenesis	3.48874e-06	3.85	HORVU5Hr1G002040.4	77	T	Enolase	0.814022	0.00017756	66.553	AAVPS(0.001)GAS(0.146)T(0.814)GVY(0.039)EALELR	K01689	2	4.7292	1
osa00010 Glycolysis / Gluconeogenesis	3.48874e-06	3.85	HORVU5Hr1G002040.4	329	S	Enolase	0.999183	5.47347e-08	142.74	EENNDGSQKIS(0.999)GDS(0.001)LK	K01689	2	2.5869	13
osa00010 Glycolysis / Gluconeogenesis	3.48874e-06	3.85	HORVU5Hr1G002040.4	325	S	Enolase	1	3.45671e-53	186.21	TYDLNFKEENNDGS(1)QK	K01689	2	2.951	16
osa00010 Glycolysis / Gluconeogenesis	3.48874e-06	3.85	HORVU1Hr1G075680.2	350	T	hexokinase 1	0.806829	0.00118953	94.63	SGNMVINT(0.807)EWGS(0.193)FK	K00844	2	5.4875	1
osa00010 Glycolysis / Gluconeogenesis	3.48874e-06	3.85	HORVU1Hr1G075680.2	354	S	hexokinase 1	0.999972	1.03832e-05	133.93	SGNMVINTEWGS(1)FK	K00844	2	4.3315	13
osa00010 Glycolysis / Gluconeogenesis	3.48874e-06	3.85	HORVU4Hr1G007620.2	572	S	phosphoglucomutase	0.85796	1.0669e-35	141.64	EIQPAVADVVS(0.003)ADEFEY(0.006)KDPVDGS(0.858)VS(0.133)K	K01835	3	2.3506	6
osa00010 Glycolysis / Gluconeogenesis	3.48874e-06	3.85	HORVU4Hr1G007620.2	218	S	phosphoglucomutase	0.935151	0.00134436	68.789	YNMENGGPAPES(0.935)VT(0.065)DK	K01835	2	4.995	3
osa00010 Glycolysis / Gluconeogenesis	3.48874e-06	3.85	HORVU4Hr1G007620.2	91	S	phosphoglucomutase	0.964379	2.73721e-08	130.7	DTTPYEGQKPGT(0.036)S(0.964)GLR	K01835	2	3.1126	13
osa00010 Glycolysis / Gluconeogenesis	3.48874e-06	3.85	HORVU4Hr1G007620.2	81	T	phosphoglucomutase	0.99695	8.42301e-05	144.72	DT(0.003)T(0.997)PYEGQKPGTSGLR	K01835	2	2.0259	13
osa00010 Glycolysis / Gluconeogenesis	3.48874e-06	3.85	HORVU4Hr1G007620.2	626	S	phosphoglucomutase	0.998384	0.0202171	58.794	ES(0.001)S(0.001)DALS(0.998)PLVDVALK	K01835	2	0.47304	1
osa00010 Glycolysis / Gluconeogenesis	3.48874e-06	3.85	HORVU4Hr1G007620.2	559	S	phosphoglucomutase	0.999035	4.01165e-35	133.64	EIQPAVADVVS(0.999)ADEFEYKDPVDGSVSK	K01835	3	4.757	15
osa00010 Glycolysis / Gluconeogenesis	3.48874e-06	3.85	HORVU4Hr1G007620.2	193	S	phosphoglucomutase	0.999997	0	370.62	ATGAFILTAS(1)HNPGGPTEDFGIK	K01835	3	3.246	42
osa00010 Glycolysis / Gluconeogenesis	3.48874e-06	3.85	HORVU3Hr1G088540.1	62	T	fructose-bisphosphate aldolase 2	0.914807	3.44542e-58	233.43	GILAADES(0.06)T(0.915)GT(0.025)IGKR	K01623	2	3.6154	4
osa00010 Glycolysis / Gluconeogenesis	3.48874e-06	3.85	HORVU3Hr1G088540.1	184	S	fructose-bisphosphate aldolase 2	0.927264	0.00225984	52.662	IGAT(0.002)EPS(0.927)QLS(0.071)IDQNAQGLAR	K01623	2	4.6678	1
osa00010 Glycolysis / Gluconeogenesis	3.48874e-06	3.85	HORVU3Hr1G088540.1	61	S	fructose-bisphosphate aldolase 2	0.948613	3.38566e-09	171.51	GILAADES(0.949)T(0.046)GT(0.006)IGK	K01623	2	5.2615	21
osa00010 Glycolysis / Gluconeogenesis	3.48874e-06	3.85	HORVU3Hr1G088540.1	137	T	fructose-bisphosphate aldolase 2	0.995198	0.0024622	63.355	VDKGT(0.995)IELAGT(0.005)NGETTTQGFDDLGK	K01623	3	3.7333	6
osa00010 Glycolysis / Gluconeogenesis	3.48874e-06	3.85	HORVU3Hr1G088540.1	377	S	fructose-bisphosphate aldolase 2	0.997912	9.68332e-15	153.26	GDATLGEGAS(0.998)ES(0.002)LHVK	K01623	2	2.8193	15
osa00010 Glycolysis / Gluconeogenesis	3.48874e-06	3.85	HORVU3Hr1G088540.1	379	S	fructose-bisphosphate aldolase 2	0.999653	4.42057e-43	233.03	GDATLGEGASES(1)LHVK	K01623	2	3.3227	16
osa00010 Glycolysis / Gluconeogenesis	3.48874e-06	3.85	HORVU3Hr1G088540.1	371	T	fructose-bisphosphate aldolase 2	0.999703	0.00972296	85.742	GDAT(1)LGEGASESLHVK	K01623	2	3.4983	2
osa00010 Glycolysis / Gluconeogenesis	3.48874e-06	3.85	HORVU3Hr1G088540.1	64	T	fructose-bisphosphate aldolase 2	0.999977	2.683e-180	319.43	GILAADESTGT(1)IGKR	K01623	2	5.0915	29
osa00010 Glycolysis / Gluconeogenesis	3.48874e-06	3.85	HORVU3Hr1G088540.1	50	T	fructose-bisphosphate aldolase 2	1	0.000293729	133.49	NAAYIGT(1)PGK	K01623	2	0.47198	14
osa00010 Glycolysis / Gluconeogenesis	3.48874e-06	3.85	HORVU3Hr1G088540.1	71	S	fructose-bisphosphate aldolase 2	1	8.6047e-134	266	FAS(1)INVENVEDNRR	K01623	2	4.1874	44
osa00010 Glycolysis / Gluconeogenesis	3.48874e-06	3.85	HORVU3Hr1G013350.1	159	S	triosephosphate isomerase	0.95878	0.0100094	74.733	SLLGES(0.041)S(0.959)EFVGEK	K01803	2	4.1621	5
osa00010 Glycolysis / Gluconeogenesis	3.48874e-06	3.85	HORVU3Hr1G013350.1	264	S	triosephosphate isomerase	0.997787	8.14521e-11	146.37	IIYGGS(0.998)VT(0.002)GASCK	K01803	2	2.7038	11
osa00010 Glycolysis / Gluconeogenesis	3.48874e-06	3.85	HORVU3Hr1G013350.1	153	S	triosephosphate isomerase	0.99999	0.00460769	70.598	S(1)LLGESSEFVGEK	K01803	2	0.43569	8
osa00010 Glycolysis / Gluconeogenesis	3.48874e-06	3.85	HORVU3Hr1G013350.1	269	S	triosephosphate isomerase	0.999997	2.17751e-10	185.57	IIYGGSVTGAS(1)CK	K01803	2	2.8661	10
osa00010 Glycolysis / Gluconeogenesis	3.48874e-06	3.85	HORVU4Hr1G016810.14	352	S	alcohol dehydrogenase 1	0.990118	0.00223772	89.359	FIT(0.01)HS(0.99)VPFSEINK	K18857	2	4.86	4
osa00010 Glycolysis / Gluconeogenesis	3.48874e-06	3.85	HORVU4Hr1G016810.14	250	T	alcohol dehydrogenase 1	1	0.0102416	81.409	DHT(1)KPVQQVLADMTNGGVDR	K18857	3	-2.7855	7
osa00010 Glycolysis / Gluconeogenesis	3.48874e-06	3.85	HORVU3Hr1G080530.5	379	S	Phosphoglycerate mutase, 2,3-bisphosphoglycerate-independent	0.997143	4.68478e-65	191.3	S(0.997)GY(0.003)FDETKEEYVEIPSDSGITFNEQPK	K15633	3	5.3003	15
osa00010 Glycolysis / Gluconeogenesis	3.48874e-06	3.85	HORVU3Hr1G080530.5	339	S	Phosphoglycerate mutase, 2,3-bisphosphoglycerate-independent	1	0.00816036	86.243	YLVS(1)PPLIER	K15633	2	0.50732	10
osa00010 Glycolysis / Gluconeogenesis	3.48874e-06	3.85	HORVU3Hr1G080530.5	86	S	Phosphoglycerate mutase, 2,3-bisphosphoglycerate-independent	1	0	460.7	AHGTAVGLPSDDDMGNS(1)EVGHNALGAGR	K15633	3	2.8491	126
osa00010 Glycolysis / Gluconeogenesis	3.48874e-06	3.85	HORVU3Hr1G080530.5	79	S	Phosphoglycerate mutase, 2,3-bisphosphoglycerate-independent	1	0	311.16	AHGTAVGLPS(1)DDDMGNSEVGHNALGAGR	K15633	3	5.2888	27
osa00010 Glycolysis / Gluconeogenesis	3.48874e-06	3.85	HORVU7Hr1G040550.1	93	S	Pyrophosphate--fructose 6-phosphate 1-phosphotransferase	0.998244	0.00315206	76.196	LAS(0.001)VYS(0.998)EVQT(0.001)SR	K00895	2	2.5546	8
osa00010 Glycolysis / Gluconeogenesis	3.48874e-06	3.85	HORVU7Hr1G040550.1	127	S	Pyrophosphate--fructose 6-phosphate 1-phosphotransferase	0.99946	1.51713e-08	112.68	SHFTLADGPASTAAGS(0.999)PDEIAK	K00895	2	3.9242	11
osa00010 Glycolysis / Gluconeogenesis	3.48874e-06	3.85	HORVU6Hr1G076810.1	309	S	Pyruvate dehydrogenase E1 component subunit alpha	0.999782	2.81742e-06	174.02	YHGHSMS(1)DPGSTYR	K00161	3	1.9941	6
osa00010 Glycolysis / Gluconeogenesis	3.48874e-06	3.85	HORVU6Hr1G076810.1	307	S	Pyruvate dehydrogenase E1 component subunit alpha	0.999995	5.5792e-254	350.73	YHGHS(1)MSDPGSTYR	K00161	2	5.3441	43
osa00010 Glycolysis / Gluconeogenesis	3.48874e-06	3.85	HORVU6Hr1G032070.2	332	S	glyceraldehyde-3-phosphate dehydrogenase C2	0.999892	0.000992847	168.78	LEKSAS(1)YDDVK	K00134	2	0.69557	22
osa00010 Glycolysis / Gluconeogenesis	3.48874e-06	3.85	HORVU5Hr1G058950.3	476	S	enolase 1	0.999997	0.0106151	88.734	YAGEAFRS(1)P	K01689	2	-1.5456	6
osa00010 Glycolysis / Gluconeogenesis	3.48874e-06	3.85	HORVU6Hr1G070270.5	562	S	ATP-dependent 6-phosphofructokinase 7	0.999999	1.4554e-281	366.84	QNS(1)SSCLLEDIYR	K00895	2	4.9576	15
osa00010 Glycolysis / Gluconeogenesis	3.48874e-06	3.85	HORVU6Hr1G070270.5	547	S	ATP-dependent 6-phosphofructokinase 7	1	0.0213355	55.604	PAVHMAS(1)VDLR	K00895	2	-1.1019	3
osa00010 Glycolysis / Gluconeogenesis	3.48874e-06	3.85	HORVU5Hr1G069850.14	599	S	Glucose-6-phosphate isomerase	1	1.84145e-51	242.35	ALIAEGSCGS(1)PR	K01810	2	4.3086	15
osa00010 Glycolysis / Gluconeogenesis	3.48874e-06	3.85	HORVU5Hr1G069850.14	153	S	Glucose-6-phosphate isomerase	1	0.00723303	73.891	DPGLAPNS(1)FLR	K01810	2	2.9145	4
osa00010 Glycolysis / Gluconeogenesis	3.48874e-06	3.85	HORVU6Hr1G031830.4	346	S	phosphoglycerate kinase	1	0.00865211	105.08	KPFAAIVGGS(1)K	K00927	2	-0.93404	8
osa00010 Glycolysis / Gluconeogenesis	3.48874e-06	3.85	HORVU7Hr1G074690.1	256	S	glyceraldehyde-3-phosphate dehydrogenase C2	1	0.000287841	150.21	AAS(1)YDDIKK	K00134	2	0.74806	13
osa00020 Citrate cycle (TCA cycle)	3.0293e-05	5.55	HORVU1Hr1G041250.5	244	S	Malate dehydrogenase	0.85594	2.39006e-05	177.64	KLS(0.143)S(0.856)ALS(0.001)AASSACDHIR	K00025	3	-0.52039	4
osa00020 Citrate cycle (TCA cycle)	3.0293e-05	5.55	HORVU1Hr1G041250.5	113	S	Malate dehydrogenase	0.993997	0.000894915	93.576	S(0.994)QAS(0.006)ALEAHAAPNCK	K00025	2	-0.50636	9
osa00020 Citrate cycle (TCA cycle)	3.0293e-05	5.55	HORVU1Hr1G041250.5	243	S	Malate dehydrogenase	0.996438	6.20588e-23	177.64	KLS(0.996)S(0.004)ALSAASSACDHIR	K00025	2	4.3294	18
osa00020 Citrate cycle (TCA cycle)	3.0293e-05	5.55	HORVU1Hr1G041250.5	247	S	Malate dehydrogenase	0.99995	7.7303e-145	285.32	LSSALS(1)AASSACDHIR	K00025	2	4.7804	5
osa00020 Citrate cycle (TCA cycle)	3.0293e-05	5.55	HORVU1Hr1G041250.5	116	S	Malate dehydrogenase	0.999974	7.70323e-08	139.5	SQAS(1)ALEAHAAPNCK	K00025	2	1.4986	14
osa00020 Citrate cycle (TCA cycle)	3.0293e-05	5.55	HORVU2Hr1G070090.3	71	S	2-oxoglutarate dehydrogenase, E1 component	0.889156	0.00278238	41.188	NFVGQAAT(0.063)S(0.889)PGIS(0.042)GQT(0.005)IQES(0.001)MR	K00164	2	0.6188	1
osa00020 Citrate cycle (TCA cycle)	3.0293e-05	5.55	HORVU2Hr1G070090.3	309	S	2-oxoglutarate dehydrogenase, E1 component	0.985286	0.000797686	74.524	YHLGT(0.013)S(0.985)YDRPT(0.001)R	K00164	3	-0.98989	11
osa00020 Citrate cycle (TCA cycle)	3.0293e-05	5.55	HORVU6Hr1G091950.9	703	S	Aconitate hydratase 1	0.896983	2.22017e-42	132.33	NAYCLLNFGDSIT(0.002)T(0.002)DHIS(0.1)PAGS(0.897)IHR	K01681	3	3.3716	6
osa00020 Citrate cycle (TCA cycle)	3.0293e-05	5.55	HORVU6Hr1G091950.9	673	S	Aconitate hydratase 1	0.999037	0.0169503	66.619	DMT(0.001)MS(0.999)PPGPHAVK	K01681	2	4.0912	4
osa00020 Citrate cycle (TCA cycle)	3.0293e-05	5.55	HORVU3Hr1G059060.2	448	S	Isocitrate dehydrogenase [NADP]	0.954283	0.000432591	135.5	DLALLVHGS(0.046)S(0.954)K	K00031	2	2.7033	15
osa00020 Citrate cycle (TCA cycle)	3.0293e-05	5.55	HORVU5Hr1G022100.2	248	S	Succinyl-CoA ligase [ADP-forming] subunit beta	0.993147	3.1648e-10	123.92	VLSPS(0.006)ES(0.993)Y(0.001)IHELDEK	K01648	2	3.828	12
osa00020 Citrate cycle (TCA cycle)	3.0293e-05	5.55	HORVU5Hr1G022100.2	244	S	Succinyl-CoA ligase [ADP-forming] subunit beta	0.999628	4.89874e-13	157.54	VLS(1)PSESYIHELDEK	K01648	2	6.5398	5
osa00020 Citrate cycle (TCA cycle)	3.0293e-05	5.55	HORVU4Hr1G028600.1	244	S	Succinyl-CoA ligase [ADP-forming] subunit beta	0.997198	5.40037e-37	191.49	VLS(0.997)S(0.002)T(0.001)ESFIHELDDK	K01648	2	3.5187	10
osa00020 Citrate cycle (TCA cycle)	3.0293e-05	5.55	HORVU2Hr1G036950.1	161	T	Succinyl-CoA ligase [ADP-forming] subunit alpha	0.999342	0.00192012	54.813	NGTFHTEQAIEYGT(0.001)NMVGGVT(0.999)PK	K01899	3	3.9842	8
osa00020 Citrate cycle (TCA cycle)	3.0293e-05	5.55	HORVU2Hr1G036950.1	399	S	Succinyl-CoA ligase [ADP-forming] subunit alpha	1	0.000385934	137.39	EAGVTVVES(1)PAK	K01899	2	-0.04812	12
osa00020 Citrate cycle (TCA cycle)	3.0293e-05	5.55	HORVU0Hr1G013850.1	409	S	Succinate dehydrogenase [ubiquinone] flavoprotein subunit, mitochondrial	0.999717	0.0159668	80.815	NANGS(1)LPTSNIR	K00234	2	1.5945	3
osa00020 Citrate cycle (TCA cycle)	3.0293e-05	5.55	HORVU6Hr1G076810.1	309	S	Pyruvate dehydrogenase E1 component subunit alpha	0.999782	2.81742e-06	174.02	YHGHSMS(1)DPGSTYR	K00161	3	1.9941	6
osa00020 Citrate cycle (TCA cycle)	3.0293e-05	5.55	HORVU6Hr1G076810.1	307	S	Pyruvate dehydrogenase E1 component subunit alpha	0.999995	5.5792e-254	350.73	YHGHS(1)MSDPGSTYR	K00161	2	5.3441	43
osa00030 Pentose phosphate pathway	3.80489e-06	7.11	HORVU4Hr1G007620.2	572	S	phosphoglucomutase	0.85796	1.0669e-35	141.64	EIQPAVADVVS(0.003)ADEFEY(0.006)KDPVDGS(0.858)VS(0.133)K	K01835	3	2.3506	6
osa00030 Pentose phosphate pathway	3.80489e-06	7.11	HORVU4Hr1G007620.2	218	S	phosphoglucomutase	0.935151	0.00134436	68.789	YNMENGGPAPES(0.935)VT(0.065)DK	K01835	2	4.995	3
osa00030 Pentose phosphate pathway	3.80489e-06	7.11	HORVU4Hr1G007620.2	91	S	phosphoglucomutase	0.964379	2.73721e-08	130.7	DTTPYEGQKPGT(0.036)S(0.964)GLR	K01835	2	3.1126	13
osa00030 Pentose phosphate pathway	3.80489e-06	7.11	HORVU4Hr1G007620.2	81	T	phosphoglucomutase	0.99695	8.42301e-05	144.72	DT(0.003)T(0.997)PYEGQKPGTSGLR	K01835	2	2.0259	13
osa00030 Pentose phosphate pathway	3.80489e-06	7.11	HORVU4Hr1G007620.2	626	S	phosphoglucomutase	0.998384	0.0202171	58.794	ES(0.001)S(0.001)DALS(0.998)PLVDVALK	K01835	2	0.47304	1
osa00030 Pentose phosphate pathway	3.80489e-06	7.11	HORVU4Hr1G007620.2	559	S	phosphoglucomutase	0.999035	4.01165e-35	133.64	EIQPAVADVVS(0.999)ADEFEYKDPVDGSVSK	K01835	3	4.757	15
osa00030 Pentose phosphate pathway	3.80489e-06	7.11	HORVU4Hr1G007620.2	193	S	phosphoglucomutase	0.999997	0	370.62	ATGAFILTAS(1)HNPGGPTEDFGIK	K01835	3	3.246	42
osa00030 Pentose phosphate pathway	3.80489e-06	7.11	HORVU3Hr1G088540.1	62	T	fructose-bisphosphate aldolase 2	0.914807	3.44542e-58	233.43	GILAADES(0.06)T(0.915)GT(0.025)IGKR	K01623	2	3.6154	4
osa00030 Pentose phosphate pathway	3.80489e-06	7.11	HORVU3Hr1G088540.1	184	S	fructose-bisphosphate aldolase 2	0.927264	0.00225984	52.662	IGAT(0.002)EPS(0.927)QLS(0.071)IDQNAQGLAR	K01623	2	4.6678	1
osa00030 Pentose phosphate pathway	3.80489e-06	7.11	HORVU3Hr1G088540.1	61	S	fructose-bisphosphate aldolase 2	0.948613	3.38566e-09	171.51	GILAADES(0.949)T(0.046)GT(0.006)IGK	K01623	2	5.2615	21
osa00030 Pentose phosphate pathway	3.80489e-06	7.11	HORVU3Hr1G088540.1	137	T	fructose-bisphosphate aldolase 2	0.995198	0.0024622	63.355	VDKGT(0.995)IELAGT(0.005)NGETTTQGFDDLGK	K01623	3	3.7333	6
osa00030 Pentose phosphate pathway	3.80489e-06	7.11	HORVU3Hr1G088540.1	377	S	fructose-bisphosphate aldolase 2	0.997912	9.68332e-15	153.26	GDATLGEGAS(0.998)ES(0.002)LHVK	K01623	2	2.8193	15
osa00030 Pentose phosphate pathway	3.80489e-06	7.11	HORVU3Hr1G088540.1	379	S	fructose-bisphosphate aldolase 2	0.999653	4.42057e-43	233.03	GDATLGEGASES(1)LHVK	K01623	2	3.3227	16
osa00030 Pentose phosphate pathway	3.80489e-06	7.11	HORVU3Hr1G088540.1	371	T	fructose-bisphosphate aldolase 2	0.999703	0.00972296	85.742	GDAT(1)LGEGASESLHVK	K01623	2	3.4983	2
osa00030 Pentose phosphate pathway	3.80489e-06	7.11	HORVU3Hr1G088540.1	64	T	fructose-bisphosphate aldolase 2	0.999977	2.683e-180	319.43	GILAADESTGT(1)IGKR	K01623	2	5.0915	29
osa00030 Pentose phosphate pathway	3.80489e-06	7.11	HORVU3Hr1G088540.1	50	T	fructose-bisphosphate aldolase 2	1	0.000293729	133.49	NAAYIGT(1)PGK	K01623	2	0.47198	14
osa00030 Pentose phosphate pathway	3.80489e-06	7.11	HORVU3Hr1G088540.1	71	S	fructose-bisphosphate aldolase 2	1	8.6047e-134	266	FAS(1)INVENVEDNRR	K01623	2	4.1874	44
osa00030 Pentose phosphate pathway	3.80489e-06	7.11	HORVU3Hr1G096050.1	406	S	Transaldolase 1	0.964751	0.000462512	154.94	QLEHEGVS(0.035)S(0.965)FK	K00616	2	3.2113	9
osa00030 Pentose phosphate pathway	3.80489e-06	7.11	HORVU3Hr1G096050.1	410	S	Transaldolase 1	0.999996	9.61364e-53	208.35	GS(1)FDSLLTSLEEK	K00616	2	1.0476	15
osa00030 Pentose phosphate pathway	3.80489e-06	7.11	HORVU3Hr1G096050.1	376	S	Transaldolase 1	0.999998	2.38744e-05	113.63	TIDANVS(1)EAEGIYSALEK	K00616	2	6.9289	10
osa00030 Pentose phosphate pathway	3.80489e-06	7.11	HORVU2Hr1G083940.2	14	S	glucose-6-phosphate dehydrogenase 6	0.973	0.0248857	71.896	QS(0.026)S(0.973)FNS(0.001)LAK	K00036	2	-1.2506	7
osa00030 Pentose phosphate pathway	3.80489e-06	7.11	HORVU2Hr1G083940.2	395	Y	glucose-6-phosphate dehydrogenase 6	0.998833	0.0317539	58.426	LQPS(0.001)EAMY(0.999)MK	K00036	2	3.7707	1
osa00030 Pentose phosphate pathway	3.80489e-06	7.11	HORVU7Hr1G006160.4	482	S	6-phosphogluconate dehydrogenase, decarboxylating 1	0.984461	0.019474	50.641	VDMPGS(0.984)FHT(0.015)EWYK	K00033	2	5.6424	2
osa00030 Pentose phosphate pathway	3.80489e-06	7.11	HORVU7Hr1G006160.4	310	S	6-phosphogluconate dehydrogenase, decarboxylating 1	1	0.0112582	99.174	FLS(1)GLKDER	K00033	2	-0.6493	4
osa00030 Pentose phosphate pathway	3.80489e-06	7.11	HORVU7Hr1G040550.1	93	S	Pyrophosphate--fructose 6-phosphate 1-phosphotransferase	0.998244	0.00315206	76.196	LAS(0.001)VYS(0.998)EVQT(0.001)SR	K00895	2	2.5546	8
osa00030 Pentose phosphate pathway	3.80489e-06	7.11	HORVU7Hr1G040550.1	127	S	Pyrophosphate--fructose 6-phosphate 1-phosphotransferase	0.99946	1.51713e-08	112.68	SHFTLADGPASTAAGS(0.999)PDEIAK	K00895	2	3.9242	11
osa00030 Pentose phosphate pathway	3.80489e-06	7.11	HORVU1Hr1G080480.2	572	S	6-phosphogluconate dehydrogenase, decarboxylating 1	0.999877	0.00319088	81.578	IDRPGS(1)FHTEWTK	K00033	3	-3.3511	9
osa00030 Pentose phosphate pathway	3.80489e-06	7.11	HORVU6Hr1G070270.5	562	S	ATP-dependent 6-phosphofructokinase 7	0.999999	1.4554e-281	366.84	QNS(1)SSCLLEDIYR	K00895	2	4.9576	15
osa00030 Pentose phosphate pathway	3.80489e-06	7.11	HORVU6Hr1G070270.5	547	S	ATP-dependent 6-phosphofructokinase 7	1	0.0213355	55.604	PAVHMAS(1)VDLR	K00895	2	-1.1019	3
osa00030 Pentose phosphate pathway	3.80489e-06	7.11	HORVU5Hr1G069850.14	599	S	Glucose-6-phosphate isomerase	1	1.84145e-51	242.35	ALIAEGSCGS(1)PR	K01810	2	4.3086	15
osa00030 Pentose phosphate pathway	3.80489e-06	7.11	HORVU5Hr1G069850.14	153	S	Glucose-6-phosphate isomerase	1	0.00723303	73.891	DPGLAPNS(1)FLR	K01810	2	2.9145	4
osa00040 Pentose and glucuronate interconversions	0.131382	2.05	HORVU5Hr1G096370.1	392	T	UDP-glucose 6-dehydrogenase family protein	0.858911	4.2515e-101	275.96	FDWDHPMHLQPT(0.859)S(0.138)PT(0.003)AVK	K00012	3	-6.688	4
osa00040 Pentose and glucuronate interconversions	0.131382	2.05	HORVU5Hr1G096370.1	393	S	UDP-glucose 6-dehydrogenase family protein	0.998977	8.459e-220	316.49	FDWDHPMHLQPT(0.001)S(0.999)PTAVK	K00012	2	6.7629	124
osa00040 Pentose and glucuronate interconversions	0.131382	2.05	HORVU4Hr1G021270.2	395	T	UDP-glucose 6-dehydrogenase family protein	0.861312	1.7277e-273	315.35	FDWDHPVHLQPMS(0.131)PT(0.861)T(0.008)TK	K00012	2	3.5708	5
osa00040 Pentose and glucuronate interconversions	0.131382	2.05	HORVU4Hr1G021270.2	393	S	UDP-glucose 6-dehydrogenase family protein	0.999691	3.3454e-246	305.44	FDWDHPVHLQPMS(1)PTTTK	K00012	3	1.2365	73
osa00040 Pentose and glucuronate interconversions	0.131382	2.05	HORVU5Hr1G087810.2	42	S	UTP--glucose-1-phosphate uridylyltransferase	0.976599	0.00379262	64.906	Y(0.023)LS(0.977)GEAEQIEWSK	K00963	2	2.824	1
osa00040 Pentose and glucuronate interconversions	0.131382	2.05	HORVU5Hr1G087810.2	419	S	UTP--glucose-1-phosphate uridylyltransferase	0.99446	0.0193836	57.042	S(0.005)IPS(0.994)IVELDSLK	K00963	2	1.7551	3
osa00040 Pentose and glucuronate interconversions	0.131382	2.05	HORVU5Hr1G087810.2	416	S	UTP--glucose-1-phosphate uridylyltransferase	0.999963	0.000885422	97.933	FKS(1)IPSIVELDSLK	K00963	2	2.9001	21
osa00040 Pentose and glucuronate interconversions	0.131382	2.05	HORVU5Hr1G087810.2	289	S	UTP--glucose-1-phosphate uridylyltransferase	1	1.16146e-10	87.676	VQLLEIAQVPDEHVDEFKS(1)IEK	K00963	3	3.3077	14
osa00040 Pentose and glucuronate interconversions	0.131382	2.05	HORVU4Hr1G008270.8	393	S	UDP-glucose 6-dehydrogenase family protein	0.998238	2.4734e-196	306.43	FDWDHPMHLQPTS(0.998)PS(0.002)SVK	K00012	2	5.9373	78
osa00051 Fructose and mannose metabolism	0.00270328	3.71	HORVU1Hr1G075680.2	350	T	hexokinase 1	0.806829	0.00118953	94.63	SGNMVINT(0.807)EWGS(0.193)FK	K00844	2	5.4875	1
osa00051 Fructose and mannose metabolism	0.00270328	3.71	HORVU1Hr1G075680.2	354	S	hexokinase 1	0.999972	1.03832e-05	133.93	SGNMVINTEWGS(1)FK	K00844	2	4.3315	13
osa00051 Fructose and mannose metabolism	0.00270328	3.71	HORVU3Hr1G088540.1	62	T	fructose-bisphosphate aldolase 2	0.914807	3.44542e-58	233.43	GILAADES(0.06)T(0.915)GT(0.025)IGKR	K01623	2	3.6154	4
osa00051 Fructose and mannose metabolism	0.00270328	3.71	HORVU3Hr1G088540.1	184	S	fructose-bisphosphate aldolase 2	0.927264	0.00225984	52.662	IGAT(0.002)EPS(0.927)QLS(0.071)IDQNAQGLAR	K01623	2	4.6678	1
osa00051 Fructose and mannose metabolism	0.00270328	3.71	HORVU3Hr1G088540.1	61	S	fructose-bisphosphate aldolase 2	0.948613	3.38566e-09	171.51	GILAADES(0.949)T(0.046)GT(0.006)IGK	K01623	2	5.2615	21
osa00051 Fructose and mannose metabolism	0.00270328	3.71	HORVU3Hr1G088540.1	137	T	fructose-bisphosphate aldolase 2	0.995198	0.0024622	63.355	VDKGT(0.995)IELAGT(0.005)NGETTTQGFDDLGK	K01623	3	3.7333	6
osa00051 Fructose and mannose metabolism	0.00270328	3.71	HORVU3Hr1G088540.1	377	S	fructose-bisphosphate aldolase 2	0.997912	9.68332e-15	153.26	GDATLGEGAS(0.998)ES(0.002)LHVK	K01623	2	2.8193	15
osa00051 Fructose and mannose metabolism	0.00270328	3.71	HORVU3Hr1G088540.1	379	S	fructose-bisphosphate aldolase 2	0.999653	4.42057e-43	233.03	GDATLGEGASES(1)LHVK	K01623	2	3.3227	16
osa00051 Fructose and mannose metabolism	0.00270328	3.71	HORVU3Hr1G088540.1	371	T	fructose-bisphosphate aldolase 2	0.999703	0.00972296	85.742	GDAT(1)LGEGASESLHVK	K01623	2	3.4983	2
osa00051 Fructose and mannose metabolism	0.00270328	3.71	HORVU3Hr1G088540.1	64	T	fructose-bisphosphate aldolase 2	0.999977	2.683e-180	319.43	GILAADESTGT(1)IGKR	K01623	2	5.0915	29
osa00051 Fructose and mannose metabolism	0.00270328	3.71	HORVU3Hr1G088540.1	50	T	fructose-bisphosphate aldolase 2	1	0.000293729	133.49	NAAYIGT(1)PGK	K01623	2	0.47198	14
osa00051 Fructose and mannose metabolism	0.00270328	3.71	HORVU3Hr1G088540.1	71	S	fructose-bisphosphate aldolase 2	1	8.6047e-134	266	FAS(1)INVENVEDNRR	K01623	2	4.1874	44
osa00051 Fructose and mannose metabolism	0.00270328	3.71	HORVU3Hr1G013350.1	159	S	triosephosphate isomerase	0.95878	0.0100094	74.733	SLLGES(0.041)S(0.959)EFVGEK	K01803	2	4.1621	5
osa00051 Fructose and mannose metabolism	0.00270328	3.71	HORVU3Hr1G013350.1	264	S	triosephosphate isomerase	0.997787	8.14521e-11	146.37	IIYGGS(0.998)VT(0.002)GASCK	K01803	2	2.7038	11
osa00051 Fructose and mannose metabolism	0.00270328	3.71	HORVU3Hr1G013350.1	153	S	triosephosphate isomerase	0.99999	0.00460769	70.598	S(1)LLGESSEFVGEK	K01803	2	0.43569	8
osa00051 Fructose and mannose metabolism	0.00270328	3.71	HORVU3Hr1G013350.1	269	S	triosephosphate isomerase	0.999997	2.17751e-10	185.57	IIYGGSVTGAS(1)CK	K01803	2	2.8661	10
osa00051 Fructose and mannose metabolism	0.00270328	3.71	HORVU2Hr1G122950.1	339	S	phosphomannomutase	0.998076	9.53125e-54	184.55	TVGHTVTS(0.998)PNDT(0.001)VQQCK	K17497	2	1.1995	14
osa00051 Fructose and mannose metabolism	0.00270328	3.71	HORVU7Hr1G040550.1	93	S	Pyrophosphate--fructose 6-phosphate 1-phosphotransferase	0.998244	0.00315206	76.196	LAS(0.001)VYS(0.998)EVQT(0.001)SR	K00895	2	2.5546	8
osa00051 Fructose and mannose metabolism	0.00270328	3.71	HORVU7Hr1G040550.1	127	S	Pyrophosphate--fructose 6-phosphate 1-phosphotransferase	0.99946	1.51713e-08	112.68	SHFTLADGPASTAAGS(0.999)PDEIAK	K00895	2	3.9242	11
osa00051 Fructose and mannose metabolism	0.00270328	3.71	HORVU6Hr1G070270.5	562	S	ATP-dependent 6-phosphofructokinase 7	0.999999	1.4554e-281	366.84	QNS(1)SSCLLEDIYR	K00895	2	4.9576	15
osa00051 Fructose and mannose metabolism	0.00270328	3.71	HORVU6Hr1G070270.5	547	S	ATP-dependent 6-phosphofructokinase 7	1	0.0213355	55.604	PAVHMAS(1)VDLR	K00895	2	-1.1019	3
osa00051 Fructose and mannose metabolism	0.00270328	3.71	HORVU7Hr1G076150.1	171	S	5-dehydro-2-deoxygluconokinase	1	7.41994e-05	132.93	S(1)AGILCSYDPNVR	K00847	2	3.1977	11
osa00052 Galactose metabolism	0.436211	1.61	HORVU1Hr1G075680.2	350	T	hexokinase 1	0.806829	0.00118953	94.63	SGNMVINT(0.807)EWGS(0.193)FK	K00844	2	5.4875	1
osa00052 Galactose metabolism	0.436211	1.61	HORVU1Hr1G075680.2	354	S	hexokinase 1	0.999972	1.03832e-05	133.93	SGNMVINTEWGS(1)FK	K00844	2	4.3315	13
osa00052 Galactose metabolism	0.436211	1.61	HORVU4Hr1G007620.2	572	S	phosphoglucomutase	0.85796	1.0669e-35	141.64	EIQPAVADVVS(0.003)ADEFEY(0.006)KDPVDGS(0.858)VS(0.133)K	K01835	3	2.3506	6
osa00052 Galactose metabolism	0.436211	1.61	HORVU4Hr1G007620.2	218	S	phosphoglucomutase	0.935151	0.00134436	68.789	YNMENGGPAPES(0.935)VT(0.065)DK	K01835	2	4.995	3
osa00052 Galactose metabolism	0.436211	1.61	HORVU4Hr1G007620.2	91	S	phosphoglucomutase	0.964379	2.73721e-08	130.7	DTTPYEGQKPGT(0.036)S(0.964)GLR	K01835	2	3.1126	13
osa00052 Galactose metabolism	0.436211	1.61	HORVU4Hr1G007620.2	81	T	phosphoglucomutase	0.99695	8.42301e-05	144.72	DT(0.003)T(0.997)PYEGQKPGTSGLR	K01835	2	2.0259	13
osa00052 Galactose metabolism	0.436211	1.61	HORVU4Hr1G007620.2	626	S	phosphoglucomutase	0.998384	0.0202171	58.794	ES(0.001)S(0.001)DALS(0.998)PLVDVALK	K01835	2	0.47304	1
osa00052 Galactose metabolism	0.436211	1.61	HORVU4Hr1G007620.2	559	S	phosphoglucomutase	0.999035	4.01165e-35	133.64	EIQPAVADVVS(0.999)ADEFEYKDPVDGSVSK	K01835	3	4.757	15
osa00052 Galactose metabolism	0.436211	1.61	HORVU4Hr1G007620.2	193	S	phosphoglucomutase	0.999997	0	370.62	ATGAFILTAS(1)HNPGGPTEDFGIK	K01835	3	3.246	42
osa00052 Galactose metabolism	0.436211	1.61	HORVU5Hr1G087810.2	42	S	UTP--glucose-1-phosphate uridylyltransferase	0.976599	0.00379262	64.906	Y(0.023)LS(0.977)GEAEQIEWSK	K00963	2	2.824	1
osa00052 Galactose metabolism	0.436211	1.61	HORVU5Hr1G087810.2	419	S	UTP--glucose-1-phosphate uridylyltransferase	0.99446	0.0193836	57.042	S(0.005)IPS(0.994)IVELDSLK	K00963	2	1.7551	3
osa00052 Galactose metabolism	0.436211	1.61	HORVU5Hr1G087810.2	416	S	UTP--glucose-1-phosphate uridylyltransferase	0.999963	0.000885422	97.933	FKS(1)IPSIVELDSLK	K00963	2	2.9001	21
osa00052 Galactose metabolism	0.436211	1.61	HORVU5Hr1G087810.2	289	S	UTP--glucose-1-phosphate uridylyltransferase	1	1.16146e-10	87.676	VQLLEIAQVPDEHVDEFKS(1)IEK	K00963	3	3.3077	14
osa00053 Ascorbate and aldarate metabolism	0.000122717	4.66	HORVU5Hr1G096370.1	392	T	UDP-glucose 6-dehydrogenase family protein	0.858911	4.2515e-101	275.96	FDWDHPMHLQPT(0.859)S(0.138)PT(0.003)AVK	K00012	3	-6.688	4
osa00053 Ascorbate and aldarate metabolism	0.000122717	4.66	HORVU5Hr1G096370.1	393	S	UDP-glucose 6-dehydrogenase family protein	0.998977	8.459e-220	316.49	FDWDHPMHLQPT(0.001)S(0.999)PTAVK	K00012	2	6.7629	124
osa00053 Ascorbate and aldarate metabolism	0.000122717	4.66	HORVU4Hr1G021270.2	395	T	UDP-glucose 6-dehydrogenase family protein	0.861312	1.7277e-273	315.35	FDWDHPVHLQPMS(0.131)PT(0.861)T(0.008)TK	K00012	2	3.5708	5
osa00053 Ascorbate and aldarate metabolism	0.000122717	4.66	HORVU4Hr1G021270.2	393	S	UDP-glucose 6-dehydrogenase family protein	0.999691	3.3454e-246	305.44	FDWDHPVHLQPMS(1)PTTTK	K00012	3	1.2365	73
osa00053 Ascorbate and aldarate metabolism	0.000122717	4.66	HORVU7Hr1G072240.4	485	S	monodehydroascorbate reductase 6	0.866058	0.00970713	69.201	S(0.001)AT(0.133)S(0.866)VEDALEIAR	K08232	2	-2.4626	7
osa00053 Ascorbate and aldarate metabolism	0.000122717	4.66	HORVU4Hr1G008270.8	393	S	UDP-glucose 6-dehydrogenase family protein	0.998238	2.4734e-196	306.43	FDWDHPMHLQPTS(0.998)PS(0.002)SVK	K00012	2	5.9373	78
osa00053 Ascorbate and aldarate metabolism	0.000122717	4.66	HORVU4Hr1G057210.1	4	S	Peroxidase superfamily protein	0.999102	0.00538242	65.421	S(0.999)Y(0.001)PVVSAEYLEAVEK	K00434	2	4.3813	10
osa00053 Ascorbate and aldarate metabolism	0.000122717	4.66	HORVU4Hr1G057210.1	138	S	Peroxidase superfamily protein	0.999904	0.000901222	148.69	LPDATKGS(1)DHLR	K00434	2	-21.223	14
osa00053 Ascorbate and aldarate metabolism	0.000122717	4.66	HORVU2Hr1G075970.1	276	S	Peroxidase superfamily protein	1	0.00713302	54.912	LPDAGPS(1)APADHLR	K00434	2	2.2325	2
osa00053 Ascorbate and aldarate metabolism	0.000122717	4.66	HORVU4Hr1G001710.1	114	S	monodehydroascorbate reductase 1	1	6.21837e-06	168.69	AYLFPQS(1)PAR	K08232	2	-0.92357	12
osa00053 Ascorbate and aldarate metabolism	0.000122717	4.66	HORVU5Hr1G037160.3	208	S	Peroxidase superfamily protein	1	0.000100274	119.58	LPAAGPPS(1)PAEHLR	K00434	2	-3.8091	13
osa00053 Ascorbate and aldarate metabolism	0.000122717	4.66	HORVU5Hr1G079230.1	397	S	GDP-D-mannose 3',5'-epimerase	1	1.01438e-05	157.98	VCTTQAPVQLGS(1)LR	K10046	2	5.1405	12
osa00071 Fatty acid degradation	0.112387	2.17	HORVU4Hr1G053180.1	4	T	enoyl-CoA hydratase/isomerase A	0.751012	0.000191109	78.779	MDAT(0.751)S(0.247)PVS(0.002)GDLILVEPARPGSK	K01692	2	2.04	1
osa00071 Fatty acid degradation	0.112387	2.17	HORVU4Hr1G053180.1	5	S	enoyl-CoA hydratase/isomerase A	0.941799	2.11436e-08	91.131	MDAT(0.029)S(0.942)PVS(0.029)GDLILVEPARPGSK	K01692	3	1.7648	10
osa00071 Fatty acid degradation	0.112387	2.17	HORVU1Hr1G024240.1	216	S	Acyl-CoA dehydrogenase	0.809452	0.000210334	74.733	TVGCWALT(0.002)EPDY(0.036)GS(0.809)DAS(0.137)S(0.015)LK	K00232	2	5.4558	5
osa00071 Fatty acid degradation	0.112387	2.17	HORVU4Hr1G016810.14	352	S	alcohol dehydrogenase 1	0.990118	0.00223772	89.359	FIT(0.01)HS(0.99)VPFSEINK	K18857	2	4.86	4
osa00071 Fatty acid degradation	0.112387	2.17	HORVU4Hr1G016810.14	250	T	alcohol dehydrogenase 1	1	0.0102416	81.409	DHT(1)KPVQQVLADMTNGGVDR	K18857	3	-2.7855	7
osa00071 Fatty acid degradation	0.112387	2.17	HORVU6Hr1G091130.9	438	S	3-ketoacyl-CoA thiolase	0.999999	0.0180273	65.408	GDS(1)VDELSNVR	K07513	2	6.098	3
osa00071 Fatty acid degradation	0.112387	2.17	HORVU6Hr1G091130.9	450	S	3-ketoacyl-CoA thiolase	1	2.20712e-09	189.13	HIQS(1)HNFLSK	K07513	2	3.4423	15
osa00072 Synthesis and degradation of ketone bodies	0.183025	5.01	HORVU3Hr1G038140.5	8	S	Hydroxymethylglutaryl-CoA lyase	0.999866	0.0248808	87.895	LASRVCS(1)R	K01640	2	11.691	3
osa00190 Oxidative phosphorylation	0.17975	1.48	HORVU2Hr1G111640.2	594	S	Plasma membrane ATPase	0.837199	0.000172785	91.993	LGMGTNMY(0.007)PS(0.156)S(0.837)ALLGQSK	K01535	2	7.4787	1
osa00190 Oxidative phosphorylation	0.17975	1.48	HORVU2Hr1G111640.2	960	S	Plasma membrane ATPase	0.878902	8.97072e-84	246.75	TLHGLQAPEPASHTLFNDKS(0.121)S(0.879)YR	K01535	4	0.82146	23
osa00190 Oxidative phosphorylation	0.17975	1.48	HORVU2Hr1G111640.2	953	T	Plasma membrane ATPase	0.991833	1.27776e-05	92.369	TLHGLQAPEPAS(0.008)HT(0.992)LFNDK	K01535	3	1.0673	10
osa00190 Oxidative phosphorylation	0.17975	1.48	HORVU2Hr1G111640.2	951	S	Plasma membrane ATPase	0.999908	3.4219e-143	318.84	TLHGLQAPEPAS(1)HTLFNDK	K01535	3	0.047263	26
osa00190 Oxidative phosphorylation	0.17975	1.48	HORVU2Hr1G111640.2	600	S	Plasma membrane ATPase	0.999946	8.18086e-06	111.27	LGMGTNMYPSSALLGQS(1)K	K01535	2	5.7379	9
osa00190 Oxidative phosphorylation	0.17975	1.48	HORVU2Hr1G111640.2	992	S	Plasma membrane ATPase	1	0.0081497	85.716	GHVES(1)VVK	K01535	2	-0.80693	8
osa00190 Oxidative phosphorylation	0.17975	1.48	HORVU2Hr1G111640.2	607	S	Plasma membrane ATPase	1	3.7319e-22	168.69	DGSLES(1)LPVDELIEK	K01535	2	2.3055	14
osa00190 Oxidative phosphorylation	0.17975	1.48	HORVU2Hr1G111640.2	604	S	Plasma membrane ATPase	1	8.58881e-37	206.14	DGS(1)LESLPVDELIEK	K01535	2	1.0312	15
osa00190 Oxidative phosphorylation	0.17975	1.48	HORVU2Hr1G111640.2	1009	T	Plasma membrane ATPase	1	3.135e-152	294.48	GLDIDTINQNYT(1)V	K01535	2	4.5153	18
osa00190 Oxidative phosphorylation	0.17975	1.48	HORVU2Hr1G111640.2	940	T	Plasma membrane ATPase	1	1.119e-204	285.5	T(1)LHGLQAPEPASHTLFNDK	K01535	3	2.2802	30
osa00190 Oxidative phosphorylation	0.17975	1.48	HORVU2Hr1G111640.2	965	S	Plasma membrane ATPase	1	0.000180003	153.33	ELS(1)EIAEQAK	K01535	2	1.9292	9
osa00190 Oxidative phosphorylation	0.17975	1.48	HORVU1Hr1G083840.2	152	T	ATP synthase subunit beta	0.859906	0.000842882	84.266	VLNT(0.86)GS(0.14)PITVPVGR	K02133	2	2.7968	4
osa00190 Oxidative phosphorylation	0.17975	1.48	HORVU1Hr1G083840.2	154	S	ATP synthase subunit beta	0.898327	0.000163882	110.06	VLNT(0.075)GS(0.898)PIT(0.027)VPVGR	K02133	2	3.3509	8
osa00190 Oxidative phosphorylation	0.17975	1.48	HORVU1Hr1G083840.2	416	S	ATP synthase subunit beta	0.972266	1.94885e-82	204.43	S(0.028)IS(0.972)ELGIYPAVDPLDSTSR	K02133	2	5.0344	15
osa00190 Oxidative phosphorylation	0.17975	1.48	HORVU1Hr1G083840.2	342	S	ATP synthase subunit beta	0.991834	9.38143e-05	77.325	FTQANS(0.992)EVS(0.008)ALLGR	K02133	2	0.97834	2
osa00190 Oxidative phosphorylation	0.17975	1.48	HORVU1Hr1G083840.2	353	S	ATP synthase subunit beta	0.995148	0.00129801	81.409	IPS(0.995)AVGY(0.005)QPTLATDLGGLQER	K02133	2	-63.595	5
osa00190 Oxidative phosphorylation	0.17975	1.48	HORVU1Hr1G083840.2	414	S	ATP synthase subunit beta	0.99974	8.6695e-162	279.65	S(1)ISELGIYPAVDPLDSTSR	K02133	2	4.2753	13
osa00190 Oxidative phosphorylation	0.17975	1.48	HORVU1Hr1G083840.2	435	S	ATP synthase subunit beta	1	9.83772e-10	148.82	MLS(1)PHVLGMDHYNTAR	K02133	3	-0.56951	17
osa00190 Oxidative phosphorylation	0.17975	1.48	HORVU1Hr1G094800.2	51	S	V-type proton ATPase subunit C	0.962707	0.00110861	113.46	HS(0.963)FDT(0.037)PLYR	K02148	2	3.4065	1
osa00190 Oxidative phosphorylation	0.17975	1.48	HORVU3Hr1G059320.2	175	S	V-type proton ATPase subunit E	0.999009	5.7491e-43	132.41	ADVHEPEILVDHSVYLPPS(0.999)PS(0.001)HDDK	K02150	3	3.2443	29
osa00190 Oxidative phosphorylation	0.17975	1.48	HORVU0Hr1G013850.1	409	S	Succinate dehydrogenase [ubiquinone] flavoprotein subunit, mitochondrial	0.999717	0.0159668	80.815	NANGS(1)LPTSNIR	K00234	2	1.5945	3
osa00190 Oxidative phosphorylation	0.17975	1.48	HORVU1Hr1G075110.4	167	S	Inorganic pyrophosphatase	0.999809	1.64149e-58	200.48	IIAVCADDPEYHNLNHLSELS(1)PHR	K01507	4	1.7263	26
osa00190 Oxidative phosphorylation	0.17975	1.48	HORVU4Hr1G007850.2	243	S	NADH-ubiquinone oxidoreductase 75 kDa subunit, mitochondrial	0.999999	0.00142357	75.5	GS(1)GEEIGTYVGK	K03934	2	1.2723	5
osa00190 Oxidative phosphorylation	0.17975	1.48	HORVU7Hr1G109770.1	47	S	V-type ATP synthase alpha chain	0.999999	0.0033869	88.24	MTTFEES(1)ER	K02145	2	2.9402	11
osa00190 Oxidative phosphorylation	0.17975	1.48	HORVU7Hr1G109770.1	158	S	V-type ATP synthase alpha chain	1	1.36854e-51	181.29	GVS(1)VPALDKDQLWEFQPNK	K02145	2	3.7816	26
osa00190 Oxidative phosphorylation	0.17975	1.48	HORVU2Hr1G066620.1	97	S	NADH dehydrogenase [ubiquinone] 1 alpha subcomplex subunit 2	1	0.000706114	104.04	ECS(1)GVEPQLWAR	K03946	2	2.2081	10
osa00190 Oxidative phosphorylation	0.17975	1.48	HORVU3Hr1G063590.2	413	S	ATP synthase subunit beta	1	3.47465e-05	88.448	QIS(1)ELGIYPAVDPLDSTSR	K02133	2	-0.2425	4
osa00190 Oxidative phosphorylation	0.17975	1.48	HORVU4Hr1G052890.2	8	S	NADH dehydrogenase [ubiquinone] 1 alpha subcomplex subunit 5	1	2.63102e-05	168.05	ILS(1)GGGGLAALR	K03949	2	-1.7383	14
osa00220 Arginine biosynthesis	0.0017816	5.63	HORVU1Hr1G018540.17	211	S	alanine aminotransferase 2	0.927902	0.0158535	52.201	AT(0.001)GAY(0.003)S(0.069)HS(0.928)QGIK	K00814	2	1.1555	2
osa00220 Arginine biosynthesis	0.0017816	5.63	HORVU2Hr1G030820.1	56	S	alanine aminotransferase 2	0.95704	2.39438e-28	155.08	AMS(0.957)T(0.021)S(0.021)AAGTPPVSLDTINPK	K00814	2	4.4166	8
osa00220 Arginine biosynthesis	0.0017816	5.63	HORVU2Hr1G030820.1	544	S	alanine aminotransferase 2	0.999919	0.000226043	84.144	FMEEYCDVS(1)CDEAPTSTTTESG	K00814	2	4.1095	8
osa00220 Arginine biosynthesis	0.0017816	5.63	HORVU4Hr1G066860.5	125	T	glutamine synthetase 1;4	0.988116	2.55474e-62	166.83	GDNILVMCDCY(0.012)T(0.988)PQGVPIPTNK	K01915	2	2.2783	23
osa00220 Arginine biosynthesis	0.0017816	5.63	HORVU4Hr1G066860.5	68	T	glutamine synthetase 1;4	0.999552	0.00653362	70.598	ART(1)VNGPITDASQLPK	K01915	2	4.923	2
osa00220 Arginine biosynthesis	0.0017816	5.63	HORVU4Hr1G066860.5	77	S	glutamine synthetase 1;4	0.999848	0.000605823	100.6	TVNGPITDAS(1)QLPK	K01915	2	4.3498	10
osa00220 Arginine biosynthesis	0.0017816	5.63	HORVU4Hr1G066860.5	322	T	glutamine synthetase 1;4	0.999991	5.87681e-05	92.319	RLT(1)GHHETADINTFK	K01915	3	1.5098	9
osa00220 Arginine biosynthesis	0.0017816	5.63	HORVU2Hr1G093030.1	18	S	glutamate dehydrogenase 2	0.999993	0.00252009	84.102	FHGHS(1)PAVVTGK	K00261	2	2.4256	9
osa00220 Arginine biosynthesis	0.0017816	5.63	HORVU3Hr1G073220.3	118	S	aspartate aminotransferase 3	1	0.00282597	87.727	AEQMLIHNES(1)R	K14454	2	2.6666	5
osa00230 Purine metabolism	0.210257	1.76	HORVU4Hr1G007620.2	572	S	phosphoglucomutase	0.85796	1.0669e-35	141.64	EIQPAVADVVS(0.003)ADEFEY(0.006)KDPVDGS(0.858)VS(0.133)K	K01835	3	2.3506	6
osa00230 Purine metabolism	0.210257	1.76	HORVU4Hr1G007620.2	218	S	phosphoglucomutase	0.935151	0.00134436	68.789	YNMENGGPAPES(0.935)VT(0.065)DK	K01835	2	4.995	3
osa00230 Purine metabolism	0.210257	1.76	HORVU4Hr1G007620.2	91	S	phosphoglucomutase	0.964379	2.73721e-08	130.7	DTTPYEGQKPGT(0.036)S(0.964)GLR	K01835	2	3.1126	13
osa00230 Purine metabolism	0.210257	1.76	HORVU4Hr1G007620.2	81	T	phosphoglucomutase	0.99695	8.42301e-05	144.72	DT(0.003)T(0.997)PYEGQKPGTSGLR	K01835	2	2.0259	13
osa00230 Purine metabolism	0.210257	1.76	HORVU4Hr1G007620.2	626	S	phosphoglucomutase	0.998384	0.0202171	58.794	ES(0.001)S(0.001)DALS(0.998)PLVDVALK	K01835	2	0.47304	1
osa00230 Purine metabolism	0.210257	1.76	HORVU4Hr1G007620.2	559	S	phosphoglucomutase	0.999035	4.01165e-35	133.64	EIQPAVADVVS(0.999)ADEFEYKDPVDGSVSK	K01835	3	4.757	15
osa00230 Purine metabolism	0.210257	1.76	HORVU4Hr1G007620.2	193	S	phosphoglucomutase	0.999997	0	370.62	ATGAFILTAS(1)HNPGGPTEDFGIK	K01835	3	3.246	42
osa00230 Purine metabolism	0.210257	1.76	HORVU4Hr1G075800.1	387	S	Adenylosuccinate synthetase	0.864879	2.48097e-05	114.25	YCCDINGFS(0.865)S(0.135)LNLTK	K01939	2	6.5799	8
osa00230 Purine metabolism	0.210257	1.76	HORVU4Hr1G075800.1	361	T	Adenylosuccinate synthetase	0.979046	0.0109355	80.815	AGMEFGT(0.979)T(0.019)T(0.002)GRPR	K01939	2	2.3434	2
osa00230 Purine metabolism	0.210257	1.76	HORVU3Hr1G098870.2	73	S	Bifunctional purine biosynthesis protein PurH	0.875167	0.00117139	65.212	LS(0.875)S(0.117)AT(0.008)VGAPTPEHDQR	K00602	2	1.8767	2
osa00230 Purine metabolism	0.210257	1.76	HORVU6Hr1G058750.3	80	T	adenosine kinase 1	0.99992	5.43829e-14	122.61	VAQWMLQT(1)PGATSYMGCIGK	K00856	2	2.3772	15
osa00230 Purine metabolism	0.210257	1.76	HORVU1Hr1G055440.1	120	S	Nucleoside diphosphate kinase family protein	0.999993	8.6752e-53	252.87	NVIHGSDS(1)VENAR	K00940	2	3.9485	14
osa00230 Purine metabolism	0.210257	1.76	HORVU1Hr1G055440.1	118	S	Nucleoside diphosphate kinase family protein	0.999999	4.28668e-80	273.94	NVIHGS(1)DSVENAR	K00940	2	-66.845	13
osa00230 Purine metabolism	0.210257	1.76	HORVU1Hr1G055440.1	92	T	Nucleoside diphosphate kinase family protein	1	6.14536e-05	116.28	IIGAT(1)NPLASEPGTIR	K00940	2	6.0859	14
osa00250 Alanine, aspartate and glutamate metabolism	0.00016143	5.08	HORVU3Hr1G049610.1	781	S	Carbamoyl-phosphate synthase large chain	0.780574	6.21599e-28	155.61	S(0.219)ES(0.781)DALSIASEVGYPVVVR	K01955	2	1.7081	7
osa00250 Alanine, aspartate and glutamate metabolism	0.00016143	5.08	HORVU3Hr1G049610.1	747	S	Carbamoyl-phosphate synthase large chain	0.995075	3.53294e-47	155.38	IWGT(0.004)S(0.995)PDS(0.001)IDAAEDR	K01955	2	6.1922	15
osa00250 Alanine, aspartate and glutamate metabolism	0.00016143	5.08	HORVU4Hr1G075800.1	387	S	Adenylosuccinate synthetase	0.864879	2.48097e-05	114.25	YCCDINGFS(0.865)S(0.135)LNLTK	K01939	2	6.5799	8
osa00250 Alanine, aspartate and glutamate metabolism	0.00016143	5.08	HORVU4Hr1G075800.1	361	T	Adenylosuccinate synthetase	0.979046	0.0109355	80.815	AGMEFGT(0.979)T(0.019)T(0.002)GRPR	K01939	2	2.3434	2
osa00250 Alanine, aspartate and glutamate metabolism	0.00016143	5.08	HORVU1Hr1G018540.17	211	S	alanine aminotransferase 2	0.927902	0.0158535	52.201	AT(0.001)GAY(0.003)S(0.069)HS(0.928)QGIK	K00814	2	1.1555	2
osa00250 Alanine, aspartate and glutamate metabolism	0.00016143	5.08	HORVU4Hr1G076100.13	343	S	Nitrilase/cyanide hydratase and apolipoprotein N-acyltransferase family protein	0.941604	0.00189255	80.623	GDLYQLVDVQGS(0.942)GS(0.058)K	K13566	2	2.4477	1
osa00250 Alanine, aspartate and glutamate metabolism	0.00016143	5.08	HORVU4Hr1G076100.13	51	S	Nitrilase/cyanide hydratase and apolipoprotein N-acyltransferase family protein	1	1.98507e-07	157.67	S(1)PAAVEPPAPPLSK	K13566	2	0.56355	14
osa00250 Alanine, aspartate and glutamate metabolism	0.00016143	5.08	HORVU2Hr1G030820.1	56	S	alanine aminotransferase 2	0.95704	2.39438e-28	155.08	AMS(0.957)T(0.021)S(0.021)AAGTPPVSLDTINPK	K00814	2	4.4166	8
osa00250 Alanine, aspartate and glutamate metabolism	0.00016143	5.08	HORVU2Hr1G030820.1	544	S	alanine aminotransferase 2	0.999919	0.000226043	84.144	FMEEYCDVS(1)CDEAPTSTTTESG	K00814	2	4.1095	8
osa00250 Alanine, aspartate and glutamate metabolism	0.00016143	5.08	HORVU4Hr1G066860.5	125	T	glutamine synthetase 1;4	0.988116	2.55474e-62	166.83	GDNILVMCDCY(0.012)T(0.988)PQGVPIPTNK	K01915	2	2.2783	23
osa00250 Alanine, aspartate and glutamate metabolism	0.00016143	5.08	HORVU4Hr1G066860.5	68	T	glutamine synthetase 1;4	0.999552	0.00653362	70.598	ART(1)VNGPITDASQLPK	K01915	2	4.923	2
osa00250 Alanine, aspartate and glutamate metabolism	0.00016143	5.08	HORVU4Hr1G066860.5	77	S	glutamine synthetase 1;4	0.999848	0.000605823	100.6	TVNGPITDAS(1)QLPK	K01915	2	4.3498	10
osa00250 Alanine, aspartate and glutamate metabolism	0.00016143	5.08	HORVU4Hr1G066860.5	322	T	glutamine synthetase 1;4	0.999991	5.87681e-05	92.319	RLT(1)GHHETADINTFK	K01915	3	1.5098	9
osa00250 Alanine, aspartate and glutamate metabolism	0.00016143	5.08	HORVU2Hr1G093030.1	18	S	glutamate dehydrogenase 2	0.999993	0.00252009	84.102	FHGHS(1)PAVVTGK	K00261	2	2.4256	9
osa00250 Alanine, aspartate and glutamate metabolism	0.00016143	5.08	HORVU3Hr1G073220.3	118	S	aspartate aminotransferase 3	1	0.00282597	87.727	AEQMLIHNES(1)R	K14454	2	2.6666	5
osa00270 Cysteine and methionine metabolism	8.44611e-05	3.73	HORVU5Hr1G005980.2	216	S	cysteine synthase D1	0.7684	0.00702031	66.485	LVLTMPAS(0.768)MS(0.231)MER	K01738	2	6.6406	2
osa00270 Cysteine and methionine metabolism	8.44611e-05	3.73	HORVU5Hr1G005980.2	218	S	cysteine synthase D1	0.868142	0.000234542	73.305	LVLTMPAS(0.132)MS(0.868)MER	K01738	2	6.4449	5
osa00270 Cysteine and methionine metabolism	8.44611e-05	3.73	HORVU5Hr1G005980.2	421	S	cysteine synthase D1	0.983095	0.0028865	84.309	YLS(0.017)S(0.983)VLFHSIK	K01738	2	2.2455	5
osa00270 Cysteine and methionine metabolism	8.44611e-05	3.73	HORVU5Hr1G005980.2	420	S	cysteine synthase D1	0.997829	0.00136654	133.07	YLS(0.998)S(0.002)VLFHSIK	K01738	2	2.4789	16
osa00270 Cysteine and methionine metabolism	8.44611e-05	3.73	HORVU5Hr1G005980.2	426	S	cysteine synthase D1	1	9.4642e-21	178.51	YLSSVLFHS(1)IKK	K01738	2	3.3971	16
osa00270 Cysteine and methionine metabolism	8.44611e-05	3.73	HORVU1Hr1G041250.5	244	S	Malate dehydrogenase	0.85594	2.39006e-05	177.64	KLS(0.143)S(0.856)ALS(0.001)AASSACDHIR	K00025	3	-0.52039	4
osa00270 Cysteine and methionine metabolism	8.44611e-05	3.73	HORVU1Hr1G041250.5	113	S	Malate dehydrogenase	0.993997	0.000894915	93.576	S(0.994)QAS(0.006)ALEAHAAPNCK	K00025	2	-0.50636	9
osa00270 Cysteine and methionine metabolism	8.44611e-05	3.73	HORVU1Hr1G041250.5	243	S	Malate dehydrogenase	0.996438	6.20588e-23	177.64	KLS(0.996)S(0.004)ALSAASSACDHIR	K00025	2	4.3294	18
osa00270 Cysteine and methionine metabolism	8.44611e-05	3.73	HORVU1Hr1G041250.5	247	S	Malate dehydrogenase	0.99995	7.7303e-145	285.32	LSSALS(1)AASSACDHIR	K00025	2	4.7804	5
osa00270 Cysteine and methionine metabolism	8.44611e-05	3.73	HORVU1Hr1G041250.5	116	S	Malate dehydrogenase	0.999974	7.70323e-08	139.5	SQAS(1)ALEAHAAPNCK	K00025	2	1.4986	14
osa00270 Cysteine and methionine metabolism	8.44611e-05	3.73	HORVU7Hr1G055560.1	128	S	Polyamine aminopropyltransferase	0.889355	2.6724e-05	94.838	EVS(0.889)RHS(0.079)S(0.032)VEQIDICEIDK	K00797	3	-0.039721	2
osa00270 Cysteine and methionine metabolism	8.44611e-05	3.73	HORVU7Hr1G055560.1	131	S	Polyamine aminopropyltransferase	0.947457	1.65723e-29	178.85	HS(0.947)S(0.053)VEQIDICEIDK	K00797	2	16.087	11
osa00270 Cysteine and methionine metabolism	8.44611e-05	3.73	HORVU2Hr1G110120.3	230	T	Adenosylhomocysteinase	0.903521	0.000500539	124.24	LVGVS(0.001)EET(0.904)T(0.087)T(0.009)GVK	K01251	2	2.1999	6
osa00270 Cysteine and methionine metabolism	8.44611e-05	3.73	HORVU2Hr1G110120.3	491	S	Adenosylhomocysteinase	0.978012	6.68945e-21	189.61	S(0.022)QS(0.978)DYISIPIEGPYKPAAYR	K01251	3	-0.95608	8
osa00270 Cysteine and methionine metabolism	8.44611e-05	3.73	HORVU2Hr1G110120.3	489	S	Adenosylhomocysteinase	0.994195	1.97615e-37	191.62	S(0.994)QS(0.006)DYISIPIEGPYKPAAYR	K01251	2	2.5291	27
osa00270 Cysteine and methionine metabolism	8.44611e-05	3.73	HORVU2Hr1G110120.3	44	S	Adenosylhomocysteinase	1	1.10278e-19	208.35	VKDLS(1)QADFGR	K01251	2	3.6449	13
osa00270 Cysteine and methionine metabolism	8.44611e-05	3.73	HORVU5Hr1G026730.1	314	S	Methylthioribulose-1-phosphate dehydratase	0.928343	0.00243939	61.067	HLNS(0.002)T(0.002)Y(0.011)DS(0.928)DET(0.057)KEDIK	K16054	2	1.7898	2
osa00270 Cysteine and methionine metabolism	8.44611e-05	3.73	HORVU5Hr1G026730.1	431	S	Methylthioribulose-1-phosphate dehydratase	0.928731	0.000632812	128.41	LLFGHT(0.069)S(0.929)Y(0.002)GDLR	K16054	2	-0.70254	6
osa00270 Cysteine and methionine metabolism	8.44611e-05	3.73	HORVU5Hr1G026730.1	258	S	Methylthioribulose-1-phosphate dehydratase	0.999995	4.84009e-10	140.3	S(1)VASPGVPNGCHTTK	K16054	2	3.7641	15
osa00270 Cysteine and methionine metabolism	8.44611e-05	3.73	HORVU5Hr1G026730.1	261	S	Methylthioribulose-1-phosphate dehydratase	1	1.31284e-28	186.56	SVAS(1)PGVPNGCHTTK	K16054	2	2.3525	15
osa00270 Cysteine and methionine metabolism	8.44611e-05	3.73	HORVU4Hr1G073630.1	59	S	1,2-dihydroxy-3-keto-5-methylthiopentene dioxygenase 2	0.994497	6.03611e-05	80.379	EQVIQAWY(0.006)MDDS(0.994)EEDQR	K08967	2	6.3434	4
osa00270 Cysteine and methionine metabolism	8.44611e-05	3.73	HORVU4Hr1G073630.1	111	S	1,2-dihydroxy-3-keto-5-methylthiopentene dioxygenase 2	0.999783	0.00045768	66.509	GYS(1)YVDICDVCPEK	K08967	2	10.179	6
osa00270 Cysteine and methionine metabolism	8.44611e-05	3.73	HORVU4Hr1G002270.3	703	S	5-methyltetrahydropteroyltriglutamate--homocysteine methyltransferase 2	0.999947	0.000124166	68.199	EGVTYGAGIGPGVYDIHS(1)PR	K00549	3	-0.30347	9
osa00270 Cysteine and methionine metabolism	8.44611e-05	3.73	HORVU2Hr1G000280.3	429	S	cysteine synthase C1	0.999997	0.000429827	106.97	LIVTVHPS(1)AGER	K13034	2	3.1869	6
osa00270 Cysteine and methionine metabolism	8.44611e-05	3.73	HORVU3Hr1G073220.3	118	S	aspartate aminotransferase 3	1	0.00282597	87.727	AEQMLIHNES(1)R	K14454	2	2.6666	5
osa00270 Cysteine and methionine metabolism	8.44611e-05	3.73	HORVU4Hr1G016410.2	223	S	Methylthioribose-1-phosphate isomerase	1	0.0277561	55.754	ALHS(1)GGVLEK	K08963	2	4.7503	2
osa00270 Cysteine and methionine metabolism	8.44611e-05	3.73	HORVU5Hr1G006780.7	404	S	5-methyltetrahydropteroyltriglutamate--homocysteine methyltransferase 1	1	7.40543e-83	212	EGVVYGAGIGPGVYDIHS(1)PR	K00549	3	0.80136	30
osa00270 Cysteine and methionine metabolism	8.44611e-05	3.73	HORVU6Hr1G063570.1	237	S	S-adenosylmethionine synthase 2	1	3.68757e-37	147.86	YLDENTIFHLNPS(1)GR	K00789	2	4.0121	15
osa00270 Cysteine and methionine metabolism	8.44611e-05	3.73	HORVU6Hr1G063570.1	102	S	S-adenosylmethionine synthase 2	1	1.69335e-10	154.78	VLVNIEQQS(1)PDIAQGVHGHFTK	K00789	3	2.0559	27
osa00270 Cysteine and methionine metabolism	8.44611e-05	3.73	HORVU6Hr1G063570.1	82	S	S-adenosylmethionine synthase 2	1	7.22335e-06	107.15	DIGFIS(1)DDVGLDADHCK	K00789	2	5.7106	9
osa00280 Valine, leucine and isoleucine degradation	0.0152655	3.41	HORVU4Hr1G053180.1	4	T	enoyl-CoA hydratase/isomerase A	0.751012	0.000191109	78.779	MDAT(0.751)S(0.247)PVS(0.002)GDLILVEPARPGSK	K01692	2	2.04	1
osa00280 Valine, leucine and isoleucine degradation	0.0152655	3.41	HORVU4Hr1G053180.1	5	S	enoyl-CoA hydratase/isomerase A	0.941799	2.11436e-08	91.131	MDAT(0.029)S(0.942)PVS(0.029)GDLILVEPARPGSK	K01692	3	1.7648	10
osa00280 Valine, leucine and isoleucine degradation	0.0152655	3.41	HORVU7Hr1G085310.1	140	S	3-hydroxyisobutyryl-CoA hydrolase 1	0.914106	0.000196324	138.71	CILVES(0.064)S(0.914)S(0.022)PR	K05605	2	3.8148	8
osa00280 Valine, leucine and isoleucine degradation	0.0152655	3.41	HORVU2Hr1G012440.2	309	S	Dihydrolipoyllysine-residue acetyltransferase component of pyruvate dehydrogenase complex	0.994319	0.00802954	66.485	VQS(0.994)LS(0.006)ILEITK	K09699	2	2.5288	4
osa00280 Valine, leucine and isoleucine degradation	0.0152655	3.41	HORVU3Hr1G038140.5	8	S	Hydroxymethylglutaryl-CoA lyase	0.999866	0.0248808	87.895	LASRVCS(1)R	K01640	2	11.691	3
osa00280 Valine, leucine and isoleucine degradation	0.0152655	3.41	HORVU6Hr1G091130.9	438	S	3-ketoacyl-CoA thiolase	0.999999	0.0180273	65.408	GDS(1)VDELSNVR	K07513	2	6.098	3
osa00280 Valine, leucine and isoleucine degradation	0.0152655	3.41	HORVU6Hr1G091130.9	450	S	3-ketoacyl-CoA thiolase	1	2.20712e-09	189.13	HIQS(1)HNFLSK	K07513	2	3.4423	15
osa00360 Phenylalanine metabolism	0.180321	2.05	HORVU4Hr1G053180.1	4	T	enoyl-CoA hydratase/isomerase A	0.751012	0.000191109	78.779	MDAT(0.751)S(0.247)PVS(0.002)GDLILVEPARPGSK	K01692	2	2.04	1
osa00360 Phenylalanine metabolism	0.180321	2.05	HORVU4Hr1G053180.1	5	S	enoyl-CoA hydratase/isomerase A	0.941799	2.11436e-08	91.131	MDAT(0.029)S(0.942)PVS(0.029)GDLILVEPARPGSK	K01692	3	1.7648	10
osa00360 Phenylalanine metabolism	0.180321	2.05	HORVU6Hr1G058820.1	598	S	phenylalanine ammonia-lyase 2	0.92757	0.000341436	61.503	AVLVDHALTAGPGEAES(0.928)EAT(0.051)VFS(0.022)K	K13064	3	0.78981	1
osa00360 Phenylalanine metabolism	0.180321	2.05	HORVU6Hr1G058820.1	153	T	phenylalanine ammonia-lyase 2	1	0.000975927	101.43	INT(1)LLQGYSGIR	K13064	2	2.072	13
osa00360 Phenylalanine metabolism	0.180321	2.05	HORVU3Hr1G073220.3	118	S	aspartate aminotransferase 3	1	0.00282597	87.727	AEQMLIHNES(1)R	K14454	2	2.6666	5
osa00410 beta-Alanine metabolism	0.137517	2.33	HORVU4Hr1G053180.1	4	T	enoyl-CoA hydratase/isomerase A	0.751012	0.000191109	78.779	MDAT(0.751)S(0.247)PVS(0.002)GDLILVEPARPGSK	K01692	2	2.04	1
osa00410 beta-Alanine metabolism	0.137517	2.33	HORVU4Hr1G053180.1	5	S	enoyl-CoA hydratase/isomerase A	0.941799	2.11436e-08	91.131	MDAT(0.029)S(0.942)PVS(0.029)GDLILVEPARPGSK	K01692	3	1.7648	10
osa00410 beta-Alanine metabolism	0.137517	2.33	HORVU1Hr1G024240.1	216	S	Acyl-CoA dehydrogenase	0.809452	0.000210334	74.733	TVGCWALT(0.002)EPDY(0.036)GS(0.809)DAS(0.137)S(0.015)LK	K00232	2	5.4558	5
osa00410 beta-Alanine metabolism	0.137517	2.33	HORVU7Hr1G085310.1	140	S	3-hydroxyisobutyryl-CoA hydrolase 1	0.914106	0.000196324	138.71	CILVES(0.064)S(0.914)S(0.022)PR	K05605	2	3.8148	8
osa00450 Selenocompound metabolism	0.189873	2.5	HORVU4Hr1G002270.3	703	S	5-methyltetrahydropteroyltriglutamate--homocysteine methyltransferase 2	0.999947	0.000124166	68.199	EGVTYGAGIGPGVYDIHS(1)PR	K00549	3	-0.30347	9
osa00450 Selenocompound metabolism	0.189873	2.5	HORVU5Hr1G006780.7	404	S	5-methyltetrahydropteroyltriglutamate--homocysteine methyltransferase 1	1	7.40543e-83	212	EGVVYGAGIGPGVYDIHS(1)PR	K00549	3	0.80136	30
osa00480 Glutathione metabolism	8.03269e-05	3.51	HORVU7Hr1G055560.1	128	S	Polyamine aminopropyltransferase	0.889355	2.6724e-05	94.838	EVS(0.889)RHS(0.079)S(0.032)VEQIDICEIDK	K00797	3	-0.039721	2
osa00480 Glutathione metabolism	8.03269e-05	3.51	HORVU7Hr1G055560.1	131	S	Polyamine aminopropyltransferase	0.947457	1.65723e-29	178.85	HS(0.947)S(0.053)VEQIDICEIDK	K00797	2	16.087	11
osa00480 Glutathione metabolism	8.03269e-05	3.51	HORVU3Hr1G059060.2	448	S	Isocitrate dehydrogenase [NADP]	0.954283	0.000432591	135.5	DLALLVHGS(0.046)S(0.954)K	K00031	2	2.7033	15
osa00480 Glutathione metabolism	8.03269e-05	3.51	HORVU3Hr1G074040.3	87	S	Glutathione S-transferase 1	0.959153	0.00355955	69.201	LYGAT(0.023)LS(0.959)WNVT(0.018)R	K00799	2	0.76356	1
osa00480 Glutathione metabolism	8.03269e-05	3.51	HORVU2Hr1G083940.2	14	S	glucose-6-phosphate dehydrogenase 6	0.973	0.0248857	71.896	QS(0.026)S(0.973)FNS(0.001)LAK	K00036	2	-1.2506	7
osa00480 Glutathione metabolism	8.03269e-05	3.51	HORVU2Hr1G083940.2	395	Y	glucose-6-phosphate dehydrogenase 6	0.998833	0.0317539	58.426	LQPS(0.001)EAMY(0.999)MK	K00036	2	3.7707	1
osa00480 Glutathione metabolism	8.03269e-05	3.51	HORVU7Hr1G006160.4	482	S	6-phosphogluconate dehydrogenase, decarboxylating 1	0.984461	0.019474	50.641	VDMPGS(0.984)FHT(0.015)EWYK	K00033	2	5.6424	2
osa00480 Glutathione metabolism	8.03269e-05	3.51	HORVU7Hr1G006160.4	310	S	6-phosphogluconate dehydrogenase, decarboxylating 1	1	0.0112582	99.174	FLS(1)GLKDER	K00033	2	-0.6493	4
osa00480 Glutathione metabolism	8.03269e-05	3.51	HORVU1Hr1G052470.2	10	S	Glutathione S-transferase family protein	0.992666	0.00428144	69.641	VFGS(0.993)PT(0.005)S(0.002)S(0.001)EVAR	K00799	2	1.5922	1
osa00480 Glutathione metabolism	8.03269e-05	3.51	HORVU1Hr1G052470.2	158	S	Glutathione S-transferase family protein	1	0.00348299	84.999	DIMMS(1)PAHMQK	K00799	2	4.063	3
osa00480 Glutathione metabolism	8.03269e-05	3.51	HORVU4Hr1G057210.1	4	S	Peroxidase superfamily protein	0.999102	0.00538242	65.421	S(0.999)Y(0.001)PVVSAEYLEAVEK	K00434	2	4.3813	10
osa00480 Glutathione metabolism	8.03269e-05	3.51	HORVU4Hr1G057210.1	138	S	Peroxidase superfamily protein	0.999904	0.000901222	148.69	LPDATKGS(1)DHLR	K00434	2	-21.223	14
osa00480 Glutathione metabolism	8.03269e-05	3.51	HORVU1Hr1G080480.2	572	S	6-phosphogluconate dehydrogenase, decarboxylating 1	0.999877	0.00319088	81.578	IDRPGS(1)FHTEWTK	K00033	3	-3.3511	9
osa00480 Glutathione metabolism	8.03269e-05	3.51	HORVU3Hr1G097950.2	12	S	Glutathione S-transferase family protein	0.999997	1.74422e-14	207.12	LYGMMLS(1)PNVTR	K00799	2	1.7983	27
osa00480 Glutathione metabolism	8.03269e-05	3.51	HORVU1Hr1G017050.3	43	S	Glutathione S-transferase family protein	1	0.0165051	74.486	S(1)PEHLVR	K00799	2	-2.5607	6
osa00480 Glutathione metabolism	8.03269e-05	3.51	HORVU2Hr1G075970.1	276	S	Peroxidase superfamily protein	1	0.00713302	54.912	LPDAGPS(1)APADHLR	K00434	2	2.2325	2
osa00480 Glutathione metabolism	8.03269e-05	3.51	HORVU4Hr1G057910.1	10	S	Glutathione S-transferase family protein	1	0.00212653	98.167	AAAVAPVIS(1)PK	K00799	2	-0.80011	12
osa00480 Glutathione metabolism	8.03269e-05	3.51	HORVU5Hr1G037160.3	208	S	Peroxidase superfamily protein	1	0.000100274	119.58	LPAAGPPS(1)PAEHLR	K00434	2	-3.8091	13
osa00520 Amino sugar and nucleotide sugar metabolism	0.00128157	2.77	HORVU4Hr1G038960.2	14	S	Alpha-1,4-glucan-protein synthase [UDP-forming]	0.770294	1.48799e-05	92.319	AGTVTVPGS(0.004)S(0.01)VPS(0.77)T(0.216)PLLK	K13379	2	5.1379	3
osa00520 Amino sugar and nucleotide sugar metabolism	0.00128157	2.77	HORVU1Hr1G075680.2	350	T	hexokinase 1	0.806829	0.00118953	94.63	SGNMVINT(0.807)EWGS(0.193)FK	K00844	2	5.4875	1
osa00520 Amino sugar and nucleotide sugar metabolism	0.00128157	2.77	HORVU1Hr1G075680.2	354	S	hexokinase 1	0.999972	1.03832e-05	133.93	SGNMVINTEWGS(1)FK	K00844	2	4.3315	13
osa00520 Amino sugar and nucleotide sugar metabolism	0.00128157	2.77	HORVU4Hr1G059130.6	70	S	UDP-glucuronic acid decarboxylase 3	0.833821	0.000437315	58.402	NEVIVADNFFT(0.166)GS(0.834)KDNLK	K08678	2	7.3577	6
osa00520 Amino sugar and nucleotide sugar metabolism	0.00128157	2.77	HORVU4Hr1G007620.2	572	S	phosphoglucomutase	0.85796	1.0669e-35	141.64	EIQPAVADVVS(0.003)ADEFEY(0.006)KDPVDGS(0.858)VS(0.133)K	K01835	3	2.3506	6
osa00520 Amino sugar and nucleotide sugar metabolism	0.00128157	2.77	HORVU4Hr1G007620.2	218	S	phosphoglucomutase	0.935151	0.00134436	68.789	YNMENGGPAPES(0.935)VT(0.065)DK	K01835	2	4.995	3
osa00520 Amino sugar and nucleotide sugar metabolism	0.00128157	2.77	HORVU4Hr1G007620.2	91	S	phosphoglucomutase	0.964379	2.73721e-08	130.7	DTTPYEGQKPGT(0.036)S(0.964)GLR	K01835	2	3.1126	13
osa00520 Amino sugar and nucleotide sugar metabolism	0.00128157	2.77	HORVU4Hr1G007620.2	81	T	phosphoglucomutase	0.99695	8.42301e-05	144.72	DT(0.003)T(0.997)PYEGQKPGTSGLR	K01835	2	2.0259	13
osa00520 Amino sugar and nucleotide sugar metabolism	0.00128157	2.77	HORVU4Hr1G007620.2	626	S	phosphoglucomutase	0.998384	0.0202171	58.794	ES(0.001)S(0.001)DALS(0.998)PLVDVALK	K01835	2	0.47304	1
osa00520 Amino sugar and nucleotide sugar metabolism	0.00128157	2.77	HORVU4Hr1G007620.2	559	S	phosphoglucomutase	0.999035	4.01165e-35	133.64	EIQPAVADVVS(0.999)ADEFEYKDPVDGSVSK	K01835	3	4.757	15
osa00520 Amino sugar and nucleotide sugar metabolism	0.00128157	2.77	HORVU4Hr1G007620.2	193	S	phosphoglucomutase	0.999997	0	370.62	ATGAFILTAS(1)HNPGGPTEDFGIK	K01835	3	3.246	42
osa00520 Amino sugar and nucleotide sugar metabolism	0.00128157	2.77	HORVU5Hr1G096370.1	392	T	UDP-glucose 6-dehydrogenase family protein	0.858911	4.2515e-101	275.96	FDWDHPMHLQPT(0.859)S(0.138)PT(0.003)AVK	K00012	3	-6.688	4
osa00520 Amino sugar and nucleotide sugar metabolism	0.00128157	2.77	HORVU5Hr1G096370.1	393	S	UDP-glucose 6-dehydrogenase family protein	0.998977	8.459e-220	316.49	FDWDHPMHLQPT(0.001)S(0.999)PTAVK	K00012	2	6.7629	124
osa00520 Amino sugar and nucleotide sugar metabolism	0.00128157	2.77	HORVU4Hr1G021270.2	395	T	UDP-glucose 6-dehydrogenase family protein	0.861312	1.7277e-273	315.35	FDWDHPVHLQPMS(0.131)PT(0.861)T(0.008)TK	K00012	2	3.5708	5
osa00520 Amino sugar and nucleotide sugar metabolism	0.00128157	2.77	HORVU4Hr1G021270.2	393	S	UDP-glucose 6-dehydrogenase family protein	0.999691	3.3454e-246	305.44	FDWDHPVHLQPMS(1)PTTTK	K00012	3	1.2365	73
osa00520 Amino sugar and nucleotide sugar metabolism	0.00128157	2.77	HORVU5Hr1G087810.2	42	S	UTP--glucose-1-phosphate uridylyltransferase	0.976599	0.00379262	64.906	Y(0.023)LS(0.977)GEAEQIEWSK	K00963	2	2.824	1
osa00520 Amino sugar and nucleotide sugar metabolism	0.00128157	2.77	HORVU5Hr1G087810.2	419	S	UTP--glucose-1-phosphate uridylyltransferase	0.99446	0.0193836	57.042	S(0.005)IPS(0.994)IVELDSLK	K00963	2	1.7551	3
osa00520 Amino sugar and nucleotide sugar metabolism	0.00128157	2.77	HORVU5Hr1G087810.2	416	S	UTP--glucose-1-phosphate uridylyltransferase	0.999963	0.000885422	97.933	FKS(1)IPSIVELDSLK	K00963	2	2.9001	21
osa00520 Amino sugar and nucleotide sugar metabolism	0.00128157	2.77	HORVU5Hr1G087810.2	289	S	UTP--glucose-1-phosphate uridylyltransferase	1	1.16146e-10	87.676	VQLLEIAQVPDEHVDEFKS(1)IEK	K00963	3	3.3077	14
osa00520 Amino sugar and nucleotide sugar metabolism	0.00128157	2.77	HORVU2Hr1G122950.1	339	S	phosphomannomutase	0.998076	9.53125e-54	184.55	TVGHTVTS(0.998)PNDT(0.001)VQQCK	K17497	2	1.1995	14
osa00520 Amino sugar and nucleotide sugar metabolism	0.00128157	2.77	HORVU4Hr1G008270.8	393	S	UDP-glucose 6-dehydrogenase family protein	0.998238	2.4734e-196	306.43	FDWDHPMHLQPTS(0.998)PS(0.002)SVK	K00012	2	5.9373	78
osa00520 Amino sugar and nucleotide sugar metabolism	0.00128157	2.77	HORVU5Hr1G069850.14	599	S	Glucose-6-phosphate isomerase	1	1.84145e-51	242.35	ALIAEGSCGS(1)PR	K01810	2	4.3086	15
osa00520 Amino sugar and nucleotide sugar metabolism	0.00128157	2.77	HORVU5Hr1G069850.14	153	S	Glucose-6-phosphate isomerase	1	0.00723303	73.891	DPGLAPNS(1)FLR	K01810	2	2.9145	4
osa00520 Amino sugar and nucleotide sugar metabolism	0.00128157	2.77	HORVU5Hr1G079230.1	397	S	GDP-D-mannose 3',5'-epimerase	1	1.01438e-05	157.98	VCTTQAPVQLGS(1)LR	K10046	2	5.1405	12
osa00520 Amino sugar and nucleotide sugar metabolism	0.00128157	2.77	HORVU7Hr1G076150.1	171	S	5-dehydro-2-deoxygluconokinase	1	7.41994e-05	132.93	S(1)AGILCSYDPNVR	K00847	2	3.1977	11
osa00591 Linoleic acid metabolism	0.0360248	4.1	HORVU5Hr1G093770.1	17	S	lipoxygenase 1	0.851901	0.0002018	74.152	MFGGGLDLIGGLT(0.148)GGGS(0.852)K	K15718	2	-3.3124	1
osa00591 Linoleic acid metabolism	0.0360248	4.1	HORVU5Hr1G093770.1	252	S	lipoxygenase 1	0.999826	0.0018162	80.815	LLPLVQS(1)IYVPR	K15718	2	2.532	9
osa00591 Linoleic acid metabolism	0.0360248	4.1	HORVU5Hr1G093770.1	66	S	lipoxygenase 1	0.999971	1.23303e-06	110.95	GVTCQLISSTNVDS(1)NNGGR	K15718	2	5.3675	9
osa00591 Linoleic acid metabolism	0.0360248	4.1	HORVU5Hr1G093700.3	617	S	lipoxygenase 1	0.998567	3.22149e-05	175.68	GMAVEDAS(0.001)S(0.999)PHK	K15718	2	4.7668	15
osa00591 Linoleic acid metabolism	0.0360248	4.1	HORVU5Hr1G093700.3	214	S	lipoxygenase 1	1	0.00372736	91.032	YDVYNDLGDS(1)R	K15718	2	6.0106	2
osa00591 Linoleic acid metabolism	0.0360248	4.1	HORVU4Hr1G005920.1	43	S	lipoxygenase 1	1	1.73422e-52	199.99	SDVLDLGDFHAS(1)LLDGVHK	K15718	3	0.29721	19
osa00592 alpha-Linolenic acid metabolism	0.135332	2.02	HORVU1Hr1G024240.1	216	S	Acyl-CoA dehydrogenase	0.809452	0.000210334	74.733	TVGCWALT(0.002)EPDY(0.036)GS(0.809)DAS(0.137)S(0.015)LK	K00232	2	5.4558	5
osa00592 alpha-Linolenic acid metabolism	0.135332	2.02	HORVU4Hr1G016810.14	352	S	alcohol dehydrogenase 1	0.990118	0.00223772	89.359	FIT(0.01)HS(0.99)VPFSEINK	K18857	2	4.86	4
osa00592 alpha-Linolenic acid metabolism	0.135332	2.02	HORVU4Hr1G016810.14	250	T	alcohol dehydrogenase 1	1	0.0102416	81.409	DHT(1)KPVQQVLADMTNGGVDR	K18857	3	-2.7855	7
osa00592 alpha-Linolenic acid metabolism	0.135332	2.02	HORVU2Hr1G004230.5	20	S	12-oxophytodienoate reductase 2	0.999992	8.00961e-39	228.13	MGS(1)TLDLAHR	K05894	2	3.0247	30
osa00592 alpha-Linolenic acid metabolism	0.135332	2.02	HORVU6Hr1G091130.9	438	S	3-ketoacyl-CoA thiolase	0.999999	0.0180273	65.408	GDS(1)VDELSNVR	K07513	2	6.098	3
osa00592 alpha-Linolenic acid metabolism	0.135332	2.02	HORVU6Hr1G091130.9	450	S	3-ketoacyl-CoA thiolase	1	2.20712e-09	189.13	HIQS(1)HNFLSK	K07513	2	3.4423	15
osa00620 Pyruvate metabolism	0.342625	1.5	HORVU5Hr1G055350.3	699	T	phosphoenolpyruvate carboxylase 1	0.775824	0.0025278	47.27	FT(0.205)AAT(0.776)LEHGMRPPIS(0.019)PKPEWR	K01595	4	0.90777	1
osa00620 Pyruvate metabolism	0.342625	1.5	HORVU5Hr1G055350.3	183	S	phosphoenolpyruvate carboxylase 1	0.937398	0.000157527	85.562	NQTVDLVLTAHPT(0.063)QS(0.937)VR	K01595	2	2.8249	6
osa00620 Pyruvate metabolism	0.342625	1.5	HORVU5Hr1G055350.3	759	S	phosphoenolpyruvate carboxylase 1	0.978325	0.0140227	85.821	MNIGS(0.978)RPS(0.022)K	K01595	2	-0.84235	1
osa00620 Pyruvate metabolism	0.342625	1.5	HORVU5Hr1G055350.3	143	S	phosphoenolpyruvate carboxylase 1	0.997212	3.17535e-07	148.82	GDFADENSAITES(0.997)DIEET(0.002)LK	K01595	2	1.5332	4
osa00620 Pyruvate metabolism	0.342625	1.5	HORVU5Hr1G055350.3	709	S	phosphoenolpyruvate carboxylase 1	1	4.35242e-40	134.71	FTAATLEHGMRPPIS(1)PKPEWR	K01595	3	2.9082	10
osa00620 Pyruvate metabolism	0.342625	1.5	HORVU5Hr1G055350.3	17	S	phosphoenolpyruvate carboxylase 1	1	0.000474364	121.8	LS(1)S(1)IDAQLR	K01595	2	2.0256	8
osa00620 Pyruvate metabolism	0.342625	1.5	HORVU5Hr1G055350.3	18	S	phosphoenolpyruvate carboxylase 1	1	0.000650438	140.05	LS(1)S(1)IDAQLR	K01595	2	2.0256	18
osa00620 Pyruvate metabolism	0.342625	1.5	HORVU5Hr1G055350.3	10	S	phosphoenolpyruvate carboxylase 1	1	2.33897e-43	239.37	ALSAPGGGS(1)GKIER	K01595	2	4.1154	15
osa00620 Pyruvate metabolism	0.342625	1.5	HORVU1Hr1G041250.5	244	S	Malate dehydrogenase	0.85594	2.39006e-05	177.64	KLS(0.143)S(0.856)ALS(0.001)AASSACDHIR	K00025	3	-0.52039	4
osa00620 Pyruvate metabolism	0.342625	1.5	HORVU1Hr1G041250.5	113	S	Malate dehydrogenase	0.993997	0.000894915	93.576	S(0.994)QAS(0.006)ALEAHAAPNCK	K00025	2	-0.50636	9
osa00620 Pyruvate metabolism	0.342625	1.5	HORVU1Hr1G041250.5	243	S	Malate dehydrogenase	0.996438	6.20588e-23	177.64	KLS(0.996)S(0.004)ALSAASSACDHIR	K00025	2	4.3294	18
osa00620 Pyruvate metabolism	0.342625	1.5	HORVU1Hr1G041250.5	247	S	Malate dehydrogenase	0.99995	7.7303e-145	285.32	LSSALS(1)AASSACDHIR	K00025	2	4.7804	5
osa00620 Pyruvate metabolism	0.342625	1.5	HORVU1Hr1G041250.5	116	S	Malate dehydrogenase	0.999974	7.70323e-08	139.5	SQAS(1)ALEAHAAPNCK	K00025	2	1.4986	14
osa00620 Pyruvate metabolism	0.342625	1.5	HORVU6Hr1G076810.1	309	S	Pyruvate dehydrogenase E1 component subunit alpha	0.999782	2.81742e-06	174.02	YHGHSMS(1)DPGSTYR	K00161	3	1.9941	6
osa00620 Pyruvate metabolism	0.342625	1.5	HORVU6Hr1G076810.1	307	S	Pyruvate dehydrogenase E1 component subunit alpha	0.999995	5.5792e-254	350.73	YHGHS(1)MSDPGSTYR	K00161	2	5.3441	43
osa00620 Pyruvate metabolism	0.342625	1.5	HORVU1Hr1G045720.1	692	S	NAD-dependent malic enzyme 2	1	8.72545e-05	63.908	AAVDEDLAEGCS(1)DMDPR	K00028	2	4.6188	3
osa00630 Glyoxylate and dicarboxylate metabolism	0.0301906	2.55	HORVU1Hr1G041250.5	244	S	Malate dehydrogenase	0.85594	2.39006e-05	177.64	KLS(0.143)S(0.856)ALS(0.001)AASSACDHIR	K00025	3	-0.52039	4
osa00630 Glyoxylate and dicarboxylate metabolism	0.0301906	2.55	HORVU1Hr1G041250.5	113	S	Malate dehydrogenase	0.993997	0.000894915	93.576	S(0.994)QAS(0.006)ALEAHAAPNCK	K00025	2	-0.50636	9
osa00630 Glyoxylate and dicarboxylate metabolism	0.0301906	2.55	HORVU1Hr1G041250.5	243	S	Malate dehydrogenase	0.996438	6.20588e-23	177.64	KLS(0.996)S(0.004)ALSAASSACDHIR	K00025	2	4.3294	18
osa00630 Glyoxylate and dicarboxylate metabolism	0.0301906	2.55	HORVU1Hr1G041250.5	247	S	Malate dehydrogenase	0.99995	7.7303e-145	285.32	LSSALS(1)AASSACDHIR	K00025	2	4.7804	5
osa00630 Glyoxylate and dicarboxylate metabolism	0.0301906	2.55	HORVU1Hr1G041250.5	116	S	Malate dehydrogenase	0.999974	7.70323e-08	139.5	SQAS(1)ALEAHAAPNCK	K00025	2	1.4986	14
osa00630 Glyoxylate and dicarboxylate metabolism	0.0301906	2.55	HORVU6Hr1G091950.9	703	S	Aconitate hydratase 1	0.896983	2.22017e-42	132.33	NAYCLLNFGDSIT(0.002)T(0.002)DHIS(0.1)PAGS(0.897)IHR	K01681	3	3.3716	6
osa00630 Glyoxylate and dicarboxylate metabolism	0.0301906	2.55	HORVU6Hr1G091950.9	673	S	Aconitate hydratase 1	0.999037	0.0169503	66.619	DMT(0.001)MS(0.999)PPGPHAVK	K01681	2	4.0912	4
osa00630 Glyoxylate and dicarboxylate metabolism	0.0301906	2.55	HORVU2Hr1G123770.1	310	S	2-succinylbenzoate--CoA ligase	0.972637	0.000226324	107.6	S(0.021)CS(0.973)AS(0.007)LAPVILER	K22133	2	2.45	8
osa00630 Glyoxylate and dicarboxylate metabolism	0.0301906	2.55	HORVU4Hr1G066860.5	125	T	glutamine synthetase 1;4	0.988116	2.55474e-62	166.83	GDNILVMCDCY(0.012)T(0.988)PQGVPIPTNK	K01915	2	2.2783	23
osa00630 Glyoxylate and dicarboxylate metabolism	0.0301906	2.55	HORVU4Hr1G066860.5	68	T	glutamine synthetase 1;4	0.999552	0.00653362	70.598	ART(1)VNGPITDASQLPK	K01915	2	4.923	2
osa00630 Glyoxylate and dicarboxylate metabolism	0.0301906	2.55	HORVU4Hr1G066860.5	77	S	glutamine synthetase 1;4	0.999848	0.000605823	100.6	TVNGPITDAS(1)QLPK	K01915	2	4.3498	10
osa00630 Glyoxylate and dicarboxylate metabolism	0.0301906	2.55	HORVU4Hr1G066860.5	322	T	glutamine synthetase 1;4	0.999991	5.87681e-05	92.319	RLT(1)GHHETADINTFK	K01915	3	1.5098	9
osa00630 Glyoxylate and dicarboxylate metabolism	0.0301906	2.55	HORVU2Hr1G110110.1	126	S	serine hydroxymethyltransferase 4	0.995121	2.62788e-05	108.6	KIS(0.995)AT(0.005)SIYFESLPYK	K00600	2	4.7502	9
osa00630 Glyoxylate and dicarboxylate metabolism	0.0301906	2.55	HORVU7Hr1G047700.3	80	S	formate dehydrogenase	0.999998	4.6908e-05	74.152	GHHYIVTDDKEGLNS(1)ELEK	K00122	3	1.4898	6
osa00640 Propanoate metabolism	0.00439886	4.6	HORVU4Hr1G053180.1	4	T	enoyl-CoA hydratase/isomerase A	0.751012	0.000191109	78.779	MDAT(0.751)S(0.247)PVS(0.002)GDLILVEPARPGSK	K01692	2	2.04	1
osa00640 Propanoate metabolism	0.00439886	4.6	HORVU4Hr1G053180.1	5	S	enoyl-CoA hydratase/isomerase A	0.941799	2.11436e-08	91.131	MDAT(0.029)S(0.942)PVS(0.029)GDLILVEPARPGSK	K01692	3	1.7648	10
osa00640 Propanoate metabolism	0.00439886	4.6	HORVU1Hr1G024240.1	216	S	Acyl-CoA dehydrogenase	0.809452	0.000210334	74.733	TVGCWALT(0.002)EPDY(0.036)GS(0.809)DAS(0.137)S(0.015)LK	K00232	2	5.4558	5
osa00640 Propanoate metabolism	0.00439886	4.6	HORVU7Hr1G085310.1	140	S	3-hydroxyisobutyryl-CoA hydrolase 1	0.914106	0.000196324	138.71	CILVES(0.064)S(0.914)S(0.022)PR	K05605	2	3.8148	8
osa00640 Propanoate metabolism	0.00439886	4.6	HORVU2Hr1G012440.2	309	S	Dihydrolipoyllysine-residue acetyltransferase component of pyruvate dehydrogenase complex	0.994319	0.00802954	66.485	VQS(0.994)LS(0.006)ILEITK	K09699	2	2.5288	4
osa00640 Propanoate metabolism	0.00439886	4.6	HORVU2Hr1G036950.1	161	T	Succinyl-CoA ligase [ADP-forming] subunit alpha	0.999342	0.00192012	54.813	NGTFHTEQAIEYGT(0.001)NMVGGVT(0.999)PK	K01899	3	3.9842	8
osa00640 Propanoate metabolism	0.00439886	4.6	HORVU2Hr1G036950.1	399	S	Succinyl-CoA ligase [ADP-forming] subunit alpha	1	0.000385934	137.39	EAGVTVVES(1)PAK	K01899	2	-0.04812	12
osa00650 Butanoate metabolism	0.173824	2.65	HORVU4Hr1G053180.1	4	T	enoyl-CoA hydratase/isomerase A	0.751012	0.000191109	78.779	MDAT(0.751)S(0.247)PVS(0.002)GDLILVEPARPGSK	K01692	2	2.04	1
osa00650 Butanoate metabolism	0.173824	2.65	HORVU4Hr1G053180.1	5	S	enoyl-CoA hydratase/isomerase A	0.941799	2.11436e-08	91.131	MDAT(0.029)S(0.942)PVS(0.029)GDLILVEPARPGSK	K01692	3	1.7648	10
osa00650 Butanoate metabolism	0.173824	2.65	HORVU3Hr1G038140.5	8	S	Hydroxymethylglutaryl-CoA lyase	0.999866	0.0248808	87.895	LASRVCS(1)R	K01640	2	11.691	3
osa00670 One carbon pool by folate	0.00686026	7.51	HORVU3Hr1G098870.2	73	S	Bifunctional purine biosynthesis protein PurH	0.875167	0.00117139	65.212	LS(0.875)S(0.117)AT(0.008)VGAPTPEHDQR	K00602	2	1.8767	2
osa00670 One carbon pool by folate	0.00686026	7.51	HORVU2Hr1G110110.1	126	S	serine hydroxymethyltransferase 4	0.995121	2.62788e-05	108.6	KIS(0.995)AT(0.005)SIYFESLPYK	K00600	2	4.7502	9
osa00670 One carbon pool by folate	0.00686026	7.51	HORVU5Hr1G066960.2	662	S	Formate--tetrahydrofolate ligase	0.999844	0.000575119	117.03	TQYSFSHVPS(1)MK	K01938	2	2.5604	13
osa00710 Carbon fixation in photosynthetic organisms	1.64054e-05	4.39	HORVU6Hr1G054520.3	221	S	glyceraldehyde-3-phosphate dehydrogenase C2	0.773822	8.58561e-05	163.93	TVDGPS(0.774)S(0.226)KDWR	K00134	2	5.2334	4
osa00710 Carbon fixation in photosynthetic organisms	1.64054e-05	4.39	HORVU6Hr1G054520.3	182	T	glyceraldehyde-3-phosphate dehydrogenase C2	0.864252	1.11892e-40	125.14	SDIDIVSNAS(0.019)CT(0.864)T(0.116)NCLAPLAK	K00134	2	5.0111	7
osa00710 Carbon fixation in photosynthetic organisms	1.64054e-05	4.39	HORVU6Hr1G054520.3	180	S	glyceraldehyde-3-phosphate dehydrogenase C2	0.98196	3.92519e-52	168.69	SDIDIVSNAS(0.982)CT(0.016)T(0.002)NCLAPLAK	K00134	2	4.1311	14
osa00710 Carbon fixation in photosynthetic organisms	1.64054e-05	4.39	HORVU6Hr1G054520.3	222	S	glyceraldehyde-3-phosphate dehydrogenase C2	0.998376	4.60951e-05	172.09	TVDGPS(0.002)S(0.998)KDWR	K00134	2	6.0998	11
osa00710 Carbon fixation in photosynthetic organisms	1.64054e-05	4.39	HORVU6Hr1G054520.3	171	S	glyceraldehyde-3-phosphate dehydrogenase C2	0.999871	6.9033e-121	234.37	EYKS(1)DIDIVSNASCTTNCLAPLAK	K00134	3	2.143	16
osa00710 Carbon fixation in photosynthetic organisms	1.64054e-05	4.39	HORVU6Hr1G054520.3	232	S	glyceraldehyde-3-phosphate dehydrogenase C2	1	1.28145e-16	199.96	AAS(1)FNIIPSSTGAAK	K00134	2	4.0475	15
osa00710 Carbon fixation in photosynthetic organisms	1.64054e-05	4.39	HORVU5Hr1G055350.3	699	T	phosphoenolpyruvate carboxylase 1	0.775824	0.0025278	47.27	FT(0.205)AAT(0.776)LEHGMRPPIS(0.019)PKPEWR	K01595	4	0.90777	1
osa00710 Carbon fixation in photosynthetic organisms	1.64054e-05	4.39	HORVU5Hr1G055350.3	183	S	phosphoenolpyruvate carboxylase 1	0.937398	0.000157527	85.562	NQTVDLVLTAHPT(0.063)QS(0.937)VR	K01595	2	2.8249	6
osa00710 Carbon fixation in photosynthetic organisms	1.64054e-05	4.39	HORVU5Hr1G055350.3	759	S	phosphoenolpyruvate carboxylase 1	0.978325	0.0140227	85.821	MNIGS(0.978)RPS(0.022)K	K01595	2	-0.84235	1
osa00710 Carbon fixation in photosynthetic organisms	1.64054e-05	4.39	HORVU5Hr1G055350.3	143	S	phosphoenolpyruvate carboxylase 1	0.997212	3.17535e-07	148.82	GDFADENSAITES(0.997)DIEET(0.002)LK	K01595	2	1.5332	4
osa00710 Carbon fixation in photosynthetic organisms	1.64054e-05	4.39	HORVU5Hr1G055350.3	709	S	phosphoenolpyruvate carboxylase 1	1	4.35242e-40	134.71	FTAATLEHGMRPPIS(1)PKPEWR	K01595	3	2.9082	10
osa00710 Carbon fixation in photosynthetic organisms	1.64054e-05	4.39	HORVU5Hr1G055350.3	17	S	phosphoenolpyruvate carboxylase 1	1	0.000474364	121.8	LS(1)S(1)IDAQLR	K01595	2	2.0256	8
osa00710 Carbon fixation in photosynthetic organisms	1.64054e-05	4.39	HORVU5Hr1G055350.3	18	S	phosphoenolpyruvate carboxylase 1	1	0.000650438	140.05	LS(1)S(1)IDAQLR	K01595	2	2.0256	18
osa00710 Carbon fixation in photosynthetic organisms	1.64054e-05	4.39	HORVU5Hr1G055350.3	10	S	phosphoenolpyruvate carboxylase 1	1	2.33897e-43	239.37	ALSAPGGGS(1)GKIER	K01595	2	4.1154	15
osa00710 Carbon fixation in photosynthetic organisms	1.64054e-05	4.39	HORVU1Hr1G041250.5	244	S	Malate dehydrogenase	0.85594	2.39006e-05	177.64	KLS(0.143)S(0.856)ALS(0.001)AASSACDHIR	K00025	3	-0.52039	4
osa00710 Carbon fixation in photosynthetic organisms	1.64054e-05	4.39	HORVU1Hr1G041250.5	113	S	Malate dehydrogenase	0.993997	0.000894915	93.576	S(0.994)QAS(0.006)ALEAHAAPNCK	K00025	2	-0.50636	9
osa00710 Carbon fixation in photosynthetic organisms	1.64054e-05	4.39	HORVU1Hr1G041250.5	243	S	Malate dehydrogenase	0.996438	6.20588e-23	177.64	KLS(0.996)S(0.004)ALSAASSACDHIR	K00025	2	4.3294	18
osa00710 Carbon fixation in photosynthetic organisms	1.64054e-05	4.39	HORVU1Hr1G041250.5	247	S	Malate dehydrogenase	0.99995	7.7303e-145	285.32	LSSALS(1)AASSACDHIR	K00025	2	4.7804	5
osa00710 Carbon fixation in photosynthetic organisms	1.64054e-05	4.39	HORVU1Hr1G041250.5	116	S	Malate dehydrogenase	0.999974	7.70323e-08	139.5	SQAS(1)ALEAHAAPNCK	K00025	2	1.4986	14
osa00710 Carbon fixation in photosynthetic organisms	1.64054e-05	4.39	HORVU3Hr1G088540.1	62	T	fructose-bisphosphate aldolase 2	0.914807	3.44542e-58	233.43	GILAADES(0.06)T(0.915)GT(0.025)IGKR	K01623	2	3.6154	4
osa00710 Carbon fixation in photosynthetic organisms	1.64054e-05	4.39	HORVU3Hr1G088540.1	184	S	fructose-bisphosphate aldolase 2	0.927264	0.00225984	52.662	IGAT(0.002)EPS(0.927)QLS(0.071)IDQNAQGLAR	K01623	2	4.6678	1
osa00710 Carbon fixation in photosynthetic organisms	1.64054e-05	4.39	HORVU3Hr1G088540.1	61	S	fructose-bisphosphate aldolase 2	0.948613	3.38566e-09	171.51	GILAADES(0.949)T(0.046)GT(0.006)IGK	K01623	2	5.2615	21
osa00710 Carbon fixation in photosynthetic organisms	1.64054e-05	4.39	HORVU3Hr1G088540.1	137	T	fructose-bisphosphate aldolase 2	0.995198	0.0024622	63.355	VDKGT(0.995)IELAGT(0.005)NGETTTQGFDDLGK	K01623	3	3.7333	6
osa00710 Carbon fixation in photosynthetic organisms	1.64054e-05	4.39	HORVU3Hr1G088540.1	377	S	fructose-bisphosphate aldolase 2	0.997912	9.68332e-15	153.26	GDATLGEGAS(0.998)ES(0.002)LHVK	K01623	2	2.8193	15
osa00710 Carbon fixation in photosynthetic organisms	1.64054e-05	4.39	HORVU3Hr1G088540.1	379	S	fructose-bisphosphate aldolase 2	0.999653	4.42057e-43	233.03	GDATLGEGASES(1)LHVK	K01623	2	3.3227	16
osa00710 Carbon fixation in photosynthetic organisms	1.64054e-05	4.39	HORVU3Hr1G088540.1	371	T	fructose-bisphosphate aldolase 2	0.999703	0.00972296	85.742	GDAT(1)LGEGASESLHVK	K01623	2	3.4983	2
osa00710 Carbon fixation in photosynthetic organisms	1.64054e-05	4.39	HORVU3Hr1G088540.1	64	T	fructose-bisphosphate aldolase 2	0.999977	2.683e-180	319.43	GILAADESTGT(1)IGKR	K01623	2	5.0915	29
osa00710 Carbon fixation in photosynthetic organisms	1.64054e-05	4.39	HORVU3Hr1G088540.1	50	T	fructose-bisphosphate aldolase 2	1	0.000293729	133.49	NAAYIGT(1)PGK	K01623	2	0.47198	14
osa00710 Carbon fixation in photosynthetic organisms	1.64054e-05	4.39	HORVU3Hr1G088540.1	71	S	fructose-bisphosphate aldolase 2	1	8.6047e-134	266	FAS(1)INVENVEDNRR	K01623	2	4.1874	44
osa00710 Carbon fixation in photosynthetic organisms	1.64054e-05	4.39	HORVU1Hr1G018540.17	211	S	alanine aminotransferase 2	0.927902	0.0158535	52.201	AT(0.001)GAY(0.003)S(0.069)HS(0.928)QGIK	K00814	2	1.1555	2
osa00710 Carbon fixation in photosynthetic organisms	1.64054e-05	4.39	HORVU2Hr1G030820.1	56	S	alanine aminotransferase 2	0.95704	2.39438e-28	155.08	AMS(0.957)T(0.021)S(0.021)AAGTPPVSLDTINPK	K00814	2	4.4166	8
osa00710 Carbon fixation in photosynthetic organisms	1.64054e-05	4.39	HORVU2Hr1G030820.1	544	S	alanine aminotransferase 2	0.999919	0.000226043	84.144	FMEEYCDVS(1)CDEAPTSTTTESG	K00814	2	4.1095	8
osa00710 Carbon fixation in photosynthetic organisms	1.64054e-05	4.39	HORVU3Hr1G013350.1	159	S	triosephosphate isomerase	0.95878	0.0100094	74.733	SLLGES(0.041)S(0.959)EFVGEK	K01803	2	4.1621	5
osa00710 Carbon fixation in photosynthetic organisms	1.64054e-05	4.39	HORVU3Hr1G013350.1	264	S	triosephosphate isomerase	0.997787	8.14521e-11	146.37	IIYGGS(0.998)VT(0.002)GASCK	K01803	2	2.7038	11
osa00710 Carbon fixation in photosynthetic organisms	1.64054e-05	4.39	HORVU3Hr1G013350.1	153	S	triosephosphate isomerase	0.99999	0.00460769	70.598	S(1)LLGESSEFVGEK	K01803	2	0.43569	8
osa00710 Carbon fixation in photosynthetic organisms	1.64054e-05	4.39	HORVU3Hr1G013350.1	269	S	triosephosphate isomerase	0.999997	2.17751e-10	185.57	IIYGGSVTGAS(1)CK	K01803	2	2.8661	10
osa00710 Carbon fixation in photosynthetic organisms	1.64054e-05	4.39	HORVU6Hr1G032070.2	332	S	glyceraldehyde-3-phosphate dehydrogenase C2	0.999892	0.000992847	168.78	LEKSAS(1)YDDVK	K00134	2	0.69557	22
osa00710 Carbon fixation in photosynthetic organisms	1.64054e-05	4.39	HORVU1Hr1G045720.1	692	S	NAD-dependent malic enzyme 2	1	8.72545e-05	63.908	AAVDEDLAEGCS(1)DMDPR	K00028	2	4.6188	3
osa00710 Carbon fixation in photosynthetic organisms	1.64054e-05	4.39	HORVU3Hr1G073220.3	118	S	aspartate aminotransferase 3	1	0.00282597	87.727	AEQMLIHNES(1)R	K14454	2	2.6666	5
osa00710 Carbon fixation in photosynthetic organisms	1.64054e-05	4.39	HORVU6Hr1G031830.4	346	S	phosphoglycerate kinase	1	0.00865211	105.08	KPFAAIVGGS(1)K	K00927	2	-0.93404	8
osa00710 Carbon fixation in photosynthetic organisms	1.64054e-05	4.39	HORVU7Hr1G074690.1	256	S	glyceraldehyde-3-phosphate dehydrogenase C2	1	0.000287841	150.21	AAS(1)YDDIKK	K00134	2	0.74806	13
osa00750 Vitamin B6 metabolism	0.286125	3	HORVU2Hr1G065120.1	14	S	Pyridoxal 5'-phosphate synthase subunit PdxS	0.996072	1.04813e-21	91.1	ASDGSGVVTVY(0.002)GS(0.996)GNNGAGT(0.002)QLEPK	K06215	2	-0.086377	13
osa00790 Folate biosynthesis	0.455113	1.67	HORVU3Hr1G032400.4	3	S	D-alanine aminotransferase	0.886024	0.000715519	43.493	GS(0.886)Y(0.114)VQGEDQVPVYESGADALQK	K18482	2	6.1619	1
osa00903 Limonene and pinene degradation	0.236303	3.75	HORVU4Hr1G053180.1	4	T	enoyl-CoA hydratase/isomerase A	0.751012	0.000191109	78.779	MDAT(0.751)S(0.247)PVS(0.002)GDLILVEPARPGSK	K01692	2	2.04	1
osa00903 Limonene and pinene degradation	0.236303	3.75	HORVU4Hr1G053180.1	5	S	enoyl-CoA hydratase/isomerase A	0.941799	2.11436e-08	91.131	MDAT(0.029)S(0.942)PVS(0.029)GDLILVEPARPGSK	K01692	3	1.7648	10
osa00910 Nitrogen metabolism	0.28864	1.88	HORVU4Hr1G066860.5	125	T	glutamine synthetase 1;4	0.988116	2.55474e-62	166.83	GDNILVMCDCY(0.012)T(0.988)PQGVPIPTNK	K01915	2	2.2783	23
osa00910 Nitrogen metabolism	0.28864	1.88	HORVU4Hr1G066860.5	68	T	glutamine synthetase 1;4	0.999552	0.00653362	70.598	ART(1)VNGPITDASQLPK	K01915	2	4.923	2
osa00910 Nitrogen metabolism	0.28864	1.88	HORVU4Hr1G066860.5	77	S	glutamine synthetase 1;4	0.999848	0.000605823	100.6	TVNGPITDAS(1)QLPK	K01915	2	4.3498	10
osa00910 Nitrogen metabolism	0.28864	1.88	HORVU4Hr1G066860.5	322	T	glutamine synthetase 1;4	0.999991	5.87681e-05	92.319	RLT(1)GHHETADINTFK	K01915	3	1.5098	9
osa00910 Nitrogen metabolism	0.28864	1.88	HORVU2Hr1G093030.1	18	S	glutamate dehydrogenase 2	0.999993	0.00252009	84.102	FHGHS(1)PAVVTGK	K00261	2	2.4256	9
osa00920 Sulfur metabolism	0.142662	2.29	HORVU5Hr1G005980.2	216	S	cysteine synthase D1	0.7684	0.00702031	66.485	LVLTMPAS(0.768)MS(0.231)MER	K01738	2	6.6406	2
osa00920 Sulfur metabolism	0.142662	2.29	HORVU5Hr1G005980.2	218	S	cysteine synthase D1	0.868142	0.000234542	73.305	LVLTMPAS(0.132)MS(0.868)MER	K01738	2	6.4449	5
osa00920 Sulfur metabolism	0.142662	2.29	HORVU5Hr1G005980.2	421	S	cysteine synthase D1	0.983095	0.0028865	84.309	YLS(0.017)S(0.983)VLFHSIK	K01738	2	2.2455	5
osa00920 Sulfur metabolism	0.142662	2.29	HORVU5Hr1G005980.2	420	S	cysteine synthase D1	0.997829	0.00136654	133.07	YLS(0.998)S(0.002)VLFHSIK	K01738	2	2.4789	16
osa00920 Sulfur metabolism	0.142662	2.29	HORVU5Hr1G005980.2	426	S	cysteine synthase D1	1	9.4642e-21	178.51	YLSSVLFHS(1)IKK	K01738	2	3.3971	16
osa00920 Sulfur metabolism	0.142662	2.29	HORVU1Hr1G065770.1	264	S	Sulfite reductase [NADPH] hemoprotein beta-component	0.989958	0.000367644	52.288	NDNS(0.003)HGT(0.007)NFPDS(0.99)PEPIYGTQYLPR	K00392	3	2.4788	1
osa00920 Sulfur metabolism	0.142662	2.29	HORVU2Hr1G000280.3	429	S	cysteine synthase C1	0.999997	0.000429827	106.97	LIVTVHPS(1)AGER	K13034	2	3.1869	6
osa01040 Biosynthesis of unsaturated fatty acids	0.255521	2.05	HORVU1Hr1G024240.1	216	S	Acyl-CoA dehydrogenase	0.809452	0.000210334	74.733	TVGCWALT(0.002)EPDY(0.036)GS(0.809)DAS(0.137)S(0.015)LK	K00232	2	5.4558	5
osa01040 Biosynthesis of unsaturated fatty acids	0.255521	2.05	HORVU6Hr1G091130.9	438	S	3-ketoacyl-CoA thiolase	0.999999	0.0180273	65.408	GDS(1)VDELSNVR	K07513	2	6.098	3
osa01040 Biosynthesis of unsaturated fatty acids	0.255521	2.05	HORVU6Hr1G091130.9	450	S	3-ketoacyl-CoA thiolase	1	2.20712e-09	189.13	HIQS(1)HNFLSK	K07513	2	3.4423	15
osa03010 Ribosome	7.28349e-05	2.04	HORVU7Hr1G075360.2	106	S	60S acidic ribosomal protein family	0.761901	0.00885842	68.127	EEAKEES(0.238)DDDMGFS(0.762)LFD	K02942	2	6.0152	2
osa03010 Ribosome	7.28349e-05	2.04	HORVU7Hr1G075360.2	64	S	60S acidic ribosomal protein family	0.801204	0.000408909	42.536	S(0.005)VDDLILS(0.194)VGS(0.801)GGGGAPAAAAAPAAGGAAPAEEK	K02942	3	3.3461	1
osa03010 Ribosome	7.28349e-05	2.04	HORVU7Hr1G075360.2	99	S	60S acidic ribosomal protein family	1	0	323.09	KEEAKEES(1)DDDMGFSLFD	K02942	2	5.6176	261
osa03010 Ribosome	7.28349e-05	2.04	HORVU2Hr1G030880.1	120	S	40s ribosomal protein SA	0.794092	0.0101136	48.945	HTPGTFTNQMQT(0.038)S(0.168)FS(0.794)EPR	K02998	3	1.1612	2
osa03010 Ribosome	7.28349e-05	2.04	HORVU2Hr1G030880.1	118	S	40s ribosomal protein SA	0.815268	0.000270356	62.304	HTPGTFTNQMQT(0.145)S(0.815)FS(0.039)EPR	K02998	3	1.7439	7
osa03010 Ribosome	7.28349e-05	2.04	HORVU4Hr1G070370.1	229	S	40S ribosomal protein S3a	0.882617	4.24501e-05	117.41	AT(0.026)S(0.883)S(0.092)IFPLQNVYVR	K02984	2	2.5303	7
osa03010 Ribosome	7.28349e-05	2.04	HORVU4Hr1G070370.1	230	S	40S ribosomal protein S3a	0.899986	0.000992635	89.382	AT(0.028)S(0.072)S(0.9)IFPLQNVYVR	K02984	2	3.5016	7
osa03010 Ribosome	7.28349e-05	2.04	HORVU4Hr1G070370.1	186	S	40S ribosomal protein S3a	0.999999	0.00239638	94.791	TCYAQAS(1)QIR	K02984	2	5.5671	2
osa03010 Ribosome	7.28349e-05	2.04	HORVU5Hr1G038920.1	164	S	Ribosomal protein S4	0.909631	4.5495e-05	93.777	HIDFSLT(0.09)S(0.91)PFGGGPAGR	K02997	2	0.6766	7
osa03010 Ribosome	7.28349e-05	2.04	HORVU5Hr1G038920.1	147	S	Ribosomal protein S4	1	0.00421775	96.313	QIVNVPS(1)FMVR	K02997	2	1.0044	6
osa03010 Ribosome	7.28349e-05	2.04	HORVU5Hr1G038920.1	154	S	Ribosomal protein S4	1	5.478e-122	249.06	VES(1)EKHIDFSLTSPFGGGPAGR	K02997	3	-0.8408	15
osa03010 Ribosome	7.28349e-05	2.04	HORVU5Hr1G038920.1	183	S	Ribosomal protein S4	1	0.0143872	68.127	KAS(1)GGGDAGGDEEEE	K02997	2	1.0532	1
osa03010 Ribosome	7.28349e-05	2.04	HORVU5Hr1G021730.2	115	T	50S ribosomal protein L2	0.943719	0.00113759	82.437	AT(0.944)LS(0.056)VGNVLPLR	K02938	2	0.072577	3
osa03010 Ribosome	7.28349e-05	2.04	HORVU5Hr1G021730.2	117	S	50S ribosomal protein L2	0.994976	0.00159207	93.162	AT(0.005)LS(0.995)VGNVLPLR	K02938	2	-1.7804	11
osa03010 Ribosome	7.28349e-05	2.04	HORVU5Hr1G021730.2	51	S	50S ribosomal protein L2	1	0.000416821	126.17	FRS(1)LDFGER	K02938	2	0.20415	13
osa03010 Ribosome	7.28349e-05	2.04	HORVU3Hr1G026880.1	36	S	60S ribosomal protein L26-1	0.948912	0.000398572	117.77	VLMSAALS(0.051)S(0.949)ELR	K02898	2	1.5095	13
osa03010 Ribosome	7.28349e-05	2.04	HORVU3Hr1G026880.1	24	S	60S ribosomal protein L26-1	0.997729	0.000184426	148.76	AHFTAPS(0.002)S(0.998)VR	K02898	2	2.5837	11
osa03010 Ribosome	7.28349e-05	2.04	HORVU3Hr1G026880.1	152	S	60S ribosomal protein L26-1	0.999857	5.6301e-107	219.76	FTAEDVAAAAGGATATGAS(1)LQEID	K02898	2	4.2347	11
osa03010 Ribosome	7.28349e-05	2.04	HORVU4Hr1G019980.1	321	S	ribosomal protein 1	0.954445	0.00622914	67.251	VGQET(0.001)HDAS(0.954)T(0.045)EFDR	K02925	2	4.0033	5
osa03010 Ribosome	7.28349e-05	2.04	HORVU4Hr1G019980.1	332	T	ribosomal protein 1	1	0.00173801	108.34	DIT(1)PMGGFPHYGVVK	K02925	2	4.686	13
osa03010 Ribosome	7.28349e-05	2.04	HORVU2Hr1G029890.1	127	T	40S ribosomal protein S6	0.968067	0.00375579	100.56	NDLPGLT(0.968)DT(0.032)EKPR	K02991	2	3.153	5
osa03010 Ribosome	7.28349e-05	2.04	HORVU4Hr1G075710.1	178	S	60S ribosomal protein L4-1	0.968891	1.18307e-37	159.03	IEGVPEFPLVVS(0.969)DS(0.031)AEGIEK	K02930	2	4.3484	13
osa03010 Ribosome	7.28349e-05	2.04	HORVU4Hr1G075710.1	324	S	60S ribosomal protein L4-1	0.999982	0.00023853	100.6	LINSDEVQS(1)VVKPINK	K02930	2	4.9443	3
osa03010 Ribosome	7.28349e-05	2.04	HORVU6Hr1G009400.2	139	T	60S ribosomal protein L13-1	0.981243	2.9881e-167	224.87	AGDS(0.019)T(0.981)PEELANATQVQGDYMPIAR	K02873	2	4.8497	28
osa03010 Ribosome	7.28349e-05	2.04	HORVU6Hr1G009400.2	111	S	60S ribosomal protein L13-1	1	0.00350949	84.309	SLEGMQS(1)NIQR	K02873	2	2.8623	3
osa03010 Ribosome	7.28349e-05	2.04	HORVU2Hr1G053290.6	93	S	40S ribosomal protein S12	0.984631	0.000701315	48.037	ALCAEHNVHLVT(0.015)VPS(0.985)AK	K02951	3	2.9494	3
osa03010 Ribosome	7.28349e-05	2.04	HORVU6Hr1G058560.1	54	S	60S ribosomal protein L14-1	0.98526	0.0130565	103.87	RLS(0.985)LT(0.015)DIK	K02875	2	0.69638	4
osa03010 Ribosome	7.28349e-05	2.04	HORVU6Hr1G058560.1	101	S	60S ribosomal protein L14-1	1	4.36731e-08	191.95	RAS(1)LNDFDR	K02875	2	2.9447	15
osa03010 Ribosome	7.28349e-05	2.04	HORVU5Hr1G052240.6	11	T	40S ribosomal protein S19	0.990194	0.000103596	99.127	ATVPAPAAET(0.99)AAS(0.007)T(0.003)AR	K02966	2	3.0188	15
osa03010 Ribosome	7.28349e-05	2.04	HORVU4Hr1G001220.3	94	S	40S ribosomal protein S25-4	0.993478	0.019992	54.556	MVS(0.993)IHS(0.006)SQQIFTR	K02975	2	4.7827	1
osa03010 Ribosome	7.28349e-05	2.04	HORVU1Hr1G042220.1	159	S	40S ribosomal protein S17-4	0.996984	0.00190686	100.69	APEVT(0.003)AS(0.997)AAPFR	K02962	2	-0.041327	7
osa03010 Ribosome	7.28349e-05	2.04	HORVU1Hr1G042220.1	72	S	40S ribosomal protein S17-4	0.999903	0.00105382	123.92	VLEEVS(1)ILQSK	K02962	2	2.2199	12
osa03010 Ribosome	7.28349e-05	2.04	HORVU2Hr1G067370.5	188	S	40S ribosomal protein S8	0.997309	0.00645257	89.636	T(0.003)LDS(0.997)HIEEQFSGGR	K02995	2	5.0949	2
osa03010 Ribosome	7.28349e-05	2.04	HORVU2Hr1G067370.5	195	S	40S ribosomal protein S8	1	9.43951e-33	173.35	TLDSHIEEQFS(1)GGR	K02995	2	5.6705	16
osa03010 Ribosome	7.28349e-05	2.04	HORVU5Hr1G104720.1	89	S	30S ribosomal protein S13	0.997889	2.56799e-05	184.43	AGELS(0.998)S(0.002)EEMDR	K02964	2	3.4412	15
osa03010 Ribosome	7.28349e-05	2.04	HORVU7Hr1G096990.2	54	T	60S acidic ribosomal protein family	0.998456	0.000167728	74.778	GELEASAAT(0.998)PY(0.001)DLQR	K02942	2	3.4832	7
osa03010 Ribosome	7.28349e-05	2.04	HORVU7Hr1G096990.2	133	S	60S acidic ribosomal protein family	1	0	343.12	KEEEKEES(1)EDDLGFSLFD	K02942	2	5.3697	117
osa03010 Ribosome	7.28349e-05	2.04	HORVU5Hr1G092630.1	154	S	60S ribosomal protein L5-1	0.999137	4.03074e-15	88.115	DLDEEYEGNVEAT(0.001)GEDFS(0.999)VEPADER	K02932	2	2.9025	10
osa03010 Ribosome	7.28349e-05	2.04	HORVU5Hr1G092630.1	254	S	60S ribosomal protein L5-1	1	0.0022443	66.619	GIS(1)ADDMEAVYK	K02932	2	2.5112	8
osa03010 Ribosome	7.28349e-05	2.04	HORVU5Hr1G092630.1	313	S	60S ribosomal protein L5-1	1	0	440.58	LNALNNS(1)AGAADDDEDDE	K02932	2	5.6135	12
osa03010 Ribosome	7.28349e-05	2.04	HORVU7Hr1G063280.1	123	S	60S ribosomal protein L27-3	0.999707	0.00825022	51.829	EVAS(1)GAPDSLTTK	K02901	2	1.9441	3
osa03010 Ribosome	7.28349e-05	2.04	HORVU3Hr1G051530.1	277	S	50S ribosomal protein L25	0.999793	0.00876421	47.148	LLQS(1)PDQPICSIIGSR	K02897	2	1.8417	4
osa03010 Ribosome	7.28349e-05	2.04	HORVU2Hr1G102610.1	98	S	60S ribosomal protein L12	0.999859	0.0105361	55.782	VS(1)VVPSAAALVIK	K02870	2	0.74113	9
osa03010 Ribosome	7.28349e-05	2.04	HORVU2Hr1G102610.1	190	S	60S ribosomal protein L12	1	0.000119869	91.1	DLQTEIDDGEVEIPS(1)A	K02870	2	2.6715	4
osa03010 Ribosome	7.28349e-05	2.04	HORVU2Hr1G102610.1	63	S	60S ribosomal protein L12	1	0.010005	73.655	IGPLGLS(1)PK	K02870	2	-5.9167	8
osa03010 Ribosome	7.28349e-05	2.04	HORVU3Hr1G015190.2	72	S	30S ribosomal protein S7	0.999992	0.00580086	83.214	HYTFLPHS(1)AGR	K02989	2	5.9274	9
osa03010 Ribosome	7.28349e-05	2.04	HORVU3Hr1G080130.4	28	S	60S ribosomal protein L24	0.999999	2.1648e-111	293.95	SDS(1)QVFLFANSK	K02896	2	1.6885	15
osa03010 Ribosome	7.28349e-05	2.04	HORVU3Hr1G080130.4	84	S	60S ribosomal protein L24	1	0.000682252	106.11	S(1)IVGATLEVIQK	K02896	2	-1.1734	12
osa03010 Ribosome	7.28349e-05	2.04	HORVU1Hr1G024710.2	71	S	60S ribosomal protein L10-2	1	0.000170427	111.03	GVDEFS(1)HCVHLVSWEK	K02866	3	0.59302	8
osa03010 Ribosome	7.28349e-05	2.04	HORVU1Hr1G073640.1	103	S	60S acidic ribosomal protein family	1	2.1887e-295	333.04	VEEKEES(1)DDDMGFSLFD	K02943	2	6.1961	169
osa03010 Ribosome	7.28349e-05	2.04	HORVU1Hr1G073640.1	91	S	60S acidic ribosomal protein family	1	4.03124e-82	169.41	FAAVPSGGGAIAVGAPAAAAGGAAAPAAES(1)KKEEK	K02943	3	4.2161	55
osa03010 Ribosome	7.28349e-05	2.04	HORVU1Hr1G088040.2	120	S	60S ribosomal protein L18A-1	1	0.00275929	110.91	VRS(1)PCIQIIK	K02882	2	3.7115	4
osa03010 Ribosome	7.28349e-05	2.04	HORVU3Hr1G026060.1	46	S	50S ribosomal protein L5	1	2.0921e-254	329.72	VLEQLSGQS(1)PVFSK	K02868	2	5.5329	14
osa03010 Ribosome	7.28349e-05	2.04	HORVU3Hr1G111760.2	131	S	40S ribosomal protein S10	1	0.00278598	76.563	PFGS(1)GPPGDRPR	K02947	2	3.0949	3
osa03010 Ribosome	7.28349e-05	2.04	HORVU4Hr1G049670.2	189	S	60S ribosomal protein L19-1	1	7.8359e-134	302.41	DHS(1)AAPAQPAAAPK	K02885	2	4.6967	7
osa03010 Ribosome	7.28349e-05	2.04	HORVU5Hr1G098740.1	4	S	40S ribosomal protein S29	1	0.000550138	144.2	GHS(1)NVWNSHPK	K02980	2	3.6444	11
osa03010 Ribosome	7.28349e-05	2.04	HORVU7Hr1G073720.5	309	S	60S acidic ribosomal protein P0	1	0	399.15	KEEPEEES(1)DGEMGFSLFDD	K02941	2	5.8403	291
osa03010 Ribosome	7.28349e-05	2.04	HORVU7Hr1G073720.5	288	S	60S acidic ribosomal protein P0	1	4.78945e-54	215.51	FAVAAPAAAAS(1)GGAAAAAPK	K02941	2	1.6736	16
osa03013 RNA transport	0.216224	1.58	HORVU5Hr1G050560.1	685	S	Polyadenylate-binding protein 8	0.830395	1.92463e-11	175.61	S(0.046)AQQHT(0.12)NQS(0.83)PEQQLAS(0.003)LSLNDGLISS	K13126	3	2.5786	12
osa03013 RNA transport	0.216224	1.58	HORVU5Hr1G050560.1	614	S	Polyadenylate-binding protein 8	0.956331	1.71245e-05	70.337	DAGASQPVPIGALAS(0.014)ALANS(0.956)PPET(0.029)QR	K13126	3	5.313	6
osa03013 RNA transport	0.216224	1.58	HORVU5Hr1G050560.1	255	S	Polyadenylate-binding protein 8	0.995811	0.0024254	78.673	DNS(0.996)PGS(0.004)VKFNNVYVK	K13126	2	2.1476	2
osa03013 RNA transport	0.216224	1.58	HORVU2Hr1G086240.1	508	S	eukaryotic translation initiation factor 4G	0.843864	9.48702e-43	242.35	IPS(0.156)S(0.844)INKPSPINPR	K03260	2	3.8655	3
osa03013 RNA transport	0.216224	1.58	HORVU2Hr1G086240.1	558	T	eukaryotic translation initiation factor 4G	0.903411	1.2153e-190	198.83	PSTLTASPTPLAAQT(0.027)T(0.903)LS(0.068)PKPS(0.001)S(0.001)ATPASVPVPDK	K03260	4	5.2405	5
osa03013 RNA transport	0.216224	1.58	HORVU2Hr1G086240.1	560	S	eukaryotic translation initiation factor 4G	0.982983	0	318.25	SALLGTGGPPSRPSTLTASPTPLAAQT(0.001)T(0.003)LS(0.983)PKPS(0.007)S(0.003)AT(0.003)PASVPVPDK	K03260	4	5.3885	44
osa03013 RNA transport	0.216224	1.58	HORVU2Hr1G086240.1	513	S	eukaryotic translation initiation factor 4G	0.996158	0.0177948	81.409	IPS(0.003)S(0.001)INKPS(0.996)PINPR	K03260	2	1.9101	2
osa03013 RNA transport	0.216224	1.58	HORVU2Hr1G086240.1	507	S	eukaryotic translation initiation factor 4G	0.999118	5.45295e-82	272.81	IPS(0.999)S(0.001)INKPSPINPR	K03260	2	4.2113	24
osa03013 RNA transport	0.216224	1.58	HORVU2Hr1G086240.1	446	S	eukaryotic translation initiation factor 4G	1	2.6561e-122	225.65	NAPGGPLS(1)PGGFSVNRPGTGGMMPGMPGAR	K03260	3	3.3061	35
osa03013 RNA transport	0.216224	1.58	HORVU6Hr1G020910.1	178	S	ATP-dependent RNA helicase eIF4A	0.871415	1.82005e-05	137.89	GLDVIQQAQS(0.871)GT(0.129)GK	K03257	2	2.6314	12
osa03013 RNA transport	0.216224	1.58	HORVU6Hr1G020910.1	239	S	ATP-dependent RNA helicase eIF4A	0.93983	1.14433e-28	232.19	VHACVGGT(0.06)S(0.94)VR	K03257	2	1.3593	39
osa03013 RNA transport	0.216224	1.58	HORVU6Hr1G020910.1	238	T	ATP-dependent RNA helicase eIF4A	0.995564	7.47095e-20	220.81	VHACVGGT(0.996)S(0.004)VR	K03257	2	1.6538	207
osa03013 RNA transport	0.216224	1.58	HORVU7Hr1G063970.1	606	T	Polyadenylate-binding protein 2	0.910741	6.26467e-31	131.21	MT(0.911)PGDT(0.089)GAPQQVSSGALASALANSPPEQQR	K13126	3	4.2031	8
osa03013 RNA transport	0.216224	1.58	HORVU1Hr1G095100.1	48	S	ATP-dependent RNA helicase DeaD	0.982417	0.00223539	95.656	GYVGIHS(0.982)S(0.017)GFR	K12812	2	3.4259	11
osa03013 RNA transport	0.216224	1.58	HORVU1Hr1G095100.1	430	S	ATP-dependent RNA helicase DeaD	0.999608	0.0167262	69.276	ELPEQIDTSTYMPS(1)	K12812	2	5.0619	3
osa03013 RNA transport	0.216224	1.58	HORVU1Hr1G095100.1	31	S	ATP-dependent RNA helicase DeaD	1	1.63695e-07	126.46	VVLEAS(1)AAKPAADAK	K12812	2	2.1307	15
osa03013 RNA transport	0.216224	1.58	HORVU1Hr1G095100.1	176	T	ATP-dependent RNA helicase DeaD	1	0.000577134	82.725	NDCPHIVVGT(1)PGR	K12812	2	-0.43817	9
osa03013 RNA transport	0.216224	1.58	HORVU2Hr1G014580.1	318	S	eukaryotic translation initiation factor 2 alpha subunit	1	5.7155e-295	269.04	LAGEEVDGDEDS(1)EEEDTGMGDVDFTK	K03237	2	4.9786	47
osa03013 RNA transport	0.216224	1.58	HORVU3Hr1G077960.1	2	S	Protein translation factor SUI1 homolog	1	3.779e-34	132.84	S(1)DLDVQVPTAFDPFAEANAEDSGAGAGSK	K03113	3	2.3983	21
osa03018 RNA degradation	0.0225663	2.31	HORVU5Hr1G002040.4	76	S	Enolase	0.798727	0.00408113	72.627	AAVPS(0.004)GAS(0.799)T(0.197)GVYEALELR	K01689	2	3.7398	2
osa03018 RNA degradation	0.0225663	2.31	HORVU5Hr1G002040.4	77	T	Enolase	0.814022	0.00017756	66.553	AAVPS(0.001)GAS(0.146)T(0.814)GVY(0.039)EALELR	K01689	2	4.7292	1
osa03018 RNA degradation	0.0225663	2.31	HORVU5Hr1G002040.4	329	S	Enolase	0.999183	5.47347e-08	142.74	EENNDGSQKIS(0.999)GDS(0.001)LK	K01689	2	2.5869	13
osa03018 RNA degradation	0.0225663	2.31	HORVU5Hr1G002040.4	325	S	Enolase	1	3.45671e-53	186.21	TYDLNFKEENNDGS(1)QK	K01689	2	2.951	16
osa03018 RNA degradation	0.0225663	2.31	HORVU5Hr1G050560.1	685	S	Polyadenylate-binding protein 8	0.830395	1.92463e-11	175.61	S(0.046)AQQHT(0.12)NQS(0.83)PEQQLAS(0.003)LSLNDGLISS	K13126	3	2.5786	12
osa03018 RNA degradation	0.0225663	2.31	HORVU5Hr1G050560.1	614	S	Polyadenylate-binding protein 8	0.956331	1.71245e-05	70.337	DAGASQPVPIGALAS(0.014)ALANS(0.956)PPET(0.029)QR	K13126	3	5.313	6
osa03018 RNA degradation	0.0225663	2.31	HORVU5Hr1G050560.1	255	S	Polyadenylate-binding protein 8	0.995811	0.0024254	78.673	DNS(0.996)PGS(0.004)VKFNNVYVK	K13126	2	2.1476	2
osa03018 RNA degradation	0.0225663	2.31	HORVU7Hr1G063970.1	606	T	Polyadenylate-binding protein 2	0.910741	6.26467e-31	131.21	MT(0.911)PGDT(0.089)GAPQQVSSGALASALANSPPEQQR	K13126	3	4.2031	8
osa03018 RNA degradation	0.0225663	2.31	HORVU1Hr1G079910.6	467	S	60 kDa chaperonin	0.960564	6.48723e-05	113.86	ELDQIS(0.961)T(0.028)S(0.011)HEDER	K04077	2	2.7014	13
osa03018 RNA degradation	0.0225663	2.31	HORVU1Hr1G079910.6	469	S	60 kDa chaperonin	0.970492	1.67483e-08	146.48	ELDQIS(0.004)T(0.026)S(0.97)HEDER	K04077	2	2.5257	11
osa03018 RNA degradation	0.0225663	2.31	HORVU3Hr1G073230.1	555	S	Chaperone protein DnaK	0.998129	0.0129709	69.201	SSGGLS(0.002)ES(0.998)EIEK	K04043	2	2.1648	11
osa03018 RNA degradation	0.0225663	2.31	HORVU3Hr1G073230.1	553	S	Chaperone protein DnaK	0.999561	0.000554944	126.32	SSGGLS(1)ESEIEK	K04043	2	2.292	11
osa03018 RNA degradation	0.0225663	2.31	HORVU5Hr1G058950.3	476	S	enolase 1	0.999997	0.0106151	88.734	YAGEAFRS(1)P	K01689	2	-1.5456	6
osa03018 RNA degradation	0.0225663	2.31	HORVU4Hr1G078820.3	207	S	60 kDa chaperonin 1	0.999999	0.000137269	85.742	GIS(1)MAVDSVVTNLK	K04077	2	2.6339	11
osa03018 RNA degradation	0.0225663	2.31	HORVU1Hr1G038680.8	223	S	60 kDa chaperonin 1	1	1.87626e-17	190.87	GIS(1)MAVDDVVTNLK	K04077	2	0.66888	10
osa03050 Proteasome	0.0120779	2.82	HORVU5Hr1G110330.1	279	T	Proteasome subunit beta type-5-A	0.884252	0	327.33	LSGDDVGELHYHYYPVQAAPVEQEMAEAPS(0.006)AS(0.109)T(0.884)	K02737	3	5.3962	6
osa03050 Proteasome	0.0120779	2.82	HORVU5Hr1G110330.1	278	S	Proteasome subunit beta type-5-A	0.977007	0	343.18	LSGDDVGELHYHYYPVQAAPVEQEMAEAPSAS(0.977)T(0.023)	K02737	3	6.748	17
osa03050 Proteasome	0.0120779	2.82	HORVU7Hr1G084550.2	22	S	26S protease regulatory subunit 8 homolog A	0.889205	0.00170747	68.789	PSALPAS(0.036)VDDPS(0.889)AAS(0.075)AK	K03066	2	2.5677	1
osa03050 Proteasome	0.0120779	2.82	HORVU7Hr1G084550.2	25	S	26S protease regulatory subunit 8 homolog A	0.919117	0.00333826	55.416	PSALPAS(0.002)VDDPS(0.079)AAS(0.919)AK	K03066	2	3.2873	3
osa03050 Proteasome	0.0120779	2.82	HORVU1Hr1G090810.1	71	S	Proteasome subunit beta type-6	0.997182	1.67985e-16	155.61	S(0.003)GS(0.997)AADTQIISDYVR	K02738	2	4.3943	14
osa03050 Proteasome	0.0120779	2.82	HORVU4Hr1G076770.2	279	S	Proteasome subunit alpha type-6	0.999296	5.6072e-05	83.077	SLTTEEIDQHLT(0.001)AIS(0.999)ERD	K02730	2	4.043	16
osa03050 Proteasome	0.0120779	2.82	HORVU2Hr1G014000.1	2	S	26S protease regulatory subunit 6B homolog	0.999501	1.37389e-26	124.29	S(1)AAAVAPSPPAAPPSYPAAPSAPSAEDDDDLYGR	K03063	3	6.5539	3
osa03050 Proteasome	0.0120779	2.82	HORVU2Hr1G014000.1	9	S	26S protease regulatory subunit 6B homolog	0.999995	1.33598e-68	183.41	SAAAVAPS(1)PPAAPPSYPAAPSAPSAEDDDDLYGR	K03063	3	7.017	15
osa03050 Proteasome	0.0120779	2.82	HORVU0Hr1G040340.1	199	S	Proteasome subunit beta type-2	1	2.7313e-294	342.47	EIGGDS(1)PAAATTAATVATTA	K02734	2	6.1031	31
osa03050 Proteasome	0.0120779	2.82	HORVU3Hr1G037790.1	319	S	26S proteasome non-ATPase regulatory subunit 14 homolog	1	3.11308e-52	227.47	AVQEEDELS(1)PEK	K03030	2	3.8562	18
osa04144 Endocytosis	0.321118	1.42	HORVU5Hr1G021300.3	84	S	Heat shock 70 kDa protein 3	0.774917	0.0175593	70.806	FTDS(0.775)T(0.222)VQS(0.003)DIK	K03283	2	4.4354	4
osa04144 Endocytosis	0.321118	1.42	HORVU5Hr1G021300.3	632	T	Heat shock 70 kDa protein 3	0.915686	4.29629e-07	68.42	MYQGAGADMEGGMDDDT(0.916)PAAS(0.084)GGPGPK	K03283	2	3.3724	3
osa04144 Endocytosis	0.321118	1.42	HORVU5Hr1G021300.3	636	S	Heat shock 70 kDa protein 3	0.984476	8.08953e-05	55.094	MYQGAGADMEGGMDDDT(0.016)PAAS(0.984)GGPGPK	K03283	3	4.8487	9
osa04144 Endocytosis	0.321118	1.42	HORVU3Hr1G098720.3	352	S	Regulator of Vps4 activity in the MVB pathway protein	0.8265	0.00098629	40.851	S(0.172)DS(0.827)IPLNS(0.001)PPVKPTEQEFFTR	K19476	3	-0.68798	1
osa04144 Endocytosis	0.321118	1.42	HORVU3Hr1G098720.3	497	S	Regulator of Vps4 activity in the MVB pathway protein	0.969834	1.1561e-109	222.5	S(0.015)T(0.015)S(0.97)LEDDPFSYPNLFSSKP	K19476	2	6.2694	11
osa04144 Endocytosis	0.321118	1.42	HORVU3Hr1G098720.3	357	S	Regulator of Vps4 activity in the MVB pathway protein	0.998099	2.41768e-08	87.533	SDSIPLNS(0.998)PPVKPT(0.002)EQEFFTR	K19476	3	1.0307	13
osa04144 Endocytosis	0.321118	1.42	HORVU3Hr1G098720.3	314	S	Regulator of Vps4 activity in the MVB pathway protein	0.999103	1.03834e-05	141.36	SSEPPVS(0.999)PQS(0.001)AQPR	K19476	2	4.6666	19
osa04144 Endocytosis	0.321118	1.42	HORVU3Hr1G098720.3	398	S	Regulator of Vps4 activity in the MVB pathway protein	0.999967	1.15103e-17	209.93	RPEQVHSVS(1)PIESR	K19476	3	0.60881	22
osa04144 Endocytosis	0.321118	1.42	HORVU3Hr1G098720.3	380	T	Regulator of Vps4 activity in the MVB pathway protein	0.999989	0.000646739	158.02	SVDEVSAPQT(1)PK	K19476	2	3.1599	7
osa04144 Endocytosis	0.321118	1.42	HORVU3Hr1G098720.3	243	S	Regulator of Vps4 activity in the MVB pathway protein	1	0	257.62	EKHEEPLAASAADEPGEAYES(1)DGGFDSLDLPEVPK	K19476	4	1.6539	34
osa04144 Endocytosis	0.321118	1.42	HORVU3Hr1G024530.5	397	S	phospholipase D P2	0.935148	1.47024e-41	155.82	TLDTVHHDDFHQPNFGT(0.054)AS(0.935)IT(0.011)K	K01115	3	4.0855	9
osa04144 Endocytosis	0.321118	1.42	HORVU7Hr1G089120.1	220	S	Ras-related protein Rab-25	0.952937	0.0242479	63.883	AVDAGEDS(0.953)AS(0.047)GPGKGEK	K07904	2	3.0109	1
osa04144 Endocytosis	0.321118	1.42	HORVU7Hr1G089120.1	222	S	Ras-related protein Rab-25	0.994082	9.14766e-05	122.61	AVDAGEDS(0.006)AS(0.994)GPGKGEK	K07904	2	1.9011	9
osa04144 Endocytosis	0.321118	1.42	HORVU5Hr1G048010.1	135	T	Clathrin, heavy chain	0.99988	0.00012015	116.28	RPIT(1)ADSALMNPNTR	K04646	2	4.29	14
osa04144 Endocytosis	0.321118	1.42	HORVU5Hr1G113180.1	518	S	Heat shock 70 kDa protein 3	1	0.0137088	92.747	GRLS(1)KDDIEK	K03283	2	1.778	2
osa04144 Endocytosis	0.321118	1.42	HORVU5Hr1G113180.1	637	S	Heat shock 70 kDa protein 3	1	2.37575e-22	128.39	MYQGAGADMPGGMDDDVPAAS(1)GGAGPK	K03283	2	2.4679	23
