# Supplementary material for: Global proteome analyses of phosphorylation and succinylation of barley root proteins in response to phosphate starvation and recovery
Source: Front Plant Sci. 2022 Aug 18;13:917652. doi: 10.3389/fpls.2022.917652 (PMC9433975; doi:10.3389/fpls.2022.917652)
Supplement: Supplementary file 1 [file Data_Sheet_1.ZIP › Additional files/Table S5.xlsx]

## Sheet: Summary
NAME	NES	Type
GLYCEROLIPID METABOLISM	-1.97655	green
GLYCEROPHOSPHOLIPID METABOLISM	-1.61476	green
PURINE METABOLISM	2.88682	red
MAPK SIGNALING PATHWAY - PLANT	2.63823	red
PYRIMIDINE METABOLISM	2.42236	red
TAURINE AND HYPOTAURINE METABOLISM	1.95225	red
BUTANOATE METABOLISM	1.85858	red
BETA-ALANINE METABOLISM	1.7755	red
ABC TRANSPORTERS	1.77292	red
BIOSYNTHESIS OF SECONDARY METABOLITES	1.76982	red

## Sheet: Positive expression
NAME	SIZE	ES	NES	NOM p-val	FDR q-val	FWER p-val	RANK AT MAX	LEADING EDGE
PURINE METABOLISM	27	0.736125	2.88682	0	0.000933333	0.001	235	tags=41%, list=9%, signal=44%
MAPK SIGNALING PATHWAY - PLANT	29	0.650069	2.63823	0	0.0240602	0.045	0	tags=3%, list=0%, signal=3%
PYRIMIDINE METABOLISM	8	0.873601	2.42236	0.00380228	0.0775379	0.214	0	tags=13%, list=0%, signal=12%
TAURINE AND HYPOTAURINE METABOLISM	5	0.812677	1.95225	0.00421941	0.181669	0.522	274	tags=80%, list=10%, signal=89%
BUTANOATE METABOLISM	6	0.739013	1.85858	0.0119048	0.204866	0.653	274	tags=67%, list=10%, signal=74%
BETA-ALANINE METABOLISM	9	0.611712	1.7755	0.0249688	0.234176	0.77	274	tags=44%, list=10%, signal=49%
ABC TRANSPORTERS	19	0.489665	1.77292	0.0264609	0.202156	0.771	860	tags=68%, list=33%, signal=101%
BIOSYNTHESIS OF SECONDARY METABOLITES	161	0.338275	1.76982	0.005	0.178834	0.775	235	tags=14%, list=9%, signal=14%
ALANINE, ASPARTATE AND GLUTAMATE METABOLISM	15	0.449035	1.51106	0.0702152	0.429423	0.986	274	tags=27%, list=10%, signal=30%
GALACTOSE METABOLISM	15	0.421453	1.42531	0.112118	0.553335	0.998	196	tags=33%, list=7%, signal=36%
CITRATE CYCLE (TCA CYCLE)	13	0.429497	1.39172	0.133333	0.577376	0.999	910	tags=69%, list=35%, signal=105%
FRUCTOSE AND MANNOSE METABOLISM	24	0.333704	1.26565	0.198303	0.871974	1	196	tags=21%, list=7%, signal=22%
METABOLIC PATHWAYS	314	0.220787	1.17872	0.189	1	1	245	tags=11%, list=9%, signal=10%
PROTEIN EXPORT	5	0.491635	1.16947	0.26539	1	1	1341	tags=100%, list=51%, signal=203%
RNA DEGRADATION	51	0.261385	1.13756	0.288032	1	1	726	tags=35%, list=28%, signal=48%
INOSITOL PHOSPHATE METABOLISM	11	0.364732	1.13153	0.300716	1	1	705	tags=45%, list=27%, signal=62%
PROTEIN PROCESSING IN ENDOPLASMIC RETICULUM	19	0.309316	1.12976	0.312362	1	1	1341	tags=74%, list=51%, signal=149%
DNA REPLICATION	15	0.326933	1.09741	0.328072	1	1	1085	tags=67%, list=41%, signal=113%
STARCH AND SUCROSE METABOLISM	45	0.249188	1.09161	0.338759	1	1	518	tags=27%, list=20%, signal=33%
SNARE INTERACTIONS IN VESICULAR TRANSPORT	9	0.385702	1.09113	0.349677	0.962895	1	1178	tags=78%, list=45%, signal=140%
2-OXOCARBOXYLIC ACID METABOLISM	5	0.450012	1.0651	0.390041	0.991754	1	1065	tags=80%, list=40%, signal=134%
MRNA SURVEILLANCE PATHWAY	39	0.25156	1.06412	0.363823	0.949652	1	301	tags=18%, list=11%, signal=20%
LINOLEIC ACID METABOLISM	7	0.387367	1.0223	0.40027	1	1	1616	tags=100%, list=61%, signal=258%
FATTY ACID METABOLISM	6	0.383416	0.975235	0.482385	1	1	1626	tags=100%, list=62%, signal=261%
PEROXISOME	6	0.383416	0.97231	0.5	1	1	1626	tags=100%, list=62%, signal=261%
PHAGOSOME	15	0.282765	0.952026	0.495402	1	1	1402	tags=73%, list=53%, signal=156%
PLANT-PATHOGEN INTERACTION	37	0.22497	0.946581	0.497425	1	1	1770	tags=84%, list=67%, signal=252%
PENTOSE PHOSPHATE PATHWAY	30	0.237111	0.946539	0.5	1	1	196	tags=17%, list=7%, signal=18%
PENTOSE AND GLUCURONATE INTERCONVERSIONS	5	0.401669	0.945479	0.510753	0.995567	1	777	tags=60%, list=29%, signal=85%
ENDOCYTOSIS	63	0.200844	0.930757	0.54829	0.998442	1	1267	tags=54%, list=48%, signal=101%
PHENYLPROPANOID BIOSYNTHESIS	15	0.271771	0.915506	0.558723	1	1	220	tags=13%, list=8%, signal=14%
HOMOLOGOUS RECOMBINATION	5	0.38712	0.914481	0.583102	0.97228	1	1249	tags=80%, list=47%, signal=152%
RNA TRANSPORT	90	0.186836	0.910457	0.598599	0.951877	1	921	tags=37%, list=35%, signal=54%
RIBOSOME	39	0.211906	0.891371	0.577277	0.963733	1	1284	tags=59%, list=49%, signal=113%
ARGININE AND PROLINE METABOLISM	6	0.346198	0.872789	0.579501	0.975779	1	332	tags=33%, list=13%, signal=38%
CYSTEINE AND METHIONINE METABOLISM	27	0.223584	0.87017	0.614561	0.953581	1	975	tags=44%, list=37%, signal=70%
CARBON METABOLISM	74	0.174773	0.839361	0.682731	0.989863	1	1193	tags=50%, list=45%, signal=89%
FATTY ACID DEGRADATION	7	0.305143	0.818867	0.68299	1	1	1657	tags=86%, list=63%, signal=230%
NUCLEOTIDE EXCISION REPAIR	12	0.249003	0.785761	0.715618	1	1	963	tags=50%, list=37%, signal=78%
ALPHA-LINOLENIC ACID METABOLISM	5	0.319938	0.760316	0.748611	1	1	1586	tags=80%, list=60%, signal=201%
PHOSPHATIDYLINOSITOL SIGNALING SYSTEM	14	0.234664	0.75814	0.739278	1	1	705	tags=36%, list=27%, signal=49%
PYRUVATE METABOLISM	23	0.183329	0.709213	0.775378	1	1	835	tags=35%, list=32%, signal=50%
UBIQUITIN MEDIATED PROTEOLYSIS	30	0.172237	0.704036	0.819328	1	1	1375	tags=60%, list=52%, signal=124%
AMINO SUGAR AND NUCLEOTIDE SUGAR METABOLISM	29	0.171478	0.690521	0.805526	1	1	593	tags=24%, list=23%, signal=31%
SPLICEOSOME	81	0.139001	0.667401	0.886546	1	1	597	tags=23%, list=23%, signal=29%
PLANT HORMONE SIGNAL TRANSDUCTION	28	0.168372	0.664061	0.861668	1	1	116	tags=11%, list=4%, signal=11%
MISMATCH REPAIR	8	0.234107	0.657684	0.865535	1	1	2019	tags=100%, list=77%, signal=426%
BASE EXCISION REPAIR	6	0.238518	0.604286	0.926606	1	1	1356	tags=67%, list=51%, signal=137%
PROPANOATE METABOLISM	10	0.190458	0.559629	0.944844	1	1	1152	tags=50%, list=44%, signal=89%
RIBOSOME BIOGENESIS IN EUKARYOTES	32	0.126292	0.502644	0.960168	1	1	1096	tags=41%, list=42%, signal=69%
GLYCOLYSIS OR GLUCONEOGENESIS	53	0.107626	0.485175	0.96748	1	1	196	tags=9%, list=7%, signal=10%
AMINOACYL-TRNA BIOSYNTHESIS	5	0.202104	0.478537	0.98331	1	1	1796	tags=80%, list=68%, signal=251%
BIOSYNTHESIS OF AMINO ACIDS	59	0.0977741	0.445009	0.98593	1	1	1923	tags=75%, list=73%, signal=270%
GLUTATHIONE METABOLISM	14	0.121373	0.40299	0.997725	1	1	2117	tags=86%, list=80%, signal=434%
CARBON FIXATION IN PHOTOSYNTHETIC ORGANISMS	32	0.0911855	0.366723	0.998955	1	1	835	tags=28%, list=32%, signal=41%
OXIDATIVE PHOSPHORYLATION	22	0.0925713	0.335222	0.996739	0.999142	1	1753	tags=64%, list=67%, signal=189%

## Sheet: Negative expression
NAME	SIZE	ES	NES	NOM p-val	FDR q-val	FWER p-val	RANK AT MAX	LEADING EDGE
GLYCEROLIPID METABOLISM	14	-0.415872	-1.97655	0	0.0449153	0.039	1546	tags=100%, list=59%, signal=241%
GLYCEROPHOSPHOLIPID METABOLISM	16	-0.322045	-1.61476	0.0416667	0.195759	0.299	1546	tags=94%, list=59%, signal=225%
ARGININE BIOSYNTHESIS	5	-0.462731	-1.2792	0.177474	0.560334	0.78	550	tags=80%, list=21%, signal=101%
PROTEASOME	17	-0.249394	-1.24681	0.15625	0.482028	0.827	1322	tags=82%, list=50%, signal=164%
NITROGEN METABOLISM	11	-0.244603	-1.01339	0.4	0.83118	0.979	753	tags=64%, list=29%, signal=89%
LYSINE DEGRADATION	5	-0.359316	-1.0024	0.434109	0.713953	0.983	1691	tags=100%, list=64%, signal=279%
GLYCINE, SERINE AND THREONINE METABOLISM	9	-0.269353	-0.999359	0.373737	0.61758	0.983	1466	tags=89%, list=56%, signal=200%
ASCORBATE AND ALDARATE METABOLISM	11	-0.225991	-0.911211	0.615819	0.697192	0.997	2043	tags=100%, list=78%, signal=443%
AUTOPHAGY - OTHER	6	-0.277672	-0.820374	0.673554	0.775842	0.999	1906	tags=100%, list=72%, signal=361%
GLYOXYLATE AND DICARBOXYLATE METABOLISM	10	-0.171995	-0.663496	0.902439	0.889454	0.999	1052	tags=70%, list=40%, signal=116%
