# Supplementary material for: Global proteome analyses of phosphorylation and succinylation of barley root proteins in response to phosphate starvation and recovery
Source: Front Plant Sci. 2022 Aug 18;13:917652. doi: 10.3389/fpls.2022.917652 (PMC9433975; doi:10.3389/fpls.2022.917652)
Supplement: Supplementary file 1 [file Data_Sheet_1.ZIP › Additional files/Table S6.xlsx]

## Sheet: Summary
NAME	NES	Type
OXIDATIVE PHOSPHORYLATION	-1.81005	green
PYRIMIDINE METABOLISM	2.56135	red
MAPK SIGNALING PATHWAY - PLANT	2.54493	red
PURINE METABOLISM	2.50442	red
ABC TRANSPORTERS	2.07478	red
MRNA SURVEILLANCE PATHWAY	1.7261	red

## Sheet: Positive expression
NAME	SIZE	ES	NES	NOM p-val	FDR q-val	FWER p-val	RANK AT MAX	LEADING EDGE
PYRIMIDINE METABOLISM	11	0.821917	2.56135	0.00499376	0.226154	0.232	1	tags=9%, list=0%, signal=9%
MAPK SIGNALING PATHWAY - PLANT	32	0.62562	2.54493	0.00844773	0.125238	0.252	105	tags=13%, list=4%, signal=13%
PURINE METABOLISM	27	0.638319	2.50442	0.0173536	0.104738	0.302	90	tags=11%, list=3%, signal=11%
ABC TRANSPORTERS	19	0.559925	2.07478	0.0147225	0.217179	0.637	355	tags=47%, list=13%, signal=54%
MRNA SURVEILLANCE PATHWAY	55	0.376357	1.7261	0.0492308	0.41446	0.911	95	tags=11%, list=3%, signal=11%
DNA REPLICATION	17	0.421058	1.48961	0.0931315	0.737735	0.996	984	tags=65%, list=36%, signal=100%
BIOSYNTHESIS OF SECONDARY METABOLITES	170	0.263598	1.36578	0.132	0.963569	1	252	tags=10%, list=9%, signal=10%
NUCLEOTIDE EXCISION REPAIR	10	0.41359	1.22402	0.219543	1	1	984	tags=70%, list=36%, signal=108%
BETA-ALANINE METABOLISM	10	0.375636	1.12552	0.314427	1	1	1538	tags=90%, list=56%, signal=203%
TAURINE AND HYPOTAURINE METABOLISM	6	0.426656	1.0716	0.356546	1	1	20	tags=17%, list=1%, signal=17%
BUTANOATE METABOLISM	7	0.408006	1.06533	0.374309	1	1	1395	tags=86%, list=51%, signal=173%
MISMATCH REPAIR	9	0.376006	1.06319	0.350923	1	1	984	tags=67%, list=36%, signal=103%
UBIQUITIN MEDIATED PROTEOLYSIS	38	0.24254	1.02982	0.37122	1	1	1421	tags=66%, list=52%, signal=134%
SULFUR METABOLISM	5	0.425984	1.01974	0.403927	1	1	824	tags=60%, list=30%, signal=85%
STARCH AND SUCROSE METABOLISM	44	0.230464	1.01695	0.4	1	1	933	tags=43%, list=34%, signal=64%
PLANT-PATHOGEN INTERACTION	41	0.233726	1.00781	0.425753	1	1	409	tags=24%, list=15%, signal=28%
BASE EXCISION REPAIR	7	0.374594	0.999808	0.435484	1	1	1090	tags=71%, list=40%, signal=118%
PROPANOATE METABOLISM	10	0.335362	0.990808	0.443038	1	1	1641	tags=90%, list=59%, signal=221%
RIBOSOME BIOGENESIS IN EUKARYOTES	33	0.231522	0.954728	0.463415	1	1	1706	tags=79%, list=62%, signal=204%
SPLICEOSOME	95	0.189551	0.926301	0.503511	1	1	631	tags=23%, list=23%, signal=29%
PHOSPHATIDYLINOSITOL SIGNALING SYSTEM	12	0.296629	0.922226	0.519512	1	1	462	tags=33%, list=17%, signal=40%
METABOLIC PATHWAYS	324	0.165195	0.906891	0.608	1	1	64	tags=3%, list=2%, signal=3%
PYRUVATE METABOLISM	18	0.24664	0.877878	0.566332	1	1	352	tags=22%, list=13%, signal=25%
FRUCTOSE AND MANNOSE METABOLISM	26	0.222814	0.876696	0.573248	1	1	1226	tags=54%, list=44%, signal=96%
PROTEASOME	16	0.254219	0.873661	0.564042	1	1	1763	tags=81%, list=64%, signal=224%
PLANT HORMONE SIGNAL TRANSDUCTION	32	0.203639	0.842749	0.610043	1	1	523	tags=25%, list=19%, signal=30%
PROTEIN PROCESSING IN ENDOPLASMIC RETICULUM	21	0.21934	0.814613	0.637168	1	1	243	tags=19%, list=9%, signal=21%
GALACTOSE METABOLISM	15	0.240873	0.813023	0.651079	1	1	1804	tags=87%, list=65%, signal=249%
RNA TRANSPORT	100	0.159133	0.798076	0.725	1	1	1557	tags=59%, list=56%, signal=131%
CITRATE CYCLE (TCA CYCLE)	13	0.250378	0.797489	0.660264	1	1	1438	tags=69%, list=52%, signal=144%
AMINO SUGAR AND NUCLEOTIDE SUGAR METABOLISM	30	0.193273	0.795207	0.66413	1	1	1842	tags=80%, list=67%, signal=238%
PHENYLALANINE METABOLISM	5	0.328759	0.768807	0.747175	1	1	977	tags=60%, list=35%, signal=93%
ALANINE, ASPARTATE AND GLUTAMATE METABOLISM	18	0.201131	0.729671	0.742922	1	1	20	tags=6%, list=1%, signal=6%
PHENYLPROPANOID BIOSYNTHESIS	15	0.20862	0.698823	0.785548	1	1	28	tags=7%, list=1%, signal=7%
2-OXOCARBOXYLIC ACID METABOLISM	6	0.273898	0.676478	0.821183	1	1	1290	tags=67%, list=47%, signal=125%
RNA DEGRADATION	53	0.145953	0.651515	0.836923	1	1	1571	tags=60%, list=57%, signal=138%
PENTOSE AND GLUCURONATE INTERCONVERSIONS	5	0.26564	0.638631	0.883481	1	1	649	tags=40%, list=24%, signal=52%
ENDOCYTOSIS	62	0.137904	0.636889	0.851365	1	1	439	tags=18%, list=16%, signal=21%
LINOLEIC ACID METABOLISM	7	0.23457	0.635354	0.870883	1	1	1861	tags=86%, list=67%, signal=263%
RIBOSOME	40	0.139597	0.599159	0.87732	1	1	34	tags=5%, list=1%, signal=5%
PENTOSE PHOSPHATE PATHWAY	31	0.14641	0.598908	0.881356	1	1	2234	tags=90%, list=81%, signal=470%
HOMOLOGOUS RECOMBINATION	7	0.220842	0.583306	0.928475	1	1	1907	tags=86%, list=69%, signal=277%
INOSITOL PHOSPHATE METABOLISM	10	0.194375	0.581855	0.912932	1	1	1951	tags=80%, list=71%, signal=272%
CYSTEINE AND METHIONINE METABOLISM	31	0.135968	0.549762	0.919235	1	1	2008	tags=81%, list=73%, signal=293%
LYSINE DEGRADATION	5	0.211798	0.49291	0.970043	1	1	977	tags=40%, list=35%, signal=62%
CARBON METABOLISM	75	0.101401	0.486089	0.964859	1	1	2113	tags=80%, list=77%, signal=333%
CARBON FIXATION IN PHOTOSYNTHETIC ORGANISMS	30	0.118081	0.470541	0.963519	1	1	1384	tags=50%, list=50%, signal=99%
GLYCOLYSIS OR GLUCONEOGENESIS	55	0.104149	0.468359	0.961421	0.995874	1	2138	tags=82%, list=78%, signal=357%
BIOSYNTHESIS OF AMINO ACIDS	65	0.0865921	0.39985	0.979818	0.993138	1	1473	tags=52%, list=53%, signal=110%

## Sheet: Negative expression
NAME	SIZE	ES	NES	NOM p-val	FDR q-val	FWER p-val	RANK AT MAX	LEADING EDGE
OXIDATIVE PHOSPHORYLATION	23	-0.301645	-1.81005	0.037037	0.276794	0.142	1934	tags=100%, list=70%, signal=332%
PEROXISOME	7	-0.375136	-1.22839	0.225941	1	0.871	1727	tags=100%, list=63%, signal=267%
GLYCEROPHOSPHOLIPID METABOLISM	17	-0.241153	-1.21191	0.211382	1	0.888	2098	tags=100%, list=76%, signal=415%
FATTY ACID DEGRADATION	7	-0.355144	-1.18089	0.222222	1	0.922	1782	tags=100%, list=65%, signal=282%
ARGININE AND PROLINE METABOLISM	7	-0.348964	-1.11951	0.287449	1	0.959	1799	tags=100%, list=65%, signal=287%
GLYCEROLIPID METABOLISM	14	-0.240889	-1.10055	0.284768	0.936229	0.964	2098	tags=100%, list=76%, signal=416%
FATTY ACID METABOLISM	6	-0.355015	-1.07235	0.345833	0.875333	0.976	1782	tags=100%, list=65%, signal=282%
GLUTATHIONE METABOLISM	13	-0.236753	-1.06294	0.348571	0.790244	0.979	1835	tags=92%, list=67%, signal=275%
NITROGEN METABOLISM	13	-0.217063	-0.990753	0.457895	0.880499	0.998	1045	tags=69%, list=38%, signal=111%
ARGININE BIOSYNTHESIS	5	-0.339752	-0.974057	0.434641	0.834984	0.999	362	tags=60%, list=13%, signal=69%
ALPHA-LINOLENIC ACID METABOLISM	6	-0.320053	-0.96812	0.466443	0.773712	0.999	1221	tags=83%, list=44%, signal=149%
GLYOXYLATE AND DICARBOXYLATE METABOLISM	11	-0.224339	-0.943029	0.490654	0.761681	1	1459	tags=82%, list=53%, signal=173%
AUTOPHAGY - OTHER	5	-0.326233	-0.893276	0.553746	0.807651	1	1102	tags=80%, list=40%, signal=133%
AMINOACYL-TRNA BIOSYNTHESIS	6	-0.271076	-0.823942	0.69145	0.887475	1	2013	tags=100%, list=73%, signal=369%
PHAGOSOME	12	-0.189359	-0.81945	0.682796	0.836264	1	1608	tags=83%, list=58%, signal=199%
GLYCINE, SERINE AND THREONINE METABOLISM	10	-0.181612	-0.731841	0.818584	0.928445	1	1832	tags=90%, list=66%, signal=267%
SNARE INTERACTIONS IN VESICULAR TRANSPORT	8	-0.196727	-0.696156	0.86722	0.920476	1	2218	tags=100%, list=80%, signal=509%
ASCORBATE AND ALDARATE METABOLISM	12	-0.122576	-0.528711	0.972973	0.98355	1	1534	tags=75%, list=56%, signal=168%
