# Supplementary material for: Global proteome analyses of phosphorylation and succinylation of barley root proteins in response to phosphate starvation and recovery
Source: Front Plant Sci. 2022 Aug 18;13:917652. doi: 10.3389/fpls.2022.917652 (PMC9433975; doi:10.3389/fpls.2022.917652)
Supplement: Supplementary file 1 [file Data_Sheet_1.ZIP › Additional files/Table S7.xlsx]

## Sheet: Summary
NAME	NES	Type
PHENYLPROPANOID BIOSYNTHESIS	-1.89786	green
PURINE METABOLISM	2.5656	red
PYRIMIDINE METABOLISM	2.49634	red
MAPK SIGNALING PATHWAY - PLANT	2.30266	red
ABC TRANSPORTERS	1.90309	red
DNA REPLICATION	1.84582	red

## Sheet: Positive expression
NAME	SIZE	ES	NES	NOM p-val	FDR q-val	FWER p-val	RANK AT MAX	LEADING EDGE
PURINE METABOLISM	25	0.686253	2.5656	0.0119048	0.393537	0.357	176	tags=24%, list=7%, signal=25%
PYRIMIDINE METABOLISM	9	0.86865	2.49634	0.00735294	0.224203	0.39	1	tags=11%, list=0%, signal=11%
MAPK SIGNALING PATHWAY - PLANT	30	0.590896	2.30266	0.0190476	0.231508	0.528	465	tags=33%, list=17%, signal=40%
ABC TRANSPORTERS	20	0.535665	1.90309	0.031355	0.369179	0.813	349	tags=40%, list=13%, signal=46%
DNA REPLICATION	16	0.548414	1.84582	0.0380313	0.332438	0.86	1088	tags=88%, list=41%, signal=147%
BIOSYNTHESIS OF SECONDARY METABOLITES	157	0.339988	1.59637	0.077	0.520757	0.965	147	tags=10%, list=6%, signal=10%
TAURINE AND HYPOTAURINE METABOLISM	6	0.619237	1.55322	0.0734536	0.51228	0.985	390	tags=50%, list=15%, signal=58%
GALACTOSE METABOLISM	14	0.475535	1.54276	0.0752941	0.461899	0.986	535	tags=50%, list=20%, signal=62%
ALANINE, ASPARTATE AND GLUTAMATE METABOLISM	18	0.441497	1.52797	0.0786773	0.430247	0.987	97	tags=17%, list=4%, signal=17%
BUTANOATE METABOLISM	7	0.572092	1.51572	0.0799458	0.401288	0.988	97	tags=29%, list=4%, signal=30%
BETA-ALANINE METABOLISM	9	0.512437	1.4603	0.100251	0.436651	0.997	97	tags=22%, list=4%, signal=23%
MISMATCH REPAIR	9	0.502476	1.42286	0.114213	0.454968	1	1088	tags=78%, list=41%, signal=131%
PLANT-PATHOGEN INTERACTION	35	0.348343	1.38592	0.116719	0.475017	1	1286	tags=74%, list=48%, signal=142%
PROTEIN PROCESSING IN ENDOPLASMIC RETICULUM	18	0.397562	1.38175	0.143018	0.448256	1	309	tags=33%, list=12%, signal=37%
NUCLEOTIDE EXCISION REPAIR	11	0.441997	1.34892	0.150735	0.467905	1	1088	tags=73%, list=41%, signal=123%
BASE EXCISION REPAIR	7	0.482219	1.25435	0.193421	0.609674	1	1056	tags=71%, list=40%, signal=118%
RNA DEGRADATION	48	0.298125	1.24238	0.181633	0.596797	1	631	tags=38%, list=24%, signal=48%
PLANT HORMONE SIGNAL TRANSDUCTION	27	0.305497	1.17094	0.243358	0.705723	1	417	tags=30%, list=16%, signal=35%
MRNA SURVEILLANCE PATHWAY	52	0.27734	1.15357	0.256566	0.7078	1	1033	tags=48%, list=39%, signal=77%
PHOSPHATIDYLINOSITOL SIGNALING SYSTEM	11	0.378995	1.11733	0.309976	0.754505	1	397	tags=36%, list=15%, signal=43%
FRUCTOSE AND MANNOSE METABOLISM	23	0.309151	1.11271	0.315789	0.728684	1	316	tags=26%, list=12%, signal=29%
ENDOCYTOSIS	65	0.249002	1.09641	0.289606	0.73135	1	793	tags=35%, list=30%, signal=49%
SNARE INTERACTIONS IN VESICULAR TRANSPORT	8	0.368565	1.03448	0.385287	0.837808	1	1186	tags=75%, list=45%, signal=135%
METABOLIC PATHWAYS	306	0.207569	1.00599	0.388	0.870347	1	147	tags=7%, list=6%, signal=6%
INOSITOL PHOSPHATE METABOLISM	11	0.325601	0.987654	0.4511	0.880552	1	82	tags=18%, list=3%, signal=19%
PROPANOATE METABOLISM	8	0.357922	0.98715	0.445006	0.848184	1	17	tags=13%, list=1%, signal=13%
UBIQUITIN MEDIATED PROTEOLYSIS	34	0.24091	0.941318	0.476891	0.919203	1	1645	tags=76%, list=62%, signal=198%
ARGININE AND PROLINE METABOLISM	6	0.368436	0.910352	0.558546	0.955025	1	1374	tags=83%, list=52%, signal=172%
PEROXISOME	6	0.351433	0.890897	0.588643	0.965194	1	1725	tags=100%, list=65%, signal=284%
PHAGOSOME	12	0.283935	0.883802	0.562802	0.946098	1	1061	tags=58%, list=40%, signal=97%
AMINO SUGAR AND NUCLEOTIDE SUGAR METABOLISM	26	0.234877	0.874482	0.574173	0.934952	1	1197	tags=58%, list=45%, signal=104%
FATTY ACID METABOLISM	5	0.3513	0.837672	0.652113	0.979034	1	1725	tags=100%, list=65%, signal=284%
LINOLEIC ACID METABOLISM	7	0.299194	0.795012	0.709115	1	1	1586	tags=86%, list=60%, signal=212%
PENTOSE PHOSPHATE PATHWAY	27	0.199197	0.748707	0.722995	1	1	176	tags=15%, list=7%, signal=16%
CITRATE CYCLE (TCA CYCLE)	14	0.228159	0.734719	0.731308	1	1	1808	tags=86%, list=68%, signal=267%
AMINOACYL-TRNA BIOSYNTHESIS	6	0.29793	0.733003	0.779804	1	1	1192	tags=67%, list=45%, signal=121%
RNA TRANSPORT	101	0.161099	0.721723	0.791792	1	1	330	tags=16%, list=12%, signal=17%
PENTOSE AND GLUCURONATE INTERCONVERSIONS	5	0.304543	0.720715	0.79533	1	1	535	tags=40%, list=20%, signal=50%
AUTOPHAGY - OTHER	7	0.253824	0.680939	0.824161	1	1	477	tags=29%, list=18%, signal=35%
GLYCOLYSIS OR GLUCONEOGENESIS	49	0.156346	0.679954	0.82377	1	1	176	tags=10%, list=7%, signal=11%
PYRUVATE METABOLISM	19	0.187983	0.679507	0.826183	0.995078	1	17	tags=5%, list=1%, signal=5%
ASCORBATE AND ALDARATE METABOLISM	12	0.211402	0.663056	0.817016	0.992424	1	1233	tags=58%, list=46%, signal=108%
HOMOLOGOUS RECOMBINATION	8	0.23276	0.643212	0.856079	0.99218	1	1251	tags=50%, list=47%, signal=94%
RIBOSOME BIOGENESIS IN EUKARYOTES	32	0.164473	0.630942	0.823037	0.983889	1	1717	tags=72%, list=65%, signal=201%
CYSTEINE AND METHIONINE METABOLISM	26	0.161695	0.614933	0.852248	0.978823	1	129	tags=8%, list=5%, signal=8%
STARCH AND SUCROSE METABOLISM	40	0.142272	0.57098	0.899281	0.998082	1	535	tags=23%, list=20%, signal=28%
SPLICEOSOME	91	0.118226	0.529372	0.9499	1	1	730	tags=27%, list=27%, signal=37%
RIBOSOME	39	0.116834	0.478457	0.960581	1	1	2171	tags=90%, list=82%, signal=483%
BIOSYNTHESIS OF AMINO ACIDS	60	0.103825	0.441652	0.975831	1	1	2283	tags=93%, list=86%, signal=647%
CARBON METABOLISM	73	0.0809545	0.367396	0.997992	0.996487	1	2305	tags=90%, list=87%, signal=662%

## Sheet: Negative expression
NAME	SIZE	ES	NES	NOM p-val	FDR q-val	FWER p-val	RANK AT MAX	LEADING EDGE
PHENYLPROPANOID BIOSYNTHESIS	15	-0.389947	-1.89786	0	0.124398	0.077	1134	tags=87%, list=43%, signal=150%
OXIDATIVE PHOSPHORYLATION	24	-0.255739	-1.54149	0.05	0.413889	0.382	1340	tags=83%, list=50%, signal=167%
NITROGEN METABOLISM	13	-0.282042	-1.29388	0.119205	0.766672	0.756	1913	tags=100%, list=72%, signal=355%
GLYCINE, SERINE AND THREONINE METABOLISM	8	-0.358868	-1.27539	0.16996	0.616051	0.786	1708	tags=100%, list=64%, signal=279%
FATTY ACID DEGRADATION	5	-0.436864	-1.21878	0.202091	0.609231	0.853	1500	tags=100%, list=56%, signal=229%
GLYCEROPHOSPHOLIPID METABOLISM	16	-0.236185	-1.21517	0.167832	0.513482	0.856	2035	tags=100%, list=77%, signal=424%
PROTEASOME	15	-0.247313	-1.19973	0.25	0.469101	0.869	1727	tags=93%, list=65%, signal=265%
GLYCEROLIPID METABOLISM	11	-0.269104	-1.11285	0.251462	0.561339	0.936	1264	tags=82%, list=48%, signal=155%
CARBON FIXATION IN PHOTOSYNTHETIC ORGANISMS	30	-0.169962	-1.07543	0.328125	0.569696	0.963	2064	tags=97%, list=78%, signal=428%
SULFUR METABOLISM	6	-0.328054	-1.01261	0.41637	0.624213	0.982	1789	tags=100%, list=67%, signal=305%
ARGININE BIOSYNTHESIS	5	-0.348918	-0.985219	0.451724	0.621086	0.985	877	tags=80%, list=33%, signal=119%
ETHER LIPID METABOLISM	5	-0.361101	-0.976928	0.471761	0.586644	0.986	1701	tags=100%, list=64%, signal=277%
GLUTATHIONE METABOLISM	15	-0.196585	-0.931374	0.526316	0.619355	0.993	1822	tags=93%, list=69%, signal=295%
GLYOXYLATE AND DICARBOXYLATE METABOLISM	12	-0.183651	-0.774246	0.803681	0.819258	0.999	508	tags=50%, list=19%, signal=62%
2-OXOCARBOXYLIC ACID METABOLISM	7	-0.224444	-0.753511	0.79661	0.792171	0.999	2064	tags=100%, list=78%, signal=446%
