# Supplementary material for: Global proteome analyses of phosphorylation and succinylation of barley root proteins in response to phosphate starvation and recovery
Source: Front Plant Sci. 2022 Aug 18;13:917652. doi: 10.3389/fpls.2022.917652 (PMC9433975; doi:10.3389/fpls.2022.917652)
Supplement: Supplementary file 1 [file Data_Sheet_1.ZIP › Additional files/Table S8.xlsx]

## Sheet: Summary
NAME	NES	Type
GLYCOLYSIS OR GLUCONEOGENESIS	-1.92019	green
OXIDATIVE PHOSPHORYLATION	-1.83345	green
BIOSYNTHESIS OF AMINO ACIDS	-1.81963	green
CYSTEINE AND METHIONINE METABOLISM	-1.59482	green
PURINE METABOLISM	2.69867	red
PYRIMIDINE METABOLISM	2.4957	red
MAPK SIGNALING PATHWAY - PLANT	2.36091	red
ABC TRANSPORTERS	2.1215	red
PHOSPHATIDYLINOSITOL SIGNALING SYSTEM	1.64214	red
BASE EXCISION REPAIR	1.62865	red

## Sheet: Positive expression
NAME	SIZE	ES	NES	NOM p-val	FDR q-val	FWER p-val	RANK AT MAX	LEADING EDGE
PURINE METABOLISM	27	0.649154	2.69867	0.00217391	0.0337401	0.041	96	tags=15%, list=3%, signal=15%
PYRIMIDINE METABOLISM	9	0.842499	2.4957	0.00270636	0.101522	0.224	0	tags=11%, list=0%, signal=11%
MAPK SIGNALING PATHWAY - PLANT	33	0.552134	2.36091	0.0215054	0.092121	0.289	219	tags=15%, list=8%, signal=16%
ABC TRANSPORTERS	19	0.565535	2.1215	0.0184971	0.126526	0.462	794	tags=74%, list=29%, signal=103%
PHOSPHATIDYLINOSITOL SIGNALING SYSTEM	11	0.51647	1.64214	0.0455696	0.447562	0.938	964	tags=82%, list=35%, signal=125%
BASE EXCISION REPAIR	6	0.627273	1.62865	0.0458453	0.391074	0.944	1030	tags=100%, list=37%, signal=159%
MRNA SURVEILLANCE PATHWAY	58	0.289638	1.44735	0.0911885	0.658718	0.999	684	tags=34%, list=25%, signal=45%
PROTEIN PROCESSING IN ENDOPLASMIC RETICULUM	22	0.358573	1.43189	0.124859	0.613302	1	195	tags=27%, list=7%, signal=29%
BIOSYNTHESIS OF SECONDARY METABOLITES	163	0.247275	1.41372	0.0911824	0.58165	1	110	tags=5%, list=4%, signal=5%
PLANT HORMONE SIGNAL TRANSDUCTION	29	0.306273	1.29469	0.172826	0.797199	1	1286	tags=69%, list=47%, signal=128%
HOMOLOGOUS RECOMBINATION	6	0.449921	1.15902	0.261972	1	1	1146	tags=83%, list=42%, signal=142%
AMINOACYL-TRNA BIOSYNTHESIS	6	0.420183	1.08939	0.338843	1	1	942	tags=67%, list=34%, signal=101%
PHENYLALANINE METABOLISM	5	0.436178	1.04635	0.397974	1	1	633	tags=60%, list=23%, signal=78%
RNA DEGRADATION	55	0.216743	1.03262	0.388548	1	1	557	tags=31%, list=20%, signal=38%
DNA REPLICATION	15	0.28359	1.00646	0.438471	1	1	1808	tags=87%, list=66%, signal=251%
NUCLEOTIDE EXCISION REPAIR	9	0.34474	1.00179	0.444733	1	1	1808	tags=100%, list=66%, signal=290%
PLANT-PATHOGEN INTERACTION	45	0.206745	0.974969	0.473029	1	1	813	tags=38%, list=29%, signal=53%
MISMATCH REPAIR	8	0.344614	0.970234	0.462888	1	1	1808	tags=100%, list=66%, signal=290%
METABOLIC PATHWAYS	311	0.157737	0.969726	0.522	1	1	131	tags=5%, list=5%, signal=4%
AMINO SUGAR AND NUCLEOTIDE SUGAR METABOLISM	29	0.218317	0.913021	0.52443	1	1	1995	tags=90%, list=72%, signal=321%
BUTANOATE METABOLISM	7	0.344686	0.910303	0.545953	1	1	652	tags=43%, list=24%, signal=56%
UBIQUITIN MEDIATED PROTEOLYSIS	34	0.20001	0.887287	0.579171	1	1	317	tags=18%, list=12%, signal=20%
TAURINE AND HYPOTAURINE METABOLISM	6	0.335624	0.867642	0.621145	1	1	43	tags=17%, list=2%, signal=17%
SPLICEOSOME	99	0.159491	0.850845	0.637914	1	1	205	tags=8%, list=7%, signal=8%
RNA TRANSPORT	104	0.152603	0.820373	0.697885	1	1	1410	tags=57%, list=51%, signal=112%
LINOLEIC ACID METABOLISM	6	0.314346	0.801444	0.698864	1	1	1275	tags=67%, list=46%, signal=124%
GLYCINE, SERINE AND THREONINE METABOLISM	9	0.264332	0.796726	0.66188	1	1	1782	tags=89%, list=65%, signal=251%
SNARE INTERACTIONS IN VESICULAR TRANSPORT	10	0.259633	0.785475	0.696452	1	1	1642	tags=80%, list=60%, signal=197%
GALACTOSE METABOLISM	15	0.226033	0.779391	0.701923	1	1	1995	tags=93%, list=72%, signal=336%
RIBOSOME BIOGENESIS IN EUKARYOTES	33	0.175668	0.761724	0.726395	1	1	2017	tags=85%, list=73%, signal=313%
STARCH AND SUCROSE METABOLISM	44	0.153892	0.718475	0.783925	1	1	348	tags=16%, list=13%, signal=18%
PENTOSE AND GLUCURONATE INTERCONVERSIONS	6	0.276364	0.713175	0.79694	1	1	1995	tags=100%, list=72%, signal=361%
ENDOCYTOSIS	62	0.140057	0.713114	0.797775	1	1	656	tags=26%, list=24%, signal=33%
GLYCEROPHOSPHOLIPID METABOLISM	17	0.18762	0.692716	0.793303	1	1	2142	tags=94%, list=78%, signal=420%
CITRATE CYCLE (TCA CYCLE)	13	0.202058	0.68165	0.81432	1	1	1703	tags=77%, list=62%, signal=200%
INOSITOL PHOSPHATE METABOLISM	9	0.222442	0.671983	0.820446	1	1	1157	tags=56%, list=42%, signal=95%
2-OXOCARBOXYLIC ACID METABOLISM	6	0.254376	0.660287	0.86069	1	1	1306	tags=67%, list=47%, signal=126%
AUTOPHAGY - OTHER	5	0.275912	0.65643	0.863173	1	1	1790	tags=80%, list=65%, signal=228%
LYSINE DEGRADATION	5	0.271334	0.651542	0.889222	0.982527	1	633	tags=40%, list=23%, signal=52%
RIBOSOME	42	0.141762	0.646182	0.845912	0.96357	1	71	tags=7%, list=3%, signal=7%
BETA-ALANINE METABOLISM	11	0.19663	0.624435	0.88005	0.962006	1	43	tags=9%, list=2%, signal=9%
ASCORBATE AND ALDARATE METABOLISM	12	0.19171	0.618525	0.867647	0.945034	1	2100	tags=92%, list=76%, signal=383%
FRUCTOSE AND MANNOSE METABOLISM	25	0.140388	0.579233	0.911633	0.957376	1	2301	tags=96%, list=83%, signal=576%
CARBON METABOLISM	74	0.0988912	0.505444	0.958628	0.984262	1	1795	tags=68%, list=65%, signal=189%
PHAGOSOME	13	0.147387	0.497353	0.97561	0.966603	1	1150	tags=46%, list=42%, signal=79%

## Sheet: Negative expression
NAME	SIZE	ES	NES	NOM p-val	FDR q-val	FWER p-val	RANK AT MAX	LEADING EDGE
GLYCOLYSIS OR GLUCONEOGENESIS	52	-0.217144	-1.92019	0	0.191476	0.092	1668	tags=87%, list=61%, signal=215%
OXIDATIVE PHOSPHORYLATION	22	-0.298933	-1.83345	0.00862069	0.1583	0.146	1779	tags=95%, list=65%, signal=267%
BIOSYNTHESIS OF AMINO ACIDS	61	-0.175149	-1.81963	0	0.110013	0.154	1863	tags=89%, list=68%, signal=267%
CYSTEINE AND METHIONINE METABOLISM	22	-0.257417	-1.59482	0.0373832	0.23688	0.386	1669	tags=91%, list=61%, signal=229%
ONE CARBON POOL BY FOLATE	5	-0.567794	-1.56561	0.059375	0.21843	0.429	1195	tags=100%, list=43%, signal=176%
ALPHA-LINOLENIC ACID METABOLISM	6	-0.464727	-1.40341	0.0958904	0.360542	0.673	1479	tags=100%, list=54%, signal=215%
PROTEASOME	15	-0.268555	-1.28124	0.169591	0.507021	0.838	1689	tags=93%, list=61%, signal=240%
GLYOXYLATE AND DICARBOXYLATE METABOLISM	10	-0.315241	-1.21734	0.213198	0.560391	0.891	1146	tags=80%, list=42%, signal=136%
NITROGEN METABOLISM	9	-0.321327	-1.20827	0.223214	0.512889	0.902	1065	tags=78%, list=39%, signal=126%
PENTOSE PHOSPHATE PATHWAY	30	-0.170964	-1.19394	0.221053	0.485157	0.917	1668	tags=83%, list=61%, signal=209%
PHENYLPROPANOID BIOSYNTHESIS	14	-0.246527	-1.16431	0.265193	0.48672	0.936	1499	tags=86%, list=54%, signal=187%
PEROXISOME	8	-0.325328	-1.15164	0.240664	0.466034	0.945	1863	tags=100%, list=68%, signal=308%
ALANINE, ASPARTATE AND GLUTAMATE METABOLISM	16	-0.219892	-1.10803	0.322581	0.493894	0.965	1137	tags=75%, list=41%, signal=127%
GLUTATHIONE METABOLISM	14	-0.227404	-1.05835	0.344444	0.538674	0.987	1863	tags=93%, list=68%, signal=285%
CARBON FIXATION IN PHOTOSYNTHETIC ORGANISMS	32	-0.142368	-1.03642	0.391892	0.541612	0.99	1643	tags=81%, list=60%, signal=199%
ARGININE AND PROLINE METABOLISM	6	-0.344	-1.03023	0.390071	0.517991	0.99	1811	tags=100%, list=66%, signal=291%
GLYCEROLIPID METABOLISM	14	-0.185631	-0.882373	0.558823	0.732979	0.999	2248	tags=100%, list=82%, signal=540%
FATTY ACID DEGRADATION	8	-0.238882	-0.815846	0.658009	0.810658	0.999	1215	tags=75%, list=44%, signal=134%
FATTY ACID METABOLISM	7	-0.230266	-0.747163	0.784615	0.874671	1	2124	tags=100%, list=77%, signal=435%
PROPANOATE METABOLISM	10	-0.178361	-0.704765	0.87931	0.890472	1	1215	tags=70%, list=44%, signal=125%
PYRUVATE METABOLISM	20	-0.110431	-0.625934	0.93985	0.92869	1	1146	tags=65%, list=42%, signal=110%
