# Supplementary material for: Global proteome analyses of phosphorylation and succinylation of barley root proteins in response to phosphate starvation and recovery
Source: Front Plant Sci. 2022 Aug 18;13:917652. doi: 10.3389/fpls.2022.917652 (PMC9433975; doi:10.3389/fpls.2022.917652)
Supplement: Supplementary file 1 [file Data_Sheet_1.ZIP › Additional files/Table S9.xlsx]

## Sheet: Summary
NAME	NES	Type
LYSINE DEGRADATION	-2.30663	green
TRYPTOPHAN METABOLISM	-1.85075	green
PHENYLALANINE METABOLISM	1.84558	red
NITROGEN METABOLISM	1.78661	red
PHENYLPROPANOID BIOSYNTHESIS	1.74137	red
PHENYLALANINE, TYROSINE AND TRYPTOPHAN BIOSYNTHESIS	1.67694	red
ALANINE, ASPARTATE AND GLUTAMATE METABOLISM	1.64602	red
RIBOSOME	1.33434	red

## Sheet: Positive expression
NAME	SIZE	ES	NES	NOM p-val	FDR q-val	FWER p-val	RANK AT MAX	LEADING EDGE
PHENYLALANINE METABOLISM	11	0.65397	1.84558	0.00465116	0.208286	0.185	349	tags=91%, list=31%, signal=131%
NITROGEN METABOLISM	13	0.586926	1.78661	0.0091954	0.179649	0.296	39	tags=23%, list=4%, signal=24%
PHENYLPROPANOID BIOSYNTHESIS	19	0.519114	1.74137	0.0130435	0.177685	0.41	349	tags=68%, list=31%, signal=98%
PHENYLALANINE, TYROSINE AND TRYPTOPHAN BIOSYNTHESIS	5	0.751794	1.67694	0.0123288	0.222916	0.593	204	tags=80%, list=18%, signal=97%
ALANINE, ASPARTATE AND GLUTAMATE METABOLISM	33	0.448522	1.64602	0.0175439	0.222271	0.671	132	tags=24%, list=12%, signal=27%
TYROSINE METABOLISM	7	0.598742	1.50911	0.0700637	0.48306	0.942	275	tags=71%, list=25%, signal=94%
ARGININE BIOSYNTHESIS	27	0.392341	1.41273	0.117831	0.728883	0.994	132	tags=22%, list=12%, signal=25%
RIBOSOME	158	0.296852	1.33434	0.035	0.937312	1	417	tags=48%, list=37%, signal=66%
ARGININE AND PROLINE METABOLISM	12	0.464551	1.33372	0.161327	0.83584	1	241	tags=50%, list=22%, signal=63%
CYSTEINE AND METHIONINE METABOLISM	55	0.318197	1.30909	0.133803	0.849843	1	334	tags=38%, list=30%, signal=52%
RNA TRANSPORT	20	0.378075	1.28329	0.214592	0.867649	1	451	tags=65%, list=40%, signal=107%
PHAGOSOME	13	0.420538	1.25628	0.201156	0.891719	1	246	tags=46%, list=22%, signal=59%
CARBON FIXATION IN PHOTOSYNTHETIC ORGANISMS	72	0.295286	1.24608	0.180723	0.860597	1	294	tags=36%, list=26%, signal=46%
FATTY ACID DEGRADATION	21	0.347555	1.19285	0.267742	0.996289	1	275	tags=38%, list=25%, signal=50%
LINOLEIC ACID METABOLISM	8	0.448386	1.1677	0.30413	1	1	213	tags=38%, list=19%, signal=46%
ONE CARBON POOL BY FOLATE	10	0.418306	1.15753	0.294049	1	1	259	tags=40%, list=23%, signal=52%
OXIDATIVE PHOSPHORYLATION	71	0.271987	1.15343	0.271	0.95612	1	94	tags=13%, list=8%, signal=13%
PURINE METABOLISM	16	0.359449	1.1478	0.313483	0.922309	1	410	tags=56%, list=37%, signal=88%
HISTIDINE METABOLISM	6	0.434966	1.06795	0.364583	1	1	241	tags=50%, list=22%, signal=63%
2-OXOCARBOXYLIC ACID METABOLISM	45	0.274019	1.06727	0.39899	1	1	231	tags=29%, list=21%, signal=35%
SULFUR METABOLISM	6	0.442238	1.06725	0.379866	1	1	300	tags=50%, list=27%, signal=68%
GLYCINE, SERINE AND THREONINE METABOLISM	36	0.276363	1.04951	0.407107	1	1	161	tags=19%, list=14%, signal=22%
BIOSYNTHESIS OF AMINO ACIDS	147	0.227135	1.02496	0.46	1	1	300	tags=31%, list=27%, signal=36%
STARCH AND SUCROSE METABOLISM	19	0.301923	1.01091	0.456887	1	1	553	tags=68%, list=50%, signal=134%
MAPK SIGNALING PATHWAY - PLANT	9	0.369506	0.993699	0.466667	1	1	190	tags=33%, list=17%, signal=40%
FRUCTOSE AND MANNOSE METABOLISM	24	0.273753	0.980972	0.510753	1	1	294	tags=33%, list=26%, signal=44%
CYANOAMINO ACID METABOLISM	7	0.393885	0.977798	0.492248	1	1	288	tags=43%, list=26%, signal=57%
INOSITOL PHOSPHATE METABOLISM	5	0.428039	0.96694	0.509722	1	1	313	tags=60%, list=28%, signal=83%
FATTY ACID METABOLISM	18	0.292453	0.956811	0.533333	1	1	243	tags=28%, list=22%, signal=35%
GLYCEROLIPID METABOLISM	7	0.361178	0.926649	0.529262	1	1	241	tags=43%, list=22%, signal=54%
GLYCOLYSIS OR GLUCONEOGENESIS	133	0.209911	0.9249	0.637	1	1	275	tags=28%, list=25%, signal=33%
METABOLIC PATHWAYS	527	0.193326	0.913166	0.735	1	1	163	tags=15%, list=15%, signal=9%
PYRUVATE METABOLISM	81	0.20959	0.899575	0.661323	1	1	350	tags=33%, list=31%, signal=45%
ALPHA-LINOLENIC ACID METABOLISM	15	0.284174	0.896899	0.579356	1	1	627	tags=73%, list=56%, signal=165%
PROTEIN PROCESSING IN ENDOPLASMIC RETICULUM	38	0.232745	0.890102	0.635714	0.998586	1	211	tags=24%, list=19%, signal=28%
BIOSYNTHESIS OF SECONDARY METABOLITES	327	0.190927	0.889258	0.756	0.972912	1	349	tags=31%, list=31%, signal=32%
CARBON METABOLISM	273	0.189684	0.877774	0.768	0.969487	1	343	tags=31%, list=31%, signal=34%
ENDOCYTOSIS	14	0.278756	0.867712	0.629797	0.962295	1	770	tags=93%, list=69%, signal=297%
BETA-ALANINE METABOLISM	11	0.299903	0.864721	0.641266	0.943063	1	315	tags=45%, list=28%, signal=63%
AMINO SUGAR AND NUCLEOTIDE SUGAR METABOLISM	34	0.225834	0.84783	0.679671	0.94968	1	103	tags=15%, list=9%, signal=16%
SELENOCOMPOUND METABOLISM	10	0.303465	0.843962	0.643457	0.932579	1	618	tags=80%, list=55%, signal=178%
PLANT HORMONE SIGNAL TRANSDUCTION	5	0.371558	0.838558	0.655034	0.919793	1	190	tags=40%, list=17%, signal=48%
SPLICEOSOME	13	0.276666	0.830694	0.665143	0.910251	1	770	tags=92%, list=69%, signal=295%
LIMONENE AND PINENE DEGRADATION	5	0.355511	0.802107	0.707756	0.932941	1	230	tags=40%, list=21%, signal=50%
GALACTOSE METABOLISM	6	0.31948	0.774265	0.729551	0.950086	1	359	tags=50%, list=32%, signal=73%
RNA DEGRADATION	42	0.193045	0.748196	0.790554	0.964143	1	580	tags=57%, list=52%, signal=115%
PROTEIN EXPORT	9	0.273719	0.74247	0.760546	0.950058	1	740	tags=89%, list=66%, signal=263%
PEROXISOME	20	0.216385	0.722452	0.778139	0.953768	1	9	tags=5%, list=1%, signal=5%
PENTOSE AND GLUCURONATE INTERCONVERSIONS	12	0.232269	0.682788	0.813073	0.976325	1	377	tags=42%, list=34%, signal=62%
ASCORBATE AND ALDARATE METABOLISM	28	0.185665	0.667683	0.842215	0.971056	1	241	tags=25%, list=22%, signal=31%
PENTOSE PHOSPHATE PATHWAY	33	0.172271	0.641107	0.878631	0.973781	1	872	tags=91%, list=78%, signal=406%
CITRATE CYCLE (TCA CYCLE)	139	0.138898	0.631216	0.953	0.963573	1	178	tags=14%, list=16%, signal=15%
GLUTATHIONE METABOLISM	36	0.15533	0.588475	0.925543	0.976398	1	419	tags=36%, list=38%, signal=56%
RIBOSOME BIOGENESIS IN EUKARYOTES	6	0.233447	0.566733	0.927821	0.971526	1	255	tags=33%, list=23%, signal=43%
VALINE, LEUCINE AND ISOLEUCINE DEGRADATION	34	0.148273	0.559349	0.926606	0.958223	1	7	tags=3%, list=1%, signal=3%
GLYOXYLATE AND DICARBOXYLATE METABOLISM	70	0.135406	0.557148	0.954865	0.94232	1	521	tags=44%, list=47%, signal=78%

## Sheet: Negative expression
NAME	SIZE	ES	NES	NOM p-val	FDR q-val	FWER p-val	RANK AT MAX	LEADING EDGE
LYSINE DEGRADATION	31	-0.314473	-2.30663	0	0.00455455	0.004	221	tags=65%, list=20%, signal=78%
TRYPTOPHAN METABOLISM	33	-0.278858	-1.85075	0	0.0330287	0.073	221	tags=61%, list=20%, signal=73%
PROTEASOME	13	-0.277759	-1.22625	0.198198	0.402769	0.725	671	tags=92%, list=60%, signal=229%
BIOSYNTHESIS OF UNSATURATED FATTY ACIDS	6	-0.405235	-1.20051	0.2	0.333596	0.757	666	tags=100%, list=60%, signal=247%
PROPANOATE METABOLISM	37	-0.0879375	-0.651021	0.947368	1	0.998	802	tags=89%, list=72%, signal=308%
FATTY ACID BIOSYNTHESIS	7	-0.206865	-0.645082	0.912037	0.920687	0.998	886	tags=100%, list=80%, signal=486%
